# Supplementary material for: Bridging the gap: A systematic approach to integrating serum and plasma proteomic datasets for biomarker studies
Source: J Pharm Biomed Anal. Author manuscript; Available in PMC 2026 Mar 23. (PMC13008497; doi:10.1016/j.jpba.2026.117421)
Supplement: Supplementary Table S9 [file NIHMS2148897-supplement-Supplementary_Table_S9.xlsx]

## Sheet: Supplementary Table S9
Plasma elevated proteins
Category column	Total size	Selection size	Category size	Intersection size	Enrichment factor	P value	Benj. Hoch. FDR
platelet contaminations	6307	366	16	7	7.5391	1.42e-05	5.68e-05
erythrocyte contaminations	6307	366	26	8	5.3022	6.51e-05	0.0001302
Increased in plasma	6307	366	7	3	7.3852	0.0053534	0.00713787
Increased in serum	6307	366	18	0	0	0.34042	0.34042
Serum elevated proteins
Category column	Total size	Selection size	Category size	Intersection size	Enrichment factor	P value	Benj. Hoch. FDR
Increased in serum	6307	183	18	2	3.8294	0.080351	0.22716
erythrocyte contaminations	6307	183	26	2	2.6511	0.1351	0.22716
Increased in plasma	6307	183	7	1	4.9235	0.17037	0.22716
platelet contaminations	6307	183	16	0	0	0.62395	0.62395
