# Supplementary material for: Bridging the gap: A systematic approach to integrating serum and plasma proteomic datasets for biomarker studies
Source: J Pharm Biomed Anal. Author manuscript; Available in PMC 2026 Mar 23. (PMC13008497; doi:10.1016/j.jpba.2026.117421)
Supplement: Supplementary Table S10 [file NIHMS2148897-supplement-Supplementary_Table_S10.xlsx]

## Sheet: All functional categories
Group	Database	Functional group	Total size	Selection size	Category size	Intersection size	Enrichment factor	P value	Benj. Hoch. FDR
Strong	GOBP name	complement activation, lectin pathway	6307	1005	5	5	6.2756	0.00010188	0.012539
Strong	GOCC name	fibrillar collagen	6307	1005	6	6	6.2756	1.6166e-05	0.00065931
Strong	GOMF name	extracellular matrix structural constituent conferring tensile strength	6307	1005	4	4	6.2756	0.00064149	0.034455
Strong	GOMF name	platelet-derived growth factor binding	6307	1005	7	7	6.2756	2.563e-06	0.00029564
Strong	Keywords	Complement activation lectin pathway	6307	1005	4	4	6.2756	0.00064149	0.0086143
Strong	Keywords	Digestion	6307	1005	7	7	6.2756	2.563e-06	5.9175e-05
Strong	Keywords	Stickler syndrome	6307	1005	3	3	6.2756	0.0040359	0.038768
Strong	Keywords	IgG-binding protein	6307	1005	6	5	5.2297	0.00051427	0.0072078
Strong	GOCC name	anchoring collagen	6307	1005	5	4	5.0205	0.0026981	0.05087
Strong	Keywords	HDL	6307	1005	13	10	4.8274	1.7349e-06	4.3077e-05
Strong	GOBP name	muscle cell migration	6307	1005	8	6	4.7067	0.00032048	0.0278
Strong	Keywords	Baitregion	6307	1005	4	3	4.7067	0.013578	0.093413
Strong	Keywords	Membrane attack complex	6307	1005	4	3	4.7067	0.013578	0.093413
Strong	GOBP name	axonal fasciculation	6307	1005	11	8	4.5641	3.9948e-05	0.0063717
Strong	GOBP name	high-density lipoprotein particle remodeling	6307	1005	11	8	4.5641	3.9948e-05	0.0063717
Moderate	GOMF name	interferon binding	6307	1404	4	4	4.4922	0.0024476	0.097279
Moderate	GOMF name	interferon receptor activity	6307	1404	4	4	4.4922	0.0024476	0.097279
Moderate	GOMF name	neurotrophin binding	6307	1404	4	4	4.4922	0.0024476	0.097279
Moderate	GOMF name	neurotrophin receptor activity	6307	1404	4	4	4.4922	0.0024476	0.097279
Strong	GOBP name	regulation of lipoprotein metabolic process	6307	1005	7	5	4.4826	0.0015143	0.076199
Strong	GOMF name	triglyceride lipase activity	6307	1005	7	5	4.4826	0.0015143	0.067074
Strong	Keywords	Chylomicron	6307	1005	7	5	4.4826	0.0015143	0.017558
Strong	GOBP name	cartilage development involved in endochondral bone morphogenesis	6307	1005	10	7	4.3929	0.00018331	0.018973
Strong	Keywords	Acutephase	6307	1005	16	11	4.3145	2.9699e-06	6.7972e-05
Strong	GOBP name	killing of cells of other organism	6307	1005	15	10	4.1837	1.2912e-05	0.002688
Strong	GOCC name	interstitial matrix	6307	1005	9	6	4.1837	0.00080897	0.020151
Strong	Keywords	Growth factor binding	6307	1005	12	8	4.1837	0.00010087	0.0016998
Strong	GOBP name	response to gonadotropin stimulus	6307	1005	14	9	4.0343	5.4386e-05	0.0078008
Strong	GOBP name	complement activation, alternative pathway	6307	1005	11	7	3.9936	0.00042422	0.033745
None or poor	GOBP name	actin filament depolymerization	6307	1582	5	5	3.9867	0.00098823	0.057514
None or poor	GOBP name	release of virus from host	6307	1582	5	5	3.9867	0.00098823	0.057514
None or poor	GOCC name	cortical actin cytoskeleton	6307	1582	6	6	3.9867	0.00024729	0.0072838
None or poor	GOCC name	eukaryotic translation elongation factor 1 complex	6307	1582	4	4	3.9867	0.0039473	0.069286
None or poor	GOCC name	eukaryotic translation initiation factor 3 complex	6307	1582	5	5	3.9867	0.00098823	0.023763
None or poor	GOMF name	translation elongation factor activity	6307	1582	6	6	3.9867	0.00024729	0.016402
None or poor	KEGG name	Collecting duct acid secretion	6307	1582	5	5	3.9867	0.00098823	0.015774
None or poor	Keywords	Elongation factor	6307	1582	6	6	3.9867	0.00024729	0.0038975
None or poor	Keywords	Glutamineamidotransferase	6307	1582	5	5	3.9867	0.00098823	0.012211
Strong	GOBP name	macromolecular complex remodeling	6307	1005	19	12	3.9636	3.8388e-06	0.0010114
Strong	GOBP name	plasma lipoprotein particle organization	6307	1005	19	12	3.9636	3.8388e-06	0.0010114
Strong	GOBP name	plasma lipoprotein particle remodeling	6307	1005	19	12	3.9636	3.8388e-06	0.0010114
Strong	GOBP name	protein-lipid complex remodeling	6307	1005	19	12	3.9636	3.8388e-06	0.0010114
Strong	GOBP name	protein-lipid complex subunit organization	6307	1005	19	12	3.9636	3.8388e-06	0.0010114
Moderate	GOBP name	male sex determination	6307	1404	8	7	3.9306	0.00016671	0.017554
Strong	Keywords	Fungicide	6307	1005	8	5	3.9223	0.0033971	0.033868
Strong	Keywords	Collagen	6307	1005	45	28	3.9048	2.0846e-12	1.1431e-10
Strong	GOCC name	collagen	6307	1005	47	29	3.8722	1.1371e-12	1.2129e-10
Strong	GOBP name	reverse cholesterol transport	6307	1005	13	8	3.8619	0.00022072	0.021222
Moderate	GOBP name	apoptotic cell clearance	6307	1404	7	6	3.8504	0.00065736	0.044995
Moderate	GOBP name	ganglioside biosynthetic process	6307	1404	7	6	3.8504	0.00065736	0.044995
Strong	GOBP name	adrenal gland development	6307	1005	10	6	3.7654	0.0017016	0.081947
Strong	GOBP name	mast cell activation	6307	1005	10	6	3.7654	0.0017016	0.081947
Strong	GOCC name	high-density lipoprotein particle	6307	1005	20	12	3.7654	8.0815e-06	0.00035389
Strong	Keywords	Complement alternate pathway	6307	1005	10	6	3.7654	0.0017016	0.019222
Strong	Keywords	Cytolysis	6307	1005	10	6	3.7654	0.0017016	0.019222
Strong	Keywords	Glycation	6307	1005	10	6	3.7654	0.0017016	0.019222
Moderate	GOMF name	mannosidase activity	6307	1404	6	5	3.7435	0.0025377	0.098647
Strong	GOMF name	ephrin receptor activity	6307	1005	17	10	3.6915	5.9261e-05	0.0052774
Strong	GOBP name	cholesterol efflux	6307	1005	12	7	3.6608	0.00085673	0.052458
Strong	Keywords	Sushi	6307	1005	43	25	3.6486	2.5405e-10	1.2157e-08
Moderate	Keywords	Keratinization	6307	1404	5	4	3.5937	0.0095196	0.073602
Strong	GOCC name	plasma lipoprotein particle	6307	1005	28	16	3.5861	6.0899e-07	3.1298e-05
Strong	GOCC name	protein-lipid complex	6307	1005	28	16	3.5861	6.0899e-07	3.1298e-05
Strong	Keywords	Ehlers-Danlos syndrome	6307	1005	7	4	3.5861	0.013363	0.092812
Strong	Keywords	Immunoglobulin C region	6307	1005	7	4	3.5861	0.013363	0.092812
None or poor	KEGG name	Phototransduction - fly	6307	1582	9	8	3.5438	0.00010439	0.0031789
Strong	GOBP name	digestion	6307	1005	39	22	3.5401	6.5648e-09	4.9827e-06
Strong	GOCC name	triglyceride-rich lipoprotein particle	6307	1005	16	9	3.53	0.00022018	0.0066374
Strong	GOCC name	very-low-density lipoprotein particle	6307	1005	16	9	3.53	0.00022018	0.0066374
None or poor	GOBP name	endocytic recycling	6307	1582	8	7	3.4884	0.00037112	0.030869
None or poor	GOBP name	regulation of leukocyte degranulation	6307	1582	8	7	3.4884	0.00037112	0.030869
None or poor	GOBP name	regulation of mast cell activation involved in immune response	6307	1582	8	7	3.4884	0.00037112	0.030869
None or poor	GOCC name	AP-type membrane coat adaptor complex	6307	1582	8	7	3.4884	0.00037112	0.010224
None or poor	GOMF name	small protein activating enzyme activity	6307	1582	8	7	3.4884	0.00037112	0.022133
Strong	KEGG name	Protein digestion and absorption	6307	1005	36	20	3.4865	4.5238e-08	7.3407e-06
Strong	GOBP name	complement activation	6307	1005	38	21	3.4681	2.3593e-08	1.4091e-05
Strong	GOBP name	lipoprotein metabolic process	6307	1005	29	16	3.4624	1.1445e-06	0.00037566
Strong	KEGG name	Vitamin digestion and absorption	6307	1005	11	6	3.4231	0.0031496	0.035199
None or poor	GOBP name	regulation of mast cell degranulation	6307	1582	7	6	3.4172	0.0012981	0.068638
None or poor	GOCC name	clathrin adaptor complex	6307	1582	7	6	3.4172	0.0012981	0.028421
Strong	Keywords	Hydroxylation	6307	1005	39	21	3.3792	4.3095e-08	1.6438e-06
Moderate	GOBP name	glycolipid biosynthetic process	6307	1404	12	9	3.3691	0.00013657	0.015549
Moderate	GOBP name	glycosphingolipid biosynthetic process	6307	1404	12	9	3.3691	0.00013657	0.015549
Moderate	GOBP name	N-glycan processing	6307	1404	8	6	3.3691	0.002046	0.093289
Moderate	GOMF name	axon guidance receptor activity	6307	1404	8	6	3.3691	0.002046	0.084481
Strong	KEGG name	ECM-receptor interaction	6307	1005	41	22	3.3674	2.238e-08	4.8341e-06
Strong	GOBP name	cytolysis	6307	1005	15	8	3.347	0.00078162	0.050222
Strong	GOBP name	triglyceride homeostasis	6307	1005	15	8	3.347	0.00078162	0.050222
Strong	GOBP name	positive regulation of nervous system development	6307	1005	17	9	3.3224	0.00039381	0.031821
Strong	GOBP name	positive regulation of synapse assembly	6307	1005	17	9	3.3224	0.00039381	0.031821
Moderate	GOBP name	cell migration involved in sprouting angiogenesis	6307	1404	11	8	3.267	0.00046196	0.035678
Moderate	GOBP name	sex determination	6307	1404	11	8	3.267	0.00046196	0.035678
Strong	GOBP name	acute-phase response	6307	1005	33	17	3.2329	1.8543e-06	0.00056298
None or poor	GOBP name	regulation of myeloid leukocyte mediated immunity	6307	1582	10	8	3.1894	0.00039152	0.031821
None or poor	KEGG name	Plant-pathogen interaction	6307	1582	5	4	3.1894	0.014795	0.098093
None or poor	KEGG name	Vitamin B6 metabolism	6307	1582	5	4	3.1894	0.014795	0.098093
None or poor	Keywords	CBS domain	6307	1582	5	4	3.1894	0.014795	0.098379
Moderate	KEGG name	Graft-versus-host disease	6307	1404	17	12	3.1709	2.531e-05	0.0011885
Moderate	GOCC name	excitatory synapse	6307	1404	10	7	3.1445	0.0015144	0.032642
Moderate	GOMF name	metalloendopeptidase inhibitor activity	6307	1404	10	7	3.1445	0.0015144	0.067074
Moderate	GOMF name	metalloenzyme inhibitor activity	6307	1404	10	7	3.1445	0.0015144	0.067074
Strong	GOBP name	plasma lipoprotein particle clearance	6307	1005	16	8	3.1378	0.0013155	0.06926
Strong	KEGG name	Glycerolipid metabolism	6307	1005	14	7	3.1378	0.0026286	0.031543
Strong	Keywords	Amyloidosis	6307	1005	16	8	3.1378	0.0013155	0.015375
Strong	Keywords	Blood group antigen	6307	1005	16	8	3.1378	0.0013155	0.015375
Strong	Keywords	Complement pathway	6307	1005	22	11	3.1378	0.00017084	0.0027585
Strong	Keywords	Thiolprotease inhibitor	6307	1005	16	8	3.1378	0.0013155	0.015375
Moderate	GOBP name	prostate gland epithelium morphogenesis	6307	1404	13	9	3.11	0.0003455	0.029273
None or poor	GOBP name	endosome organization	6307	1582	9	7	3.1008	0.0012525	0.06696
None or poor	GOMF name	poly-purine tract binding	6307	1582	9	7	3.1008	0.0012525	0.058039
None or poor	GOMF name	Rab GTPase activator activity	6307	1582	9	7	3.1008	0.0012525	0.058039
Strong	GOBP name	collagen catabolic process	6307	1005	43	21	3.0648	3.6713e-07	0.00014079
Strong	GOMF name	extracellular matrix structural constituent	6307	1005	33	16	3.0427	9.9111e-06	0.0010211
Strong	GOBP name	cell killing	6307	1005	27	13	3.0216	7.2492e-05	0.0096741
Strong	GOBP name	extracellular matrix disassembly	6307	1005	54	26	3.0216	2.2383e-08	1.3591e-05
Strong	GOBP name	acute inflammatory response	6307	1005	44	21	2.9952	5.92e-07	0.00020541
Moderate	GOBP name	regulation of membrane protein ectodomain proteolysis	6307	1404	12	8	2.9948	0.0010786	0.061017
Strong	GOBP name	bone mineralization	6307	1005	21	10	2.9884	0.00053964	0.039637
Strong	GOBP name	positive regulation of cellular component biogenesis	6307	1005	19	9	2.9727	0.00106	0.060437
Strong	GOMF name	growth factor binding	6307	1005	55	26	2.9667	3.5804e-08	6.5508e-06
Strong	GOCC name	extracellular matrix part	6307	1005	106	50	2.9602	2.1905e-14	2.7614e-12
Strong	GOBP name	multicellular organismal catabolic process	6307	1005	49	23	2.9457	2.5368e-07	0.00010385
None or poor	GOBP name	actin polymerization or depolymerization	6307	1582	19	14	2.9376	1.0365e-05	0.0022877
Strong	KEGG name	Salivary secretion	6307	1005	28	13	2.9137	0.00011394	0.0031789
Strong	GOBP name	cholesterol transport	6307	1005	26	12	2.8964	0.00022077	0.021222
Strong	GOBP name	neuron recognition	6307	1005	26	12	2.8964	0.00022077	0.021222
Strong	GOBP name	sterol transport	6307	1005	26	12	2.8964	0.00022077	0.021222
Strong	GOBP name	negative regulation of behavior	6307	1005	22	10	2.8526	0.00083274	0.051772
None or poor	KEGG name	Fc gamma R-mediated phagocytosis	6307	1582	55	39	2.827	8.4942e-13	9.1737e-10
Strong	GOCC name	anchored to plasma membrane	6307	1005	20	9	2.824	0.0016221	0.034604
Moderate	Keywords	Metallo enzyme inhibitor	6307	1404	8	5	2.8076	0.014335	0.096742
Moderate	Keywords	Metallo enzyme inhibitor	6307	1404	8	5	2.8076	0.014335	0.096742
Strong	GOBP name	complement activation, classical pathway	6307	1005	27	12	2.7892	0.00033457	0.028633
Strong	GOCC name	anchored to membrane	6307	1005	97	43	2.782	1.8948e-11	1.7135e-09
Strong	Keywords	GPI-anchor	6307	1005	93	41	2.7667	6.8577e-11	3.471e-09
Moderate	GOBP name	Notch receptor processing	6307	1404	13	8	2.7644	0.0021824	0.098161
Moderate	Keywords	Gamma-carboxyglutamic acid	6307	1404	13	8	2.7644	0.0021824	0.023778
Strong	GOBP name	collagen metabolic process	6307	1005	50	22	2.7613	1.7458e-06	0.00053902
Strong	GOBP name	heterophilic cell-cell adhesion	6307	1005	25	11	2.7613	0.00064397	0.044603
Strong	GOBP name	regulation of synapse assembly	6307	1005	25	11	2.7613	0.00064397	0.044603
Strong	GOMF name	lipid transporter activity	6307	1005	25	11	2.7613	0.00064397	0.034455
None or poor	GOBP name	negative regulation of insulin receptor signaling pathway	6307	1582	13	9	2.76	0.00087498	0.053129
Strong	Keywords	Extracellular matrix	6307	1005	141	62	2.7595	1.0365e-15	7.1791e-14
Strong	GOBP name	protein activation cascade	6307	1005	55	24	2.7385	7.2359e-07	0.0002487
Strong	GOBP name	regulation of cell killing	6307	1005	23	10	2.7285	0.0012401	0.066536
Strong	Keywords	Sulfation	6307	1005	37	16	2.7138	5.5058e-05	0.00097914
Moderate	GOBP name	positive regulation of NF-kappaB import into nucleus	6307	1404	15	9	2.6953	0.0014652	0.07425
Moderate	GOBP name	regulation of type 2 immune response	6307	1404	15	9	2.6953	0.0014652	0.07425
Moderate	GOCC name	intrinsic to Golgi membrane	6307	1404	30	18	2.6953	7.1957e-06	0.00031845
Strong	GOBP name	cholesterol homeostasis	6307	1005	28	12	2.6896	0.00049291	0.037026
Strong	GOBP name	negative regulation of axonogenesis	6307	1005	28	12	2.6896	0.00049291	0.037026
Strong	GOBP name	sterol homeostasis	6307	1005	28	12	2.6896	0.00049291	0.037026
Strong	KEGG name	Fat digestion and absorption	6307	1005	21	9	2.6896	0.0023889	0.029319
Strong	KEGG name	Glycosaminoglycan degradation	6307	1005	14	6	2.6896	0.012191	0.087675
Strong	Keywords	Basement membrane	6307	1005	21	9	2.6896	0.0023889	0.025479
Strong	GOBP name	multicellular organismal macromolecule metabolic process	6307	1005	54	23	2.673	2.0106e-06	0.0006004
Moderate	GOCC name	integral to Golgi membrane	6307	1404	27	16	2.662	2.8511e-05	0.0010847
Strong	GOBP name	multicellular organismal metabolic process	6307	1005	59	25	2.6592	8.2832e-07	0.00027942
None or poor	GOBP name	cellular response to topologically incorrect protein	6307	1582	15	10	2.6578	0.00068901	0.046059
None or poor	GOCC name	stress granule	6307	1582	18	12	2.6578	0.00019941	0.0061449
None or poor	Keywords	Hydrogenion transport	6307	1582	9	6	2.6578	0.0087579	0.070277
Strong	GOMF name	antigen binding	6307	1005	26	11	2.6551	0.0009396	0.045949
Moderate	GOBP name	positive regulation of positive chemotaxis	6307	1404	19	11	2.6007	0.00065882	0.044995
Moderate	KEGG name	Allograft rejection	6307	1404	19	11	2.6007	0.00065882	0.011294
None or poor	Keywords	Initiation factor	6307	1582	23	15	2.6	4.6112e-05	0.00084283
Strong	GOBP name	sulfur compound catabolic process	6307	1005	29	12	2.5968	0.00070787	0.04689
Strong	GOBP name	cartilage development	6307	1005	46	19	2.5921	2.4886e-05	0.0044227
None or poor	GOBP name	negative regulation of epidermal growth factor receptor signaling pathway	6307	1582	20	13	2.5914	0.00015601	0.017017
Strong	GOBP name	humoral immune response	6307	1005	68	28	2.5841	3.7798e-07	0.00014197
Strong	KEGG name	Glycine, serine and threonine metabolism	6307	1005	17	7	2.5841	0.0088723	0.069942
None or poor	GOCC name	stress fiber	6307	1582	17	11	2.5796	0.00053227	0.013753
None or poor	GOBP name	endosome transport	6307	1582	62	40	2.5721	4.4158e-11	6.2856e-08
Strong	Keywords	Serine protease inhibitor	6307	1005	66	27	2.5673	7.0303e-07	1.9076e-05
Moderate	Keywords	Notch signaling pathway	6307	1404	21	12	2.567	0.00044192	0.0064618
None or poor	GOMF name	calmodulin binding	6307	1582	14	9	2.5629	0.0018376	0.078005
None or poor	GOMF name	translation initiation factor activity	6307	1582	28	18	2.5629	1.0777e-05	0.0010997
Strong	GOMF name	cytokine receptor activity	6307	1005	49	20	2.5615	1.8942e-05	0.0018786
Strong	GOMF name	cytokine binding	6307	1005	76	31	2.5598	1.1904e-07	1.8578e-05
Strong	GOBP name	regulation of humoral immune response	6307	1005	27	11	2.5567	0.0013346	0.070063
Strong	Keywords	Protease inhibitor	6307	1005	91	37	2.5516	8.3044e-09	3.5254e-07
None or poor	GOMF name	ubiquitin-specific protease activity	6307	1582	25	16	2.5515	3.597e-05	0.0032906
None or poor	GOCC name	ruffle	6307	1582	36	23	2.5471	7.6844e-07	3.8515e-05
None or poor	GOCC name	actomyosin	6307	1582	22	14	2.537	0.00012054	0.0039176
Strong	GOCC name	basement membrane	6307	1005	47	19	2.537	3.5195e-05	0.0013072
None or poor	KEGG name	Gastric acid secretion	6307	1582	22	14	2.537	0.00012054	0.0032546
None or poor	Keywords	Glycogenmetabolism	6307	1582	11	7	2.537	0.0064562	0.055172
Moderate	GOMF name	coreceptor activity	6307	1404	16	9	2.5268	0.0026064	0.099495
Moderate	GOMF name	sialyltransferase activity	6307	1404	16	9	2.5268	0.0026064	0.099495
Moderate	KEGG name	Autoimmune thyroid disease	6307	1404	32	18	2.5268	2.3811e-05	0.0011689
Moderate	Keywords	Ectodermaldysplasia	6307	1404	16	9	2.5268	0.0026064	0.027115
None or poor	GOCC name	actin filament bundle	6307	1582	19	12	2.5179	0.00040614	0.0109
None or poor	GOMF name	translation factor activity, nucleic acid binding	6307	1582	38	24	2.5179	6.0077e-07	8.07e-05
Moderate	GOBP name	heterophilic cell-cell adhesion	6307	1404	25	14	2.5156	0.00019921	0.019993
Strong	Keywords	Immunoglobulin domain	6307	1005	372	149	2.5136	3.1765e-31	4.4003e-29
Strong	GOBP name	regulation of synapse organization	6307	1005	35	14	2.5102	0.00039771	0.032056
Strong	GOMF name	transmembrane receptor protein tyrosine kinase activity	6307	1005	60	24	2.5102	4.4639e-06	0.00049345
Strong	KEGG name	Staphylococcus aureus infection	6307	1005	30	12	2.5102	0.00099318	0.015774
None or poor	GOCC name	phagocytic vesicle	6307	1582	24	15	2.4917	9.2302e-05	0.0031218
None or poor	GOMF name	phosphatidylinositol binding	6307	1582	56	35	2.4917	2.4909e-09	6.0077e-07
None or poor	KEGG name	mTOR signaling pathway	6307	1582	32	20	2.4917	6.4878e-06	0.00041216
None or poor	Keywords	Translation regulation	6307	1582	40	25	2.4917	4.6682e-07	1.3355e-05
Strong	Keywords	Lectin	6307	1005	111	44	2.4876	8.6755e-10	3.9369e-08
Strong	GOBP name	diterpenoid metabolic process	6307	1005	48	19	2.4841	4.9078e-05	0.0072195
Strong	GOBP name	biomineral tissue development	6307	1005	38	15	2.4772	0.00029718	0.026407
None or poor	KEGG name	Long-term potentiation	6307	1582	29	18	2.4745	2.1335e-05	0.0010972
Moderate	GOBP name	regulation of positive chemotaxis	6307	1404	20	11	2.4707	0.0011397	0.06334
None or poor	KEGG name	Pancreatic cancer	6307	1582	47	29	2.4599	8.5653e-08	1.1563e-05
None or poor	GOCC name	recycling endosome membrane	6307	1582	13	8	2.4534	0.0047239	0.079239
None or poor	KEGG name	Bacterial invasion of epithelial cells	6307	1582	44	27	2.4464	2.7773e-07	2.9995e-05
None or poor	GOBP name	protein polymerization	6307	1582	18	11	2.4363	0.0010269	0.059283
None or poor	GOCC name	nuclear pore	6307	1582	18	11	2.4363	0.0010269	0.024241
None or poor	GOCC name	recycling endosome	6307	1582	18	11	2.4363	0.0010269	0.024241
None or poor	GOMF name	SH3/SH2 adaptor activity	6307	1582	23	14	2.4267	0.0002312	0.016135
Strong	GOBP name	retinoid metabolic process	6307	1005	44	17	2.4247	0.00016536	0.017554
Strong	GOMF name	serine-type endopeptidase activity	6307	1005	88	34	2.4247	1.3991e-07	2.0339e-05
Moderate	Keywords	Heparansulfate	6307	1404	13	7	2.4189	0.010202	0.076722
Moderate	Keywords	Kringle	6307	1404	13	7	2.4189	0.010202	0.076722
Strong	Keywords	Hormone	6307	1005	60	23	2.4057	1.5527e-05	0.00031437
Strong	GOMF name	serine hydrolase activity	6307	1005	102	39	2.3995	2.4546e-08	4.8237e-06
Strong	Keywords	Lipid transport	6307	1005	34	13	2.3995	0.001006	0.012315
Moderate	GOMF name	transmembrane receptor protein tyrosine kinase activity	6307	1404	60	32	2.3958	1.0217e-07	1.6182e-05
None or poor	GOBP name	regulation of translational initiation	6307	1582	30	18	2.392	4.005e-05	0.0063717
None or poor	GOBP name	tRNA aminoacylation for protein translation	6307	1582	25	15	2.392	0.0001732	0.018029
None or poor	GOCC name	lamellipodium	6307	1582	55	33	2.392	2.951e-08	1.84e-06
None or poor	GOMF name	Ras GTPase activator activity	6307	1582	25	15	2.392	0.0001732	0.012676
None or poor	Keywords	Aminoacyl-tRNA synthetase	6307	1582	20	12	2.392	0.00076184	0.0099265
Strong	KEGG name	Retinol metabolism	6307	1005	21	8	2.3907	0.0087753	0.069942
Strong	Keywords	Serine protease	6307	1005	84	32	2.3907	4.6148e-07	1.3355e-05
Strong	GOBP name	aminoglycan catabolic process	6307	1005	53	20	2.3682	6.8314e-05	0.0092521
Strong	GOBP name	terpenoid metabolic process	6307	1005	53	20	2.3682	6.8314e-05	0.0092521
None or poor	GOMF name	small conjugating protein-specific protease activity	6307	1582	27	16	2.3625	0.00012936	0.010094
Strong	GOMF name	serine-type peptidase activity	6307	1005	101	38	2.3611	6.0232e-08	9.9873e-06
Strong	GOBP name	acylglycerol metabolic process	6307	1005	32	12	2.3534	0.0018372	0.086478
Strong	GOBP name	glycosaminoglycan catabolic process	6307	1005	48	18	2.3534	0.00016606	0.017554
Strong	Keywords	Dwarfism	6307	1005	32	12	2.3534	0.0018372	0.020577
Moderate	KEGG name	Type I diabetes mellitus	6307	1404	23	12	2.3437	0.0012321	0.017743
None or poor	Keywords	Protein biosynthesis	6307	1582	58	34	2.337	4.0822e-08	1.5801e-06
None or poor	Keywords	S-nitrosylation	6307	1582	29	17	2.337	9.6397e-05	0.0016369
None or poor	KEGG name	Shigellosis	6307	1582	41	24	2.3337	3.996e-06	0.00026973
None or poor	KEGG name	Fc epsilon RI signaling pathway	6307	1582	55	32	2.3195	1.2847e-07	1.5416e-05
Strong	GOMF name	serine-type endopeptidase inhibitor activity	6307	1005	76	28	2.3121	4.8317e-06	0.0005286
None or poor	GOBP name	negative regulation of B cell activation	6307	1582	19	11	2.3081	0.0018296	0.086291
None or poor	GOBP name	regulation of establishment of protein localization in plasma membrane	6307	1582	19	11	2.3081	0.0018296	0.086291
Strong	GOMF name	hormone activity	6307	1005	49	18	2.3053	0.00022109	0.015853
None or poor	Keywords	GTP aseactivation	6307	1582	45	26	2.3034	2.2437e-06	5.3686e-05
None or poor	GOBP name	amino acid activation	6307	1582	26	15	2.3	0.00030727	0.027105
None or poor	GOBP name	tRNA aminoacylation	6307	1582	26	15	2.3	0.00030727	0.027105
Strong	Keywords	Glycosidase	6307	1005	41	15	2.296	0.00072749	0.0095737
Strong	KEGG name	Complement and coagulation cascades	6307	1005	52	19	2.293	0.00016354	0.0041074
None or poor	GOMF name	aminoacyl-tRNA ligase activity	6307	1582	21	12	2.2781	0.0013337	0.060907
None or poor	GOMF name	ligase activity, forming aminoacyl-tRNA and related compounds	6307	1582	21	12	2.2781	0.0013337	0.060907
None or poor	GOMF name	ligase activity, forming carbon-oxygen bonds	6307	1582	21	12	2.2781	0.0013337	0.060907
None or poor	KEGG name	Aminoacyl-tRNA biosynthesis	6307	1582	21	12	2.2781	0.0013337	0.018953
None or poor	KEGG name	Endometrial cancer	6307	1582	35	20	2.2781	3.9535e-05	0.0017079
None or poor	KEGG name	Neurotrophin signaling pathway	6307	1582	84	48	2.2781	2.4068e-10	8.6646e-08
Strong	GOBP name	extracellular matrix organization	6307	1005	152	55	2.2708	4.0446e-10	4.0932e-07
Strong	GOBP name	extracellular structure organization	6307	1005	152	55	2.2708	4.0446e-10	4.0932e-07
None or poor	Keywords	Protein transport	6307	1582	204	116	2.267	6.6855e-23	8.3791e-21
Strong	KEGG name	Fatty acid metabolism	6307	1005	25	9	2.2592	0.0083266	0.069175
None or poor	GOMF name	protein transporter activity	6307	1582	30	17	2.2591	0.000167	0.01248
Strong	GOBP name	isoprenoid metabolic process	6307	1005	64	23	2.2553	4.9144e-05	0.0072195
Strong	GOBP name	regulation of axonogenesis	6307	1005	64	23	2.2553	4.9144e-05	0.0072195
None or poor	GOBP name	positive regulation of reactive oxygen species metabolic process	6307	1582	23	13	2.2534	0.00097289	0.057076
Strong	GOMF name	heparin binding	6307	1005	106	38	2.2498	2.5097e-07	3.5044e-05
Moderate	KEGG name	Intestinal immune network for IgA production	6307	1404	28	14	2.2461	0.00084655	0.014066
Moderate	KEGG name	N-Glycan biosynthesis	6307	1404	20	10	2.2461	0.0044014	0.04361
Moderate	Keywords	Blood coagulation	6307	1404	34	17	2.2461	0.00025209	0.003926
Moderate	Keywords	Hemostasis	6307	1404	34	17	2.2461	0.00025209	0.003926
Strong	Keywords	Secreted	6307	1005	1209	432	2.2424	4.5488e-83	2.3945e-80
Fair	GOBP name	cellular copper ion homeostasis	6307	2815	8	8	2.2405	0.0015662	0.077703
Fair	Keywords	Osteopetrosis	6307	2815	6	6	2.2405	0.0078823	0.06463
Strong	Keywords	Cell adhesion	6307	1005	289	103	2.2366	2.4585e-17	2.311e-15
None or poor	GOBP name	cytokinesis	6307	1582	41	23	2.2365	1.609e-05	0.0032208
None or poor	KEGG name	Colorectal cancer	6307	1582	41	23	2.2365	1.609e-05	0.00088491
Strong	GOBP name	skeletal system development	6307	1005	73	26	2.2352	2.0006e-05	0.0036811
Strong	GOCC name	external side of plasma membrane	6307	1005	118	42	2.2337	7.6439e-08	4.5427e-06
None or poor	GOBP name	regulation of autophagy	6307	1582	25	14	2.2326	0.00071022	0.04696
None or poor	Keywords	LIM domain	6307	1582	25	14	2.2326	0.00071022	0.0093935
None or poor	KEGG name	Non-small cell lung cancer	6307	1582	34	19	2.2279	9.0668e-05	0.0029673
Strong	KEGG name	Drug metabolism - cytochrome P450	6307	1005	31	11	2.2268	0.00435	0.0435
Strong	KEGG name	Metabolism of xenobiotics by cytochrome P450	6307	1005	34	12	2.2149	0.0031613	0.035199
None or poor	KEGG name	Phosphatidylinositol signaling system	6307	1582	27	15	2.2148	0.00051888	0.0094982
None or poor	KEGG name	Vibrio cholerae infection	6307	1582	18	10	2.2148	0.0042376	0.042772
None or poor	Keywords	Signal transduction inhibitor	6307	1582	18	10	2.2148	0.0042376	0.040265
Strong	Keywords	Proteoglycan	6307	1005	37	13	2.2049	0.002304	0.024853
None or poor	GOMF name	GTPase activator activity	6307	1582	76	42	2.2032	1.1865e-08	2.5697e-06
Strong	GOBP name	negative regulation of immune effector process	6307	1005	40	14	2.1965	0.0016831	0.081423
None or poor	GOCC name	cleavage furrow	6307	1582	20	11	2.1927	0.0030499	0.05639
Strong	KEGG name	Hematopoietic cell lineage	6307	1005	63	22	2.1915	0.00011218	0.0031789
Moderate	GOBP name	neuropeptide signaling pathway	6307	1404	41	20	2.1913	0.00011566	0.01377
Strong	GOBP name	response to retinoic acid	6307	1005	43	15	2.1892	0.0012321	0.066303
None or poor	GOMF name	signaling adaptor activity	6307	1582	31	17	2.1863	0.00027759	0.018072
Strong	Keywords	Carboxy peptidase	6307	1005	23	8	2.1828	0.014968	0.098975
Strong	Keywords	EGF-like domain	6307	1005	141	49	2.1809	1.5934e-08	6.3545e-07
Strong	GOCC name	extracellular region part	6307	1005	830	288	2.1776	1.2241e-47	5.0924e-44
None or poor	GOCC name	ruffle membrane	6307	1582	33	18	2.1746	0.00020325	0.0062172
Strong	Keywords	Pyrrolidone carboxylicacid	6307	1005	52	18	2.1723	0.00048786	0.0070167
Strong	GOBP name	cell recognition	6307	1005	55	19	2.1679	0.00035914	0.030287
None or poor	GOBP name	regulation of reactive oxygen species metabolic process	6307	1582	35	19	2.1642	0.00014892	0.016591
Strong	GOCC name	lysosomal lumen	6307	1005	58	20	2.164	0.00026463	0.0076449
Strong	KEGG name	Tyrosine metabolism	6307	1005	29	10	2.164	0.0077144	0.066124
None or poor	KEGG name	Endocytosis	6307	1582	118	64	2.1623	5.9847e-12	3.2317e-09
None or poor	GOBP name	negative regulation of G-protein coupled receptor protein signaling pathway	6307	1582	24	13	2.1595	0.0015927	0.078624
None or poor	GOMF name	peptidyl-prolyl cis-trans isomerase activity	6307	1582	24	13	2.1595	0.0015927	0.069841
None or poor	KEGG name	Pathogenic Escherichia coli infection	6307	1582	24	13	2.1595	0.0015927	0.021236
None or poor	Keywords	Rotamase	6307	1582	24	13	2.1595	0.0015927	0.018305
None or poor	GOMF name	small GTPase regulator activity	6307	1582	74	40	2.155	5.8596e-08	9.8702e-06
Moderate	GOMF name	transmembrane receptor protein kinase activity	6307	1404	73	35	2.1538	7.2369e-07	9.2528e-05
None or poor	KEGG name	VEGF signaling pathway	6307	1582	50	27	2.1528	7.8823e-06	0.00047294
Strong	GOCC name	extracellular region	6307	1005	747	256	2.1507	1.4247e-40	1.4817e-37
Strong	GOMF name	transmembrane receptor protein kinase activity	6307	1005	73	25	2.1492	5.8108e-05	0.0052258
Strong	KEGG name	Malaria	6307	1005	38	13	2.1469	0.002948	0.034561
None or poor	KEGG name	Endocrine and other factor-regulated calcium reabsorption	6307	1582	26	14	2.1467	0.0011547	0.016856
None or poor	Keywords	SH2 domain	6307	1582	65	35	2.1467	4.2988e-07	1.2857e-05
Strong	GOBP name	positive regulation of leukocyte chemotaxis	6307	1005	41	14	2.1429	0.0021517	0.097179
None or poor	KEGG name	Glioma	6307	1582	41	22	2.1392	5.877e-05	0.0022668
Strong	GOBP name	regulation of leukocyte chemotaxis	6307	1005	47	16	2.1364	0.0011534	0.063571
Strong	GOMF name	glycosaminoglycan binding	6307	1005	141	48	2.1364	4.5706e-08	7.9514e-06
Strong	GOMF name	hydrolase activity, hydrolyzing O-glycosyl compounds	6307	1005	47	16	2.1364	0.0011534	0.054887
None or poor	GOBP name	inositol phosphate metabolic process	6307	1582	28	15	2.1357	0.00083873	0.051956
None or poor	GOBP name	protein deubiquitination	6307	1582	28	15	2.1357	0.00083873	0.051956
None or poor	GOMF name	non-membrane spanning protein tyrosine kinase activity	6307	1582	28	15	2.1357	0.00083873	0.042998
Moderate	GOBP name	positive regulation of endothelial cell proliferation	6307	1404	40	19	2.1338	0.00025529	0.023726
None or poor	GOMF name	GDP binding	6307	1582	30	16	2.1263	0.00061017	0.033377
Strong	GOCC name	vacuolar lumen	6307	1005	62	21	2.1256	0.00024863	0.0072838
Strong	GOBP name	negative regulation of response to external stimulus	6307	1005	80	27	2.118	4.0459e-05	0.006381
None or poor	GOBP name	regulation of epidermal growth factor receptor signaling pathway	6307	1582	32	17	2.1179	0.00044452	0.034978
Moderate	Keywords	Heparin-binding	6307	1404	70	33	2.1177	2.3268e-06	5.5172e-05
Moderate	KEGG name	Various types of N-glycan biosynthesis	6307	1404	17	8	2.114	0.015115	0.09833
None or poor	GOBP name	peptidyl-serine phosphorylation	6307	1582	34	18	2.1106	0.00032424	0.028035
None or poor	Keywords	Nucleotide metabolism	6307	1582	17	9	2.1106	0.0094138	0.073305
Strong	Keywords	Signal	6307	1005	2027	681	2.1084	3.2631e-143	8.5886e-140
Strong	GOCC name	extracellular space	6307	1005	637	214	2.1083	6.6621e-32	3.9592e-29
None or poor	GOBP name	Ras protein signal transduction	6307	1582	70	37	2.1073	3.7437e-07	0.00014197
None or poor	GOCC name	focal adhesion	6307	1582	53	28	2.1062	9.2578e-06	0.00040117
None or poor	KEGG name	Epithelial cell signaling in Helicobacter pylori infection	6307	1582	36	19	2.1041	0.00023677	0.0052565
Moderate	GOCC name	secretory granule membrane	6307	1404	30	14	2.0963	0.0018604	0.038312
None or poor	GOCC name	RNA granule	6307	1582	40	21	2.093	0.0001266	0.0040827
Strong	GOBP name	lipid homeostasis	6307	1005	45	15	2.0919	0.0019877	0.091549
Strong	GOBP name	polysaccharide catabolic process	6307	1005	60	20	2.0919	0.00042611	0.033821
Strong	GOBP name	response to vitamin A	6307	1005	51	17	2.0919	0.0010693	0.060587
Strong	GOCC name	proteinaceous extracellular matrix	6307	1005	126	42	2.0919	5.6868e-07	3.0329e-05
None or poor	GOBP name	antigen receptor-mediated signaling pathway	6307	1582	61	32	2.0914	2.7153e-06	0.00077891
None or poor	GOCC name	cell division site part	6307	1582	21	11	2.0883	0.0048044	0.079627
None or poor	GOCC name	cytoplasmic mRNA processing body	6307	1582	21	11	2.0883	0.0048044	0.079627
None or poor	Keywords	Serine/threonine-protein kinase	6307	1582	153	80	2.0846	1.8808e-13	1.1787e-11
None or poor	GOBP name	T cell receptor signaling pathway	6307	1582	44	23	2.084	6.7908e-05	0.0092521
Strong	Keywords	Disulfide bond	6307	1005	1708	566	2.0796	2.5631e-103	3.3731e-100
None or poor	GOMF name	cis-trans isomerase activity	6307	1582	25	13	2.0731	0.0024895	0.097846
None or poor	GOMF name	ubiquitin thiolesterase activity	6307	1582	25	13	2.0731	0.0024895	0.097846
None or poor	GOCC name	cell-substrate adherens junction	6307	1582	54	28	2.0672	1.445e-05	0.00060112
None or poor	GOCC name	cell-substrate junction	6307	1582	54	28	2.0672	1.445e-05	0.00060112
Strong	KEGG name	Cell adhesion molecules (CAMs)	6307	1005	82	27	2.0664	6.429e-05	0.0023943
None or poor	GOBP name	purine base metabolic process	6307	1582	29	15	2.0621	0.0013038	0.06884
Strong	GOMF name	carbohydrate binding	6307	1005	274	90	2.0613	6.5956e-13	3.333e-10
Strong	GOBP name	ossification	6307	1005	64	21	2.0592	0.00039392	0.031821
Moderate	GOCC name	transport vesicle membrane	6307	1404	24	11	2.0589	0.0062176	0.0991
Moderate	KEGG name	Notch signaling pathway	6307	1404	24	11	2.0589	0.0062176	0.057393
None or poor	GOBP name	regulation of protein complex disassembly	6307	1582	31	16	2.0577	0.00094642	0.055974
None or poor	Keywords	Endosome	6307	1582	157	81	2.0568	3.3942e-13	2.0776e-11
Fair	GOBP name	negative regulation of insulin secretion	6307	2815	12	11	2.0538	0.00092192	0.055097
None or poor	GOBP name	protein complex disassembly	6307	1582	33	17	2.0538	0.00068817	0.046059
Strong	GOBP name	positive regulation of leukocyte migration	6307	1005	49	16	2.0492	0.0018213	0.086291
Strong	GOCC name	extracellular matrix	6307	1005	147	48	2.0492	1.8731e-07	1.0822e-05
None or poor	KEGG name	Insulin signaling pathway	6307	1582	74	38	2.0472	6.6996e-07	6.0296e-05
Strong	GOCC name	Golgi lumen	6307	1005	46	15	2.0464	0.0024832	0.047539
None or poor	KEGG name	Progesterone-mediated oocyte maturation	6307	1582	45	23	2.0377	0.00010433	0.0031789
Strong	GOMF name	pattern binding	6307	1005	154	50	2.0375	1.2864e-07	1.9502e-05
Strong	GOMF name	polysaccharide binding	6307	1005	154	50	2.0375	1.2864e-07	1.9502e-05
Fair	GOBP name	negative regulation of muscle organ development	6307	2815	11	10	2.0368	0.0018969	0.088712
Fair	GOBP name	T cell homeostasis	6307	2815	11	10	2.0368	0.0018969	0.088712
None or poor	GOBP name	regulation of actin filament length	6307	1582	47	24	2.0358	7.6414e-05	0.010123
None or poor	GOBP name	regulation of actin polymerization or depolymerization	6307	1582	47	24	2.0358	7.6414e-05	0.010123
None or poor	KEGG name	Renal cell carcinoma	6307	1582	47	24	2.0358	7.6414e-05	0.0026424
None or poor	KEGG name	Vascular smooth muscle contraction	6307	1582	47	24	2.0358	7.6414e-05	0.0026424
None or poor	GOMF name	GTPase regulator activity	6307	1582	116	59	2.0277	1.0832e-09	3.0249e-07
None or poor	GOMF name	nucleoside-triphosphatase regulator activity	6307	1582	124	63	2.0255	3.1763e-10	1.2484e-07
None or poor	GOCC name	early endosome	6307	1582	71	36	2.0214	1.8865e-06	9.0203e-05
None or poor	KEGG name	ErbB signaling pathway	6307	1582	71	36	2.0214	1.8865e-06	0.00014047
Strong	GOBP name	negative regulation of defense response	6307	1005	56	18	2.0172	0.0012211	0.065879
Fair	Keywords	Decarboxylase	6307	2815	10	9	2.0164	0.0038698	0.037446
None or poor	Keywords	Actin-binding	6307	1582	87	44	2.0163	1.6266e-07	5.4887e-06
Moderate	GOBP name	cellular response to type I interferon	6307	1404	38	17	2.0097	0.001144	0.06334
Moderate	GOBP name	response to type I interferon	6307	1404	38	17	2.0097	0.001144	0.06334
Moderate	GOBP name	type I interferon-mediated signaling pathway	6307	1404	38	17	2.0097	0.001144	0.06334
Strong	GOMF name	endopeptidase inhibitor activity	6307	1005	125	40	2.0082	3.1706e-06	0.00035794
Moderate	GOCC name	basement membrane	6307	1404	47	21	2.0071	0.00034218	0.0095535
Moderate	GOBP name	regulation of chemokine production	6307	1404	36	16	1.9965	0.0016851	0.081423
Strong	GOMF name	peptidase inhibitor activity	6307	1005	129	41	1.9946	2.9126e-06	0.00033234
None or poor	GOBP name	immune response-activating cell surface receptor signaling pathway	6307	1582	64	32	1.9934	9.6917e-06	0.0021931
None or poor	GOBP name	phosphatidylinositol metabolic process	6307	1582	32	16	1.9934	0.0014205	0.073305
None or poor	GOBP name	regulation of cellular component size	6307	1582	60	30	1.9934	1.7938e-05	0.0034215
None or poor	GOBP name	regulation of translation	6307	1582	98	49	1.9934	5.3047e-08	2.6842e-05
None or poor	GOCC name	endocytic vesicle	6307	1582	48	24	1.9934	0.00011479	0.0037601
None or poor	GOCC name	late endosome membrane	6307	1582	34	17	1.9934	0.001033	0.024241
None or poor	KEGG name	Chronic myeloid leukemia	6307	1582	48	24	1.9934	0.00011479	0.0031789
None or poor	KEGG name	Inositol phosphate metabolism	6307	1582	26	13	1.9934	0.0037354	0.039404
None or poor	KEGG name	NOD-like receptor signaling pathway	6307	1582	38	19	1.9934	0.00054861	0.009713
None or poor	KEGG name	Vasopressin-regulated water reabsorption	6307	1582	24	12	1.9934	0.0051806	0.049513
None or poor	Keywords	Coated pit	6307	1582	22	11	1.9934	0.0072074	0.060015
None or poor	Keywords	Fatty acid metabolism	6307	1582	40	20	1.9934	0.00040051	0.0059555
None or poor	Keywords	mRNA transport	6307	1582	26	13	1.9934	0.0037354	0.036514
Fair	Keywords	Cyclin	6307	2815	9	8	1.9916	0.0078144	0.064273
Moderate	KEGG name	Complement and coagulation cascades	6307	1404	52	23	1.9869	0.00022208	0.0051031
None or poor	GOBP name	small GTPase mediated signal transduction	6307	1582	195	97	1.9831	2.9939e-14	6.8171e-11
Strong	GOBP name	biological adhesion	6307	1005	459	145	1.9825	1.506e-18	5.4865e-15
Strong	GOBP name	cell adhesion	6307	1005	459	145	1.9825	1.506e-18	5.4865e-15
Strong	GOBP name	axonogenesis	6307	1005	57	18	1.9818	0.0015029	0.075732
Strong	Keywords	Zymogen	6307	1005	143	45	1.9748	1.3493e-06	3.448e-05
Strong	Keywords	Heparin-binding	6307	1005	70	22	1.9723	0.00055028	0.007578
None or poor	Keywords	Prenylation	6307	1582	85	42	1.9699	6.7176e-07	1.8611e-05
Strong	Keywords	Adaptiveimmunity	6307	1005	67	21	1.967	0.00074304	0.0097298
Strong	KEGG name	Axon guidance	6307	1005	99	31	1.9651	5.6559e-05	0.0022624
Strong	GOMF name	endopeptidase regulator activity	6307	1005	128	40	1.9611	5.9273e-06	0.00062278
Strong	KEGG name	PPAR signaling pathway	6307	1005	32	10	1.9611	0.014805	0.098093
Strong	Keywords	Receptor	6307	1005	432	135	1.9611	7.3495e-17	6.5991e-15
None or poor	GOCC name	actin cytoskeleton	6307	1582	61	30	1.9607	2.6528e-05	0.0010218
Moderate	GOBP name	homophilic cell adhesion	6307	1404	69	30	1.9531	4.1892e-05	0.0064669
Moderate	KEGG name	African trypanosomiasis	6307	1404	23	10	1.9531	0.012846	0.089546
None or poor	KEGG name	B cell receptor signaling pathway	6307	1582	49	24	1.9527	0.00016899	0.0041479
None or poor	GOBP name	regulation of exocytosis	6307	1582	43	21	1.947	0.00042952	0.034018
None or poor	GOMF name	protein serine/threonine kinase activity	6307	1582	168	82	1.9459	1.031e-11	4.5585e-09
None or poor	KEGG name	Oocyte meiosis	6307	1582	41	20	1.9447	0.00058705	0.010226
None or poor	GOCC name	early endosome membrane	6307	1582	39	19	1.9423	0.00080306	0.020125
Fair	GOBP name	embryonic hindlimb morphogenesis	6307	2815	15	13	1.9418	0.00088772	0.053634
Fair	GOMF name	carboxy-lyase activity	6307	2815	15	13	1.9418	0.00088772	0.04406
None or poor	KEGG name	Acute myeloid leukemia	6307	1582	37	18	1.9395	0.0010997	0.016495
None or poor	GOMF name	GTPase activity	6307	1582	107	52	1.9375	6.8518e-08	1.1017e-05
Strong	GOBP name	response to vitamin	6307	1005	81	25	1.9369	0.00033465	0.028633
Strong	Keywords	Glycoprotein	6307	1005	1954	603	1.9366	5.3136e-97	4.6618e-94
None or poor	GOBP name	establishment or maintenance of cell polarity	6307	1582	33	16	1.933	0.0020693	0.09412
None or poor	GOBP name	actin filament organization	6307	1582	64	31	1.9311	2.8436e-05	0.0048868
Moderate	GOCC name	integral to organelle membrane	6307	1404	63	27	1.9252	0.00012769	0.004086
Moderate	GOMF name	cytokine receptor activity	6307	1404	49	21	1.9252	0.00064611	0.034455
Fair	GOBP name	spindle checkpoint	6307	2815	14	12	1.9204	0.0017273	0.0828
None or poor	KEGG name	GnRH signaling pathway	6307	1582	50	24	1.9136	0.00024407	0.0052719
Strong	KEGG name	Phagosome	6307	1005	69	21	1.91	0.0010964	0.016495
None or poor	KEGG name	T cell receptor signaling pathway	6307	1582	71	34	1.9091	1.6387e-05	0.00088491
None or poor	GOBP name	immune response-regulating cell surface receptor signaling pathway	6307	1582	69	33	1.9067	2.2219e-05	0.0040073
None or poor	GOBP name	protein targeting to membrane	6307	1582	44	21	1.9028	0.00061693	0.043306
None or poor	GOBP name	regulation of G-protein coupled receptor protein signaling pathway	6307	1582	44	21	1.9028	0.00061693	0.043306
Moderate	GOBP name	protein N-linked glycosylation via asparagine	6307	1404	45	19	1.8967	0.0013596	0.070966
None or poor	Keywords	Lipid-binding	6307	1582	82	39	1.8961	5.1344e-06	0.00011261
None or poor	GOBP name	macromolecular complex disassembly	6307	1582	40	19	1.8937	0.0011482	0.063465
Strong	GOBP name	regulation of leukocyte migration	6307	1005	63	19	1.8926	0.0019865	0.091549
Strong	GOMF name	hydrolase activity, acting on glycosyl bonds	6307	1005	63	19	1.8926	0.0019865	0.082668
Strong	GOBP name	response to estrogen stimulus	6307	1005	73	22	1.8913	0.00098235	0.057465
Moderate	Keywords	Cytokine	6307	1404	157	66	1.8884	9.9947e-09	4.0826e-07
Moderate	GOCC name	intrinsic to organelle membrane	6307	1404	69	29	1.888	0.00011114	0.0036791
None or poor	GOMF name	phospholipid binding	6307	1582	188	89	1.8873	1.1204e-11	4.7557e-09
None or poor	KEGG name	Tight junction	6307	1582	55	26	1.8846	0.00018782	0.0045077
Moderate	Keywords	GPI-anchor	6307	1404	93	39	1.8838	9.4745e-06	0.0001995
Strong	GOBP name	response to nutrient	6307	1005	120	36	1.8827	4.1579e-05	0.006446
Strong	Keywords	Chemotaxis	6307	1005	60	18	1.8827	0.0026748	0.027501
Moderate	GOCC name	dendrite	6307	1404	74	31	1.8819	7.1836e-05	0.002516
Moderate	GOBP name	cyclic-nucleotide-mediated signaling	6307	1404	43	18	1.8804	0.0019684	0.091102
None or poor	KEGG name	Focal adhesion	6307	1582	123	58	1.8799	4.7579e-08	7.3407e-06
Strong	GOMF name	peptidase regulator activity	6307	1005	147	44	1.8784	7.1194e-06	0.00074069
Moderate	GOBP name	positive regulation of epithelial cell proliferation	6307	1404	79	33	1.8765	4.6475e-05	0.0069966
Strong	GOBP name	positive regulation of behavior	6307	1005	67	20	1.8733	0.0017715	0.084257
Strong	GOCC name	secretory granule lumen	6307	1005	57	17	1.8717	0.0036027	0.0646
Moderate	KEGG name	Cytosolic DNA-sensing pathway	6307	1404	36	15	1.8717	0.0045136	0.044315
None or poor	GOCC name	endosome membrane	6307	1582	130	61	1.8707	2.7291e-08	1.7466e-06
Fair	GOCC name	lateral plasma membrane	6307	2815	12	10	1.8671	0.0063107	0.099819
Fair	Keywords	Bromo domain	6307	2815	12	10	1.8671	0.0063107	0.054458
Moderate	GOBP name	regulation of endothelial cell proliferation	6307	1404	53	22	1.8647	0.00079979	0.050566
Strong	GOCC name	cytoplasmic membrane-bounded vesicle lumen	6307	1005	64	19	1.8631	0.0023791	0.046032
None or poor	GOBP name	response to topologically incorrect protein	6307	1582	45	21	1.8605	0.00086843	0.052966
None or poor	Keywords	Guanine-nucleotide releasing factor	6307	1582	30	14	1.8605	0.0055103	0.048874
Strong	GOMF name	receptor activity	6307	1005	473	140	1.8575	2.8393e-15	1.6739e-12
Moderate	GOBP name	peptidyl-asparagine modification	6307	1404	46	19	1.8555	0.0018041	0.085692
None or poor	GOBP name	protein import	6307	1582	56	26	1.851	0.00026334	0.024289
None or poor	GOMF name	guanyl nucleotide binding	6307	1582	168	78	1.851	6.4047e-10	2.1925e-07
None or poor	GOMF name	guanyl ribonucleotide binding	6307	1582	168	78	1.851	6.4047e-10	2.1925e-07
Moderate	Keywords	EGF-like domain	6307	1404	141	58	1.8478	1.7982e-07	5.9908e-06
None or poor	GOBP name	regulation of actin filament polymerization	6307	1582	41	19	1.8475	0.0016062	0.079007
None or poor	GOCC name	endosomal part	6307	1582	136	63	1.8468	2.9635e-08	1.84e-06
None or poor	GOBP name	protein transport	6307	1582	406	188	1.8461	4.2403e-22	3.862e-18
Strong	GOMF name	cytokine activity	6307	1005	85	25	1.8458	0.00070028	0.036789
None or poor	GOCC name	late endosome	6307	1582	39	18	1.84	0.0021858	0.043362
None or poor	Keywords	Multifunctional enzyme	6307	1582	39	18	1.84	0.0021858	0.023778
None or poor	Keywords	Neuropathy	6307	1582	26	12	1.84	0.01041	0.077685
Strong	GOCC name	vesicle lumen	6307	1005	65	19	1.8344	0.0028308	0.053045
Fair	Keywords	Ribosome biogenesis	6307	2815	11	9	1.8331	0.0118	0.085321
None or poor	KEGG name	Gap junction	6307	1582	37	17	1.8317	0.0029761	0.034561
Strong	KEGG name	Pancreatic secretion	6307	1005	48	14	1.8304	0.0088193	0.069942
Strong	Keywords	Angiogenesis	6307	1005	72	21	1.8304	0.0018759	0.020921
None or poor	Keywords	SH3 domain	6307	1582	94	43	1.8237	5.975e-06	0.00012785
None or poor	Keywords	SH3-binding	6307	1582	35	16	1.8225	0.0040543	0.038803
None or poor	GOMF name	GTP binding	6307	1582	162	74	1.8211	4.1472e-09	9.5675e-07
None or poor	GOCC name	midbody	6307	1582	46	21	1.82	0.0011996	0.026974
Strong	GOMF name	G-protein-coupled receptor binding	6307	1005	69	20	1.819	0.0025063	0.098059
Strong	GOBP name	neuron projection morphogenesis	6307	1005	76	22	1.8166	0.0016637	0.080833
Strong	GOBP name	positive regulation of cell adhesion	6307	1005	83	24	1.8146	0.0011079	0.062383
Moderate	KEGG name	Rheumatoid arthritis	6307	1404	52	21	1.8141	0.0015015	0.02027
Strong	Keywords	Immunity	6307	1005	201	58	1.8109	1.0728e-06	2.7682e-05
Strong	GOMF name	transmembrane signaling receptor activity	6307	1005	302	87	1.8079	2.8577e-09	6.7392e-07
None or poor	KEGG name	Ubiquitin mediated proteolysis	6307	1582	64	29	1.8065	0.00020294	0.0047647
Moderate	GOCC name	anchored to membrane	6307	1404	97	39	1.8061	2.8682e-05	0.0010847
None or poor	GOBP name	cell projection assembly	6307	1582	42	19	1.8035	0.0022014	0.098285
None or poor	GOBP name	establishment of RNA localization	6307	1582	42	19	1.8035	0.0022014	0.098285
None or poor	GOBP name	nucleic acid transport	6307	1582	42	19	1.8035	0.0022014	0.098285
None or poor	GOBP name	RNA transport	6307	1582	42	19	1.8035	0.0022014	0.098285
None or poor	GOBP name	protein targeting	6307	1582	135	61	1.8014	1.4284e-07	6.4248e-05
None or poor	KEGG name	Leukocyte transendothelial migration	6307	1582	62	28	1.8005	0.00027327	0.0056756
None or poor	GOBP name	establishment of protein localization	6307	1582	419	189	1.7983	1.2952e-20	7.8644e-17
None or poor	GOBP name	actin cytoskeleton organization	6307	1582	153	69	1.7979	2.5246e-08	1.46e-05
None or poor	GOBP name	tRNA metabolic process	6307	1582	51	23	1.7979	0.00089429	0.053853
Moderate	GOMF name	cytokine activity	6307	1404	85	34	1.7969	9.6999e-05	0.0077982
Moderate	KEGG name	Staphylococcus aureus infection	6307	1404	30	12	1.7969	0.013645	0.093864
Moderate	Keywords	Chemotaxis	6307	1404	60	24	1.7969	0.00087393	0.011059
None or poor	KEGG name	Regulation of actin cytoskeleton	6307	1582	111	50	1.7958	1.9509e-06	0.00014047
None or poor	GOCC name	cell cortex	6307	1582	40	18	1.794	0.0029825	0.055389
None or poor	KEGG name	RNA transport	6307	1582	60	27	1.794	0.00036787	0.0070946
Strong	GOBP name	regulation of behavior	6307	1005	98	28	1.793	0.00058352	0.042097
Strong	GOBP name	regulation of protein secretion	6307	1005	77	22	1.793	0.0019618	0.090931
None or poor	GOBP name	posttranscriptional regulation of gene expression	6307	1582	169	76	1.7928	5.9713e-09	4.6286e-06
None or poor	GOBP name	Golgi vesicle transport	6307	1582	69	31	1.7911	0.00015259	0.016846
None or poor	KEGG name	Oxidative phosphorylation	6307	1582	29	13	1.7872	0.010289	0.077726
Moderate	GOMF name	transmembrane signaling receptor activity	6307	1404	302	120	1.785	1.0699e-12	5.1607e-10
Strong	GOBP name	cell projection morphogenesis	6307	1005	81	23	1.782	0.0017347	0.083048
None or poor	Keywords	GTP-binding	6307	1582	141	63	1.7813	1.4766e-07	5.0474e-06
Moderate	GOBP name	macromolecule glycosylation	6307	1404	111	44	1.7807	1.4285e-05	0.0029302
Moderate	GOBP name	protein glycosylation	6307	1404	111	44	1.7807	1.4285e-05	0.0029302
Strong	GOBP name	regulation of cell morphogenesis involved in differentiation	6307	1005	106	30	1.7761	0.00045955	0.035678
Moderate	KEGG name	Cytokine-cytokine receptor interaction	6307	1404	233	92	1.7737	7e-10	1.89e-07
None or poor	GOBP name	ribonucleoside metabolic process	6307	1582	45	20	1.7719	0.0021955	0.098285
None or poor	GOCC name	cell cortex part	6307	1582	36	16	1.7719	0.0054756	0.088289
None or poor	KEGG name	Adherens junction	6307	1582	45	20	1.7719	0.0021955	0.027571
None or poor	KEGG name	Viral myocarditis	6307	1582	27	12	1.7719	0.014054	0.095508
Moderate	GOBP name	glycosylation	6307	1404	112	44	1.7648	1.8364e-05	0.0034846
None or poor	GOBP name	nucleobase metabolic process	6307	1582	52	23	1.7634	0.0012039	0.065369
Fair	KEGG name	Nucleotide excision repair	6307	2815	14	11	1.7604	0.0085994	0.069942
Strong	GOBP name	aminoglycan metabolic process	6307	1005	107	30	1.7595	0.00053819	0.039637
Strong	Keywords	Antimicrobial	6307	1005	50	14	1.7572	0.012148	0.087358
None or poor	GOMF name	actin binding	6307	1582	59	26	1.7569	0.00066472	0.03527
None or poor	GOBP name	nuclear-transcribed mRNA catabolic process	6307	1582	50	22	1.7542	0.0016176	0.079318
None or poor	GOBP name	intracellular protein transport	6307	1582	232	102	1.7528	7.992e-11	1.0224e-07
Moderate	GOMF name	signaling receptor activity	6307	1404	346	135	1.7527	1.9586e-13	1.0939e-10
None or poor	Keywords	Ligase	6307	1582	132	58	1.7517	8.541e-07	2.2257e-05
None or poor	GOBP name	regulation of small GTPase mediated signal transduction	6307	1582	82	36	1.7503	8.5969e-05	0.011107
None or poor	GOCC name	microbody	6307	1582	41	18	1.7503	0.0039898	0.069651
None or poor	GOBP name	regulation of B cell activation	6307	1582	57	25	1.7486	0.00089084	0.053733
Moderate	GOBP name	regulation of cell-substrate adhesion	6307	1404	67	26	1.7432	0.00091846	0.055035
None or poor	GOBP name	mRNA catabolic process	6307	1582	55	24	1.7397	0.0011931	0.064877
None or poor	GOBP name	establishment of protein localization to organelle	6307	1582	62	27	1.7362	0.00065951	0.044995
Fair	GOBP name	body fluid secretion	6307	2815	31	24	1.7346	0.0001589	0.017179
None or poor	GOMF name	ATPase activity	6307	1582	69	30	1.7334	0.00036629	0.022085
None or poor	GOBP name	intracellular transport	6307	1582	389	169	1.732	1.4865e-16	4.1659e-13
None or poor	GOBP name	ncRNA metabolic process	6307	1582	99	43	1.7316	2.6943e-05	0.0047113
None or poor	GOCC name	endosome	6307	1582	152	66	1.7311	2.7048e-07	1.5003e-05
None or poor	Keywords	ADP-ribosylation	6307	1582	30	13	1.7276	0.013619	0.093413
Moderate	GOBP name	positive regulation of chemotaxis	6307	1404	60	23	1.722	0.0019978	0.091667
None or poor	Keywords	Calmodulin-binding	6307	1582	44	19	1.7215	0.0039099	0.037695
Moderate	GOMF name	cytokine binding	6307	1404	76	29	1.7141	0.00067542	0.035659
Strong	GOBP name	system development	6307	1005	282	77	1.7136	2.4603e-07	0.00010303
None or poor	GOCC name	cytoskeleton	6307	1582	219	94	1.7112	1.9481e-09	1.3972e-07
None or poor	GOBP name	dephosphorylation	6307	1582	56	24	1.7086	0.0015676	0.077703
None or poor	GOBP name	protein autophosphorylation	6307	1582	91	39	1.7086	8.4088e-05	0.010941
None or poor	KEGG name	Calcium signaling pathway	6307	1582	42	18	1.7086	0.0052394	0.049637
None or poor	KEGG name	Long-term depression	6307	1582	35	15	1.7086	0.0097406	0.074964
None or poor	KEGG name	Toxoplasmosis	6307	1582	77	33	1.7086	0.00026847	0.0056756
None or poor	Keywords	Ribonucleoprotein	6307	1582	77	33	1.7086	0.00026847	0.0041323
Fair	GOMF name	steroid hormone receptor activity	6307	2815	21	16	1.707	0.002594	0.099495
Strong	GOBP name	inflammatory response	6307	1005	221	60	1.7038	5.6764e-06	0.0013879
Moderate	GOCC name	intrinsic to plasma membrane	6307	1404	425	161	1.7017	1.6527e-14	2.1485e-12
None or poor	KEGG name	Hepatitis C	6307	1582	75	32	1.701	0.00035644	0.0069991
Moderate	Keywords	Proteoglycan	6307	1404	37	14	1.6997	0.013534	0.093413
None or poor	GOCC name	melanosome	6307	1582	61	26	1.6993	0.0011529	0.026065
None or poor	GOCC name	pigment granule	6307	1582	61	26	1.6993	0.0011529	0.026065
None or poor	Keywords	Nucleotide-binding	6307	1582	657	280	1.6991	9.2831e-26	1.2217e-23
None or poor	GOMF name	ATPase activity, coupled	6307	1582	54	23	1.698	0.0020882	0.085892
None or poor	GOMF name	nucleoside-triphosphatase activity	6307	1582	216	92	1.698	4.5466e-09	1.0266e-06
None or poor	Keywords	Methylation	6307	1582	141	60	1.6965	1.9588e-06	4.7736e-05
None or poor	GOBP name	actin filament-based process	6307	1582	174	74	1.6955	1.4629e-07	6.4997e-05
None or poor	GOMF name	pyrophosphatase activity	6307	1582	240	102	1.6944	7.8188e-10	2.4083e-07
None or poor	GOMF name	purine ribonucleoside triphosphate binding	6307	1582	666	283	1.6941	8.4712e-26	1.7979e-22
None or poor	GOMF name	purine ribonucleotide binding	6307	1582	683	290	1.6928	2.1139e-26	7.4774e-23
None or poor	GOMF name	ribonucleotide binding	6307	1582	683	290	1.6928	2.1139e-26	7.4774e-23
Strong	GOBP name	response to wounding	6307	1005	293	79	1.6921	2.9953e-07	0.00011734
Moderate	GOBP name	developmental growth	6307	1404	77	29	1.6919	0.00084439	0.051968
None or poor	GOBP name	platelet activation	6307	1582	125	53	1.6904	8.1735e-06	0.0018761
None or poor	GOMF name	hydrolase activity, acting on acid anhydrides	6307	1582	243	103	1.6898	7.711e-10	2.4083e-07
None or poor	GOMF name	hydrolase activity, acting on acid anhydrides, in phosphorus-containing anhydrides	6307	1582	243	103	1.6898	7.711e-10	2.4083e-07
None or poor	GOBP name	positive regulation of GTPase activity	6307	1582	59	25	1.6893	0.0015318	0.076657
None or poor	GOMF name	ligase activity	6307	1582	156	66	1.6867	8.1063e-07	0.0001012
None or poor	GOMF name	purine nucleotide binding	6307	1582	688	291	1.6862	3.6491e-26	9.6809e-23
Moderate	GOCC name	integral to plasma membrane	6307	1404	405	152	1.6859	2.2874e-13	2.6432e-11
None or poor	Keywords	ATP-binding	6307	1582	492	208	1.6854	1.3996e-18	1.3644e-16
Moderate	GOBP name	positive regulation of response to external stimulus	6307	1404	112	42	1.6846	9.0702e-05	0.011635
Moderate	GOBP name	regulation of protein kinase B signaling cascade	6307	1404	64	24	1.6846	0.0022379	0.099673
Strong	GOBP name	positive regulation of locomotion	6307	1005	164	44	1.6837	0.00011176	0.01355
None or poor	GOBP name	nucleoside metabolic process	6307	1582	64	27	1.6819	0.0011259	0.062815
Strong	GOBP name	response to nutrient levels	6307	1005	168	45	1.681	9.874e-05	0.012362
Fair	GOBP name	mitotic cell cycle checkpoint	6307	2815	28	21	1.6804	0.00081259	0.050954
Strong	GOBP name	positive regulation of cell motility	6307	1005	157	42	1.6788	0.00016482	0.017554
Strong	GOBP name	glycosaminoglycan metabolic process	6307	1005	101	27	1.6776	0.0018924	0.088712
Moderate	GOBP name	positive regulation of behavior	6307	1404	67	25	1.6762	0.0020046	0.091847
None or poor	GOBP name	nucleoside triphosphate metabolic process	6307	1582	69	29	1.6756	0.00082892	0.051623
Moderate	Keywords	Cleavage on pair of basic residues	6307	1404	204	76	1.6736	3.1148e-07	9.7596e-06
Strong	GOBP name	positive regulation of cell migration	6307	1005	154	41	1.6708	0.00021448	0.021062
Moderate	GOBP name	regulation of chemotaxis	6307	1404	78	29	1.6702	0.0010475	0.059814
Strong	GOBP name	regulation of hormone levels	6307	1005	109	29	1.6697	0.0014653	0.07425
None or poor	GOMF name	nucleotide binding	6307	1582	842	352	1.6667	7.2349e-31	7.6776e-27
Moderate	GOBP name	defense response to virus	6307	1404	73	27	1.6615	0.001608	0.079007
None or poor	GOBP name	cellular membrane organization	6307	1582	288	120	1.6611	1.1439e-10	1.3443e-07
None or poor	GOBP name	muscle contraction	6307	1582	72	30	1.6611	0.00080653	0.050693
None or poor	Keywords	Acetylation	6307	1582	941	392	1.6608	2.2316e-34	3.9157e-32
Moderate	Keywords	G-protein coupled receptor	6307	1404	46	17	1.6601	0.0093956	0.073305
None or poor	GOMF name	ATP binding	6307	1582	519	216	1.6592	2.5391e-18	2.6944e-15
None or poor	GOBP name	muscle system process	6307	1582	89	37	1.6574	0.00024658	0.023213
Fair	Keywords	DNA recombination	6307	2815	23	17	1.656	0.0031791	0.031936
None or poor	GOMF name	enzyme activator activity	6307	1582	171	71	1.6553	7.3706e-07	9.3115e-05
None or poor	GOMF name	adenyl ribonucleotide binding	6307	1582	535	222	1.6543	1.2227e-18	1.6219e-15
Strong	GOBP name	regulation of inflammatory response	6307	1005	129	34	1.654	0.00077637	0.05015
Moderate	Keywords	Receptor	6307	1404	432	159	1.6534	4.0556e-13	2.426e-11
None or poor	Keywords	ER-Golgi transport	6307	1582	41	17	1.653	0.0089905	0.071489
Moderate	GOMF name	heparin binding	6307	1404	106	39	1.6528	0.00023555	0.016135
Strong	GOMF name	signaling receptor activity	6307	1005	346	91	1.6505	1.3279e-07	1.9572e-05
Moderate	Keywords	Glycosyl transferase	6307	1404	109	40	1.6485	0.00021171	0.0033771
None or poor	GOMF name	adenyl nucleotide binding	6307	1582	540	223	1.6464	2.007e-18	2.3665e-15
None or poor	GOBP name	membrane organization	6307	1582	291	120	1.644	2.464e-10	2.7203e-07
Strong	GOBP name	negative regulation of immune system process	6307	1005	126	33	1.6436	0.0010062	0.058185
Moderate	GOBP name	regulation of epithelial cell proliferation	6307	1404	123	45	1.6435	0.00010117	0.0125
Moderate	KEGG name	Cell adhesion molecules (CAMs)	6307	1404	82	30	1.6435	0.001155	0.016856
Moderate	Keywords	Sensory transduction	6307	1404	41	15	1.6435	0.014698	0.098183
None or poor	GOMF name	receptor signaling protein activity	6307	1582	68	28	1.6416	0.0013987	0.063162
Moderate	GOBP name	cell-cell adhesion	6307	1404	189	69	1.64	2.3226e-06	0.00067694
Moderate	KEGG name	Hematopoietic cell lineage	6307	1404	63	23	1.64	0.0037945	0.039404
None or poor	GOBP name	purine ribonucleotide metabolic process	6307	1582	73	30	1.6384	0.0010284	0.059283
None or poor	GOBP name	epidermal growth factor receptor signaling pathway	6307	1582	127	52	1.6324	2.9463e-05	0.0049926
Strong	GOBP name	response to extracellular stimulus	6307	1005	177	46	1.631	0.0001713	0.017882
None or poor	KEGG name	Chagas disease (American trypanosomiasis)	6307	1582	66	27	1.6309	0.0018377	0.023796
None or poor	GOBP name	membrane invagination	6307	1582	137	56	1.6296	1.6228e-05	0.0032306
Fair	GOCC name	protein-DNA complex	6307	2815	22	16	1.6295	0.0052762	0.086075
None or poor	Keywords	Kinase	6307	1582	306	125	1.6286	2.1337e-10	1.04e-08
Strong	GOBP name	cell-cell adhesion	6307	1005	189	49	1.627	0.00011754	0.013903
None or poor	GOCC name	ribonucleoprotein complex	6307	1582	189	77	1.6242	6.2873e-07	3.1897e-05
Moderate	KEGG name	Measles	6307	1404	83	30	1.6237	0.0014095	0.019639
None or poor	GOBP name	insulin receptor signaling pathway	6307	1582	86	35	1.6225	0.00053958	0.039637
None or poor	GOBP name	purine-containing compound metabolic process	6307	1582	145	59	1.6222	1.1685e-05	0.0024466
Strong	GOBP name	regulation of neuron projection development	6307	1005	120	31	1.6212	0.0016805	0.081423
None or poor	GOCC name	cytosol	6307	1582	1230	500	1.6206	6.2198e-42	8.6248e-39
None or poor	GOBP name	intracellular protein kinase cascade	6307	1582	160	65	1.6196	4.778e-06	0.0012259
None or poor	Keywords	Endocytosis	6307	1582	64	26	1.6196	0.0024102	0.025579
Fair	Keywords	Aminopeptidase	6307	2815	18	13	1.6181	0.012357	0.087901
None or poor	KEGG name	Chemokine signaling pathway	6307	1582	106	43	1.6173	0.00016136	0.0041074
Strong	GOBP name	positive regulation of cellular component movement	6307	1005	163	42	1.617	0.0003662	0.03074
Strong	KEGG name	Cytokine-cytokine receptor interaction	6307	1005	233	60	1.616	2.9506e-05	0.0013277
None or poor	GOCC name	adherens junction	6307	1582	79	32	1.6149	0.00095624	0.0234
None or poor	GOBP name	regulation of anatomical structure size	6307	1582	89	36	1.6126	0.00052032	0.038607
Strong	GOBP name	immune effector process	6307	1005	183	47	1.6118	0.00019505	0.01975
Moderate	GOCC name	extracellular matrix part	6307	1404	106	38	1.6104	0.00047827	0.012673
None or poor	GOBP name	endocytosis	6307	1582	129	52	1.6071	4.7063e-05	0.007056
Moderate	GOMF name	receptor activity	6307	1404	473	169	1.605	1.3071e-12	6.0309e-10
Moderate	GOBP name	regulation of behavior	6307	1404	98	35	1.6043	0.00080703	0.050693
Moderate	GOCC name	proteinaceous extracellular matrix	6307	1404	126	45	1.6043	0.00018331	0.0056908
Strong	GOBP name	tissue development	6307	1005	274	70	1.6033	9.4779e-06	0.0021581
None or poor	GOBP name	cellular response to insulin stimulus	6307	1582	107	43	1.6021	0.00020282	0.02025
None or poor	Keywords	Cytoskeleton	6307	1582	307	123	1.5973	1.2169e-09	5.3382e-08
None or poor	GOBP name	regulation of actin filament-based process	6307	1582	100	40	1.5947	0.00035614	0.030104
Strong	GOCC name	intrinsic to plasma membrane	6307	1005	425	108	1.5947	6.2285e-08	3.8104e-06
None or poor	GOMF name	isomerase activity	6307	1582	85	34	1.5947	0.00088264	0.04406
None or poor	GOMF name	protein kinase activity	6307	1582	265	106	1.5947	1.8182e-08	3.7431e-06
None or poor	KEGG name	Small cell lung cancer	6307	1582	40	16	1.5947	0.014918	0.098241
None or poor	Keywords	Isomerase	6307	1582	70	28	1.5947	0.0022121	0.02396
Moderate	GOMF name	glycosaminoglycan binding	6307	1404	141	50	1.593	0.00010616	0.0084437
Moderate	Keywords	Neurogenesis	6307	1404	110	39	1.5927	0.00051758	0.0072078
Strong	Keywords	Calcium	6307	1005	426	108	1.591	7.0714e-08	2.5151e-06
Strong	GOBP name	regulation of cell morphogenesis	6307	1005	158	40	1.5888	0.00068263	0.045885
Strong	KEGG name	Neuroactive ligand-receptor interaction	6307	1005	79	20	1.5888	0.010292	0.077726
None or poor	GOBP name	regulation of actin cytoskeleton organization	6307	1582	98	39	1.5866	0.00046223	0.035678
Moderate	GOMF name	transferase activity, transferring glycosyl groups	6307	1404	119	42	1.5855	0.00037126	0.022133
Strong	GOBP name	axon guidance	6307	1005	194	49	1.5851	0.00021926	0.021222
Strong	GOMF name	enzyme inhibitor activity	6307	1005	202	51	1.5844	0.00017046	0.01265
None or poor	GOBP name	cellular response to peptide hormone stimulus	6307	1582	126	50	1.582	9.9201e-05	0.012377
Moderate	GOBP name	G-protein coupled receptor protein signaling pathway	6307	1404	142	50	1.5817	0.00012787	0.014884
Moderate	GOMF name	endopeptidase inhibitor activity	6307	1404	125	44	1.5812	0.00029759	0.018686
Moderate	GOCC name	extracellular space	6307	1404	637	224	1.5797	1.2939e-15	1.8561e-13
Strong	GOBP name	response to steroid hormone stimulus	6307	1005	147	37	1.5796	0.001125	0.062815
None or poor	GOMF name	phosphotransferase activity, alcohol group as acceptor	6307	1582	318	126	1.5796	1.7108e-09	4.5387e-07
None or poor	GOBP name	nucleobase-containing compound catabolic process	6307	1582	81	32	1.575	0.0014863	0.075102
Strong	GOBP name	chemotaxis	6307	1005	311	78	1.574	6.3468e-06	0.0015113
Strong	GOBP name	taxis	6307	1005	311	78	1.574	6.3468e-06	0.0015113
None or poor	GOMF name	ligase activity, forming carbon-nitrogen bonds	6307	1582	114	45	1.5737	0.00023319	0.016135
None or poor	KEGG name	Wnt signaling pathway	6307	1582	76	30	1.5737	0.0020173	0.025632
None or poor	GOBP name	vesicle-mediated transport	6307	1582	375	148	1.5734	9.0183e-11	1.0952e-07
None or poor	GOBP name	modification-dependent macromolecule catabolic process	6307	1582	142	56	1.5722	5.0408e-05	0.0073753
None or poor	GOBP name	immune response-activating signal transduction	6307	1582	132	52	1.5705	9.1378e-05	0.011681
None or poor	GOBP name	cell cycle	6307	1582	94	37	1.5692	0.00077453	0.05012
Strong	GOBP name	regulation of cell projection organization	6307	1005	144	36	1.5689	0.0014357	0.073461
Strong	Keywords	Leucine-rich repeat	6307	1005	108	27	1.5689	0.0045657	0.042918
None or poor	GOCC name	anchoring junction	6307	1582	89	35	1.5678	0.0010476	0.024346
None or poor	GOMF name	magnesium ion binding	6307	1582	89	35	1.5678	0.0010476	0.050303
None or poor	GOBP name	purine nucleotide metabolic process	6307	1582	117	46	1.5674	0.00022338	0.021416
None or poor	KEGG name	Purine metabolism	6307	1582	84	33	1.5662	0.0014184	0.019639
Strong	GOCC name	integral to plasma membrane	6307	1005	405	101	1.565	4.1918e-07	2.2647e-05
None or poor	GOMF name	kinase activity	6307	1582	347	136	1.5625	8.9647e-10	2.5712e-07
Fair	Keywords	Tight junction	6307	2815	23	16	1.5586	0.0096156	0.073785
Moderate	GOBP name	morphogenesis of a branching structure	6307	1404	98	34	1.5585	0.0015592	0.077602
Moderate	GOCC name	cell surface	6307	1404	196	68	1.5585	1.7672e-05	0.00070687
Moderate	Keywords	Differentiation	6307	1404	245	85	1.5585	1.8909e-06	4.6513e-05
None or poor	GOBP name	protein folding	6307	1582	110	43	1.5584	0.00038815	0.031821
Moderate	GOMF name	protein tyrosine kinase activity	6307	1404	101	35	1.5567	0.0013919	0.063125
None or poor	Keywords	RNA-binding	6307	1582	210	82	1.5567	2.0111e-06	4.8563e-05
None or poor	GOMF name	lipid binding	6307	1582	310	121	1.5561	9.8586e-09	2.1796e-06
None or poor	GOBP name	modification-dependent protein catabolic process	6307	1582	141	55	1.5551	8.0272e-05	0.010596
Moderate	Keywords	Pyrrolidone carboxylicacid	6307	1404	52	18	1.555	0.014518	0.097475
None or poor	KEGG name	Prostate cancer	6307	1582	59	23	1.5541	0.0066071	0.059527
Strong	GOCC name	endoplasmic reticulum lumen	6307	1005	105	26	1.554	0.0058235	0.093175
None or poor	GOBP name	ubiquitin-dependent protein catabolic process	6307	1582	136	53	1.5537	0.00010796	0.013199
Moderate	Keywords	Antiviral defense	6307	1404	55	19	1.5518	0.01282	0.090461
Fair	GOBP name	negative regulation of cell cycle process	6307	2815	39	27	1.5511	0.0010979	0.062015
Strong	Keywords	Tyrosine-protein kinase	6307	1005	85	21	1.5504	0.011285	0.082966
None or poor	GOBP name	nerve growth factor receptor signaling pathway	6307	1582	175	68	1.5491	1.6009e-05	0.0032208
None or poor	GOBP name	ribonucleotide metabolic process	6307	1582	85	33	1.5478	0.0017414	0.083257
None or poor	GOMF name	RNA binding	6307	1582	304	118	1.5475	2.1358e-08	4.2764e-06
Moderate	GOMF name	pattern binding	6307	1404	154	53	1.546	0.00015664	0.011789
Moderate	GOMF name	polysaccharide binding	6307	1404	154	53	1.546	0.00015664	0.011789
None or poor	Keywords	Transport	6307	1582	485	188	1.5454	1.5137e-12	8.4767e-11
Moderate	GOMF name	endopeptidase regulator activity	6307	1404	128	44	1.5442	0.0005059	0.028709
None or poor	GOMF name	transferase activity, transferring phosphorus-containing groups	6307	1582	390	151	1.5436	2.9096e-10	1.1876e-07
Moderate	KEGG name	Axon guidance	6307	1404	99	34	1.5428	0.0018508	0.023796
None or poor	GOMF name	acid-amino acid ligase activity	6307	1582	101	39	1.5394	0.00086426	0.043674
Moderate	GOMF name	cytokine receptor binding	6307	1404	111	38	1.5379	0.0011756	0.055692
Fair	GOBP name	cell cycle checkpoint	6307	2815	51	35	1.5376	0.00029287	0.026151
None or poor	GOBP name	regulation of GTPase activity	6307	1582	83	32	1.5371	0.0022375	0.099673
Strong	GOBP name	regulation of immune effector process	6307	1005	147	36	1.5369	0.0020093	0.091847
Moderate	GOBP name	positive regulation of MAPKKK cascade	6307	1404	117	40	1.5358	0.00093816	0.055848
Moderate	GOBP name	response to virus	6307	1404	117	40	1.5358	0.00093816	0.055848
None or poor	GOBP name	establishment of localization in cell	6307	1582	572	220	1.5334	3.9815e-14	8.5325e-11
Fair	GOBP name	tissue remodeling	6307	2815	38	26	1.533	0.0017085	0.082117
Moderate	GOMF name	peptidase inhibitor activity	6307	1404	129	44	1.5322	0.00059879	0.032924
Strong	GOMF name	endopeptidase activity	6307	1005	209	51	1.5314	0.00037988	0.022521
None or poor	Keywords	Cell division	6307	1582	112	43	1.5306	0.00058103	0.0078829
Strong	GOCC name	intrinsic to membrane	6307	1005	1546	377	1.5303	3.0313e-24	8.4069e-22
None or poor	GOBP name	regulation of cytoskeleton organization	6307	1582	133	51	1.5287	0.0002171	0.021222
None or poor	GOBP name	regulation of vesicle-mediated transport	6307	1582	141	54	1.5268	0.00015407	0.016903
None or poor	KEGG name	Protein processing in endoplasmic reticulum	6307	1582	94	36	1.5268	0.0014919	0.02027
None or poor	GOBP name	immune response-regulating signaling pathway	6307	1582	139	53	1.5201	0.00019663	0.019789
None or poor	GOBP name	regulation of protein complex assembly	6307	1582	105	40	1.5188	0.00099785	0.057888
None or poor	KEGG name	Alzheimer's disease	6307	1582	63	24	1.5188	0.0075722	0.065424
None or poor	GOBP name	cellular macromolecule catabolic process	6307	1582	242	92	1.5156	1.8954e-06	0.00057069
Strong	GOBP name	regulation of cell migration	6307	1005	249	60	1.5122	0.00019005	0.019504
None or poor	GOBP name	cellular macromolecular complex subunit organization	6307	1582	190	72	1.5108	2.4033e-05	0.0043131
None or poor	GOBP name	phosphate-containing compound metabolic process	6307	1582	333	126	1.5085	3.9809e-08	2.1159e-05
None or poor	GOBP name	phosphorus metabolic process	6307	1582	333	126	1.5085	3.9809e-08	2.1159e-05
None or poor	GOCC name	cell projection membrane	6307	1582	74	28	1.5085	0.0049558	0.081811
Strong	GOBP name	negative regulation of multicellular organismal process	6307	1005	204	49	1.5074	0.0006702	0.045379
None or poor	GOCC name	nuclear body	6307	1582	82	31	1.5072	0.0034623	0.062622
Strong	GOBP name	regulation of response to external stimulus	6307	1005	254	61	1.5071	0.00018645	0.019188
Strong	GOBP name	cell migration	6307	1005	325	78	1.5061	3.0795e-05	0.0051702
Strong	GOCC name	cell surface	6307	1005	196	47	1.5049	0.0008589	0.021268
None or poor	Keywords	Cell projection	6307	1582	162	61	1.5012	0.00010819	0.0018023
None or poor	Keywords	Cytoplasm	6307	1582	1745	657	1.501	3.2398e-44	9.4746e-42
Moderate	GOCC name	extracellular region part	6307	1404	830	277	1.4992	7.2316e-16	1.1142e-13
None or poor	GOBP name	response to insulin stimulus	6307	1582	133	50	1.4988	0.00040429	0.032515
None or poor	GOBP name	proteolysis involved in cellular protein catabolic process	6307	1582	149	56	1.4984	0.00020356	0.02025
Moderate	GOBP name	tissue morphogenesis	6307	1404	165	55	1.4974	0.0002847	0.025484
Moderate	Keywords	Immunoglobulin domain	6307	1404	372	124	1.4974	1.2773e-07	4.4236e-06
None or poor	GOMF name	cytoskeletal protein binding	6307	1582	128	48	1.495	0.00054057	0.030192
Fair	Keywords	Amidation	6307	2815	33	22	1.4937	0.0056078	0.048874
Moderate	GOMF name	calcium ion binding	6307	1404	358	119	1.4932	2.6494e-07	3.6514e-05
Strong	GOBP name	regulation of cell motility	6307	1005	261	62	1.4908	0.00022427	0.021445
None or poor	Keywords	Thiol protease	6307	1582	59	22	1.4866	0.012345	0.087901
Strong	GOBP name	cell motility	6307	1005	338	80	1.4854	4.0254e-05	0.0063762
Moderate	GOCC name	external side of plasma membrane	6307	1404	118	39	1.4847	0.0019804	0.040188
Moderate	Keywords	Growth factor	6307	1404	112	37	1.484	0.0024824	0.02624
None or poor	KEGG name	Toll-like receptor signaling pathway	6307	1582	70	26	1.4808	0.0080098	0.068115
Moderate	Keywords	Glycoprotein	6307	1404	1954	644	1.4805	3.5368e-41	8.4625e-39
Moderate	Keywords	Tyrosine-protein kinase	6307	1404	85	28	1.4798	0.0069647	0.058566
Moderate	GOBP name	biological adhesion	6307	1404	459	151	1.4778	1.4892e-08	9.8104e-06
Moderate	GOBP name	cell adhesion	6307	1404	459	151	1.4778	1.4892e-08	9.8104e-06
Fair	Keywords	Homeobox	6307	2815	44	29	1.4767	0.0021863	0.023778
Moderate	KEGG name	Toll-like receptor signaling pathway	6307	1404	70	23	1.476	0.012559	0.088655
Moderate	Keywords	Disulfide bond	6307	1404	1708	561	1.4755	1.6493e-33	2.7131e-31
None or poor	GOBP name	fibroblast growth factor receptor signaling pathway	6307	1582	111	41	1.4726	0.0016271	0.07946
Strong	GOBP name	response to external stimulus	6307	1005	576	135	1.4708	2.349e-07	9.9511e-05
None or poor	Keywords	Ubl conjugation pathway	6307	1582	201	74	1.4677	5.3849e-05	0.00096415
Strong	GOBP name	locomotion	6307	1005	526	123	1.4675	9.0273e-07	0.00030173
None or poor	GOCC name	microtubule organizing center	6307	1582	144	53	1.4673	0.0004892	0.01288
Moderate	Keywords	Inflammatory response	6307	1404	86	28	1.4626	0.0080432	0.065744
Strong	GOCC name	organelle lumen	6307	1005	357	83	1.459	5.5424e-05	0.0019706
Moderate	Keywords	Signal-anchor	6307	1404	265	86	1.4578	2.6572e-05	0.00050315
Strong	Keywords	Innate immunity	6307	1005	112	26	1.4568	0.011788	0.085321
Strong	GOCC name	integral to membrane	6307	1005	1474	342	1.4561	1.2961e-17	2.5675e-15
None or poor	GOBP name	cytoskeleton organization	6307	1582	255	93	1.454	1.1134e-05	0.0023862
Moderate	GOBP name	morphogenesis of an epithelium	6307	1404	136	44	1.4533	0.0017484	0.083484
None or poor	Keywords	Chaperone	6307	1582	107	39	1.4531	0.0025657	0.026904
Fair	GOCC name	receptor complex	6307	2815	71	46	1.4516	0.00027397	0.0078062
None or poor	Keywords	Magnesium	6307	1582	206	75	1.4515	7.1654e-05	0.001249
Moderate	GOMF name	molecular transducer activity	6307	1404	483	156	1.4509	3.3027e-08	6.1488e-06
Moderate	GOMF name	signal transducer activity	6307	1404	483	156	1.4509	3.3027e-08	6.1488e-06
None or poor	GOBP name	transport	6307	1582	995	362	1.4504	1.3958e-18	5.4865e-15
Moderate	Keywords	Developmental protein	6307	1404	350	113	1.4503	2.3923e-06	5.622e-05
Strong	GOBP name	regulation of anatomical structure morphogenesis	6307	1005	338	78	1.4482	0.00011195	0.01355
None or poor	GOBP name	nucleobase-containing small molecule metabolic process	6307	1582	223	81	1.4481	4.3116e-05	0.0066001
None or poor	Keywords	Cell cycle	6307	1582	201	73	1.4479	9.4859e-05	0.0016212
Fair	GOBP name	positive regulation of protein ubiquitination	6307	2815	65	42	1.4477	0.000519	0.038607
Strong	GOBP name	regulation of locomotion	6307	1005	282	65	1.4465	0.00037049	0.030869
Strong	GOBP name	chemical homeostasis	6307	1005	291	67	1.4449	0.0003194	0.0278
None or poor	GOBP name	transmembrane receptor protein tyrosine kinase signaling pathway	6307	1582	298	108	1.4449	3.377e-06	0.00093917
Moderate	Keywords	Signal	6307	1404	2027	652	1.4449	1.191e-37	2.4113e-35
None or poor	GOBP name	protein phosphorylation	6307	1582	254	92	1.444	1.6497e-05	0.0032487
Moderate	GOMF name	receptor binding	6307	1404	448	144	1.4439	1.511e-07	2.1669e-05
Moderate	Keywords	Innate immunity	6307	1404	112	36	1.4439	0.0042652	0.040382
Moderate	GOBP name	cell-cell signaling	6307	1404	293	94	1.4412	1.9531e-05	0.0036189
None or poor	GOMF name	phosphoric ester hydrolase activity	6307	1582	166	60	1.441	0.0003866	0.022792
Strong	Keywords	Transmembrane	6307	1005	1459	335	1.4409	1.9404e-16	1.4957e-14
Strong	GOBP name	regulation of cellular component movement	6307	1005	275	63	1.4377	0.00051547	0.038528
None or poor	GOCC name	cytoskeletal part	6307	1582	416	150	1.4375	7.4741e-08	4.5061e-06
Moderate	GOBP name	signaling	6307	1404	297	95	1.4369	2.0129e-05	0.0036852
None or poor	GOBP name	RNA processing	6307	1582	197	71	1.4368	0.00014766	0.016502
None or poor	GOBP name	phosphorylation	6307	1582	272	98	1.4364	1.1673e-05	0.0024466
Moderate	GOCC name	extracellular matrix	6307	1404	147	47	1.4363	0.0016531	0.034908
Moderate	GOMF name	peptidase regulator activity	6307	1404	147	47	1.4363	0.0016531	0.071896
Strong	Keywords	Transmembrane helix	6307	1005	1451	332	1.4359	5.0606e-16	3.5999e-14
None or poor	GOBP name	intracellular signal transduction	6307	1582	615	221	1.4326	8.1386e-11	1.0224e-07
Moderate	GOCC name	intrinsic to membrane	6307	1404	1546	493	1.4325	7.6188e-25	2.438e-22
None or poor	GOBP name	establishment of localization	6307	1582	1014	364	1.4311	1.3548e-17	4.4871e-14
Strong	GOMF name	receptor binding	6307	1005	448	102	1.4288	2.2083e-05	0.0021112
Strong	KEGG name	Focal adhesion	6307	1005	123	28	1.4286	0.011958	0.086676
None or poor	KEGG name	ko05152	6307	1582	120	43	1.4286	0.0023586	0.029279
None or poor	GOBP name	protein modification by small protein conjugation or removal	6307	1582	204	73	1.4266	0.00015411	0.016903
None or poor	GOBP name	cellular macromolecular complex assembly	6307	1582	151	54	1.4257	0.00088747	0.053634
Strong	GOCC name	membrane-enclosed lumen	6307	1005	383	87	1.4255	8.5963e-05	0.0029312
None or poor	GOBP name	regulation of catabolic process	6307	1582	241	86	1.4226	5.244e-05	0.007642
Strong	Keywords	Direct protein sequencing	6307	1005	1734	393	1.4223	7.4205e-19	7.7647e-17
Strong	GOCC name	intracellular organelle lumen	6307	1005	309	70	1.4217	0.00038182	0.01045
Moderate	GOCC name	integral to membrane	6307	1404	1474	466	1.4202	2.8877e-22	7.0665e-20
Strong	Keywords	Repeat	6307	1005	1565	354	1.4195	1.9889e-16	1.4957e-14
Moderate	GOBP name	extracellular matrix organization	6307	1404	152	48	1.4186	0.0019298	0.089677
Moderate	GOBP name	extracellular structure organization	6307	1404	152	48	1.4186	0.0019298	0.089677
Moderate	GOCC name	Golgi membrane	6307	1404	228	72	1.4186	0.00024415	0.0072548
Moderate	Keywords	Cell adhesion	6307	1404	289	91	1.4145	5.339e-05	0.00096248
Moderate	Keywords	Calcium	6307	1404	426	134	1.413	1.4174e-06	3.587e-05
Moderate	Keywords	Transmembrane helix	6307	1404	1451	455	1.4086	8.24e-21	9.858e-19
Moderate	Keywords	Secreted	6307	1404	1209	379	1.4082	7.5218e-17	6.5991e-15
Moderate	Keywords	Golgi apparatus	6307	1404	316	99	1.4074	3.3342e-05	0.00062239
Moderate	GOCC name	Golgi apparatus part	6307	1404	339	106	1.4046	2.0311e-05	0.00080469
Fair	GOBP name	positive regulation of cell cycle	6307	2815	67	42	1.4045	0.0011812	0.064511
Moderate	Keywords	Transmembrane	6307	1404	1459	456	1.404	1.553e-20	1.7772e-18
None or poor	GOBP name	mRNA metabolic process	6307	1582	216	76	1.4027	0.00020399	0.02025
Strong	GOCC name	plasma membrane part	6307	1005	774	173	1.4027	1.3848e-07	8.1139e-06
None or poor	KEGG name	Osteoclast differentiation	6307	1582	91	32	1.4019	0.0086609	0.069942
Moderate	GOBP name	immune effector process	6307	1404	183	57	1.3992	0.0012155	0.0658
None or poor	GOBP name	regulation of cellular catabolic process	6307	1582	211	74	1.3982	0.00026662	0.024505
Fair	GOBP name	regulation of cell cycle arrest	6307	2815	101	63	1.3975	0.00012266	0.014369
Moderate	GOBP name	regulation of response to external stimulus	6307	1404	254	79	1.3972	0.000219	0.021222
Strong	GOMF name	peptidase activity, acting on L-amino acid peptides	6307	1005	292	65	1.397	0.00088051	0.04406
Moderate	KEGG name	Natural killer cell mediated cytotoxicity	6307	1404	103	32	1.3956	0.0097869	0.074964
None or poor	Keywords	Phospho protein	6307	1582	2276	796	1.3943	1.336e-41	3.5164e-39
None or poor	GOCC name	nucleoplasm	6307	1582	326	114	1.3941	1.1419e-05	0.00048971
Moderate	GOMF name	carbohydrate binding	6307	1404	274	85	1.3936	0.00014868	0.011351
None or poor	GOCC name	intracellular non-membrane-bounded organelle	6307	1582	641	224	1.3932	1.0732e-09	7.9725e-08
None or poor	GOCC name	non-membrane-bounded organelle	6307	1582	641	224	1.3932	1.0732e-09	7.9725e-08
None or poor	GOCC name	vesicle membrane	6307	1582	152	53	1.3901	0.0017081	0.035888
Fair	KEGG name	Neuroactive ligand-receptor interaction	6307	2815	79	49	1.3897	0.00070932	0.01197
Fair	GOCC name	ubiquitin ligase complex	6307	2815	50	31	1.3891	0.0054366	0.088175
Moderate	GOBP name	regulation of MAPKKK cascade	6307	1404	191	59	1.3876	0.0012546	0.06696
None or poor	KEGG name	Pathways in cancer	6307	1582	207	72	1.3867	0.0004015	0.0076074
None or poor	GOBP name	nucleoside phosphate metabolic process	6307	1582	190	66	1.3849	0.00066669	0.045231
None or poor	GOBP name	nucleotide metabolic process	6307	1582	190	66	1.3849	0.00066669	0.045231
Strong	Keywords	Cleavage on pair of basic residues	6307	1005	204	45	1.3843	0.0046	0.043086
Strong	GOMF name	peptidase activity	6307	1005	304	67	1.3831	0.00096481	0.046539
Moderate	GOBP name	inflammatory response	6307	1404	221	68	1.3822	0.00069785	0.046479
Fair	Keywords	Mental retardation	6307	2815	52	32	1.3788	0.0055646	0.048874
None or poor	GOBP name	regulation of protein localization	6307	1582	203	70	1.3747	0.00059952	0.042576
Strong	GOBP name	response to hormone stimulus	6307	1005	347	76	1.3745	0.00060203	0.042672
Strong	GOBP name	immune response	6307	1005	586	128	1.3708	1.7723e-05	0.0033983
Moderate	GOCC name	plasma membrane part	6307	1404	774	236	1.3697	3.161e-09	2.2288e-07
Strong	Keywords	Cell membrane	6307	1005	936	204	1.3678	7.026e-08	2.5151e-06
None or poor	GOBP name	protein modification by small protein conjugation	6307	1582	172	59	1.3675	0.0015483	0.077218
Fair	Keywords	Alternativeinitiation	6307	2815	41	25	1.3662	0.013861	0.094269
None or poor	GOCC name	perinuclear region of cytoplasm	6307	1582	219	75	1.3653	0.00050512	0.013133
Moderate	GOCC name	neuron projection	6307	1404	191	58	1.3641	0.0019727	0.040188
None or poor	GOBP name	cellular response to cytokine stimulus	6307	1582	190	65	1.3639	0.0010676	0.060586
Fair	GOMF name	chromatin binding	6307	2815	102	62	1.3619	0.00035272	0.021661
Fair	GOBP name	regulation of protein ubiquitination	6307	2815	84	51	1.3603	0.0010669	0.060586
Strong	Keywords	Protease	6307	1005	268	58	1.3582	0.0026386	0.027308
None or poor	Keywords	Isopeptide bond	6307	1582	197	67	1.3559	0.0010755	0.012925
Strong	GOBP name	regulation of immune response	6307	1005	352	76	1.355	0.00087725	0.053178
Moderate	GOBP name	regulation of locomotion	6307	1404	282	85	1.354	0.00038003	0.031395
Moderate	GOBP name	regulation of cell migration	6307	1404	249	75	1.3531	0.00075434	0.049075
Fair	Keywords	Postsynaptic cell membrane	6307	2815	53	32	1.3528	0.0077954	0.064273
Strong	GOCC name	membrane part	6307	1005	1968	424	1.3521	2.8357e-16	4.5371e-14
Strong	GOBP name	defense response	6307	1005	678	146	1.3514	1.0354e-05	0.0022877
Moderate	GOBP name	regulation of nervous system development	6307	1404	233	70	1.3496	0.0011227	0.062815
Fair	GOMF name	transcription coactivator activity	6307	2815	93	56	1.3491	0.00084606	0.043165
Fair	GOBP name	chromatin modification	6307	2815	118	71	1.3481	0.00022047	0.021222
None or poor	GOBP name	cellular component assembly at cellular level	6307	1582	355	120	1.3476	3.6287e-05	0.0059549
None or poor	GOCC name	cytoplasmic vesicle membrane	6307	1582	145	49	1.3472	0.0042743	0.073265
None or poor	GOBP name	organelle organization	6307	1582	613	207	1.3463	9.4878e-08	4.4891e-05
None or poor	GOBP name	peptidyl-amino acid modification	6307	1582	240	81	1.3455	0.00051608	0.038528
None or poor	Keywords	DNA repair	6307	1582	95	32	1.3429	0.014691	0.098183
None or poor	Keywords	Ubl conjugation	6307	1582	464	156	1.3404	4.3538e-06	9.7942e-05
Moderate	GOBP name	cellular carbohydrate metabolic process	6307	1404	275	82	1.3395	0.00063898	0.044426
Fair	Keywords	Chromosome	6307	2815	77	46	1.3385	0.0026003	0.027115
Strong	GOMF name	molecular transducer activity	6307	1005	483	103	1.3383	0.00024024	0.016135
Strong	GOMF name	signal transducer activity	6307	1005	483	103	1.3383	0.00024024	0.016135
None or poor	KEGG name	MAPK signaling pathway	6307	1582	155	52	1.3375	0.0039964	0.041106
Fair	GOMF name	structure-specific DNA binding	6307	2815	99	59	1.3352	0.00088851	0.04406
Moderate	GOBP name	negative regulation of cell proliferation	6307	1404	294	87	1.3293	0.00059043	0.042343
None or poor	Keywords	Cytoplas micvesicle	6307	1582	153	51	1.3289	0.0047974	0.043843
None or poor	Keywords	Host-virus interaction	6307	1582	192	64	1.3289	0.0021282	0.023436
Fair	GOCC name	nuclear chromosome part	6307	2815	86	51	1.3287	0.0020246	0.040886
Moderate	KEGG name	Jak-STAT signaling pathway	6307	1404	115	34	1.3281	0.015193	0.09833
Fair	GOBP name	tube morphogenesis	6307	2815	103	61	1.3269	0.00091188	0.054731
Strong	GOBP name	cellular component movement	6307	1005	440	93	1.3264	0.00057294	0.041415
None or poor	GOBP name	regulation of organelle organization	6307	1582	238	79	1.3233	0.00095108	0.056158
None or poor	GOBP name	viral reproductive process	6307	1582	226	75	1.323	0.0012155	0.0658
None or poor	GOMF name	enzyme regulator activity	6307	1582	431	143	1.3227	2.0936e-05	0.0020382
Moderate	Keywords	Zymogen	6307	1404	143	42	1.3194	0.010009	0.075922
None or poor	Keywords	Apoptosis	6307	1582	254	84	1.3184	0.00078734	0.010109
Moderate	GOBP name	negative regulation of developmental process	6307	1404	283	83	1.3175	0.00096606	0.056859
Fair	GOBP name	chromosome organization	6307	2815	176	103	1.3112	5.5345e-05	0.0079072
None or poor	GOCC name	macromolecular complex	6307	1582	1244	409	1.3107	1.0763e-12	1.1783e-10
Moderate	GOBP name	anatomical structure morphogenesis	6307	1404	549	160	1.3092	1.6818e-05	0.0032765
None or poor	GOBP name	response to cytokine stimulus	6307	1582	238	78	1.3066	0.0014256	0.073425
Moderate	Keywords	Extracellular matrix	6307	1404	141	41	1.3062	0.012142	0.087358
None or poor	Keywords	Proto-oncogene	6307	1582	113	37	1.3054	0.014802	0.098379
Fair	KEGG name	Cell cycle	6307	2815	55	32	1.3036	0.014092	0.095508
Fair	GOBP name	chromatin organization	6307	2815	141	82	1.303	0.00034375	0.029199
Fair	Keywords	Chromatin regulator	6307	2815	86	50	1.3026	0.0035861	0.03535
Moderate	GOBP name	cell communication	6307	1404	383	111	1.3019	0.00030949	0.027235
None or poor	GOBP name	positive regulation of kinase activity	6307	1582	230	75	1.3	0.00191	0.088985
None or poor	GOBP name	cell cycle process	6307	1582	319	104	1.2997	0.0004109	0.032973
Moderate	GOBP name	regulation of cell proliferation	6307	1404	664	192	1.2989	4.5744e-06	0.0011904
Moderate	GOCC name	extracellular region	6307	1404	747	216	1.2989	1.2035e-06	5.8217e-05
Moderate	GOBP name	positive regulation of signaling	6307	1404	426	123	1.297	0.00019171	0.019619
Moderate	GOBP name	regulation of multicellular organismal development	6307	1404	617	178	1.296	1.128e-05	0.0023983
Moderate	GOBP name	regulation of cellular component movement	6307	1404	275	79	1.2905	0.0020602	0.09382
Moderate	GOCC name	membrane part	6307	1404	1968	565	1.2897	8.4899e-17	1.5356e-14
Moderate	GOBP name	positive regulation of cell communication	6307	1404	425	122	1.2895	0.00025396	0.023712
None or poor	GOCC name	protein complex	6307	1582	1046	338	1.2883	1.6697e-09	1.2186e-07
Fair	GOMF name	sequence-specific DNA binding	6307	2815	200	115	1.2883	6.0224e-05	0.0052818
Moderate	GOBP name	chemotaxis	6307	1404	311	89	1.2855	0.0013993	0.072312
Moderate	GOBP name	taxis	6307	1404	311	89	1.2855	0.0013993	0.072312
Moderate	GOBP name	positive regulation of signal transduction	6307	1404	395	113	1.2851	0.00044739	0.03501
None or poor	GOCC name	nucleoplasm part	6307	1582	242	78	1.285	0.0021889	0.043362
Strong	GOBP name	anatomical structure development	6307	1005	982	201	1.2845	7.5917e-06	0.001773
Moderate	GOBP name	cell surface receptor linked signaling pathway	6307	1404	889	254	1.2835	3.9024e-07	0.00014376
Moderate	GOBP name	positive regulation of cell proliferation	6307	1404	399	114	1.2835	0.0004462	0.03501
Moderate	GOBP name	carbohydrate metabolic process	6307	1404	386	110	1.2802	0.00058989	0.042343
Strong	GOBP name	regulation of immune system process	6307	1005	554	113	1.28	0.00063802	0.044426
None or poor	GOBP name	macromolecule catabolic process	6307	1582	321	103	1.2792	0.00074274	0.048494
None or poor	GOBP name	macromolecule modification	6307	1582	809	259	1.2763	3.9065e-07	0.00014376
None or poor	GOBP name	regulation of kinase activity	6307	1582	322	103	1.2753	0.00082224	0.051375
None or poor	GOBP name	protein modification process	6307	1582	776	248	1.2741	8.0217e-07	0.00027313
Strong	GOBP name	organ development	6307	1005	439	89	1.2723	0.0021896	0.098285
None or poor	GOCC name	nuclear part	6307	1582	831	265	1.2713	4.0792e-07	2.2328e-05
Moderate	GOBP name	positive regulation of developmental process	6307	1404	417	118	1.2712	0.00052408	0.038808
None or poor	GOBP name	cellular response to organic substance	6307	1582	518	165	1.2699	5.6068e-05	0.0079792
Fair	GOMF name	transcription cofactor activity	6307	2815	173	98	1.2692	0.00035721	0.021661
None or poor	GOBP name	regulation of protein kinase activity	6307	1582	305	97	1.2679	0.0012939	0.068516
Moderate	GOBP name	cell differentiation	6307	1404	574	162	1.2678	8.2544e-05	0.010788
None or poor	GOBP name	enzyme linked receptor protein signaling pathway	6307	1582	390	124	1.2676	0.00039178	0.031821
Moderate	Keywords	Cell membrane	6307	1404	936	264	1.267	7.1221e-07	1.9128e-05
Fair	GOMF name	transcription factor binding transcription factor activity	6307	2815	179	101	1.2642	0.00035551	0.021661
None or poor	GOCC name	mitochondrion	6307	1582	369	117	1.2641	0.00059144	0.015002
Moderate	GOBP name	response to external stimulus	6307	1404	576	162	1.2634	9.8114e-05	0.012326
Fair	GOMF name	protein binding transcription factor activity	6307	2815	181	102	1.2626	0.00035472	0.021661
Fair	GOBP name	DNA repair	6307	2815	126	71	1.2625	0.0020883	0.094864
Strong	GOBP name	regulation of multicellular organismal development	6307	1005	617	124	1.2612	0.00065384	0.044995
None or poor	GOBP name	cellular catabolic process	6307	1582	558	176	1.2575	5.8299e-05	0.0082006
Strong	GOBP name	anatomical structure morphogenesis	6307	1005	549	110	1.2574	0.0012692	0.067503
None or poor	GOBP name	regulation of transport	6307	1582	511	161	1.2561	0.00011719	0.013903
None or poor	GOBP name	regulation of cell cycle	6307	1582	327	103	1.2558	0.0013368	0.070076
Fair	GOBP name	regulation of cell cycle process	6307	2815	184	103	1.2542	0.00044781	0.03501
None or poor	GOBP name	cellular protein metabolic process	6307	1582	976	307	1.254	1.9104e-07	8.1882e-05
Strong	GOBP name	positive regulation of response to stimulus	6307	1005	621	124	1.2531	0.00081499	0.051017
Fair	GOBP name	negative regulation of transcription from RNA polymerase II promoter	6307	2815	179	100	1.2517	0.00057154	0.041396
Moderate	GOBP name	immune response	6307	1404	586	163	1.2495	0.00016078	0.017279
None or poor	GOBP name	positive regulation of catalytic activity	6307	1582	450	141	1.2492	0.00034383	0.029199
None or poor	GOCC name	cytoplasmic part	6307	1582	2887	904	1.2484	3.479e-26	1.206e-23
None or poor	GOBP name	regulation of hydrolase activity	6307	1582	320	100	1.2459	0.0019074	0.088985
Fair	GOMF name	nucleic acid binding transcription factor activity	6307	2815	250	139	1.2457	9.627e-05	0.0077982
Fair	GOMF name	sequence-specific DNA binding transcription factor activity	6307	2815	250	139	1.2457	9.627e-05	0.0077982
None or poor	Keywords	Nucleus	6307	1582	1405	439	1.2457	5.7373e-10	2.6965e-08
Fair	GOBP name	cell cycle phase	6307	2815	180	100	1.2447	0.00071622	0.047185
None or poor	GOBP name	nucleobase-containing compound metabolic process	6307	1582	1183	369	1.2435	2.5061e-08	1.46e-05
None or poor	GOBP name	regulation of cellular protein metabolic process	6307	1582	675	210	1.2403	3.2037e-05	0.005354
Fair	Keywords	Growth factor	6307	2815	112	62	1.2403	0.0054867	0.048874
None or poor	GOBP name	regulation of cellular localization	6307	1582	341	106	1.2393	0.0017701	0.084257
Fair	Keywords	DNA-binding	6307	2815	414	229	1.2393	1.5883e-06	3.9813e-05
Moderate	GOBP name	defense response	6307	1404	678	187	1.239	9.6594e-05	0.012219
Strong	GOBP name	multicellular organismal process	6307	1005	1084	214	1.2389	3.9535e-05	0.0063717
None or poor	Keywords	Transferase	6307	1582	644	200	1.2381	5.2826e-05	0.00095889
None or poor	GOBP name	positive regulation of molecular function	6307	1582	554	172	1.2378	0.00015669	0.017041
None or poor	GOBP name	regulation of transferase activity	6307	1582	332	103	1.2368	0.0020957	0.095083
Moderate	GOBP name	regulation of cell differentiation	6307	1404	549	151	1.2356	0.00041929	0.033426
None or poor	GOCC name	nucleus	6307	1582	1097	340	1.2356	1.9797e-07	1.1282e-05
Fair	GOBP name	positive regulation of protein modification process	6307	2815	258	142	1.2331	0.0001468	0.016502
None or poor	GOCC name	cell projection	6307	1582	356	110	1.2319	0.0018317	0.037909
Fair	GOMF name	DNA binding	6307	2815	539	296	1.2304	1.3168e-07	1.9572e-05
Moderate	GOBP name	positive regulation of response to stimulus	6307	1404	621	170	1.2297	0.0002619	0.024217
None or poor	GOBP name	regulation of molecular function	6307	1582	827	255	1.2293	1.031e-05	0.0022877
Moderate	Keywords	Immunity	6307	1404	201	55	1.2292	0.014493	0.097475
Moderate	Keywords	Membrane	6307	1404	2190	599	1.2287	5.1476e-13	3.0108e-11
Fair	GOCC name	chromosomal part	6307	2815	166	91	1.2282	0.001805	0.037544
Moderate	GOCC name	endoplasmic reticulum part	6307	1404	304	83	1.2265	0.0056262	0.090367
None or poor	GOCC name	intracellular organelle	6307	1582	2384	733	1.2258	2.4036e-16	4.1663e-14
None or poor	GOMF name	transferase activity	6307	1582	722	222	1.2258	4.274e-05	0.0038765
Moderate	GOBP name	immune system process	6307	1404	913	249	1.2251	1.9042e-05	0.0035576
Fair	GOBP name	protein modification by small protein conjugation	6307	2815	172	94	1.2245	0.0017534	0.083613
None or poor	GOBP name	cellular response to stress	6307	1582	407	125	1.2244	0.0013199	0.069388
Fair	GOBP name	cellular macromolecule biosynthetic process	6307	2815	571	312	1.2242	1.1453e-07	5.3493e-05
Fair	GOBP name	transcription, DNA-dependent	6307	2815	425	232	1.223	4.6197e-06	0.0011937
Fair	Keywords	Transcription regulation	6307	2815	515	281	1.2225	5.5146e-07	1.5607e-05
None or poor	GOBP name	RNA metabolic process	6307	1582	790	242	1.2213	2.6729e-05	0.0047113
Strong	Keywords	Disease mutation	6307	1005	848	165	1.2211	0.00049476	0.0070773
Fair	GOBP name	positive regulation of multicellular organismal process	6307	2815	290	158	1.2207	0.00012888	0.01494
Fair	Keywords	Synapse	6307	2815	123	67	1.2204	0.0063574	0.054682
None or poor	GOCC name	intracellular membrane-bounded organelle	6307	1582	1984	607	1.2197	2.8219e-12	2.8631e-10
None or poor	GOCC name	organelle	6307	1582	2409	737	1.2197	7.7701e-16	1.1544e-13
Fair	GOBP name	RNA biosynthetic process	6307	2815	553	301	1.2195	2.9874e-07	0.00011734
Fair	GOBP name	protein modification by small protein conjugation or removal	6307	2815	204	111	1.2191	0.00099393	0.057752
None or poor	GOCC name	vesicle	6307	1582	363	111	1.2191	0.0024109	0.046432
Moderate	GOBP name	multicellular organismal process	6307	1404	1084	294	1.2184	5.5494e-06	0.001366
Fair	GOBP name	regulation of transcription from RNA polymerase II promoter	6307	2815	440	239	1.217	5.3287e-06	0.0013206
Fair	Keywords	Repressor	6307	2815	151	82	1.2167	0.0036031	0.035386
Fair	GOBP name	negative regulation of transcription, DNA-dependent	6307	2815	291	158	1.2165	0.00015746	0.017073
None or poor	GOBP name	regulation of cellular component organization	6307	1582	662	202	1.2165	0.00013461	0.015422
Fair	GOCC name	synapse part	6307	2815	140	76	1.2163	0.0046907	0.079001
None or poor	GOBP name	regulation of catalytic activity	6307	1582	646	197	1.2158	0.00016404	0.017554
Fair	GOBP name	negative regulation of macromolecule biosynthetic process	6307	2815	352	191	1.2157	4.2433e-05	0.0065229
Fair	Keywords	Transcription	6307	2815	531	288	1.2152	7.8211e-07	2.0585e-05
None or poor	GOCC name	cytoplasmic vesicle	6307	1582	315	96	1.215	0.0042797	0.073265
None or poor	GOCC name	membrane-bounded organelle	6307	1582	2005	611	1.2149	5.3228e-12	5.2721e-10
Moderate	GOBP name	regulation of developmental process	6307	1404	784	212	1.2147	0.00011838	0.013957
None or poor	GOBP name	regulation of phosphate metabolic process	6307	1582	499	152	1.2144	0.00073821	0.048285
None or poor	GOBP name	regulation of phosphorus metabolic process	6307	1582	500	152	1.212	0.0007995	0.050566
Fair	Keywords	Palmitate	6307	2815	98	53	1.2117	0.013649	0.093413
Fair	GOBP name	positive regulation of transcription from RNA polymerase II promoter	6307	2815	270	146	1.2115	0.00031906	0.0278
Fair	GOBP name	positive regulation of cellular protein metabolic process	6307	2815	298	161	1.2105	0.00018575	0.01917
None or poor	GOBP name	nucleic acid metabolic process	6307	1582	971	294	1.2071	1.0644e-05	0.0023221
None or poor	GOBP name	cellular macromolecule metabolic process	6307	1582	1834	555	1.2065	3.6919e-10	3.956e-07
None or poor	GOCC name	membrane-bounded vesicle	6307	1582	314	95	1.2062	0.0052566	0.086075
Moderate	GOBP name	cellular developmental process	6307	1404	827	222	1.2059	0.0001305	0.015032
Fair	GOBP name	regulation of cell cycle	6307	2815	327	176	1.2059	0.00013079	0.015032
None or poor	Keywords	Coiled coil	6307	1582	549	166	1.2055	0.00065113	0.0086994
Fair	GOBP name	positive regulation of transcription, DNA-dependent	6307	2815	398	214	1.2047	3.3414e-05	0.0055586
None or poor	GOCC name	organelle membrane	6307	1582	758	229	1.2044	0.00010099	0.003388
Fair	GOBP name	negative regulation of nitrogen compound metabolic process	6307	2815	335	180	1.2038	0.00012513	0.014612
Strong	GOBP name	immune system process	6307	1005	913	175	1.2029	0.00067781	0.045645
Strong	Keywords	Polymorphism	6307	1005	3820	731	1.2009	5.3405e-19	5.8567e-17
Fair	GOBP name	DNA metabolic process	6307	2815	237	127	1.2006	0.0010038	0.058143
Strong	GOCC name	plasma membrane	6307	1005	967	185	1.2006	0.00054928	0.014105
Fair	GOBP name	negative regulation of cellular macromolecule biosynthetic process	6307	2815	336	180	1.2003	0.0001506	0.016728
Fair	GOBP name	positive regulation of gene expression	6307	2815	452	242	1.1996	1.6642e-05	0.0032597
None or poor	GOBP name	regulation of phosphorylation	6307	1582	479	144	1.1985	0.0015386	0.076892
Fair	GOBP name	negative regulation of RNA metabolic process	6307	2815	305	163	1.1974	0.00031724	0.027782
Moderate	GOBP name	locomotion	6307	1404	526	140	1.1956	0.0020083	0.091847
Fair	GOBP name	negative regulation of nucleobase-containing compound metabolic process	6307	2815	328	175	1.1954	0.00022948	0.021886
None or poor	Keywords	Zinc-finger	6307	1582	277	83	1.1946	0.0091457	0.071901
None or poor	GOCC name	organelle part	6307	1582	2257	676	1.1941	7.9831e-12	7.7231e-10
Fair	GOBP name	positive regulation of RNA metabolic process	6307	2815	426	227	1.1939	4.1514e-05	0.006446
Fair	GOBP name	negative regulation of gene expression	6307	2815	323	172	1.1931	0.00028422	0.025484
None or poor	GOBP name	regulation of apoptosis	6307	1582	625	187	1.1928	0.00057059	0.041396
Strong	GOBP name	regulation of developmental process	6307	1005	784	149	1.1927	0.0019089	0.088985
Strong	GOBP name	developmental process	6307	1005	1664	316	1.1918	1.4317e-05	0.0029302
Fair	GOBP name	macromolecule biosynthetic process	6307	2815	637	338	1.1888	1.3499e-06	0.00043522
None or poor	GOBP name	regulation of cell death	6307	1582	645	192	1.1867	0.00063208	0.0442
Strong	Keywords	Membrane	6307	1005	2190	414	1.1864	5.6277e-07	1.5758e-05
None or poor	GOBP name	regulation of programmed cell death	6307	1582	632	188	1.1859	0.00072312	0.047554
None or poor	GOBP name	regulation of protein metabolic process	6307	1582	774	230	1.1847	0.00025711	0.023835
None or poor	GOCC name	intracellular organelle part	6307	1582	2221	660	1.1847	1.0156e-10	8.8019e-09
None or poor	Keywords	Zinc	6307	1582	543	161	1.1821	0.0016255	0.018602
Moderate	GOBP name	signal transduction	6307	1404	1518	399	1.1807	3.028e-06	0.00084858
None or poor	GOMF name	catalytic activity	6307	1582	2212	654	1.1787	3.8748e-10	1.4686e-07
None or poor	GOMF name	nucleic acid binding	6307	1582	819	242	1.178	0.00026087	0.017195
Strong	GOBP name	regulation of multicellular organismal process	6307	1005	959	180	1.1779	0.0013785	0.071744
None or poor	GOBP name	regulation of protein modification process	6307	1582	545	161	1.1777	0.0018602	0.087334
Fair	GOBP name	positive regulation of nitrogen compound metabolic process	6307	2815	491	258	1.1773	4.6199e-05	0.0069839
Fair	GOBP name	positive regulation of nucleobase-containing compound metabolic process	6307	2815	478	251	1.1765	6.0053e-05	0.0083506
Fair	GOBP name	negative regulation of biosynthetic process	6307	2815	381	200	1.1761	0.00027471	0.025084
Fair	GOBP name	positive regulation of protein metabolic process	6307	2815	341	179	1.1761	0.00050654	0.037972
None or poor	GOBP name	regulation of cellular metabolic process	6307	1582	1597	471	1.1758	5.2219e-07	0.0001847
Fair	GOCC name	nucleoplasm part	6307	2815	242	127	1.1758	0.0023271	0.045482
Moderate	GOBP name	regulation of multicellular organismal process	6307	1404	959	251	1.1757	0.00025311	0.023706
None or poor	GOBP name	cellular nitrogen compound metabolic process	6307	1582	1392	410	1.1743	3.8589e-06	0.0010114
Fair	Keywords	Zinc-finger	6307	2815	277	145	1.1728	0.0015358	0.017729
None or poor	GOMF name	hydrolase activity	6307	1582	986	290	1.1726	0.00010662	0.0084437
None or poor	GOBP name	regulation of cellular biosynthetic process	6307	1582	1120	329	1.1711	4.4152e-05	0.0067303
Moderate	Keywords	Repeat	6307	1404	1565	408	1.1711	5.4326e-06	0.0001172
Fair	GOBP name	negative regulation of cellular biosynthetic process	6307	2815	374	195	1.1682	0.00047198	0.0362
None or poor	GOBP name	cellular response to chemical stimulus	6307	1582	669	196	1.168	0.0011671	0.064036
None or poor	GOCC name	intracellular part	6307	1582	4298	1258	1.1669	3.5558e-31	1.849e-28
None or poor	GOBP name	regulation of biosynthetic process	6307	1582	1138	333	1.1666	5.43e-05	0.0078008
Fair	GOBP name	cell cycle process	6307	2815	319	166	1.1659	0.0011313	0.063021
None or poor	GOBP name	regulation of macromolecule biosynthetic process	6307	1582	1043	305	1.1658	0.00011129	0.01355
Fair	Keywords	Cleavage on pair of basic residues	6307	2815	204	106	1.1642	0.0058374	0.05054
None or poor	Keywords	3D-structure	6307	1582	2895	845	1.1637	9.4268e-13	5.3938e-11
Moderate	GOBP name	regulation of signal transduction	6307	1404	788	204	1.1629	0.0012649	0.067372
Moderate	GOBP name	response to chemical stimulus	6307	1404	1262	326	1.1604	0.00010122	0.0125
None or poor	GOBP name	regulation of signal transduction	6307	1582	788	229	1.1586	0.00084445	0.051968
None or poor	GOBP name	cellular component organization at cellular level	6307	1582	1053	306	1.1585	0.00016833	0.01765
Fair	GOBP name	nucleic acid metabolic process	6307	2815	971	502	1.1583	2.7407e-07	0.00010973
Strong	GOBP name	regulation of response to stimulus	6307	1005	1133	209	1.1576	0.0014612	0.07425
None or poor	GOBP name	cellular component organization or biogenesis at cellular level	6307	1582	1059	307	1.1557	0.00019423	0.01975
Fair	Keywords	Cell junction	6307	2815	223	115	1.1554	0.0058145	0.050508
None or poor	GOBP name	regulation of localization	6307	1582	711	206	1.1551	0.0015282	0.076616
None or poor	GOBP name	catabolic process	6307	1582	725	210	1.1548	0.0014309	0.073425
Strong	GOMF name	protein binding	6307	1005	1212	223	1.1547	0.0012292	0.057464
Fair	GOBP name	positive regulation of macromolecule biosynthetic process	6307	2815	489	252	1.1546	0.00023483	0.02228
None or poor	GOBP name	cellular component organization	6307	1582	1448	419	1.1536	1.8734e-05	0.0035181
None or poor	GOBP name	regulation of cellular macromolecule biosynthetic process	6307	1582	1006	291	1.1532	0.00031154	0.02735
Moderate	GOMF name	protein binding	6307	1404	1212	311	1.1527	0.00022437	0.01598
None or poor	GOBP name	cellular component organization or biogenesis	6307	1582	1454	420	1.1516	2.1727e-05	0.0039382
None or poor	GOBP name	regulation of primary metabolic process	6307	1582	1595	460	1.1498	1.0035e-05	0.0022567
Fair	GOBP name	positive regulation of macromolecule metabolic process	6307	2815	745	382	1.1488	1.7277e-05	0.0033304
Fair	Keywords	Isopeptide bond	6307	2815	197	101	1.1487	0.009539	0.073602
Fair	Keywords	Ubl conjugation pathway	6307	2815	201	103	1.1481	0.0092244	0.072258
None or poor	GOBP name	response to organic substance	6307	1582	838	241	1.1465	0.0011142	0.062642
None or poor	GOBP name	regulation of metabolic process	6307	1582	1791	515	1.1464	3.7326e-06	0.0010114
None or poor	GOCC name	cytoplasm	6307	1582	932	268	1.1464	0.00068658	0.01731
None or poor	GOBP name	regulation of gene expression	6307	1582	1120	322	1.1462	0.00025179	0.023642
None or poor	GOBP name	regulation of signaling	6307	1582	901	259	1.146	0.00082354	0.051375
Fair	GOBP name	positive regulation of biosynthetic process	6307	2815	545	278	1.1429	0.00027229	0.024925
Fair	GOBP name	RNA metabolic process	6307	2815	790	403	1.1429	1.8653e-05	0.0035181
Fair	GOBP name	positive regulation of metabolic process	6307	2815	816	416	1.1422	1.5024e-05	0.0030579
Moderate	GOBP name	regulation of response to stimulus	6307	1404	1133	288	1.1419	0.00062534	0.043812
Fair	GOBP name	positive regulation of cellular metabolic process	6307	2815	752	383	1.1411	3.4099e-05	0.0056468
Fair	GOBP name	positive regulation of cellular biosynthetic process	6307	2815	530	269	1.1372	0.00046201	0.035678
None or poor	GOBP name	cellular metabolic process	6307	1582	2655	757	1.1367	1.508e-08	9.8104e-06
None or poor	GOBP name	regulation of nucleobase-containing compound metabolic process	6307	1582	1112	317	1.1365	0.00047946	0.036467
Moderate	GOBP name	response to stimulus	6307	1404	2613	661	1.1364	1.8494e-07	8.021e-05
Fair	GOMF name	nucleic acid binding	6307	2815	819	415	1.1353	2.9942e-05	0.0028119
None or poor	GOBP name	protein metabolic process	6307	1582	1279	364	1.1346	0.00023822	0.022484
None or poor	GOBP name	signal transduction	6307	1582	1518	432	1.1346	6.9067e-05	0.0093194
Moderate	GOBP name	anatomical structure development	6307	1404	982	248	1.1345	0.0017027	0.081947
Fair	GOBP name	negative regulation of macromolecule metabolic process	6307	2815	516	261	1.1333	0.00067137	0.045379
None or poor	GOBP name	regulation of macromolecule metabolic process	6307	1582	1534	436	1.1331	7.1912e-05	0.009632
Fair	GOBP name	regulation of transcription, DNA-dependent	6307	2815	886	448	1.1329	1.9568e-05	0.0036189
None or poor	GOBP name	regulation of RNA metabolic process	6307	1582	934	265	1.1311	0.0014437	0.073768
Moderate	GOBP name	cellular response to stimulus	6307	1404	1865	469	1.1297	4.8956e-05	0.0072195
None or poor	GOBP name	regulation of nitrogen compound metabolic process	6307	1582	1157	327	1.1268	0.00069507	0.046379
Moderate	GOBP name	response to stress	6307	1404	1213	304	1.1258	0.001062	0.060453
None or poor	GOBP name	negative regulation of cellular process	6307	1582	1269	358	1.1247	0.00048701	0.036887
None or poor	GOBP name	cellular response to stimulus	6307	1582	1865	526	1.1244	2.8844e-05	0.0049335
Fair	Keywords	Nucleus	6307	2815	1405	704	1.1226	4.4067e-07	1.3032e-05
Moderate	GOBP name	developmental process	6307	1404	1664	415	1.1203	0.00026703	0.024505
None or poor	GOBP name	nitrogen compound metabolic process	6307	1582	1518	426	1.1188	0.00025449	0.023712
Fair	GOBP name	negative regulation of cellular metabolic process	6307	2815	505	252	1.118	0.0017255	0.0828
Fair	GOBP name	nucleobase-containing compound metabolic process	6307	2815	1183	590	1.1174	8.1878e-06	0.0018761
Fair	GOCC name	nucleus	6307	2815	1097	547	1.1172	1.7628e-05	0.00070687
Fair	GOBP name	regulation of cellular macromolecule biosynthetic process	6307	2815	1006	499	1.1113	7.1338e-05	0.0095903
Fair	GOBP name	regulation of macromolecule biosynthetic process	6307	2815	1043	517	1.1106	5.8821e-05	0.0082422
Fair	GOBP name	negative regulation of metabolic process	6307	2815	556	275	1.1082	0.0020282	0.092598
Fair	GOCC name	nuclear part	6307	2815	831	411	1.1081	0.00033413	0.0093919
Fair	GOBP name	cellular biosynthetic process	6307	2815	1093	540	1.1069	6.1648e-05	0.0085074
Fair	GOBP name	regulation of RNA metabolic process	6307	2815	934	461	1.1059	0.0002047	0.020266
None or poor	GOMF name	binding	6307	1582	3640	1009	1.1051	2.4595e-09	6.0077e-07
Fair	GOBP name	biosynthetic process	6307	2815	1150	567	1.1047	5.3732e-05	0.0077991
None or poor	GOBP name	regulation of cellular process	6307	1582	3033	840	1.1041	5.7773e-07	0.00020238
None or poor	GOBP name	macromolecule metabolic process	6307	1582	2192	607	1.104	5.8241e-05	0.0082006
None or poor	GOCC name	plasma membrane	6307	1582	967	267	1.1008	0.0046519	0.078666
Fair	GOBP name	regulation of biosynthetic process	6307	2815	1138	559	1.1006	9.3268e-05	0.011881
Strong	GOBP name	response to stimulus	6307	1005	2613	458	1.1	0.00041546	0.033266
None or poor	GOBP name	negative regulation of biological process	6307	1582	1399	385	1.0971	0.0016641	0.080833
Moderate	Keywords	Disease mutation	6307	1404	848	207	1.0966	0.0095433	0.073602
None or poor	GOBP name	primary metabolic process	6307	1582	2767	761	1.0965	1.1081e-05	0.0023862
Fair	GOBP name	regulation of cellular biosynthetic process	6307	2815	1120	548	1.0962	0.00016635	0.017554
Fair	GOBP name	regulation of nitrogen compound metabolic process	6307	2815	1157	565	1.0941	0.00016859	0.01765
Fair	GOBP name	cellular nitrogen compound metabolic process	6307	2815	1392	678	1.0913	6.1533e-05	0.0085074
Moderate	Keywords	Polymorphism	6307	1404	3820	926	1.0889	3.7575e-07	1.1368e-05
None or poor	GOCC name	membrane	6307	1582	1757	479	1.0869	0.0012136	0.027143
Fair	GOBP name	regulation of nucleobase-containing compound metabolic process	6307	2815	1112	539	1.086	0.00047908	0.036467
None or poor	GOBP name	regulation of biological process	6307	1582	3233	880	1.0852	7.2998e-06	0.0017158
Fair	GOBP name	regulation of gene expression	6307	2815	1120	542	1.0842	0.00054308	0.03981
None or poor	GOBP name	metabolic process	6307	1582	3039	823	1.0797	4.5869e-05	0.0069629
Fair	Keywords	Coiled coil	6307	2815	549	264	1.0774	0.0083978	0.067859
None or poor	GOBP name	biological regulation	6307	1582	3376	912	1.077	1.6919e-05	0.0032786
Fair	GOCC name	cytoplasm	6307	2815	932	448	1.077	0.0021003	0.042006
Fair	Keywords	Ubl conjugation	6307	2815	464	223	1.0768	0.011766	0.085321
Moderate	GOCC name	membrane	6307	1404	1757	418	1.0687	0.0052021	0.085536
Fair	GOBP name	positive regulation of cellular process	6307	2815	1496	712	1.0663	0.0007376	0.048285
Moderate	Keywords	Direct protein sequencing	6307	1404	1734	411	1.0648	0.0064346	0.055166
Fair	GOBP name	nitrogen compound metabolic process	6307	2815	1518	719	1.0612	0.0011597	0.063821
Fair	GOBP name	regulation of cellular metabolic process	6307	2815	1597	756	1.0606	0.00098267	0.057465
Fair	Keywords	Zinc	6307	2815	543	257	1.0604	0.015005	0.098975
Fair	GOCC name	protein complex	6307	2815	1046	495	1.0603	0.0043382	0.073962
Moderate	GOBP name	regulation of biological process	6307	1404	3233	762	1.0588	0.00090697	0.054526
Fair	GOCC name	intracellular organelle	6307	2815	2384	1126	1.0582	0.00011143	0.0036791
None or poor	GOBP name	cellular process	6307	1582	4625	1227	1.0577	1.3747e-06	0.00043933
Moderate	GOBP name	regulation of cellular process	6307	1404	3033	714	1.0575	0.0015228	0.076523
Fair	GOCC name	macromolecular complex	6307	2815	1244	587	1.0572	0.0032938	0.059869
Moderate	GOBP name	biological regulation	6307	1404	3376	794	1.0565	0.00087085	0.052966
Fair	GOBP name	regulation of macromolecule metabolic process	6307	2815	1534	723	1.056	0.0018249	0.086291
Fair	GOBP name	regulation of primary metabolic process	6307	2815	1595	750	1.0535	0.0019808	0.091462
Fair	GOCC name	intracellular membrane-bounded organelle	6307	2815	1984	932	1.0525	0.00087719	0.021592
Fair	GOBP name	cellular macromolecule metabolic process	6307	2815	1834	861	1.0518	0.0013561	0.070884
None or poor	GOCC name	cell part	6307	1582	5318	1402	1.051	5.546e-09	3.7822e-07
Fair	GOCC name	organelle	6307	2815	2409	1130	1.051	0.00035291	0.0097874
Fair	GOCC name	membrane-bounded organelle	6307	2815	2005	937	1.0471	0.001578	0.033837
None or poor	Keywords	Direct protein sequencing	6307	1582	1734	451	1.0369	0.014969	0.098975
None or poor	Keywords	Alternative splicing	6307	1582	2978	768	1.0281	0.010983	0.080973
Fair	GOCC name	intracellular part	6307	2815	4298	1962	1.0228	0.0012914	0.028421
Fair	Keywords	Phospho protein	6307	2815	2276	994	0.97849	0.01084	0.080146
Fair	Keywords	Cytoplasm	6307	2815	1745	754	0.9681	0.008405	0.067859
Fair	Keywords	3D-structure	6307	2815	2895	1246	0.9643	0.0012983	0.015375
Moderate	Keywords	Alternative splicing	6307	1404	2978	639	0.9639	0.008447	0.067989
Fair	Keywords	Polymorphism	6307	2815	3820	1637	0.96013	4.1918e-05	0.00077529
Fair	GOCC name	membrane part	6307	2815	1968	841	0.95745	0.0027025	0.05087
Fair	GOCC name	cytoplasmic part	6307	2815	2887	1230	0.95456	0.00024112	0.0072162
Fair	GOMF name	catalytic activity	6307	2815	2212	936	0.94806	0.00051944	0.029204
Fair	Keywords	Acetylation	6307	2815	941	398	0.94763	0.0083612	0.067859
Fair	GOBP name	response to stimulus	6307	2815	2613	1104	0.94662	0.00012159	0.01429
Fair	Keywords	Membrane	6307	2815	2190	925	0.94633	0.00043007	0.0063443
Strong	GOBP name	cellular process	6307	1005	4625	693	0.94033	9.9879e-05	0.012419
Fair	Keywords	Repeat	6307	2815	1565	654	0.93628	0.00077219	0.010011
Fair	GOCC name	membrane	6307	2815	1757	732	0.93343	0.0002888	0.0081729
Strong	GOMF name	binding	6307	1005	3640	540	0.931	0.00058028	0.032073
Moderate	GOCC name	intracellular organelle part	6307	1404	2221	460	0.93039	0.0023288	0.045482
Moderate	GOBP name	metabolic process	6307	1404	3039	629	0.92977	0.00038284	0.031556
Moderate	Keywords	3D-structure	6307	1404	2895	599	0.92947	0.0005326	0.0073779
Fair	GOCC name	cytosol	6307	2815	1230	510	0.92899	0.0011361	0.026065
Moderate	GOBP name	primary metabolic process	6307	1404	2767	570	0.92538	0.0004735	0.03624
Fair	GOMF name	hydrolase activity	6307	2815	986	407	0.92483	0.0019346	0.081148
Moderate	GOCC name	organelle part	6307	1404	2257	464	0.92351	0.0013109	0.028552
Fair	GOCC name	extracellular region	6307	2815	747	307	0.92079	0.0036613	0.065369
Fair	Keywords	Glycoprotein	6307	2815	1954	803	0.92074	1.6526e-05	0.00033203
Fair	Keywords	Transferase	6307	2815	644	264	0.91846	0.0048777	0.043966
Fair	Keywords	Receptor	6307	2815	432	177	0.91798	0.011403	0.083599
Fair	GOCC name	plasma membrane	6307	2815	967	395	0.9152	0.0010153	0.024241
Strong	GOBP name	regulation of cellular process	6307	1005	3033	441	0.91248	0.00039291	0.031821
Moderate	GOCC name	cytoplasmic part	6307	1404	2887	585	0.91026	5.1364e-05	0.001842
None or poor	Keywords	Polymorphism	6307	1582	3820	872	0.91006	5.2976e-08	1.9638e-06
Strong	GOCC name	cell part	6307	1005	5318	771	0.90984	1.3815e-12	1.4368e-10
None or poor	Keywords	Cell membrane	6307	1582	936	213	0.90724	0.006686	0.056402
Fair	Keywords	Cell membrane	6307	2815	936	378	0.90482	0.00050661	0.0071688
Fair	GOCC name	organelle membrane	6307	2815	758	306	0.90448	0.0012953	0.028421
Moderate	GOCC name	intracellular part	6307	1404	4298	862	0.90094	2.2734e-10	1.7513e-08
Moderate	GOBP name	cellular metabolic process	6307	1404	2655	531	0.89843	2.6955e-05	0.0047113
Fair	Keywords	Direct protein sequencing	6307	2815	1734	694	0.89672	7.4142e-07	1.9711e-05
Fair	Keywords	Signal	6307	2815	2027	811	0.89642	5.0563e-08	1.9012e-06
Fair	Keywords	Secreted	6307	2815	1209	483	0.89509	3.2688e-05	0.00061453
Fair	Keywords	Disulfide bond	6307	2815	1708	681	0.89331	4.6656e-07	1.3355e-05
Fair	Keywords	Transport	6307	2815	485	192	0.88696	0.002514	0.026467
Fair	Keywords	Golgi apparatus	6307	2815	316	125	0.88627	0.0081765	0.066627
None or poor	Keywords	Membrane	6307	1582	2190	485	0.8829	1.0153e-05	0.00021041
Moderate	GOBP name	cellular macromolecule metabolic process	6307	1404	1834	359	0.87933	0.00011296	0.013627
None or poor	Keywords	Disease mutation	6307	1582	848	187	0.87915	0.0030328	0.030702
Moderate	GOBP name	biosynthetic process	6307	1404	1150	225	0.8789	0.001578	0.078111
Fair	Keywords	Lipoprotein	6307	2815	334	131	0.87876	0.0055661	0.048874
Fair	Keywords	Calcium	6307	2815	426	166	0.87306	0.0020478	0.022646
Moderate	GOCC name	protein complex	6307	1404	1046	203	0.87181	0.0016372	0.034749
Moderate	Keywords	Ubl conjugation	6307	1404	464	90	0.87133	0.014253	0.096684
Strong	GOBP name	metabolic process	6307	1005	3039	420	0.86731	1.4898e-06	0.00047197
Fair	GOMF name	calcium ion binding	6307	2815	358	138	0.86366	0.0025134	0.098059
Fair	GOCC name	extracellular space	6307	2815	637	245	0.86173	0.00013739	0.004363
Fair	GOBP name	protein transport	6307	2815	406	156	0.86088	0.0013711	0.071464
Moderate	GOCC name	membrane-bounded organelle	6307	1404	2005	384	0.86034	6.2048e-06	0.00027755
Fair	GOCC name	extracellular region part	6307	2815	830	318	0.85841	1.2457e-05	0.00052877
Moderate	GOBP name	cellular biosynthetic process	6307	1404	1093	208	0.85487	0.00055073	0.04029
Moderate	GOCC name	intracellular membrane-bounded organelle	6307	1404	1984	376	0.85134	2.3303e-06	0.00011016
Fair	GOCC name	Golgi apparatus part	6307	2815	339	128	0.84597	0.0014283	0.030946
Fair	GOMF name	lipid binding	6307	2815	310	117	0.84561	0.0020052	0.083124
Moderate	GOCC name	organelle	6307	1404	2409	452	0.84286	2.1029e-08	1.3669e-06
Moderate	GOBP name	nitrogen compound metabolic process	6307	1404	1518	284	0.84043	1.64e-05	0.0032471
Fair	GOBP name	cellular membrane organization	6307	2815	288	108	0.84019	0.00213	0.096398
Fair	GOBP name	membrane organization	6307	2815	291	109	0.83922	0.0019705	0.091102
Fair	GOMF name	protein kinase activity	6307	2815	265	99	0.83702	0.0025656	0.099264
Fair	GOCC name	Golgi membrane	6307	2815	228	85	0.83527	0.0040297	0.069849
None or poor	GOCC name	plasma membrane part	6307	1582	774	162	0.83443	0.000565	0.01442
Moderate	GOCC name	intracellular organelle	6307	1404	2384	442	0.83286	4.2576e-09	2.9519e-07
Strong	Keywords	Metal-binding	6307	1005	1108	147	0.8326	0.0009385	0.011706
Strong	GOBP name	transport	6307	1005	995	132	0.83254	0.0015289	0.076616
Fair	GOBP name	biological adhesion	6307	2815	459	170	0.82981	0.00011392	0.013652
Fair	GOBP name	cell adhesion	6307	2815	459	170	0.82981	0.00011392	0.013652
Fair	Keywords	Cell projection	6307	2815	162	60	0.82981	0.0091515	0.071901
Strong	GOBP name	establishment of localization	6307	1005	1014	134	0.82932	0.0012358	0.066403
None or poor	GOBP name	multicellular organismal process	6307	1582	1084	225	0.8275	3.8317e-05	0.0062043
Moderate	GOCC name	macromolecular complex	6307	1404	1244	229	0.82693	3.3126e-05	0.0012415
Fair	GOMF name	enzyme regulator activity	6307	2815	431	159	0.82654	0.00013894	0.010762
Strong	GOBP name	primary metabolic process	6307	1005	2767	362	0.82102	7.254e-09	5.3934e-06
Strong	GOMF name	catalytic activity	6307	1005	2212	289	0.81992	6.4844e-07	8.6016e-05
Moderate	Keywords	Cytoskeleton	6307	1404	307	56	0.81942	0.012452	0.088339
Moderate	Keywords	Phospho protein	6307	1404	2276	415	0.81909	1.0213e-09	4.556e-08
None or poor	Keywords	Repeat	6307	1582	1565	321	0.81772	1.8543e-07	6.1006e-06
Moderate	GOBP name	organelle organization	6307	1404	613	111	0.81343	0.0012754	0.067731
Moderate	GOBP name	establishment of localization in cell	6307	1404	572	103	0.8089	0.0014488	0.073927
Moderate	GOBP name	transport	6307	1404	995	179	0.80814	5.3973e-05	0.0078008
Fair	Keywords	Differentiation	6307	2815	245	88	0.80475	0.001005	0.012315
Fair	KEGG name	ko05152	6307	2815	120	43	0.80284	0.010866	0.07983
Moderate	GOCC name	nucleus	6307	1404	1097	196	0.80261	1.5146e-05	0.00062383
Strong	GOBP name	macromolecule metabolic process	6307	1005	2192	280	0.80163	7.5706e-08	3.7272e-05
Fair	Keywords	Cell adhesion	6307	2815	289	103	0.79852	0.00032219	0.0048736
Moderate	GOBP name	establishment of localization	6307	1404	1014	180	0.79743	2.1302e-05	0.0038803
Moderate	GOBP name	cellular catabolic process	6307	1404	558	99	0.797	0.0010382	0.059721
Fair	GOCC name	endosome	6307	2815	152	54	0.79597	0.0047622	0.079562
Moderate	Keywords	Mitochondrion	6307	1404	367	65	0.79562	0.0048185	0.043884
Strong	GOCC name	organelle membrane	6307	1005	758	96	0.7948	0.0012252	0.027255
Moderate	Keywords	Transcription regulation	6307	1404	515	91	0.79376	0.0013202	0.015375
Moderate	GOBP name	catabolic process	6307	1404	725	128	0.7931	0.00021147	0.020879
Moderate	Keywords	Kinase	6307	1404	306	54	0.79274	0.0075992	0.062896
Strong	GOBP name	positive regulation of metabolic process	6307	1005	816	103	0.79214	0.00077913	0.050222
Strong	GOBP name	positive regulation of macromolecule metabolic process	6307	1005	745	94	0.79182	0.0011914	0.064877
Moderate	GOBP name	cellular nitrogen compound metabolic process	6307	1404	1392	245	0.79065	2.6672e-07	0.00010797
Moderate	GOBP name	macromolecule biosynthetic process	6307	1404	637	112	0.78983	0.00039196	0.031821
Moderate	Keywords	Transcription	6307	1404	531	93	0.78676	0.00088907	0.011196
Fair	GOMF name	phospholipid binding	6307	2815	188	66	0.78656	0.0016385	0.071557
None or poor	GOBP name	carbohydrate metabolic process	6307	1582	386	76	0.78495	0.0018466	0.086805
None or poor	GOMF name	receptor binding	6307	1582	448	88	0.78311	0.00090364	0.044602
Fair	Keywords	Immunoglobulin domain	6307	2815	372	130	0.78297	2.1166e-05	0.00041845
Fair	Keywords	Glycosyl transferase	6307	2815	109	38	0.78109	0.0090501	0.071746
Strong	GOCC name	cytoplasmic part	6307	1005	2887	358	0.7782	3.2074e-13	3.6062e-11
Moderate	Keywords	Coiled coil	6307	1404	549	95	0.77733	0.00051741	0.0072078
Strong	GOBP name	regulation of macromolecule metabolic process	6307	1005	1534	190	0.77729	1.6048e-06	0.00050401
Strong	GOBP name	regulation of molecular function	6307	1005	827	102	0.77402	0.00033928	0.028948
Strong	GOMF name	transferase activity	6307	1005	722	89	0.77359	0.00070948	0.037089
Fair	Keywords	Actin-binding	6307	2815	87	30	0.77259	0.013781	0.093968
Fair	GOBP name	chemotaxis	6307	2815	311	107	0.77085	4.1306e-05	0.006446
Fair	GOBP name	taxis	6307	2815	311	107	0.77085	4.1306e-05	0.006446
Strong	GOBP name	regulation of catalytic activity	6307	1005	646	79	0.76745	0.00098824	0.057514
Fair	GOCC name	proteinaceous extracellular matrix	6307	2815	126	43	0.76461	0.0040016	0.069651
Strong	GOBP name	regulation of metabolic process	6307	1005	1791	218	0.76387	3.2766e-08	1.8365e-05
None or poor	GOCC name	membrane part	6307	1582	1968	377	0.76372	2.5702e-14	3.1448e-12
Strong	Keywords	Transferase	6307	1005	644	78	0.76009	0.0007759	0.010011
Moderate	Keywords	DNA-binding	6307	1404	414	70	0.75954	0.0010944	0.013093
Strong	GOBP name	positive regulation of cellular metabolic process	6307	1005	752	91	0.75942	0.00032018	0.0278
Strong	GOBP name	regulation of cell death	6307	1005	645	78	0.75891	0.00073815	0.048285
Moderate	GOCC name	intracellular non-membrane-bounded organelle	6307	1404	641	108	0.75687	7.315e-05	0.002516
Moderate	GOCC name	non-membrane-bounded organelle	6307	1404	641	108	0.75687	7.315e-05	0.002516
Strong	GOBP name	regulation of programmed cell death	6307	1005	632	76	0.75466	0.00070436	0.04678
Moderate	Keywords	Cytoplasm	6307	1404	1745	293	0.75427	1.0347e-11	5.4465e-10
Moderate	Keywords	Isopeptide bond	6307	1404	197	33	0.75249	0.011484	0.083856
Moderate	Keywords	Nucleus	6307	1404	1405	235	0.75136	1.599e-09	6.8991e-08
Strong	GOBP name	positive regulation of biosynthetic process	6307	1005	545	65	0.74847	0.0011828	0.064511
Strong	GOBP name	regulation of protein modification process	6307	1005	545	65	0.74847	0.0011828	0.064511
Moderate	GOBP name	nucleobase-containing compound metabolic process	6307	1404	1183	197	0.74806	2.9566e-08	1.683e-05
Strong	GOMF name	transition metal ion binding	6307	1005	563	67	0.74683	0.00096272	0.046539
Strong	GOBP name	positive regulation of cellular biosynthetic process	6307	1005	530	63	0.74597	0.0012453	0.066721
Moderate	GOCC name	nucleoplasm	6307	1404	326	54	0.7441	0.0019443	0.039844
Moderate	GOCC name	nucleoplasm part	6307	1404	242	40	0.74251	0.0054473	0.088175
None or poor	GOBP name	positive regulation of multicellular organismal process	6307	1582	290	54	0.74236	0.0016835	0.081423
Moderate	GOBP name	macromolecule catabolic process	6307	1404	321	53	0.7417	0.0019399	0.09003
Fair	GOBP name	membrane invagination	6307	2815	137	45	0.73593	0.001284	0.068089
Fair	Keywords	Protein transport	6307	2815	204	67	0.73585	0.00013691	0.0022382
Strong	GOBP name	regulation of primary metabolic process	6307	1005	1595	187	0.73576	1.1472e-08	8.0374e-06
Strong	GOBP name	establishment of localization in cell	6307	1005	572	67	0.73508	0.000598	0.042551
Strong	Keywords	Golgi apparatus	6307	1005	316	37	0.7348	0.0064924	0.055301
None or poor	GOMF name	molecular transducer activity	6307	1582	483	89	0.73461	6.8325e-05	0.0058473
None or poor	GOMF name	signal transducer activity	6307	1582	483	89	0.73461	6.8325e-05	0.0058473
Moderate	GOMF name	DNA binding	6307	1404	539	88	0.73341	7.9734e-05	0.0067154
Strong	GOBP name	regulation of apoptosis	6307	1005	625	73	0.73299	0.0003348	0.028633
Fair	GOMF name	enzyme inhibitor activity	6307	2815	202	66	0.73204	0.00012258	0.0096354
Fair	GOMF name	peptidase regulator activity	6307	2815	147	48	0.73159	0.0007933	0.041066
Strong	GOBP name	cellular catabolic process	6307	1005	558	65	0.73103	0.00059381	0.042502
Moderate	GOCC name	nuclear part	6307	1404	831	135	0.72977	9.3748e-07	4.5882e-05
Moderate	GOCC name	mitochondrial part	6307	1404	273	44	0.72401	0.0023568	0.045814
Moderate	GOMF name	nucleic acid binding	6307	1404	819	132	0.72401	7.0556e-07	9.131e-05
Moderate	GOBP name	cellular macromolecule biosynthetic process	6307	1404	571	92	0.72378	3.0583e-05	0.0051582
Strong	GOBP name	cellular metabolic process	6307	1005	2655	306	0.72329	3.8611e-17	1.1722e-13
Moderate	GOBP name	RNA biosynthetic process	6307	1404	553	89	0.72297	3.8251e-05	0.0062043
Fair	GOBP name	glycosylation	6307	2815	112	36	0.72016	0.0019959	0.091667
Moderate	GOBP name	transcription, DNA-dependent	6307	1404	425	68	0.71875	0.00021232	0.020906
Strong	GOBP name	positive regulation of macromolecule biosynthetic process	6307	1005	489	56	0.71868	0.00078983	0.050247
None or poor	Keywords	Developmental protein	6307	1582	350	63	0.71761	0.00028417	0.0043484
Strong	GOBP name	regulation of cellular protein metabolic process	6307	1005	675	77	0.71589	9.7752e-05	0.012323
Strong	GOBP name	positive regulation of nitrogen compound metabolic process	6307	1005	491	56	0.71575	0.00070494	0.04678
Moderate	GOMF name	adenyl nucleotide binding	6307	1404	540	86	0.71542	3.1231e-05	0.0029073
Fair	Keywords	EGF-like domain	6307	2815	141	45	0.71505	0.00056184	0.007662
Moderate	GOMF name	nucleotide binding	6307	1404	842	134	0.71491	2.2432e-07	3.1739e-05
Fair	Keywords	Neurogenesis	6307	2815	110	35	0.71289	0.0017755	0.01997
Strong	GOCC name	intracellular part	6307	1005	4298	488	0.71254	1.5231e-45	3.168e-42
Moderate	GOBP name	nucleic acid metabolic process	6307	1404	971	154	0.71245	1.8865e-08	1.2058e-05
Moderate	GOMF name	purine nucleotide binding	6307	1404	688	109	0.71169	2.2912e-06	0.00026719
Fair	Keywords	Tyrosine-protein kinase	6307	2815	85	27	0.71169	0.0047514	0.043843
Strong	GOBP name	negative regulation of metabolic process	6307	1005	556	63	0.71109	0.0002965	0.026407
Moderate	GOMF name	ATP binding	6307	1404	519	82	0.70974	3.2353e-05	0.0029854
Strong	GOCC name	organelle part	6307	1005	2257	255	0.70903	4.9019e-15	6.7973e-13
Strong	GOBP name	positive regulation of nucleobase-containing compound metabolic process	6307	1005	478	54	0.70896	0.00065387	0.044995
Strong	GOBP name	positive regulation of gene expression	6307	1005	452	51	0.70809	0.0008501	0.052145
Fair	GOBP name	macromolecule glycosylation	6307	2815	111	35	0.70646	0.0014298	0.073425
Fair	GOBP name	protein glycosylation	6307	2815	111	35	0.70646	0.0014298	0.073425
Strong	GOCC name	intracellular organelle part	6307	1005	2221	250	0.7064	5.7713e-15	7.7446e-13
Strong	GOBP name	regulation of gene expression	6307	1005	1120	126	0.70601	2.5227e-07	0.00010385
Strong	GOBP name	negative regulation of macromolecule metabolic process	6307	1005	516	58	0.7054	0.00037829	0.031322
Strong	GOMF name	kinase activity	6307	1005	347	39	0.70533	0.0025723	0.099264
Moderate	GOMF name	adenyl ribonucleotide binding	6307	1404	535	84	0.70531	1.9615e-05	0.0019273
Moderate	Keywords	Transport	6307	1404	485	76	0.70393	4.2122e-05	0.00077529
Moderate	GOMF name	purine ribonucleotide binding	6307	1404	683	107	0.70375	1.4149e-06	0.00017259
Moderate	GOMF name	ribonucleotide binding	6307	1404	683	107	0.70375	1.4149e-06	0.00017259
Moderate	GOMF name	purine ribonucleoside triphosphate binding	6307	1404	666	104	0.70148	1.6218e-06	0.00019123
Fair	GOMF name	endopeptidase regulator activity	6307	2815	128	40	0.70016	0.00057682	0.032048
Fair	Keywords	Endocytosis	6307	2815	64	20	0.70016	0.0095638	0.073602
Strong	Keywords	Transport	6307	1005	485	54	0.69873	0.00043147	0.0063443
None or poor	GOMF name	sequence-specific DNA binding	6307	1582	200	35	0.69768	0.00248	0.097846
Strong	GOCC name	cytoplasmic vesicle	6307	1005	315	35	0.69729	0.0031297	0.057609
Strong	Keywords	Transitpeptide	6307	1005	198	22	0.69729	0.013031	0.091461
Strong	GOBP name	regulation of cellular metabolic process	6307	1005	1597	177	0.69554	7.0033e-11	9.4498e-08
Strong	Keywords	Phospho protein	6307	1005	2276	252	0.69484	1.5719e-16	1.2929e-14
Fair	GOMF name	peptidase inhibitor activity	6307	2815	129	40	0.69473	0.00046059	0.02642
Fair	GOCC name	early endosome	6307	2815	71	22	0.69424	0.0062463	0.099177
Moderate	GOBP name	RNA metabolic process	6307	1404	790	122	0.69373	8.8991e-08	4.266e-05
Fair	KEGG name	Neurotrophin signaling pathway	6307	2815	84	26	0.69349	0.0033676	0.036737
Fair	GOBP name	axon guidance	6307	2815	194	60	0.69294	2.4198e-05	0.0043214
Moderate	Keywords	Ubl conjugation pathway	6307	1404	201	31	0.69282	0.0037458	0.036514
None or poor	Keywords	Calcium	6307	1582	426	74	0.69253	2.1712e-05	0.0004233
Fair	KEGG name	Fc epsilon RI signaling pathway	6307	2815	55	17	0.69252	0.013049	0.090338
Moderate	GOBP name	cellular macromolecule catabolic process	6307	1404	242	37	0.68682	0.0015494	0.077218
Moderate	Keywords	ATP-binding	6307	1404	492	75	0.68478	1.3791e-05	0.00028139
Fair	GOBP name	regulation of cell projection organization	6307	2815	144	44	0.6846	0.00016064	0.017279
Strong	GOMF name	hydrolase activity, acting on ester bonds	6307	1005	321	35	0.68426	0.0021801	0.08898
Strong	GOBP name	negative regulation of cellular metabolic process	6307	1005	505	55	0.68348	0.0001957	0.01975
Moderate	GOBP name	intracellular transport	6307	1404	389	59	0.68133	8.2616e-05	0.010788
Fair	GOMF name	endopeptidase inhibitor activity	6307	2815	125	38	0.68111	0.0003478	0.021584
Strong	GOBP name	cellular response to stress	6307	1005	407	44	0.67845	0.00060393	0.042723
Strong	GOBP name	phosphate-containing compound metabolic process	6307	1005	333	36	0.67845	0.0016239	0.079414
Strong	GOBP name	phosphorus metabolic process	6307	1005	333	36	0.67845	0.0016239	0.079414
Strong	GOCC name	cytoplasm	6307	1005	932	100	0.67335	2.6284e-07	1.4776e-05
None or poor	Keywords	Zymogen	6307	1582	143	24	0.6691	0.0048379	0.043908
Fair	KEGG name	Pancreatic cancer	6307	2815	47	14	0.66738	0.014149	0.095508
Fair	Keywords	Extracellular matrix	6307	2815	141	42	0.66738	9.3381e-05	0.0016064
Strong	GOBP name	regulation of nucleobase-containing compound metabolic process	6307	1005	1112	118	0.66594	7.5195e-09	5.479e-06
Moderate	Keywords	Nucleotide-binding	6307	1404	657	97	0.66323	1.0812e-07	3.7943e-06
Strong	GOBP name	positive regulation of RNA metabolic process	6307	1005	426	45	0.66292	0.00028268	0.025429
Strong	GOBP name	positive regulation of transcription, DNA-dependent	6307	1005	398	42	0.66225	0.0004174	0.033348
Strong	GOMF name	zinc ion binding	6307	1005	436	46	0.66211	0.00023738	0.016135
Strong	GOBP name	regulation of biosynthetic process	6307	1005	1138	120	0.66175	3.1695e-09	2.6854e-06
Moderate	GOCC name	cytosol	6307	1404	1230	181	0.66104	6.142e-14	7.3002e-12
Strong	GOMF name	transferase activity, transferring phosphorus-containing groups	6307	1005	390	41	0.65974	0.00043481	0.025214
Strong	GOBP name	negative regulation of biosynthetic process	6307	1005	381	40	0.65886	0.00048415	0.036747
Strong	Keywords	Cell projection	6307	1005	162	17	0.65855	0.013365	0.092812
Strong	GOBP name	regulation of RNA metabolic process	6307	1005	934	98	0.65847	7.854e-08	3.8152e-05
Moderate	GOCC name	mitochondrion	6307	1404	369	54	0.65739	4.4262e-05	0.0016011
None or poor	GOBP name	developmental process involved in reproduction	6307	1582	176	29	0.6569	0.0016572	0.080717
Fair	Keywords	Endosome	6307	2815	157	46	0.65645	2.4541e-05	0.00047147
Fair	GOBP name	regulation of small GTPase mediated signal transduction	6307	2815	82	24	0.65576	0.0015621	0.077642
Strong	GOBP name	regulation of cellular biosynthetic process	6307	1005	1120	117	0.65558	2.3386e-09	2.078e-06
Fair	GOCC name	extracellular matrix part	6307	2815	106	31	0.65524	0.00039681	0.010719
Strong	GOCC name	cytoplasmic membrane-bounded vesicle	6307	1005	278	29	0.65465	0.002068	0.041561
None or poor	GOBP name	cell-cell adhesion	6307	1582	189	31	0.65391	0.0011038	0.062251
Strong	GOBP name	regulation of nitrogen compound metabolic process	6307	1005	1157	120	0.65089	7.2358e-10	6.7593e-07
Fair	KEGG name	Phagosome	6307	2815	69	20	0.64942	0.0028928	0.034332
Fair	Keywords	Collagen	6307	2815	45	13	0.64725	0.012227	0.087452
Fair	Keywords	GTP aseactivation	6307	2815	45	13	0.64725	0.012227	0.087452
None or poor	Keywords	Lysosome	6307	1582	105	17	0.64547	0.0089876	0.071489
Moderate	GOMF name	phospholipid binding	6307	1404	188	27	0.64515	0.0017774	0.076986
Fair	Keywords	Serine protease inhibitor	6307	2815	66	19	0.64499	0.0031704	0.031936
Strong	GOBP name	regulation of macromolecule biosynthetic process	6307	1005	1043	107	0.64381	3.0325e-09	2.6305e-06
Fair	GOCC name	endosomal part	6307	2815	136	39	0.6425	4.365e-05	0.0015928
Strong	GOBP name	negative regulation of cellular biosynthetic process	6307	1005	374	38	0.63763	0.00028087	0.025329
Fair	KEGG name	Focal adhesion	6307	2815	123	35	0.63754	7.8293e-05	0.0026424
Moderate	Keywords	Methylation	6307	1404	141	20	0.63719	0.0047811	0.043843
Strong	GOBP name	cellular protein metabolic process	6307	1005	976	99	0.63656	5.5223e-09	4.3737e-06
Strong	GOBP name	transmembrane receptor protein tyrosine kinase signaling pathway	6307	1005	298	30	0.63177	0.00087043	0.052966
Moderate	GOBP name	protein transport	6307	1404	406	57	0.63067	5.0575e-06	0.0012707
Strong	GOCC name	macromolecular complex	6307	1005	1244	125	0.63059	1.181e-11	1.0918e-09
Moderate	GOMF name	hydrolase activity, acting on acid anhydrides	6307	1404	243	34	0.62853	0.00029603	0.018686
Moderate	GOMF name	hydrolase activity, acting on acid anhydrides, in phosphorus-containing anhydrides	6307	1404	243	34	0.62853	0.00029603	0.018686
Strong	GOBP name	macromolecule catabolic process	6307	1005	321	32	0.62561	0.00049224	0.037026
Fair	Keywords	Sushi	6307	2815	43	12	0.62526	0.010389	0.077685
Strong	GOBP name	nitrogen compound metabolic process	6307	1005	1518	151	0.62425	8.2676e-15	2.008e-11
Moderate	GOBP name	mRNA metabolic process	6307	1404	216	30	0.62391	0.00052013	0.038607
Moderate	GOMF name	nucleoside-triphosphatase activity	6307	1404	216	30	0.62391	0.00052013	0.029204
Moderate	GOBP name	small GTPase mediated signal transduction	6307	1404	195	27	0.62199	0.00086118	0.052642
Moderate	GOBP name	establishment of protein localization	6307	1404	419	58	0.62183	2.2146e-06	0.00065066
None or poor	Keywords	Glycosyl transferase	6307	1582	109	17	0.62178	0.0055899	0.048874
Strong	Keywords	Host-virus interaction	6307	1005	192	19	0.62103	0.0046788	0.043514
Moderate	GOMF name	protein binding transcription factor activity	6307	1404	181	25	0.62046	0.0012071	0.056681
Fair	GOCC name	endosome membrane	6307	2815	130	36	0.62045	2.4675e-05	0.00095932
Moderate	Keywords	RNA-binding	6307	1404	210	29	0.62035	0.0005528	0.007578
Fair	GOMF name	serine-type endopeptidase inhibitor activity	6307	2815	76	21	0.61908	0.00092023	0.045211
Strong	GOCC name	protein complex	6307	1005	1046	103	0.61796	2.0751e-10	1.6288e-08
Moderate	GOMF name	pyrophosphatase activity	6307	1404	240	33	0.61767	0.00022798	0.01604
Strong	GOBP name	regulation of cellular macromolecule biosynthetic process	6307	1005	1006	99	0.61758	4.7712e-10	4.5743e-07
Strong	Keywords	Coiled coil	6307	1005	549	54	0.61727	5.197e-06	0.00011305
Moderate	GOBP name	protein modification by small protein conjugation or removal	6307	1404	204	28	0.61657	0.00058709	0.042271
Strong	GOBP name	regulation of transcription, DNA-dependent	6307	1005	886	87	0.61623	5.47e-09	4.3737e-06
Fair	Keywords	Protease inhibitor	6307	2815	91	25	0.61552	0.00029438	0.0044786
Strong	Keywords	Cytoplas micvesicle	6307	1005	153	15	0.61526	0.0090941	0.071879
Strong	Keywords	Kinase	6307	1005	306	30	0.61526	0.00048655	0.0070167
Strong	GOCC name	organelle	6307	1005	2409	236	0.6148	1.9296e-27	8.0273e-25
Moderate	GOCC name	nucleolus	6307	1404	183	25	0.61368	0.00097314	0.023589
Fair	KEGG name	Axon guidance	6307	2815	99	27	0.61104	0.00014528	0.003827
Moderate	KEGG name	Endocytosis	6307	1404	118	16	0.60911	0.0056837	0.052917
Strong	GOBP name	negative regulation of macromolecule biosynthetic process	6307	1005	352	34	0.60617	0.00015182	0.016812
Strong	GOBP name	biosynthetic process	6307	1005	1150	111	0.60573	4.6843e-12	7.7572e-09
Moderate	Keywords	GTP-binding	6307	1404	141	19	0.60533	0.0027062	0.027715
Strong	GOCC name	membrane-bounded organelle	6307	1005	2005	193	0.60409	1.2068e-22	3.1376e-20
Moderate	GOMF name	transcription factor binding transcription factor activity	6307	1404	179	24	0.6023	0.00082802	0.042655
None or poor	GOBP name	biological adhesion	6307	1582	459	69	0.59931	2.1388e-08	1.3207e-05
None or poor	GOBP name	cell adhesion	6307	1582	459	69	0.59931	2.1388e-08	1.3207e-05
Moderate	GOBP name	cellular macromolecular complex assembly	6307	1404	151	20	0.59499	0.0016309	0.079541
Moderate	GOBP name	RNA processing	6307	1404	197	26	0.59287	0.00037669	0.031261
Strong	GOCC name	intracellular organelle	6307	1005	2384	225	0.59229	3.7016e-30	1.711e-27
Moderate	Keywords	Acetylation	6307	1404	941	124	0.59195	9.003e-15	5.924e-13
Strong	GOBP name	cytoskeleton organization	6307	1005	255	24	0.59065	0.00071448	0.047156
None or poor	Keywords	Leucine-rich repeat	6307	1582	108	16	0.59063	0.0034511	0.034276
None or poor	GOCC name	cell surface	6307	1582	196	29	0.58987	0.00014039	0.0043911
Strong	GOBP name	cellular biosynthetic process	6307	1005	1093	102	0.58565	1.6655e-12	3.0339e-09
Strong	GOCC name	intracellular membrane-bounded organelle	6307	1005	1984	185	0.58518	2.03e-24	6.0319e-22
Strong	GOBP name	regulation of transcription from RNA polymerase II promoter	6307	1005	440	41	0.58477	1.0424e-05	0.0022877
None or poor	GOBP name	tissue morphogenesis	6307	1582	165	24	0.57989	0.00032473	0.028035
None or poor	GOBP name	positive regulation of MAPKKK cascade	6307	1582	117	17	0.57927	0.0019936	0.091667
Strong	Keywords	Methylation	6307	1005	141	13	0.5786	0.0072282	0.060015
Fair	Keywords	Hydroxylation	6307	2815	39	10	0.57449	0.0070417	0.059025
None or poor	GOCC name	external side of plasma membrane	6307	1582	118	17	0.57436	0.0017403	0.03638
Strong	GOBP name	negative regulation of nucleobase-containing compound metabolic process	6307	1005	328	30	0.57399	8.6816e-05	0.011176
Fair	GOCC name	basement membrane	6307	2815	47	12	0.57204	0.0032957	0.059869
Strong	GOBP name	cellular macromolecule metabolic process	6307	1005	1834	167	0.57144	1.4504e-23	1.7614e-19
Moderate	GOCC name	ribonucleoprotein complex	6307	1404	189	24	0.57043	0.00025966	0.0075539
None or poor	GOMF name	transferase activity, transferring glycosyl groups	6307	1582	119	17	0.56953	0.0015169	0.067074
None or poor	Keywords	Growth factor	6307	1582	112	16	0.56953	0.0020125	0.022349
None or poor	Keywords	Protease inhibitor	6307	1582	91	13	0.56953	0.0047442	0.043843
Moderate	GOBP name	cellular macromolecular complex subunit organization	6307	1404	190	24	0.56743	0.00023017	0.021894
Moderate	Keywords	mRNA processing	6307	1404	103	13	0.56697	0.0048719	0.043966
Moderate	KEGG name	Regulation of actin cytoskeleton	6307	1404	111	14	0.56658	0.0036289	0.039079
Strong	Keywords	Zinc	6307	1005	543	49	0.56631	3.5282e-07	1.0798e-05
Strong	KEGG name	Regulation of actin cytoskeleton	6307	1005	111	10	0.56537	0.012851	0.089546
Strong	Keywords	Mitochondrion	6307	1005	367	33	0.56429	2.4154e-05	0.00046745
Strong	GOBP name	negative regulation of nitrogen compound metabolic process	6307	1005	335	30	0.562	4.8423e-05	0.0072195
Moderate	GOMF name	RNA binding	6307	1404	304	38	0.56152	3.3362e-06	0.00037267
Strong	GOBP name	intracellular signal transduction	6307	1005	615	55	0.56123	4.0918e-08	2.1296e-05
Fair	KEGG name	mTOR signaling pathway	6307	2815	32	8	0.56012	0.01129	0.082389
None or poor	GOBP name	morphogenesis of an epithelium	6307	1582	136	19	0.55697	0.00056777	0.041288
None or poor	Keywords	Signal-anchor	6307	1582	265	37	0.55664	2.5025e-06	5.8288e-05
Strong	GOBP name	negative regulation of RNA metabolic process	6307	1005	305	27	0.55555	8.1758e-05	0.010753
Strong	GOBP name	viral reproductive process	6307	1005	226	20	0.55536	0.00059552	0.042521
None or poor	Keywords	Transmembrane	6307	1582	1459	202	0.55197	1.3246e-32	1.9369e-30
None or poor	Keywords	Cell adhesion	6307	1582	289	40	0.5518	7.0088e-07	1.9076e-05
None or poor	GOCC name	integral to membrane	6307	1582	1474	204	0.55176	4.9587e-33	3.4381e-30
None or poor	Keywords	Transmembrane helix	6307	1582	1451	200	0.54951	9.5783e-33	1.4829e-30
Strong	Keywords	Magnesium	6307	1005	206	18	0.54836	0.00084667	0.010818
None or poor	GOCC name	intrinsic to membrane	6307	1582	1546	212	0.54669	9.3659e-36	7.7924e-33
Moderate	GOMF name	transcription cofactor activity	6307	1404	173	21	0.54529	0.00022824	0.01604
Fair	Keywords	Proteoglycan	6307	2815	37	9	0.54499	0.0055722	0.048874
Strong	GOBP name	negative regulation of gene expression	6307	1005	323	28	0.54402	3.4413e-05	0.0056731
Moderate	GOMF name	nucleoside-triphosphatase regulator activity	6307	1404	124	15	0.54341	0.0014635	0.065809
None or poor	GOCC name	extracellular region part	6307	1582	830	113	0.54277	2.3804e-18	4.9512e-16
Moderate	GOMF name	GTPase regulator activity	6307	1404	116	14	0.54216	0.0019611	0.081935
Fair	KEGG name	Long-term potentiation	6307	2815	29	7	0.54081	0.012258	0.087675
None or poor	GOBP name	polysaccharide metabolic process	6307	1582	134	18	0.53553	0.00036335	0.030571
Strong	GOBP name	macromolecule modification	6307	1005	809	69	0.53525	1.8864e-11	2.8636e-08
None or poor	KEGG name	Cell adhesion molecules (CAMs)	6307	1582	82	11	0.5348	0.0041641	0.042427
Moderate	GOMF name	protein serine/threonine kinase activity	6307	1404	168	20	0.53478	0.0002072	0.01506
Strong	GOBP name	protein modification process	6307	1005	776	66	0.53375	4.4858e-11	6.2856e-08
None or poor	Keywords	Cytokine	6307	1582	157	21	0.53326	0.0001169	0.0019351
Moderate	GOBP name	protein targeting	6307	1404	135	16	0.5324	0.00074616	0.04863
Strong	GOCC name	mitochondrion	6307	1005	369	31	0.52722	4.9162e-06	0.00022474
None or poor	GOCC name	extracellular matrix part	6307	1582	106	14	0.52655	0.0011215	0.025919
None or poor	GOMF name	heparin binding	6307	1582	106	14	0.52655	0.0011215	0.053609
None or poor	GOCC name	intrinsic to plasma membrane	6307	1582	425	56	0.52531	1.9365e-10	1.5492e-08
None or poor	GOMF name	carbohydrate binding	6307	1582	274	36	0.5238	2.9769e-07	4.0501e-05
Strong	GOBP name	negative regulation of cellular protein metabolic process	6307	1005	168	14	0.52297	0.0014341	0.073461
Fair	GOMF name	transmembrane receptor protein tyrosine kinase activity	6307	2815	60	14	0.52278	0.00031832	0.01987
Fair	Keywords	Microsome	6307	2815	30	7	0.52278	0.0088375	0.0707
Strong	GOBP name	macromolecule biosynthetic process	6307	1005	637	53	0.52215	1.184e-09	1.0784e-06
Strong	GOCC name	cytosol	6307	1005	1230	102	0.52042	1.6363e-18	3.5826e-16
Strong	Keywords	Acetylation	6307	1005	941	78	0.52019	4.774e-14	3.0647e-12
None or poor	GOBP name	sulfur compound metabolic process	6307	1582	146	19	0.51882	0.00012917	0.01494
Fair	Keywords	Multifunctional enzyme	6307	2815	39	9	0.51704	0.0028968	0.029552
Strong	GOBP name	cellular nitrogen compound metabolic process	6307	1005	1392	114	0.51395	9.1603e-22	6.6746e-18
None or poor	KEGG name	Cytokine-cytokine receptor interaction	6307	1582	233	30	0.51331	1.3271e-06	0.00011025
Strong	GOCC name	cytoskeletal part	6307	1005	416	34	0.51291	6.0941e-07	3.1298e-05
Fair	KEGG name	Endocytosis	6307	2815	118	27	0.51266	3.8862e-07	3.8156e-05
Strong	GOBP name	RNA processing	6307	1005	197	16	0.5097	0.00045058	0.035151
Strong	GOBP name	establishment of protein localization	6307	1005	419	34	0.50924	4.5786e-07	0.00016354
Fair	GOCC name	anchored to membrane	6307	2815	97	22	0.50815	3.2581e-06	0.0001506
None or poor	Keywords	Cleavage on pair of basic residues	6307	1582	204	26	0.50811	4.6388e-06	0.00010304
None or poor	GOCC name	extracellular space	6307	1582	637	81	0.50695	2.7883e-16	4.5371e-14
None or poor	KEGG name	Hematopoietic cell lineage	6307	1582	63	8	0.50625	0.0075017	0.065337
Fair	Keywords	GPI-anchor	6307	2815	93	21	0.50592	4.6586e-06	0.00010304
Strong	GOBP name	negative regulation of cellular macromolecule biosynthetic process	6307	1005	336	27	0.50429	4.9569e-06	0.0012629
None or poor	GOBP name	tube morphogenesis	6307	1582	103	13	0.50318	0.00080427	0.050693
Strong	GOBP name	nerve growth factor receptor signaling pathway	6307	1005	175	14	0.50205	0.00075723	0.049175
None or poor	GOCC name	integral to plasma membrane	6307	1582	405	51	0.50203	6.9743e-11	6.173e-09
Strong	GOMF name	phospholipid binding	6307	1005	188	15	0.50071	0.0004848	0.02766
Strong	GOCC name	intracellular non-membrane-bounded organelle	6307	1005	641	51	0.49931	1.5546e-10	1.2681e-08
Strong	GOCC name	non-membrane-bounded organelle	6307	1005	641	51	0.49931	1.5546e-10	1.2681e-08
Fair	KEGG name	Protein digestion and absorption	6307	2815	36	8	0.49789	0.003028	0.03479
Strong	GOBP name	negative regulation of transcription, DNA-dependent	6307	1005	291	23	0.49601	1.5149e-05	0.0030662
Strong	GOBP name	protein transport	6307	1005	406	32	0.49463	3.214e-07	0.00012456
Strong	GOBP name	mRNA metabolic process	6307	1005	216	17	0.49391	0.00016468	0.017554
Moderate	GOCC name	nuclear body	6307	1404	82	9	0.49304	0.0039452	0.069286
Strong	GOBP name	organelle organization	6307	1005	613	48	0.4914	2.1132e-10	2.4058e-07
Moderate	KEGG name	Fc epsilon RI signaling pathway	6307	1404	55	6	0.49005	0.015213	0.09833
None or poor	KEGG name	Lysosome	6307	1582	57	7	0.4896	0.0086764	0.069942
Fair	KEGG name	Fc gamma R-mediated phagocytosis	6307	2815	55	12	0.48884	0.00023849	0.0052565
None or poor	GOBP name	morphogenesis of a branching structure	6307	1582	98	12	0.48817	0.00077439	0.05012
Strong	GOMF name	adenyl nucleotide binding	6307	1005	540	42	0.4881	2.1496e-09	5.4313e-07
Strong	Keywords	ATP-binding	6307	1005	492	38	0.4847	9.2208e-09	3.8522e-07
None or poor	Keywords	Serine protease inhibitor	6307	1582	66	8	0.48324	0.0046537	0.043434
Fair	KEGG name	Salivary secretion	6307	2815	28	6	0.48011	0.0066141	0.059527
Strong	Keywords	Endosome	6307	1005	157	12	0.47967	0.00086992	0.011059
Strong	Keywords	RNA-binding	6307	1005	210	16	0.47814	0.00013094	0.002154
None or poor	GOMF name	serine-type endopeptidase inhibitor activity	6307	1582	76	9	0.47211	0.0021277	0.087178
Strong	GOMF name	ATP binding	6307	1005	519	39	0.47158	1.3671e-09	3.72e-07
Moderate	Keywords	Serine/threonine-protein kinase	6307	1404	153	16	0.46977	6.2658e-05	0.0011068
Strong	GOMF name	adenyl ribonucleotide binding	6307	1005	535	40	0.46921	6.2442e-10	2.1925e-07
Strong	Keywords	Chaperone	6307	1005	107	8	0.46921	0.004464	0.042112
Strong	GOCC name	nucleus	6307	1005	1097	82	0.4691	5.8824e-20	1.3595e-17
Strong	GOBP name	intracellular transport	6307	1005	389	29	0.46785	1.3797e-07	6.2833e-05
Moderate	Keywords	Ribonucleoprotein	6307	1404	77	8	0.46672	0.0034865	0.034498
None or poor	GOMF name	pattern binding	6307	1582	154	18	0.46598	1.4985e-05	0.0015002
None or poor	GOMF name	polysaccharide binding	6307	1582	154	18	0.46598	1.4985e-05	0.0015002
None or poor	GOMF name	transferase activity, transferring hexosyl groups	6307	1582	77	9	0.46598	0.0018011	0.077381
None or poor	Keywords	Hormone	6307	1582	60	7	0.46512	0.0053034	0.04764
Strong	GOBP name	protein targeting	6307	1005	135	10	0.46486	0.0014581	0.07425
Moderate	Keywords	Protein transport	6307	1404	204	21	0.46243	3.1536e-06	7.1554e-05
Moderate	Keywords	Chaperone	6307	1404	107	11	0.46181	0.00060896	0.0082193
Strong	Keywords	Cytoplasm	6307	1005	1745	128	0.46033	5.4345e-35	1.0217e-32
Fair	GOCC name	early endosome membrane	6307	2815	39	8	0.45959	0.0010373	0.024241
Strong	Keywords	Lipid-binding	6307	1005	82	6	0.45919	0.010419	0.077685
Strong	GOBP name	cellular macromolecular complex assembly	6307	1005	151	11	0.45716	0.00068536	0.045984
None or poor	Keywords	Heparin-binding	6307	1582	70	8	0.45563	0.0023911	0.025479
Strong	GOMF name	nucleotide binding	6307	1005	842	61	0.45465	5.052e-16	4.314e-13
None or poor	Keywords	Homeobox	6307	1582	44	5	0.45304	0.013664	0.093413
None or poor	GOMF name	glycosaminoglycan binding	6307	1582	141	16	0.45239	2.1304e-05	0.0020553
None or poor	Keywords	Extracellular matrix	6307	1582	141	16	0.45239	2.1304e-05	0.00041845
Strong	GOMF name	protein serine/threonine kinase activity	6307	1005	168	12	0.44826	0.00029036	0.018562
Strong	GOBP name	epidermal growth factor receptor signaling pathway	6307	1005	127	9	0.44473	0.0013925	0.072166
None or poor	Keywords	Collagen	6307	1582	45	5	0.44297	0.011501	0.083856
Moderate	GOCC name	early endosome	6307	1404	71	7	0.44289	0.0034948	0.062938
None or poor	Keywords	Glycoprotein	6307	1582	1954	216	0.4407	6.7981e-74	2.9821e-71
None or poor	Keywords	Disulfide bond	6307	1582	1708	187	0.43649	4.4591e-63	1.6766e-60
Strong	GOMF name	transcription cofactor activity	6307	1005	173	12	0.4353	0.00017285	0.012676
Strong	Keywords	Activator	6307	1005	173	12	0.4353	0.00017285	0.002774
Moderate	KEGG name	Leukocyte transendothelial migration	6307	1404	62	6	0.43473	0.0054804	0.051468
Strong	GOMF name	RNA binding	6307	1005	304	21	0.43351	6.9948e-07	9.131e-05
None or poor	Keywords	G-protein coupled receptor	6307	1582	46	5	0.43334	0.0096544	0.073867
Strong	Keywords	Ubl conjugation	6307	1005	464	32	0.4328	7.405e-10	3.4193e-08
Strong	GOCC name	nuclear part	6307	1005	831	57	0.43046	3.2587e-17	6.162e-15
Fair	Keywords	Basement membrane	6307	2815	21	4	0.42676	0.010176	0.076722
Moderate	GOMF name	small GTPase regulator activity	6307	1404	74	7	0.42493	0.0022094	0.089831
Strong	GOBP name	DNA metabolic process	6307	1005	237	16	0.42367	8.0721e-06	0.0018731
Moderate	Keywords	Prenylation	6307	1404	85	8	0.42279	0.0010463	0.012632
Strong	GOCC name	centrosome	6307	1005	104	7	0.4224	0.0025674	0.048769
Strong	GOBP name	regulation of cell cycle	6307	1005	327	22	0.42221	1.5056e-07	6.6087e-05
None or poor	GOMF name	cytokine activity	6307	1582	85	9	0.42212	0.00044745	0.025806
Strong	GOBP name	negative regulation of cell cycle	6307	1005	119	8	0.42189	0.0013076	0.068942
Strong	GOMF name	transcription factor binding transcription factor activity	6307	1005	179	12	0.42071	9.1365e-05	0.0075747
None or poor	GOBP name	extracellular matrix organization	6307	1582	152	16	0.41966	3.0077e-06	0.00084858
None or poor	GOBP name	extracellular structure organization	6307	1582	152	16	0.41966	3.0077e-06	0.00084858
Strong	GOBP name	regulation of mitotic cell cycle	6307	1005	120	8	0.41837	0.0011753	0.064388
Strong	KEGG name	Hepatitis C	6307	1005	75	5	0.41837	0.0091359	0.071498
Strong	GOMF name	protein binding transcription factor activity	6307	1005	181	12	0.41606	7.3614e-05	0.0062496
None or poor	Keywords	Signal	6307	1582	2027	210	0.41303	6.3342e-86	4.1679e-83
Fair	GOBP name	positive regulation of cell-substrate adhesion	6307	2815	38	7	0.41272	0.00047502	0.036281
None or poor	GOCC name	anchored to membrane	6307	1582	97	10	0.411	0.00013985	0.0043911
None or poor	GOCC name	extracellular region	6307	1582	747	77	0.41095	3.7082e-27	1.4024e-24
Strong	GOMF name	purine nucleotide binding	6307	1005	688	45	0.41047	2.7507e-15	1.6739e-12
Moderate	KEGG name	Fc gamma R-mediated phagocytosis	6307	1404	55	5	0.40838	0.006334	0.057972
Strong	GOBP name	intracellular protein transport	6307	1005	232	15	0.40575	5.227e-06	0.0013043
None or poor	KEGG name	Neuroactive ligand-receptor interaction	6307	1582	79	8	0.40372	0.00048131	0.0089623
None or poor	Keywords	Secreted	6307	1582	1209	122	0.4023	3.2048e-47	1.0544e-44
Strong	Keywords	Nucleotide-binding	6307	1005	657	42	0.40118	4.481e-15	3.0241e-13
None or poor	Keywords	Receptor	6307	1582	432	43	0.39683	1.4699e-16	1.248e-14
Strong	GOBP name	cellular macromolecular complex subunit organization	6307	1005	190	12	0.39636	2.7286e-05	0.0047113
Strong	GOBP name	nucleoside phosphate metabolic process	6307	1005	190	12	0.39636	2.7286e-05	0.0047113
Strong	GOBP name	nucleotide metabolic process	6307	1005	190	12	0.39636	2.7286e-05	0.0047113
Strong	GOMF name	purine ribonucleoside triphosphate binding	6307	1005	666	42	0.39576	1.5019e-15	9.9611e-13
Strong	GOBP name	regulation of organelle organization	6307	1005	238	15	0.39552	2.667e-06	0.00077113
Fair	KEGG name	Glycine, serine and threonine metabolism	6307	2815	17	3	0.39538	0.015296	0.09833
Strong	GOMF name	purine ribonucleotide binding	6307	1005	683	43	0.3951	5.6913e-16	4.314e-13
Strong	GOMF name	ribonucleotide binding	6307	1005	683	43	0.3951	5.6913e-16	4.314e-13
None or poor	Keywords	GPI-anchor	6307	1582	93	9	0.38581	0.00010139	0.0016998
Strong	GOBP name	cellular macromolecule biosynthetic process	6307	1005	571	35	0.38467	6.6273e-14	1.3414e-10
Strong	GOMF name	DNA binding	6307	1005	539	33	0.38422	3.4543e-13	1.8328e-10
Strong	GOMF name	nucleic acid binding	6307	1005	819	50	0.38313	6.4798e-20	1.1461e-16
None or poor	GOCC name	extracellular matrix	6307	1582	147	14	0.37969	8.7121e-07	4.3146e-05
None or poor	GOCC name	proteinaceous extracellular matrix	6307	1582	126	12	0.37969	5.1867e-06	0.00023453
None or poor	GOMF name	receptor activity	6307	1582	473	45	0.37929	3.9036e-19	5.9178e-16
Strong	GOBP name	regulation of cytoskeleton organization	6307	1005	133	8	0.37748	0.00027842	0.02522
Strong	GOBP name	nucleobase-containing compound metabolic process	6307	1005	1183	71	0.37664	4.7132e-30	1.7171e-25
Strong	GOBP name	purine nucleotide metabolic process	6307	1005	117	7	0.37546	0.00061138	0.043166
Moderate	KEGG name	Chronic myeloid leukemia	6307	1404	48	4	0.37435	0.0072337	0.064301
None or poor	GOBP name	isoprenoid metabolic process	6307	1582	64	6	0.37376	0.00095369	0.056221
Strong	GOCC name	cytoskeleton	6307	1005	219	13	0.37253	2.8326e-06	0.0001324
Strong	GOBP name	posttranscriptional regulation of gene expression	6307	1005	169	10	0.37134	3.6838e-05	0.0060183
Strong	GOMF name	chromatin binding	6307	1005	102	6	0.36915	0.0012046	0.056681
Strong	Keywords	Prenylation	6307	1005	85	5	0.36915	0.0030159	0.030648
Strong	Keywords	Serine/threonine-protein kinase	6307	1005	153	9	0.36915	8.0316e-05	0.0013907
None or poor	GOMF name	cytokine binding	6307	1582	76	7	0.3672	0.0002857	0.018487
Strong	GOBP name	positive regulation of organelle organization	6307	1005	120	7	0.36608	0.0004327	0.034196
Strong	GOBP name	nucleobase-containing small molecule metabolic process	6307	1005	223	13	0.36584	1.7709e-06	0.00054216
Strong	GOBP name	RNA metabolic process	6307	1005	790	46	0.36542	2.375e-20	1.2361e-16
Moderate	GOBP name	ncRNA metabolic process	6307	1404	99	8	0.363	0.00010572	0.012968
None or poor	GOMF name	growth factor binding	6307	1582	55	5	0.36243	0.0017952	0.077381
Strong	GOMF name	transcription regulatory region DNA binding	6307	1005	104	6	0.36206	0.00095549	0.046512
Strong	GOBP name	nucleic acid metabolic process	6307	1005	971	56	0.36193	1.697e-25	3.0912e-21
Strong	Keywords	Nucleus	6307	1005	1405	81	0.3618	2.1855e-38	4.7935e-36
None or poor	Keywords	Lectin	6307	1582	111	10	0.35916	9.582e-06	0.00020016
Strong	GOBP name	regulation of protein complex assembly	6307	1005	105	6	0.35861	0.00085019	0.052145
Strong	GOMF name	magnesium ion binding	6307	1005	89	5	0.35256	0.0018932	0.079726
Strong	GOBP name	negative regulation of transcription from RNA polymerase II promoter	6307	1005	179	10	0.35059	1.1322e-05	0.0023983
Strong	GOBP name	purine-containing compound metabolic process	6307	1005	145	8	0.34624	6.8222e-05	0.0092521
None or poor	GOMF name	signaling receptor activity	6307	1582	346	30	0.34567	8.3522e-16	5.9089e-13
Moderate	KEGG name	Spliceosome	6307	1404	52	4	0.34555	0.0036546	0.039079
Strong	KEGG name	Tight junction	6307	1005	55	3	0.34231	0.012539	0.088655
None or poor	Keywords	Heme	6307	1582	35	3	0.34172	0.0098882	0.075219
Strong	GOBP name	regulation of cell cycle process	6307	1005	184	10	0.34107	6.1914e-06	0.0014938
None or poor	Keywords	EGF-like domain	6307	1582	141	12	0.3393	2.6019e-07	8.251e-06
Strong	GOMF name	regulatory region DNA binding	6307	1005	111	6	0.33922	0.00041679	0.024302
Strong	GOMF name	regulatory region nucleic acid binding	6307	1005	111	6	0.33922	0.00041679	0.024302
Strong	KEGG name	Insulin signaling pathway	6307	1005	74	4	0.33922	0.0037925	0.039404
Moderate	GOMF name	transcription coactivator activity	6307	1404	93	7	0.33812	9.2931e-05	0.0076448
Strong	KEGG name	Protein processing in endoplasmic reticulum	6307	1005	94	5	0.33381	0.0010416	0.01611
Strong	Keywords	SH3 domain	6307	1005	94	5	0.33381	0.0010416	0.012632
Strong	Keywords	DNA-binding	6307	1005	414	22	0.33349	4.5654e-12	2.4522e-10
None or poor	GOBP name	glycosaminoglycan biosynthetic process	6307	1582	60	5	0.33223	0.00065853	0.044995
None or poor	GOBP name	polysaccharide catabolic process	6307	1582	60	5	0.33223	0.00065853	0.044995
None or poor	Keywords	Chemotaxis	6307	1582	60	5	0.33223	0.00065853	0.0087537
Strong	GOBP name	nucleobase-containing compound biosynthetic process	6307	1005	95	5	0.3303	0.00092252	0.055097
Strong	GOMF name	ligase activity, forming carbon-nitrogen bonds	6307	1005	114	6	0.3303	0.00028966	0.018562
Strong	GOBP name	RNA biosynthetic process	6307	1005	553	29	0.3291	4.7447e-16	1.2347e-12
Moderate	KEGG name	Colorectal cancer	6307	1404	41	3	0.3287	0.0080891	0.068252
None or poor	GOBP name	aminoglycan biosynthetic process	6307	1582	61	5	0.32678	0.00053624	0.039627
Moderate	GOBP name	mRNA catabolic process	6307	1404	55	4	0.3267	0.0021526	0.097179
None or poor	GOMF name	cytokine receptor activity	6307	1582	49	4	0.32545	0.0018532	0.078352
Strong	GOBP name	transcription, DNA-dependent	6307	1005	425	22	0.32486	1.1064e-12	2.1214e-09
None or poor	Keywords	Proteoglycan	6307	1582	37	3	0.32325	0.006572	0.055798
None or poor	GOCC name	vacuolar lumen	6307	1582	62	5	0.32151	0.00043601	0.011627
Strong	GOBP name	chromosome organization	6307	1005	176	9	0.32091	5.0005e-06	0.0012651
Strong	GOBP name	regulation of translation	6307	1005	98	5	0.32018	0.00063858	0.044426
None or poor	GOBP name	glycosaminoglycan metabolic process	6307	1582	101	8	0.31578	6.0614e-06	0.0014722
Strong	GOCC name	microtubule	6307	1005	100	5	0.31378	0.00049825	0.013036
Strong	GOMF name	pyrophosphatase activity	6307	1005	240	12	0.31378	6.647e-08	1.0852e-05
None or poor	GOBP name	sensory perception of light stimulus	6307	1582	51	4	0.31268	0.0012224	0.065879
None or poor	GOBP name	visual perception	6307	1582	51	4	0.31268	0.0012224	0.065879
None or poor	Keywords	Immunoglobulin domain	6307	1582	372	29	0.31079	7.6703e-19	7.7647e-17
Strong	GOBP name	microtubule-based process	6307	1005	101	5	0.31067	0.00043975	0.034677
Strong	GOBP name	nucleobase-containing compound catabolic process	6307	1005	81	4	0.30991	0.0016091	0.079007
Strong	GOMF name	hydrolase activity, acting on acid anhydrides	6307	1005	243	12	0.30991	4.5287e-08	7.9514e-06
Strong	GOMF name	hydrolase activity, acting on acid anhydrides, in phosphorus-containing anhydrides	6307	1005	243	12	0.30991	4.5287e-08	7.9514e-06
Moderate	Keywords	Protein biosynthesis	6307	1404	58	4	0.3098	0.0012515	0.014905
Strong	GOBP name	cell division	6307	1005	102	5	0.30763	0.0003879	0.031821
Strong	Keywords	Transcription	6307	1005	531	26	0.30728	1.6956e-16	1.3524e-14
Strong	GOCC name	microtubule organizing center	6307	1005	144	7	0.30506	2.3244e-05	0.00091222
Strong	Keywords	Transcription regulation	6307	1005	515	25	0.30464	3.7995e-16	2.7779e-14
Strong	GOMF name	nucleoside-triphosphatase regulator activity	6307	1005	124	6	0.30366	8.3397e-05	0.0069686
Strong	GOMF name	nucleic acid binding transcription factor activity	6307	1005	250	12	0.30123	1.8342e-08	3.7431e-06
Strong	GOMF name	sequence-specific DNA binding transcription factor activity	6307	1005	250	12	0.30123	1.8342e-08	3.7431e-06
None or poor	GOBP name	aminoglycan catabolic process	6307	1582	53	4	0.30088	0.00080086	0.050566
Moderate	KEGG name	RNA transport	6307	1404	60	4	0.29948	0.00086605	0.014172
None or poor	GOBP name	aminoglycan metabolic process	6307	1582	107	8	0.29807	1.6887e-06	0.00052583
Strong	GOBP name	ribonucleotide metabolic process	6307	1005	85	4	0.29532	0.0009712	0.057069
Strong	Keywords	Repressor	6307	1005	151	7	0.29092	9.4689e-06	0.0001995
None or poor	GOMF name	transmembrane signaling receptor activity	6307	1582	302	22	0.29042	1.9568e-16	1.8878e-13
Moderate	GOBP name	establishment of protein localization to organelle	6307	1404	62	4	0.28982	0.00059641	0.042521
Strong	GOBP name	small GTPase mediated signal transduction	6307	1005	195	9	0.28964	4.4001e-07	0.00015872
Strong	Keywords	Isopeptide bond	6307	1005	197	9	0.2867	3.3858e-07	1.0484e-05
Strong	Keywords	Cytoskeleton	6307	1005	307	14	0.28618	1.4884e-10	7.3915e-09
Strong	GOMF name	ligase activity	6307	1005	156	7	0.2816	4.9329e-06	0.00053416
Strong	Keywords	Cell cycle	6307	1005	201	9	0.281	1.9983e-07	6.4932e-06
None or poor	GOBP name	phototransduction	6307	1582	43	3	0.27814	0.0018292	0.086291
None or poor	GOMF name	chemokine receptor binding	6307	1582	43	3	0.27814	0.0018292	0.077958
None or poor	GOCC name	lysosomal lumen	6307	1582	58	4	0.27495	0.00027098	0.0077743
None or poor	GOMF name	UDP-glycosyltransferase activity	6307	1582	58	4	0.27495	0.00027098	0.017751
Strong	GOBP name	covalent chromatin modification	6307	1005	69	3	0.27285	0.0021649	0.097491
Strong	GOBP name	nucleotide catabolic process	6307	1005	69	3	0.27285	0.0021649	0.097491
Strong	GOCC name	transcription factor complex	6307	1005	92	4	0.27285	0.00039234	0.010668
Strong	GOMF name	GTPase regulator activity	6307	1005	116	5	0.2705	6.3618e-05	0.0055337
Strong	GOCC name	nucleoplasm	6307	1005	326	14	0.26951	1.1311e-11	1.0694e-09
Strong	GOBP name	cell cycle	6307	1005	94	4	0.26705	0.00030136	0.026714
Strong	GOBP name	response to DNA damage stimulus	6307	1005	213	9	0.26517	4.0074e-08	2.1159e-05
Strong	KEGG name	ErbB signaling pathway	6307	1005	71	3	0.26517	0.0016638	0.021913
Moderate	GOBP name	tRNA metabolic process	6307	1404	51	3	0.26425	0.0012553	0.06696
Moderate	KEGG name	Non-small cell lung cancer	6307	1404	34	2	0.26425	0.0086868	0.069942
Strong	Keywords	DN Arepair	6307	1005	95	4	0.26424	0.00026392	0.0040861
Strong	GOMF name	nucleoside-triphosphatase activity	6307	1005	216	9	0.26148	2.6671e-08	5.146e-06
Strong	KEGG name	Chronic myeloid leukemia	6307	1005	48	2	0.26148	0.0095893	0.074507
Strong	GOBP name	cellular macromolecule catabolic process	6307	1005	242	10	0.25932	3.2974e-09	2.7302e-06
None or poor	Keywords	Endonuclease	6307	1582	31	2	0.25721	0.0066591	0.056356
Moderate	Keywords	Stress response	6307	1404	35	2	0.2567	0.0071542	0.059777
Strong	GOBP name	cell cycle process	6307	1005	319	13	0.25575	6.7873e-12	1.0751e-08
Strong	GOBP name	ncRNA metabolic process	6307	1005	99	4	0.25356	0.0001545	0.016903
Strong	GOCC name	chromatin	6307	1005	75	3	0.25102	0.00097531	0.023589
Strong	GOMF name	sequence-specific DNA binding	6307	1005	200	8	0.25102	5.4807e-08	9.3808e-06
Strong	GOMF name	GTPase activator activity	6307	1005	76	3	0.24772	0.00085213	0.043267
Strong	Keywords	Protein transport	6307	1005	204	8	0.2461	3.1561e-08	1.2398e-06
Moderate	KEGG name	Acute myeloid leukemia	6307	1404	37	2	0.24282	0.0048277	0.046553
Moderate	KEGG name	Gap junction	6307	1404	37	2	0.24282	0.0048277	0.046553
None or poor	Keywords	Amidation	6307	1582	33	2	0.24162	0.0042331	0.040265
Strong	Keywords	Mental retardation	6307	1005	52	2	0.24137	0.0056046	0.048874
Strong	Keywords	Spliceosome	6307	1005	52	2	0.24137	0.0056046	0.048874
Strong	Keywords	DNA damage	6307	1005	105	4	0.23907	6.8282e-05	0.0011981
Strong	GOBP name	negative regulation of protein modification process	6307	1005	106	4	0.23682	5.9507e-05	0.0083063
Strong	GOCC name	coated vesicle	6307	1005	54	2	0.23243	0.004264	0.073265
Strong	GOCC name	lamellipodium	6307	1005	55	2	0.2282	0.0037152	0.066048
Strong	Keywords	Zinc-finger	6307	1005	277	10	0.22656	2.4159e-11	1.2468e-09
Moderate	Keywords	Translation regulation	6307	1404	40	2	0.22461	0.0026458	0.027308
Strong	GOCC name	spliceosomal complex	6307	1005	56	2	0.22413	0.0032347	0.059279
Strong	KEGG name	Neurotrophin signaling pathway	6307	1005	84	3	0.22413	0.00028385	0.005784
Strong	KEGG name	Pyrimidine metabolism	6307	1005	56	2	0.22413	0.0032347	0.035647
Strong	Keywords	Cell division	6307	1005	112	4	0.22413	2.5859e-05	0.00049319
Strong	GOBP name	chromatin organization	6307	1005	141	5	0.22254	2.0767e-06	0.00061511
Strong	GOMF name	ubiquitin-protein ligase activity	6307	1005	86	3	0.21892	0.00021459	0.015491
Strong	Keywords	Chromatin regulator	6307	1005	86	3	0.21892	0.00021459	0.0034024
Strong	Keywords	Ubl conjugation pathway	6307	1005	201	7	0.21855	1.0082e-08	4.0826e-07
Moderate	GOBP name	ncRNA processing	6307	1404	62	3	0.21736	0.00013983	0.01587
Strong	GOMF name	binding, bridging	6307	1005	58	2	0.2164	0.0024471	0.097279
Fair	KEGG name	Retinol metabolism	6307	2815	21	2	0.21338	0.00054491	0.009713
Strong	GOBP name	chromatin modification	6307	1005	118	4	0.21273	1.1093e-05	0.0023862
Strong	GOBP name	transcription from RNA polymerase II promoter	6307	1005	59	2	0.21273	0.0021264	0.096356
Strong	GOBP name	cell cycle phase	6307	1005	180	6	0.20919	4.0005e-08	2.1159e-05
Strong	GOCC name	nucleoplasm part	6307	1005	242	8	0.20746	1.4087e-10	1.196e-08
Strong	GOBP name	DNA damage response, signal transduction by p53 class mediator	6307	1005	61	2	0.20576	0.0016027	0.079007
None or poor	GOBP name	digestion	6307	1582	39	2	0.20445	0.0010411	0.059721
Moderate	GOBP name	protein targeting to membrane	6307	1404	44	2	0.20419	0.001165	0.064016
Strong	GOBP name	endosome transport	6307	1005	62	2	0.20244	0.0013902	0.072146
Strong	GOBP name	ncRNA processing	6307	1005	62	2	0.20244	0.0013902	0.072146
Strong	GOBP name	DNA repair	6307	1005	126	4	0.19923	3.5243e-06	0.00097271
Strong	GOCC name	ribonucleoprotein complex	6307	1005	189	6	0.19923	1.0835e-08	7.1543e-07
Strong	GOMF name	small conjugating protein ligase activity	6307	1005	95	3	0.19818	5.9676e-05	0.0052774
Strong	GOBP name	immune response-activating cell surface receptor signaling pathway	6307	1005	64	2	0.19611	0.0010442	0.059721
Strong	GOBP name	nucleoside metabolic process	6307	1005	64	2	0.19611	0.0010442	0.059721
Strong	GOBP name	signal transduction by p53 class mediator	6307	1005	64	2	0.19611	0.0010442	0.059721
Strong	KEGG name	Ubiquitin mediated proteolysis	6307	1005	64	2	0.19611	0.0010442	0.01611
Strong	Keywords	Microtubule	6307	1005	64	2	0.19611	0.0010442	0.012632
None or poor	GOMF name	chemokine activity	6307	1582	41	2	0.19447	0.00064443	0.034455
Strong	GOBP name	G1/S transition of mitotic cell cycle	6307	1005	67	2	0.18733	0.0006771	0.045645
Strong	GOMF name	acid-amino acid ligase activity	6307	1005	101	3	0.1864	2.4995e-05	0.0023683
Strong	Keywords	Mitosis	6307	1005	69	2	0.1819	0.00050603	0.0071688
None or poor	Keywords	Osteogenesis	6307	1582	22	1	0.18121	0.012722	0.090012
Strong	Keywords	Ribosomalprotein	6307	1005	35	1	0.1793	0.015079	0.098975
Strong	Keywords	SH3-binding	6307	1005	35	1	0.1793	0.015079	0.098975
Strong	Keywords	Myristate	6307	1005	71	2	0.17678	0.00037749	0.0056774
Moderate	KEGG name	mRNA surveillance pathway	6307	1404	26	1	0.17278	0.010575	0.079314
Moderate	Keywords	tRNA processing	6307	1404	26	1	0.17278	0.010575	0.078626
Fair	Keywords	HDL	6307	2815	13	1	0.17235	0.0047838	0.043843
None or poor	GOMF name	hydrolase activity, hydrolyzing O-glycosyl compounds	6307	1582	47	2	0.16965	0.00014849	0.011351
Strong	GOMF name	small GTPase regulator activity	6307	1005	74	2	0.16961	0.00024244	0.016181
Strong	GOBP name	proteolysis involved in cellular protein catabolic process	6307	1005	149	4	0.16847	1.1841e-07	5.4604e-05
Strong	GOBP name	M phase	6307	1005	76	2	0.16515	0.0001801	0.018693
None or poor	GOMF name	transmembrane receptor protein kinase activity	6307	1582	73	3	0.16384	1.4798e-06	0.00017845
Moderate	KEGG name	Tight junction	6307	1404	55	2	0.16335	0.00011231	0.0031789
Strong	Keywords	Ribonucleoprotein	6307	1005	77	2	0.163	0.00015514	0.0025205
Strong	GOBP name	protein polyubiquitination	6307	1005	81	2	0.15495	8.5108e-05	0.011034
Strong	GOCC name	nuclear body	6307	1005	82	2	0.15306	7.3182e-05	0.002516
Strong	GOCC name	chromosomal part	6307	1005	166	4	0.15122	8.939e-09	5.9978e-07
Strong	KEGG name	Purine metabolism	6307	1005	84	2	0.14942	5.4056e-05	0.0022454
Strong	GOCC name	lysosomal membrane	6307	1005	43	1	0.14594	0.0045849	0.07785
Strong	GOCC name	nuclear chromosome part	6307	1005	86	2	0.14594	3.9878e-05	0.0014681
Strong	GOCC name	spindle	6307	1005	44	1	0.14263	0.0039396	0.069286
Strong	Keywords	Ligase	6307	1005	132	3	0.14263	2.3588e-07	7.5712e-06
Strong	GOCC name	midbody	6307	1005	46	1	0.13643	0.0029039	0.054171
Strong	GOBP name	modification-dependent protein catabolic process	6307	1005	141	3	0.13352	5.8442e-08	2.9167e-05
Strong	GOCC name	nuclear chromatin	6307	1005	47	1	0.13352	0.0024912	0.047539
Strong	KEGG name	Pancreatic cancer	6307	1005	47	1	0.13352	0.0024912	0.030231
Strong	Keywords	GTP-binding	6307	1005	141	3	0.13352	5.8442e-08	2.1364e-06
None or poor	GOMF name	transmembrane receptor protein tyrosine kinase activity	6307	1582	60	2	0.13289	5.5177e-06	0.00058554
Strong	GOBP name	modification-dependent macromolecule catabolic process	6307	1005	142	3	0.13258	5.0001e-08	2.5657e-05
Strong	GOBP name	cell fate commitment	6307	1005	49	1	0.12807	0.0018309	0.086291
Strong	GOMF name	structure-specific DNA binding	6307	1005	99	2	0.12678	5.3703e-06	0.00057565
Strong	GOBP name	cell cycle checkpoint	6307	1005	51	1	0.12305	0.0013432	0.070308
Strong	GOBP name	protein ubiquitination	6307	1005	153	3	0.12305	8.8872e-09	6.3486e-06
Strong	GOBP name	nucleobase metabolic process	6307	1005	52	1	0.12069	0.0011497	0.063465
Strong	GOCC name	vacuolar membrane	6307	1005	52	1	0.12069	0.0011497	0.026065
Moderate	GOMF name	translation factor activity, nucleic acid binding	6307	1404	38	1	0.11821	0.00074189	0.038593
Strong	GOMF name	GTPase activity	6307	1005	107	2	0.1173	1.5318e-06	0.00018264
Strong	GOBP name	mitosis	6307	1005	54	1	0.11622	0.0008414	0.051956
Strong	GOBP name	nuclear division	6307	1005	54	1	0.11622	0.0008414	0.051956
Strong	GOMF name	GTP binding	6307	1005	162	3	0.11622	2.131e-09	5.4313e-07
Moderate	GOBP name	ribonucleoprotein complex assembly	6307	1404	40	1	0.1123	0.00047048	0.036162
Strong	GOBP name	dephosphorylation	6307	1005	56	1	0.11206	0.00061483	0.043306
Strong	GOMF name	guanyl nucleotide binding	6307	1005	168	3	0.11206	8.17e-10	2.4083e-07
Strong	GOMF name	guanyl ribonucleotide binding	6307	1005	168	3	0.11206	8.17e-10	2.4083e-07
Strong	GOMF name	phosphatidylinositol binding	6307	1005	56	1	0.11206	0.00061483	0.03346
Strong	GOBP name	protein modification by small protein conjugation	6307	1005	172	3	0.10946	4.2996e-10	4.2336e-07
Strong	Keywords	Protein biosynthesis	6307	1005	58	1	0.1082	0.00044865	0.006524
Strong	KEGG name	RNA transport	6307	1005	60	1	0.10459	0.00032696	0.0065391
Moderate	GOBP name	ribonucleoprotein complex subunit organization	6307	1404	43	1	0.10447	0.00023642	0.022372
Strong	GOBP name	antigen receptor-mediated signaling pathway	6307	1005	61	1	0.10288	0.00027898	0.02522
Strong	GOMF name	double-stranded DNA binding	6307	1005	62	1	0.10122	0.00023798	0.016135
Strong	GOBP name	organelle fission	6307	1005	63	1	0.099613	0.00020294	0.02025
None or poor	GOBP name	chondroitin sulfate metabolic process	6307	1582	41	1	0.097237	9.5503e-05	0.012123
Strong	GOBP name	anaphase	6307	1005	65	1	0.096548	0.00014745	0.016502
Strong	GOBP name	mitotic anaphase	6307	1005	65	1	0.096548	0.00014745	0.016502
Strong	GOBP name	positive regulation of protein ubiquitination	6307	1005	65	1	0.096548	0.00014745	0.016502
Strong	GOBP name	protein modification by small protein conjugation or removal	6307	1005	204	3	0.092289	2.3543e-12	4.0844e-09
Strong	GOBP name	ubiquitin-dependent protein catabolic process	6307	1005	136	2	0.092289	1.4667e-08	9.8104e-06
Strong	GOBP name	M phase of mitotic cell cycle	6307	1005	75	1	0.083675	2.9419e-05	0.0049926
Strong	Keywords	Chromosome	6307	1005	77	1	0.081502	2.1255e-05	0.00041845
Strong	GOBP name	regulation of protein ubiquitination	6307	1005	84	1	0.07471	6.7722e-06	0.0016021
Strong	GOBP name	proteasomal ubiquitin-dependent protein catabolic process	6307	1005	94	1	0.066762	1.3027e-06	0.00042376
Strong	GOBP name	proteasomal protein catabolic process	6307	1005	95	1	0.066059	1.1038e-06	0.00036559
Strong	GOBP name	regulation of cell cycle arrest	6307	1005	101	1	0.062135	4.0732e-07	0.00014839
Strong	GOBP name	anaphase-promoting complex-dependent proteasomal ubiquitin-dependent protein catabolic process	6307	1005	46	0	0	0.00033021	0.028441
Strong	GOBP name	cytokinesis	6307	1005	41	0	0	0.00079166	0.050247
Strong	GOBP name	DNA damage response, signal transduction by p53 class mediator resulting in cell cycle arrest	6307	1005	41	0	0	0.00079166	0.050247
Strong	GOBP name	negative regulation of ligase activity	6307	1005	39	0	0	0.0011229	0.062815
Strong	GOBP name	negative regulation of protein ubiquitination	6307	1005	49	0	0	0.00019534	0.01975
Strong	GOBP name	negative regulation of ubiquitin-protein ligase activity	6307	1005	39	0	0	0.0011229	0.062815
Strong	GOBP name	negative regulation of ubiquitin-protein ligase activity involved in mitotic cell cycle	6307	1005	37	0	0	0.0015926	0.078624
Strong	GOBP name	positive regulation of cell cycle arrest	6307	1005	47	0	0	0.00027721	0.025185
Strong	GOBP name	positive regulation of ligase activity	6307	1005	47	0	0	0.00027721	0.025185
Strong	GOBP name	positive regulation of ubiquitin-protein ligase activity	6307	1005	44	0	0	0.00046853	0.036087
Strong	GOBP name	positive regulation of ubiquitin-protein ligase activity involved in mitotic cell cycle	6307	1005	40	0	0	0.00094286	0.055854
Strong	GOBP name	protein dephosphorylation	6307	1005	40	0	0	0.00094286	0.055854
Strong	GOBP name	pyrimidine-containing compound metabolic process	6307	1005	43	0	0	0.00055806	0.040663
Strong	GOBP name	regulation of ligase activity	6307	1005	52	0	0	0.00011552	0.01377
Strong	GOBP name	regulation of microtubule-based process	6307	1005	40	0	0	0.00094286	0.055854
Strong	GOBP name	regulation of ubiquitin-protein ligase activity	6307	1005	49	0	0	0.00019534	0.01975
Strong	GOBP name	regulation of ubiquitin-protein ligase activity involved in mitotic cell cycle	6307	1005	43	0	0	0.00055806	0.040663
Fair	GOBP name	retinol metabolic process	6307	2815	11	0	0	0.0014884	0.075102
Strong	GOBP name	S phase	6307	1005	56	0	0	5.7321e-05	0.0081258
Strong	GOBP name	S phase of mitotic cell cycle	6307	1005	55	0	0	6.83e-05	0.0092521
Fair	GOBP name	sex determination	6307	2815	11	0	0	0.0014884	0.075102
Strong	GOBP name	signal transduction involved in G1/S transition checkpoint	6307	1005	41	0	0	0.00079166	0.050247
Strong	GOBP name	signal transduction involved in mitotic cell cycle checkpoint	6307	1005	41	0	0	0.00079166	0.050247
Strong	GOBP name	signal transduction involved in mitotic cell cycle G1/S checkpoint	6307	1005	41	0	0	0.00079166	0.050247
Strong	GOBP name	signal transduction involved in mitotic cell cycle G1/S transition DNA damage checkpoint	6307	1005	41	0	0	0.00079166	0.050247
Moderate	GOBP name	tRNA processing	6307	1404	29	0	0	0.00066145	0.045043
Strong	GOCC name	microtubule associated complex	6307	1005	35	0	0	0.0022584	0.044525
Moderate	GOMF name	cis-trans isomerase activity	6307	1404	25	0	0	0.0018199	0.077873
Moderate	GOMF name	peptidyl-prolyl cis-trans isomerase activity	6307	1404	24	0	0	0.0023436	0.094924
Strong	GOMF name	thiolester hydrolase activity	6307	1005	37	0	0	0.0015926	0.069841
Strong	GOMF name	translation factor activity, nucleic acid binding	6307	1005	38	0	0	0.0013373	0.060907
None or poor	KEGG name	N-Glycan biosynthesis	6307	1582	20	0	0	0.0030704	0.034905
Strong	KEGG name	Proteasome	6307	1005	26	0	0	0.010859	0.07983
Moderate	KEGG name	Ribosome biogenesis in eukaryotes	6307	1404	19	0	0	0.008294	0.069175
None or poor	KEGG name	Steroid hormone biosynthesis	6307	1582	17	0	0	0.0073232	0.064301
None or poor	KEGG name	Various types of N-glycan biosynthesis	6307	1582	17	0	0	0.0073232	0.064301
Moderate	KEGG name	Vibrio cholerae infection	6307	1404	18	0	0	0.010678	0.079531
Moderate	Keywords	Aminopeptidase	6307	1404	18	0	0	0.010678	0.079166
None or poor	Keywords	Blood group antigen	6307	1582	16	0	0	0.0097834	0.074638
Strong	Keywords	Centromere	6307	1005	33	0	0	0.0032021	0.032046
None or poor	Keywords	Chondrogenesis	6307	1582	15	0	0	0.01307	0.091487
Strong	Keywords	GTP aseactivation	6307	1005	45	0	0	0.00039334	0.0058823
Strong	Keywords	Helicase	6307	1005	25	0	0	0.012927	0.090972
Strong	Keywords	Proteasome	6307	1005	32	0	0	0.0038128	0.03703
Moderate	Keywords	Rotamase	6307	1404	24	0	0	0.0023436	0.025177
Strong	Keywords	SH2 domain	6307	1005	65	0	0	1.1823e-05	0.00024312
Strong	Keywords	TPR repeat	6307	1005	40	0	0	0.00094286	0.011706
Strong	Keywords	Translation regulation	6307	1005	40	0	0	0.00094286	0.011706

## Sheet: Selected functional categories
Functional group	None or poor	Fair	Moderate	Strong	Category
Cytokinesis	2.2365			0	Cell cycle & proliferation
Cell cycle	1.5692			0.26705
Regulation of cell cycle	1.2558	1.2059		0.42221
Endosome transport	2.5721			0.20244	Cytoskeletal organization & transport
Regulation of actin cytoskeleton	1.7958		0.56658	0.56537
Cytoskeleton	1.5973		0.81942	0.28618
Regulation of cytoskeleton organization	1.5287			0.37748
Cytoskeleton organization	1.454			0.59065
Chemotaxis	0.33223		1.7969	1.8827
Tight junction	1.8846		0.16335	0.34231	Extracellular matrix & adhesion
Focal adhesion	1.8799	0.63754		1.4286
Cell-cell adhesion	0.65391		1.64	1.627
Cell adhesion	0.5518	0.79852	1.4145	2.2366
Cell adhesion molecules (CAMs)	0.5348		1.6435	2.0664
Extracellular matrix	0.45239	0.66738	1.3062	2.7595
Collagen	0.44297	0.64725		3.9048
Extracellular matrix organization	0.41966		1.4186	2.2708
Glycosyl transferase	0.62178	0.78109	1.6485		Glycosylation & glycan biology
Heparin-binding	0.45563		2.1177	1.9723
Glycoprotein	0.4407	0.92074	1.4805	1.9366
GPI-anchor	0.38581	0.50592	1.8838
Polysaccharide catabolic process	0.33223			2.0919
Proteoglycan	0.32325	0.54499	1.6997	2.2049
Aminoglycan catabolic process	0.30088			2.3682
Blood group antigen	0			3.1378
Fc gamma R-mediated phagocytosis	2.827	0.48884	0.40838		Immune activation & signaling
Antigen receptor-mediated signaling pathway	2.0914			0.10288
Immune response-activating cell surface receptor signaling pathway	1.9934			0.19611
Cytokine-cytokine receptor interaction	0.51331		1.7737	1.616
Hematopoietic cell lineage	0.50625		1.64	2.1915
Immunoglobulin domain	0.31079	0.78297	1.4974	2.5136
mTOR signaling pathway	2.4917	0.56012			Intracellular signaling & regulation
Kinase	1.6286		0.79274	0.61526
Intracellular signal transduction	1.4326			0.56123
Positive regulation of MAPKKK cascade	0.57927		1.5358
Neurotrophin signaling pathway	2.2781	0.69349		0.22413	Neurotrophic / growth factor pathways
Epidermal growth factor receptor signaling pathway	1.6324			0.44473
Nerve growth factor receptor signaling pathway	1.5491			0.50205
EGF-like domain	0.3393	0.71505	1.8478	2.1809
Protein transport	2.267	0.73585	0.46243	0.2461	Protein homeostasis, turnover & modification
Regulation of translation	1.9934			0.32018
Dephosphorylation	1.7086			0.11206
Acetylation	1.6608	0.94763	0.59195	0.52019
Proteolysis involved in cellular protein catabolic process	1.4984			0.16847
Chaperone	1.4531		0.46181	0.46921
Protein modification by small protein conjugation or removal	1.4266	1.2191	0.61657	0.092289
Protease inhibitor	0.56953	0.61552		2.5516
RNA transport	1.794		0.29948	0.10459	RNA processing & transcription
Posttranscriptional regulation of gene expression	1.7928			0.37134
RNA-binding	1.5567		0.62035	0.47814
RNA metabolic process	1.2213		0.69373	0.36542
Endocytosis	2.1623	0.51266	0.60911		Transport & secretion
Transport	1.5454	0.88696	0.70393	0.69873
Signal	0.41303	0.89642	1.4449	2.1084
Secreted	0.4023	0.89509	1.4082	2.2424
