# Supplementary material for: Bridging the gap: A systematic approach to integrating serum and plasma proteomic datasets for biomarker studies
Source: J Pharm Biomed Anal. Author manuscript; Available in PMC 2026 Mar 23. (PMC13008497; doi:10.1016/j.jpba.2026.117421)
Supplement: Supplementary Table S12 [file NIHMS2148897-supplement-Supplementary_Table_S12.xlsx]

## Sheet: Supplementary Table S12
Cohort A plasma outliers
Category column	Total size	Selection size	Category size	Intersection size	Enrichment factor	P value	Benj. Hoch. FDR
platelet contaminations	6308	468	16	7	5.8969	6.8487e-05	0.000274
Increased in serum	6308	468	18	3	2.2464	0.10484	0.20968
erythrocyte contaminations	6308	468	26	1	0.51841	0.28082	0.374427
Increased in plasma	6308	468	7	0	0	0.58282	0.58282
Cohort B plasma outliers
Category column	Total size	Selection size	Category size	Intersection size	Enrichment factor	P value	Benj. Hoch. FDR
platelet contaminations	6308	1516	16	16	4.1609	1.166e-10	4.68e-10
erythrocyte contaminations	6308	1516	26	12	1.9204	0.0075598	0.0151196
Increased in serum	6308	1516	18	5	1.1558	0.19304	0.257387
Increased in plasma	6308	1516	7	1	0.59442	0.3234	0.3234
Cohort C plasma outliers
Category column	Total size	Selection size	Category size	Intersection size	Enrichment factor	P value	Benj. Hoch. FDR
platelet contaminations	6308	2436	16	16	2.5895	2.3736e-07	9.48e-07
erythrocyte contaminations	6308	2436	26	20	1.9919	6.4997e-05	0.00013
Increased in serum	6308	2436	18	6	0.86316	0.17635	0.17635
Increased in plasma	6308	2436	7	1	0.36993	0.14451	0.17635
Cohort A serum outliers
Category column	Total size	Selection size	Category size	Intersection size	Enrichment factor	P value	Benj. Hoch. FDR
Increased in serum	6308	472	18	4	2.9699	0.032158	0.128632
Increased in plasma	6308	472	7	1	1.9092	0.32872	0.37323
platelet contaminations	6308	472	16	1	0.83528	0.37323	0.37323
erythrocyte contaminations	6308	472	26	0	0	0.13183	0.26366
Cohort B serum outliers
Category column	Total size	Selection size	Category size	Intersection size	Enrichment factor	P value	Benj. Hoch. FDR
platelet contaminations	6308	796	16	7	3.467	0.0017072	0.0068288
erythrocyte contaminations	6308	796	26	6	1.8288	0.062497	0.124994
Increased in plasma	6308	796	7	1	1.1321	0.39345	0.39345
Increased in serum	6308	796	18	2	0.88051	0.2818	0.375733
Cohort C serum outliers
Category column	Total size	Selection size	Category size	Intersection size	Enrichment factor	P value	Benj. Hoch. FDR
Increased in plasma	6308	228	7	2	7.9048	0.022761	0.091044
erythrocyte contaminations	6308	228	26	3	3.1923	0.052475	0.10495
platelet contaminations	6308	228	16	1	1.7292	0.33351	0.34861
Increased in serum	6308	228	18	1	1.537	0.34861	0.34861
