# Supplementary material for: Bridging the gap: A systematic approach to integrating serum and plasma proteomic datasets for biomarker studies
Source: J Pharm Biomed Anal. Author manuscript; Available in PMC 2026 Mar 23. (PMC13008497; doi:10.1016/j.jpba.2026.117421)
Supplement: Supplementary Table S13 [file NIHMS2148897-supplement-Supplementary_Table_S13.xlsx]

## Sheet: Supplementary Table S13
	Cohort A				Cohort B				Cohort C
		Plasma				Plasma				Plasma
	Serum bridged	Negative	Positive		Serum bridged	Negative	Positive		Serum bridged	Negative	Positive
	Positive	4	23		Positive	6	23		Positive	16	26
	Negative	25	3		Negative	23	3		Negative	13	0
	Fisher exact test p-value < 0.0001				Fisher exact test p-value < 0.0001				Fisher exact test p-value < 0.0001
