# Supplementary material for: Bridging the gap: A systematic approach to integrating serum and plasma proteomic datasets for biomarker studies
Source: J Pharm Biomed Anal. Author manuscript; Available in PMC 2026 Mar 23. (PMC13008497; doi:10.1016/j.jpba.2026.117421)
Supplement: Supplementary Table S8 [file NIHMS2148897-supplement-Supplementary_Table_S8.xlsx]

## Sheet: Supplementary Table S8
SeqId	GeneName	UniProt ID	Target Name	Spearman	Spearman class	Spearman p-value	Spearman q-value	Spearman FDR < 0.05	Pearson	Pearson class	Pearson p-value	Pearson q-value	Pearson FDR < 0.05	Sample size	LoDB (RFU)	95th percentile (log2(RFU))	Plasma to serum ratio	Plasma to serum ratio outlier	Rank
10000-28	CRYBB2	P43320	CRBB2	0.628251	Moderate	7.95223e-21	2.41617e-20	Yes	0.969719	Strong	4.52786e-109	1.23609e-107	Yes	177	134	10.6931	0.366937	No	6503
10001-7	RAF1	P04049	c-Raf	0.183222	None or poor	0.0146452	0.0164634	Yes	0.291104	None or poor	8.46207e-05	0.000100801	Yes	177	108	10.1249	1.04369	No	1059
10003-15	ZNF41	P51814	ZNF41	0.520025	Fair	1.19113e-13	2.54683e-13	Yes	0.930539	Strong	2.88506e-78	1.91174e-77	Yes	177	119	8.6354	0.54625	No	4472
10006-25	ELK1	P19419	ELK1	0.422987	Fair	4.48418e-09	7.34498e-09	Yes	0.819906	Strong	2.98716e-44	7.4541e-44	Yes	177	89	10.2004	0.597353	No	3824
10008-43	GUCA1A	P43080	GUC1A	0.612327	Moderate	1.35416e-19	3.92077e-19	Yes	0.942369	Strong	3.90504e-85	3.40884e-84	Yes	177	105	10.0845	0.496412	No	5152
10010-10	BECN1	Q14457	BECN1	0.601635	Moderate	8.3211e-19	2.32474e-18	Yes	0.899343	Strong	8.95208e-65	3.71593e-64	Yes	177	111	9.41824	0.477198	No	5409
10011-65	OCRL	Q01968	OCRL	0.376131	Fair	2.47786e-07	3.64355e-07	Yes	0.415884	Fair	8.57761e-09	1.13101e-08	Yes	177	171	11.6633	0.850782	No	1612
10012-5	SPDEF	O95238	SPDEF	0.415978	Fair	8.50584e-09	1.37136e-08	Yes	0.591391	Fair	4.45041e-18	6.93586e-18	Yes	177	199	11.5765	0.548103	No	4452
10014-31	SNAI2	O43623	SLUG	0.716544	Moderate	3.52441e-29	1.49531e-28	Yes	0.91258	Strong	7.10715e-70	3.43528e-69	Yes	177	221	10.853	0.517237	No	4857
10015-119	KCNAB2	Q13303	KCAB2	0.315723	Fair	1.86333e-05	2.46987e-05	Yes	0.54897	Fair	2.5497e-15	3.81305e-15	Yes	177	168	10.2376	0.478428	No	5389
10022-207	POLH	Q9Y253	POLH	0.691821	Moderate	1.54318e-26	5.98946e-26	Yes	0.911824	Strong	1.45942e-69	6.94369e-69	Yes	177	88	8.60787	0.663802	No	3104
10023-32	VDR	P11473	VDR	0.473136	Fair	2.92784e-11	5.43443e-11	Yes	0.388192	Fair	9.35471e-08	1.2062e-07	Yes	177	101	10.8131	0.332058	No	6729
10024-44	HOGA1	Q86XE5	HOGA1	0.577497	Fair	3.94313e-17	1.01704e-16	Yes	0.932985	Strong	1.39591e-79	9.69952e-79	Yes	177	111	10.7323	0.451349	No	5740
10025-1	DLD	P09622	DLDH	0.900976	Strong	2.30368e-65	3.61886e-64	Yes	0.954159	Strong	1.31386e-93	1.63426e-92	Yes	177	68	12.1499	0.787855	No	2001
10030-8	MUTYH	Q9UIF7	MutY homolog	0.526917	Fair	4.92884e-14	1.07403e-13	Yes	0.846284	Strong	9.77828e-50	2.7235e-49	Yes	177	73	8.14552	0.597001	No	3834
10035-6	DUSP4	Q13115	DUS4	0.425685	Fair	3.49091e-09	5.75383e-09	Yes	0.842213	Strong	7.97606e-49	2.17744e-48	Yes	177	105	9.99652	0.515542	No	4879
10036-201	ZHX3	Q9H4I2	ZHX3	0.368441	Fair	4.51865e-07	6.56628e-07	Yes	0.370308	Fair	3.9107e-07	4.97471e-07	Yes	177	111	12.8184	0.359585	No	6561
10037-98	SIGLEC12	Q96PQ1	SIG12:Ig-like V-type 2	0.643572	Moderate	4.43466e-22	1.43408e-21	Yes	0.788856	Moderate	7.62629e-39	1.7093e-38	Yes	177	52	9.71224	0.315472	No	6818
10039-32	PNP	P00491	PNP	0.219731	None or poor	0.0032968	0.00385844	Yes	0.226705	None or poor	0.00241056	0.00272708	Yes	177	56	13.8504	3.22159	High in plasma	129
10040-63	TP63	Q9H3D4	P73L	0.65541	Moderate	4.24886e-23	1.42391e-22	Yes	0.848136	Strong	3.68931e-50	1.03668e-49	Yes	177	222	10.1863	0.551134	No	4420
10041-3	HNF4A	P41235	HNF4A	0.492136	Fair	3.47935e-12	6.82114e-12	Yes	0.593211	Fair	3.31803e-18	5.1866e-18	Yes	177	98	15.0561	0.812165	No	1837
10042-8	SGK3	Q96BR1	SGK3	0.154132	None or poor	0.0405289	0.0444434	Yes	0.390843	Fair	7.51191e-08	9.70133e-08	Yes	177	457	11.0608	0.525214	No	4738
10043-31	BRD4	O60885	BRD4	0.482997	Fair	9.85209e-12	1.87596e-11	Yes	0.843703	Strong	3.7258e-49	1.02558e-48	Yes	177	249	10.3817	0.493459	No	5199
10044-12	WNT10A	Q9GZT5	WN10A	0.273091	None or poor	0.000235388	0.000293641	Yes	0.190469	None or poor	0.0111057	0.0121746	Yes	177	45	11.5932	0.259423	No	7003
10045-47	CUL3	Q13618	CUL3	0.377673	Fair	2.19237e-07	3.23289e-07	Yes	0.447934	Fair	4.06488e-10	5.51955e-10	Yes	177	95	11.0202	1.2606	No	748
10046-55	BIRC2	Q13490	cIAP-1	0.527254	Fair	4.71873e-14	1.03009e-13	Yes	0.659802	Moderate	1.73265e-23	2.95352e-23	Yes	177	296	11.4563	0.683293	No	2895
10047-12	NCF2	P19878	NCF-2	0.355123	Fair	1.23358e-06	1.75138e-06	Yes	0.533467	Fair	2.09149e-14	3.0748e-14	Yes	177	135	10.4221	0.435418	No	5900
10048-7	CBFB	Q13951	PEBB	0.492114	Fair	3.48809e-12	6.83459e-12	Yes	0.512064	Fair	3.2207e-13	4.63397e-13	Yes	177	153	10.8594	0.807006	No	1867
10049-112	TERF1	P54274	TERF1	0.512425	Fair	3.08057e-13	6.43389e-13	Yes	0.943662	Strong	5.67292e-86	5.1239e-85	Yes	177	161	9.94806	0.539165	No	4552
10053-5	ILK	Q13418	ILK1	0.143821	None or poor	0.0561591	0.0610414	No	0.16203	None or poor	0.0311891	0.0334665	Yes	177	67	15.0534	5.34833	High in plasma	32
10054-3	GAN	Q9H2C0	GAN	0.608259	Moderate	2.72399e-19	7.77414e-19	Yes	0.761765	Moderate	8.02933e-35	1.65608e-34	Yes	177	43	9.73887	0.382451	No	6399
10056-5	FOXM1	Q08050	FOXM1	0.0793789	None or poor	0.293606	0.30503	No	0.314867	Fair	1.96847e-05	2.39296e-05	Yes	177	108	11.8402	1.57589	No	513
10058-1	RAD23A	P54725	RD23A	0.409279	Fair	1.54712e-08	2.45793e-08	Yes	0.410765	Fair	1.35639e-08	1.78043e-08	Yes	177	58	15.0197	1.14797	No	878
10063-10	FANCL	Q9NW38	FANCL	0.6178	Moderate	5.2046e-20	1.53464e-19	Yes	0.902034	Strong	9.4341e-66	3.99797e-65	Yes	177	148	9.80981	0.452279	No	5726
10064-12	RBBP9	O75884	RBBP9	0.392744	Fair	6.41078e-08	9.80888e-08	Yes	0.431718	Fair	1.97846e-09	2.64751e-09	Yes	177	157	11.617	0.43769	No	5881
10069-2	PIN1	Q13526	PIN1	0.278527	None or poor	0.000174126	0.000219206	Yes	0.82344	Strong	6.22415e-45	1.57309e-44	Yes	177	161	10.3701	0.471608	No	5488
10070-22	PLCG2	P16885	PLCG2	-0.0123764	None or poor	0.870127	0.87529	No	0.214938	None or poor	0.00406647	0.00456429	Yes	177	150	12.3359	1.02857	No	1090
10073-22	TDP1	Q9NUW8	TYDP1	0.253838	None or poor	0.000651598	0.000791714	Yes	0.440111	Fair	8.8129e-10	1.18497e-09	Yes	177	326	10.9113	0.599654	No	3798
10074-128	BRD2	P25440	BRD2	0.597214	Fair	1.72848e-18	4.73644e-18	Yes	0.925356	Strong	1.24446e-75	7.50898e-75	Yes	177	238	11.154	0.376506	No	6444
10075-75	ACBD6	Q9BR61	ACBD6	0.139849	None or poor	0.0633789	0.0685923	No	0.124384	None or poor	0.0990422	0.103918	No	177	46	11.8958	3.34461	High in plasma	116
10076-1	AP4M1	O00189	AP4M1	0.161411	None or poor	0.031848	0.0351728	Yes	0.340096	Fair	3.63148e-06	4.51704e-06	Yes	177	254	12.0173	1.06621	No	1019
10078-5	BAG3	O95817	BAG3	0.494687	Fair	2.58742e-12	5.11707e-12	Yes	0.954822	Strong	3.78196e-94	4.82779e-93	Yes	177	262	10.1503	0.589093	No	3940
10080-9	EIF2B1	Q14232	EI2BA	0.356265	Fair	1.13385e-06	1.61292e-06	Yes	0.36298	Fair	6.8588e-07	8.67646e-07	Yes	177	56	12.5625	2.04956	High in plasma	320
10081-17	SATB2	Q9UPW6	SATB2	0.422882	Fair	4.52767e-09	7.41123e-09	Yes	0.676287	Moderate	5.20396e-25	9.116e-25	Yes	177	124	10.0653	0.550302	No	4423
10082-251	NEFL	P07196	NFL	0.667122	Moderate	3.75572e-24	1.3244e-23	Yes	0.668142	Moderate	3.02428e-24	5.23486e-24	Yes	177	131	12.3627	0.169525	High in serum	7152
10085-25	STAR	P49675	STAR	0.331337	Fair	6.64271e-06	9.01652e-06	Yes	0.272482	None or poor	0.000243386	0.000285078	Yes	177	88	11.3752	0.460892	No	5627
10086-39	CBS	P35520	CBS	0.784941	Moderate	3.15747e-38	1.84561e-37	Yes	0.92786	Strong	7.02518e-77	4.43731e-76	Yes	177	143	11.7831	0.511779	No	4936
10087-10	CRYAA	P02489	Alpha crystallin A chain	0.454239	Fair	2.14725e-10	3.79149e-10	Yes	0.928132	Strong	5.1049e-77	3.24975e-76	Yes	177	129	9.52493	0.515754	No	4873
10088-37	APRT	P07741	APT	-0.0841615	None or poor	0.265391	0.276269	No	-0.0708831	None or poor	0.348482	0.357005	No	177	66	14.6021	11.2381	High in plasma	7
10089-7	ASMTL	O95671	ASML	0.200402	None or poor	0.00748459	0.0085846	Yes	0.28454	None or poor	0.000123848	0.000146642	Yes	177	153	10.5272	1.01854	No	1106
10336-3	STUB1	Q9UNE7	CHIP	0.231478	None or poor	0.00193514	0.00229204	Yes	0.39271	Fair	6.42904e-08	8.31758e-08	Yes	177	79	11.8506	1.70472	No	441
10339-48	ENO2	P09104	NSE	0.624266	Moderate	1.64151e-20	4.93399e-20	Yes	0.601443	Moderate	8.59048e-19	1.3562e-18	Yes	177	142	14.8871	3.20375	High in plasma	133
10342-55	PIAS4	Q8N2W9	PIAS4	0.414635	Fair	9.59949e-09	1.54188e-08	Yes	0.689215	Moderate	2.82773e-26	5.06795e-26	Yes	177	90	9.96715	0.448486	No	5767
10344-334	IL10RA	Q13651	IL-10 Ra	0.254463	None or poor	0.000631161	0.000768163	Yes	0.354872	Fair	1.25661e-06	1.58139e-06	Yes	177	125	12.0574	1.16702	No	849
10346-5	STAT3	P40763	STAT3	-0.0632152	None or poor	0.40321	0.415172	No	-0.01413	None or poor	0.851924	0.854856	No	177	194	15.9886	2.20283	High in plasma	271
10351-51	IRF1	P10914	IRF1	0.807114	Strong	6.63194e-42	4.44303e-41	Yes	0.988377	Strong	4.15996e-145	1.12304e-142	Yes	177	133	11.5538	0.622709	No	3530
10354-57	STAT3	P40763	STAT3	0.015997	None or poor	0.832629	0.839191	No	0.0531338	None or poor	0.482437	0.491267	No	177	102	14.0017	1.64381	No	476
10356-21	JUN	P05412	c-Jun	0.445151	Fair	5.36524e-10	9.25176e-10	Yes	0.446806	Fair	4.55021e-10	6.16821e-10	Yes	177	125	11.8295	0.370371	No	6483
10361-25	OAS1	P00973	OAS1	0.651581	Moderate	9.17696e-23	3.02948e-22	Yes	0.894597	Strong	4.07323e-63	1.61885e-62	Yes	177	180	10.1612	0.444518	No	5815
10362-35	MYC	P01106	c-Myc	0.471458	Fair	3.51205e-11	6.48577e-11	Yes	0.855609	Strong	6.29415e-52	1.84471e-51	Yes	177	93	9.98174	0.385409	No	6372
10363-13	SMAD3	P84022	SMAD3	0.250387	None or poor	0.000775791	0.00093839	Yes	0.265694	None or poor	0.000351247	0.000408789	Yes	177	154	14.399	1.03637	No	1072
10364-6	SMAD2	Q15796	SMAD2	0.168741	None or poor	0.0247574	0.0274961	Yes	0.165646	None or poor	0.0275656	0.0296613	Yes	177	149	14.326	2.80827	High in plasma	180
10365-132	IL23A|IL12B	Q9NPF7|P29460	IL-23	0.948114	Strong	5.13624e-89	2.09151e-87	Yes	0.923289	Strong	1.23864e-74	7.13709e-74	Yes	177	135	10.9301	0.587421	No	3956
10366-11	PDGFRA	P16234	PDGFRA	0.841919	Strong	9.26083e-49	7.71454e-48	Yes	0.956126	Strong	3.08456e-95	4.11031e-94	Yes	177	134	12.0428	0.485154	No	5307
10367-62	IL12B|IL12A	P29460|P29459	IL-12	0.579042	Fair	3.10949e-17	8.06875e-17	Yes	0.776839	Moderate	5.44695e-37	1.17638e-36	Yes	177	62	8.64789	0.50733	No	5008
10370-21	STAT1	P42224	STAT1	0.11251	None or poor	0.135966	0.144049	No	0.154218	None or poor	0.0404158	0.0431825	Yes	177	70	11.8656	2.15284	High in plasma	287
10372-18	STAT6	P42226	STAT6	0.147284	None or poor	0.0504322	0.0550217	No	0.161978	None or poor	0.0312439	0.0335202	Yes	177	224	14.2896	1.84363	High in plasma	383
10382-1	ANGPTL3	Q9Y5C1	ANGL3	0.762954	Moderate	5.48865e-35	2.90536e-34	Yes	0.76712	Moderate	1.42254e-35	2.98127e-35	Yes	177	100	16.5693	0.770451	No	2147
10390-21	ZNRF3	Q9ULT6	ZNRF3	0.293721	None or poor	7.25083e-05	9.30809e-05	Yes	0.320741	Fair	1.34592e-05	1.64742e-05	Yes	177	94	9.99696	1.01387	No	1113
10391-1	ANGPTL3	Q9Y5C1	ANGL3	0.903254	Strong	3.32982e-66	5.42976e-65	Yes	0.917881	Strong	3.77941e-72	1.99191e-71	Yes	177	120	11.6012	0.927684	No	1316
10396-6	MCL1	Q07820	Mcl-1	0.768233	Moderate	9.87124e-36	5.38559e-35	Yes	0.845768	Strong	1.28047e-49	3.56098e-49	Yes	177	18	8.83733	0.602958	No	3750
10398-110	ANKRD1	Q15327	ANKR1	0.497586	Fair	1.84269e-12	3.68691e-12	Yes	0.755444	Moderate	5.84409e-34	1.18756e-33	Yes	177	139	9.90286	0.561274	No	4290
10418-36	STX12	Q86Y82	STX12	0.236323	None or poor	0.0015414	0.00183462	Yes	0.242219	None or poor	0.00116141	0.0013273	Yes	177	601	14.2677	0.615002	No	3604
10419-1	SCARA5	Q6ZMJ2	SCAR5	0.889943	Strong	1.44741e-61	1.98311e-60	Yes	0.907273	Strong	9.73406e-68	4.37433e-67	Yes	177	156	13.6518	0.673887	No	2999
10420-30	FAIM	Q9NVQ4	FAIM1	0.379597	Fair	1.88039e-07	2.78807e-07	Yes	0.462448	Fair	9.17168e-11	1.26375e-10	Yes	177	77	10.4122	0.760365	No	2220
10424-31	NPDC1	Q9NQX5	NPDC1	0.594279	Fair	2.79048e-18	7.5669e-18	Yes	0.738999	Moderate	7.78881e-32	1.52533e-31	Yes	177	31	9.90139	0.531052	No	4650
10425-3	B4GALT5	O43286	B4GT5	0.29677	None or poor	6.0452e-05	7.79195e-05	Yes	0.977003	Strong	2.17404e-119	1.14004e-117	Yes	177	388	11.3027	0.342962	No	6668
10426-21	GOSR2	O14653	GOSR2	0.262205	None or poor	0.00042256	0.00051975	Yes	0.162295	None or poor	0.0309101	0.0331817	Yes	177	14	9.14093	0.33544	No	6711
10428-1	KIR2DS2	P43631	KI2S2	0.916888	Strong	1.03466e-71	2.0438e-70	Yes	0.915223	Strong	5.44829e-71	2.75209e-70	Yes	177	31	12.4454	0.34374	No	6664
10430-31	SLC3A2	P08195	4F2:CD	0.58068	Fair	2.4139e-17	6.29289e-17	Yes	0.824747	Strong	3.4535e-45	8.7801e-45	Yes	177	50	8.39339	0.465102	No	5565
10432-3	SHISAL1	Q3SXP7	K1644	0.521962	Fair	9.31423e-14	2.00152e-13	Yes	0.801824	Strong	5.5105e-41	1.28944e-40	Yes	177	66	7.83213	0.576923	No	4087
10435-2	AGA	P20933	ASPG	0.795591	Moderate	6.15956e-40	3.82754e-39	Yes	0.921309	Strong	1.05526e-73	5.8582e-73	Yes	177	43	10.1399	0.574904	No	4115
10438-19	CSF2RA	P15509	CSF2R	0.739744	Moderate	6.29099e-32	2.92816e-31	Yes	0.689198	Moderate	2.839e-26	5.08689e-26	Yes	177	172	10.9953	0.471997	No	5480
10439-57	AMY2B	P19961	Alpha-amylase 2B	0.906083	Strong	2.8164e-67	4.73012e-66	Yes	0.92138	Strong	9.77524e-74	5.43491e-73	Yes	177	134	13.5895	0.584493	No	3990
10440-26	CLMP	Q9H6B4	ACAM:ECD	0.788789	Moderate	7.81683e-39	4.6779e-38	Yes	0.924916	Strong	2.04107e-75	1.21846e-74	Yes	177	118	10.7616	0.616547	No	3586
10442-1	TMEM190	Q8WZ59	TM190	0.946355	Strong	8.79668e-88	3.41058e-86	Yes	0.953358	Strong	5.78194e-93	6.89764e-92	Yes	177	56	9.38619	0.579718	No	4050
10445-20	APOM	O95445	ApoM	0.650105	Moderate	1.23116e-22	4.04047e-22	Yes	0.554161	Fair	1.22956e-15	1.84674e-15	Yes	177	175	9.98324	0.845181	No	1639
10447-18	PABPC3	Q9H361	PABP3	0.272976	None or poor	0.000236876	0.000295396	Yes	0.335813	Fair	4.89018e-06	6.05788e-06	Yes	177	238	12.6384	1.35358	No	665
10449-31	SHISA2	Q6UWI4	TMM46	0.372987	Fair	3.1738e-07	4.64722e-07	Yes	0.371171	Fair	3.65716e-07	4.65544e-07	Yes	177	616	12.3387	0.62962	No	3449
10451-11	NUCB1	Q02818	NUCB1	0.600482	Moderate	1.008e-18	2.80219e-18	Yes	0.517566	Fair	1.624e-13	2.34914e-13	Yes	177	121	12.8215	0.309998	No	6835
10453-7	CEACAM20	Q6UY09	CEA20	0.743697	Moderate	2.00025e-32	9.53555e-32	Yes	0.959867	Strong	1.49067e-98	2.38279e-97	Yes	177	27	7.87137	0.453744	No	5705
10454-99	DNAJC16	Q9Y2G8	DJC16	0.0939563	None or poor	0.213535	0.223372	No	0.185554	None or poor	0.0134111	0.0146294	Yes	177	41	11.2074	1.47505	No	575
10455-196	IL31	Q6EBC2	IL-31	0.590635	Fair	5.02455e-18	1.34796e-17	Yes	0.619276	Moderate	4.0091e-20	6.49963e-20	Yes	177	127	10.494	0.382288	No	6401
10457-3	IL18RAP	O95256	IL-18 Rb	0.401738	Fair	2.98725e-08	4.66853e-08	Yes	0.825988	Strong	1.96559e-45	5.01828e-45	Yes	177	106	10.1965	0.3515	No	6609
10460-1	CHIT1	Q13231	Chitotriosidase-1	0.908803	Strong	2.43039e-68	4.24824e-67	Yes	0.912622	Strong	6.82975e-70	3.30558e-69	Yes	177	55	13.0166	0.52787	No	4701
10462-14	INSL5	Q9Y5Q6	INSL5	0.858432	Strong	1.27337e-52	1.23919e-51	Yes	0.977471	Strong	3.66933e-120	1.98117e-118	Yes	177	106	9.81344	0.506501	No	5018
10463-23	ALPI	P09923	Alkaline phosphatase, intestine	0.555277	Fair	1.04951e-15	2.50405e-15	Yes	0.638545	Moderate	1.16399e-21	1.92957e-21	Yes	177	123	10.2718	0.579221	No	4060
10464-6	ANTXR1	Q9H6X2	ANTR1	0.879416	Strong	2.65884e-58	3.27924e-57	Yes	0.86841	Strong	3.35889e-55	1.06633e-54	Yes	177	201	11.3474	0.568669	No	4200
10470-34	TXNDC11	Q6PKC3	TXD11:N-term	0.332421	Fair	6.17042e-06	8.38483e-06	Yes	0.388039	Fair	9.47375e-08	1.22112e-07	Yes	177	52	9.48348	0.62804	No	3473
10472-53	TNFRSF14	Q92956	HVEM	0.330556	Fair	7.00389e-06	9.4944e-06	Yes	0.411854	Fair	1.23116e-08	1.61722e-08	Yes	177	259	10.9849	0.71832	No	2574
10473-2	TFF2	Q03403	Trefoil factor 2	0.793773	Moderate	1.22643e-39	7.54383e-39	Yes	0.950724	Strong	6.30185e-91	6.9939e-90	Yes	177	72	8.80295	0.496133	No	5157
10479-18	MMP10	P09238	MMP-10	0.916481	Strong	1.55856e-71	3.02137e-70	Yes	0.957871	Strong	9.54699e-97	1.37798e-95	Yes	177	129	13.1734	0.550069	No	4427
10480-33	CD59	P13987	CD59	0.574964	Fair	5.80442e-17	1.48607e-16	Yes	0.828506	Strong	6.17532e-46	1.59334e-45	Yes	177	93	11.1139	0.255514	No	7009
10485-56	MAGEA4	P43358	MAGE-4	0.0167055	None or poor	0.825331	0.832066	No	0.0432458	None or poor	0.567634	0.576412	No	177	4	6.75128	0.609538	No	3671
10490-3	RPN1	P04843	RPN1:CD	0.821796	Strong	1.29699e-44	9.36941e-44	Yes	0.867362	Strong	6.40951e-55	2.02071e-54	Yes	177	157	12.9196	0.709057	No	2663
10496-11	CLCA1	A8K7I4	CaCC	0.588994	Fair	6.53297e-18	1.74684e-17	Yes	0.875055	Strong	4.88274e-57	1.6386e-56	Yes	177	145	10.7492	0.327274	No	6754
10499-1	TMEM106A	Q96A25	T106A	0.315501	Fair	1.8901e-05	2.50399e-05	Yes	0.316935	Fair	1.72342e-05	2.10032e-05	Yes	177	44	9.69667	0.303814	No	6864
10505-12	RNF43	Q68DV7	RNF43	0.736136	Moderate	1.75855e-31	8.04146e-31	Yes	0.898819	Strong	1.37714e-64	5.68724e-64	Yes	177	235	10.6561	0.445563	No	5804
10506-53	PGRMC2	O15173	PGRC2	0.799413	Moderate	1.41588e-40	8.96642e-40	Yes	0.962466	Strong	4.76877e-101	8.33563e-100	Yes	177	171	11.2704	0.480062	No	5375
10507-166	ACRV1	P26436	sperm protein 10	0.448836	Fair	3.71296e-10	6.47303e-10	Yes	0.968174	Strong	3.29795e-107	7.9863e-106	Yes	177	61	8.77939	0.450798	No	5745
10510-62	SCIMP	Q6UWF3	SCIMP	0.394325	Fair	5.61489e-08	8.63073e-08	Yes	0.897969	Strong	2.75538e-64	1.12958e-63	Yes	177	72	8.28776	0.642912	No	3320
10511-10	COL6A3	P12111	Collagen alpha-3(VI):isoform 3	0.158784	None or poor	0.0347788	0.038305	Yes	0.166452	None or poor	0.0268094	0.0288646	Yes	177	10	10.5241	0.728327	No	2488
10512-13	CSF2RB	P32927	IL3RB:ECD	0.865778	Strong	1.68436e-54	1.77932e-53	Yes	0.92422	Strong	4.43384e-75	2.61263e-74	Yes	177	84	9.09316	0.508211	No	4987
10513-13	KCNIP3	Q9Y2W7	CSEN	0.775144	Moderate	9.73466e-37	5.475e-36	Yes	0.961028	Strong	1.2029e-99	2.0018e-98	Yes	177	103	10.4124	0.595342	No	3860
10514-5	PTGDS	P41222	PGD2 synthase	0.79906	Moderate	1.62428e-40	1.02683e-39	Yes	0.804847	Strong	1.65639e-41	3.91106e-41	Yes	177	93	15.078	0.783449	No	2039
10521-10	MXRA8	Q9BRK3	MXRA8:ECD	0.938106	Strong	1.66751e-82	4.96102e-81	Yes	0.938326	Strong	1.23296e-82	9.55055e-82	Yes	177	68	9.84548	0.641624	No	3333
10527-22	DHX9	Q08211	DHX9	0.479204	Fair	1.5041e-11	2.83658e-11	Yes	0.531234	Fair	2.80736e-14	4.12142e-14	Yes	177	39	8.61261	0.563468	No	4254
10528-2	DPEP1	P16444	DPEP1	0.742814	Moderate	2.58851e-32	1.22916e-31	Yes	0.841826	Strong	9.70616e-49	2.64578e-48	Yes	177	90	9.70918	0.388471	No	6352
10530-8	PSMB6	P28072	PSB6	0.483497	Fair	9.31453e-12	1.77732e-11	Yes	0.678573	Moderate	3.14286e-25	5.52406e-25	Yes	177	170	9.50346	0.49135	No	5229
10531-18	NRAS	P01111	RASN	0.525492	Fair	5.92504e-14	1.28535e-13	Yes	0.550484	Fair	2.06377e-15	3.09014e-15	Yes	177	113	12.1467	0.610014	No	3667
10534-40	PARP1	P09874	PARP:BRCT domain	0.55011	Fair	2.17464e-15	5.08695e-15	Yes	0.518934	Fair	1.36721e-13	1.98162e-13	Yes	177	143	9.83124	0.423087	No	6039
10535-25	COX6A2	Q02221	CX6A2	0.753607	Moderate	1.02887e-33	5.15069e-33	Yes	0.896627	Strong	8.14097e-64	3.29847e-63	Yes	177	21	9.2611	0.62524	No	3508
10539-30	CD99L2	Q8TCZ2	C99L2	0.437781	Fair	1.1056e-09	1.87761e-09	Yes	0.766368	Moderate	1.8189e-35	3.80429e-35	Yes	177	95	10.7401	0.317156	No	6812
10546-2	TSPEAR	Q8WU66	TSEAR	0.508844	Fair	4.78142e-13	9.88143e-13	Yes	0.898895	Strong	1.29394e-64	5.34969e-64	Yes	177	118	10.3841	0.633189	No	3415
10550-37	BMPR1B	O00238	BMP RIB	0.436728	Fair	1.22424e-09	2.07185e-09	Yes	0.534566	Fair	1.80805e-14	2.66186e-14	Yes	177	121	9.81165	0.462218	No	5603
10551-7	LAT	O43561	LAT	0.983261	Strong	2.42465e-131	1.26238e-128	Yes	0.986449	Strong	2.5978e-139	4.61837e-137	Yes	177	76	13.2045	0.666013	No	3077
10552-88	KLRC4	O43908	NKG2F	0.151275	None or poor	0.0444405	0.0486231	Yes	0.77653	Moderate	6.05813e-37	1.30644e-36	Yes	177	100	10.3426	0.84425	No	1646
10553-8	TOR1AIP2	Q8NFQ8	TOIP2	0.566769	Fair	1.98255e-16	4.94215e-16	Yes	0.901366	Strong	1.65899e-65	7.01009e-65	Yes	177	189	11.6316	0.743148	No	2356
10554-23	GLB1	P16278	BGAL	0.352443	Fair	1.50175e-06	2.12096e-06	Yes	0.324039	Fair	1.08339e-05	1.32988e-05	Yes	177	3	7.04488	0.217313	No	7094
10557-6	TEX29	Q8N6K0	TEX29	0.38925	Fair	8.57276e-08	1.29991e-07	Yes	0.337113	Fair	4.46991e-06	5.54479e-06	Yes	177	70	11.2534	0.33024	No	6743
10558-26	PCDH9	Q9HC56	PCDH9	0.757934	Moderate	2.69366e-34	1.38561e-33	Yes	0.76382	Moderate	4.15497e-35	8.61365e-35	Yes	177	99	13.0007	0.549324	No	4437
10560-1	ITM2C	Q9NQX7	ITM2C:N-term	0.551688	Fair	1.74314e-15	4.09864e-15	Yes	0.953883	Strong	2.19397e-93	2.67871e-92	Yes	177	58	9.46445	0.40477	No	6221
10561-5	PGLYRP3	Q96LB9	PGRP-I-alpha	0.270427	None or poor	0.000272245	0.000338403	Yes	0.358355	Fair	9.70835e-07	1.22514e-06	Yes	177	61	11.0583	0.296578	No	6900
10562-42	NETO2	Q8NC67	NETO2	0.657983	Moderate	2.51684e-23	8.53269e-23	Yes	0.920267	Strong	3.18403e-73	1.73976e-72	Yes	177	63	10.3316	0.504237	No	5044
10563-13	LYSMD3	Q7Z3D4	LYSM3	0.509885	Fair	4.20977e-13	8.72229e-13	Yes	0.892831	Strong	1.61032e-62	6.25005e-62	Yes	177	72	8.35484	0.480592	No	5364
10565-19	SLITRK3	O94933	SLIK3	0.942361	Strong	3.95182e-85	1.35234e-83	Yes	0.944253	Strong	2.31668e-86	2.11873e-85	Yes	177	231	13.0601	0.779053	No	2077
10569-28	MFAP2	P55001	MFAP2	0.375581	Fair	2.58793e-07	3.80388e-07	Yes	0.439415	Fair	9.4322e-10	1.26754e-09	Yes	177	119	12.1232	0.265495	No	6988
10571-14	MGAT1	P26572	MGAT1	0.769726	Moderate	6.02622e-36	3.31011e-35	Yes	0.954357	Strong	9.07795e-94	1.14282e-92	Yes	177	56	10.4528	0.712497	No	2627
10572-65	CST8	O60676	CST8	0.696888	Moderate	4.66641e-27	1.84755e-26	Yes	0.67289	Moderate	1.09165e-24	1.90223e-24	Yes	177	139	13.3311	1.18221	No	831
10574-10	B2M	P61769	b2-Microglobulin	0.737282	Moderate	1.27108e-31	5.84906e-31	Yes	0.760839	Moderate	1.07811e-34	2.21862e-34	Yes	177	62	12.6697	0.395987	No	6288
10575-31	PUF60	Q9UHX1	PUF60	0.885695	Strong	3.2837e-60	4.28174e-59	Yes	0.931328	Strong	1.09931e-78	7.40564e-78	Yes	177	104	14.1365	0.850308	No	1614
10576-7	PLXDC2	Q6UX71	PXDC2:ECD	0.801162	Strong	7.14873e-41	4.58285e-40	Yes	0.830621	Strong	2.30117e-46	5.97764e-46	Yes	177	55	9.99912	0.646173	No	3276
10580-14	SFTA2	Q6UW10	SFTA2	0.658769	Moderate	2.14263e-23	7.30137e-23	Yes	0.943871	Strong	4.13962e-86	3.74899e-85	Yes	177	87	9.25293	0.715975	No	2602
10582-36	POMK	Q9H5K3	SG196	0.226954	None or poor	0.00238328	0.00281096	Yes	0.217688	None or poor	0.0036071	0.00405555	Yes	177	62	11.343	0.172578	High in serum	7149
10583-1	TMEM108	Q6UXF1	TM108	0.839949	Strong	2.4985e-48	2.02576e-47	Yes	0.928254	Strong	4.42742e-77	2.8234e-76	Yes	177	92	9.40266	0.449798	No	5754
10584-7	NDUFS4	O43181	NDUS4	0.671878	Moderate	1.35849e-24	4.87065e-24	Yes	0.651235	Moderate	9.83362e-23	1.65575e-22	Yes	177	152	11.4627	0.602686	No	3756
10588-39	ST3GAL5	Q9UNP4	SIAT9	0.729938	Moderate	9.88837e-31	4.40295e-30	Yes	0.880866	Strong	9.85184e-59	3.46908e-58	Yes	177	92	9.92903	0.353741	No	6594
10589-7	RAET1L	Q5VY80	RET1L	0.776462	Moderate	6.20208e-37	3.50441e-36	Yes	0.905037	Strong	7.0811e-67	3.08328e-66	Yes	177	55	9.71515	0.645069	No	3290
10600-24	CLGN	O14967	CLGN	0.199527	None or poor	0.00775506	0.00888706	Yes	0.133296	None or poor	0.0769403	0.0811721	No	177	56	13.3066	0.676711	No	2972
10603-1	HTN3	P15516	HIS3	0.547012	Fair	3.34593e-15	7.73256e-15	Yes	0.409859	Fair	1.46977e-08	1.92613e-08	Yes	177	182	10.7426	0.95913	No	1231
10605-22	APMAP	Q9HDC9	APMAP	0.577766	Fair	3.7834e-17	9.76876e-17	Yes	0.653468	Moderate	6.28831e-23	1.06371e-22	Yes	177	22	8.26016	0.527539	No	4705
10606-34	TOR1AIP1	Q5JTV8	TOIP1:Perinuclear	0.549239	Fair	2.45581e-15	5.72996e-15	Yes	0.582105	Fair	1.93452e-17	2.98807e-17	Yes	177	59	12.6382	0.672419	No	3005
10608-9	HTN1	P15515	HIS1	0.802979	Strong	3.48924e-41	2.27284e-40	Yes	0.971711	Strong	1.28255e-111	4.08233e-110	Yes	177	83	10.7033	0.525551	No	4735
10612-18	PLOD3	O60568	PLOD3	0.647088	Moderate	2.23365e-22	7.28135e-22	Yes	0.639484	Moderate	9.73277e-22	1.61563e-21	Yes	177	46	12.1989	0.594894	No	3872
10613-33	GOLM2	Q6P4E1	CASC4	0.728434	Moderate	1.49267e-30	6.61806e-30	Yes	0.718666	Moderate	2.02842e-29	3.80767e-29	Yes	177	48	12.318	0.498053	No	5128
10615-18	MPZ	P25189	MYP0	0.743644	Moderate	2.03189e-32	9.67712e-32	Yes	0.782388	Moderate	7.84957e-38	1.72129e-37	Yes	177	80	11.2361	0.789525	No	1985
10616-67	PODXL2	Q9NZ53	PDXL2	0.644838	Moderate	3.46808e-22	1.12601e-21	Yes	0.941851	Strong	8.34853e-85	7.12558e-84	Yes	177	125	9.8697	0.657827	No	3166
10618-190	LRP2	P98164	megalin	0.428127	Fair	2.77799e-09	4.60828e-09	Yes	0.65497	Moderate	4.64475e-23	7.86607e-23	Yes	177	151	10.2804	0.364987	No	6520
10620-21	MSMB	P08118	PSP-94	0.94743	Strong	1.5686e-88	6.31685e-87	Yes	0.957893	Strong	9.13988e-97	1.32184e-95	Yes	177	181	14.4097	0.618904	No	3563
10621-26	PRR16	Q569H4	PRR16	0.380566	Fair	1.73976e-07	2.58745e-07	Yes	0.795064	Moderate	7.52722e-40	1.72372e-39	Yes	177	77	9.93162	0.93007	No	1310
10623-19	MUC1	P15941	MUC1:region 1	0.437853	Fair	1.09788e-09	1.86537e-09	Yes	0.416227	Fair	8.31598e-09	1.09731e-08	Yes	177	55	9.69371	0.45075	No	5746
10624-45	SPINK13	Q1W4C9	ISK13	0.642883	Moderate	5.06654e-22	1.63263e-21	Yes	0.782116	Moderate	8.64174e-38	1.89329e-37	Yes	177	69	9.25014	0.421991	No	6048
10626-116	ST6GALNAC3	Q8NDV1	SIA7C	0.57467	Fair	6.06947e-17	1.55121e-16	Yes	0.541142	Fair	7.47879e-15	1.10889e-14	Yes	177	237	11.0945	0.621083	No	3542
10627-87	APLP2	Q06481	APLP2	0.139675	None or poor	0.063712	0.0689323	No	0.181053	None or poor	0.0158804	0.0172713	Yes	177	53	12.7008	0.301735	No	6876
10630-5	HTATIP2	Q9BUP3	HTAI2	0.500409	Fair	1.31993e-12	2.6592e-12	Yes	0.535062	Fair	1.69274e-14	2.49361e-14	Yes	177	80	11.0005	0.733744	No	2424
10631-9	PGRMC2	O15173	PGRC2	0.345783	Fair	2.42927e-06	3.38177e-06	Yes	0.444961	Fair	5.467e-10	7.39312e-10	Yes	177	134	10.8031	0.530145	No	4662
10636-1	CD200R1	Q8TD46	MO2R1:CD	0.621323	Moderate	2.78487e-20	8.30222e-20	Yes	0.833044	Strong	7.30037e-47	1.92311e-46	Yes	177	84	9.11438	0.737079	No	2399
10637-50	ELAPOR1	Q6UXG2	K1324:ECD	0.541615	Fair	7.01312e-15	1.59896e-14	Yes	0.777263	Moderate	4.70753e-37	1.0185e-36	Yes	177	55	8.54022	0.700063	No	2735
10638-1	TINF2	Q9BSI4	TINF2	0.5863	Fair	1.00193e-17	2.66148e-17	Yes	0.747369	Moderate	6.7706e-33	1.34912e-32	Yes	177	20	7.97956	0.485661	No	5297
10643-16	OLFM3	Q96PB7	NOE3:C-term	0.284503	None or poor	0.000124112	0.000157331	Yes	0.263501	None or poor	0.00039462	0.00045817	Yes	177	201	13.3867	0.158673	High in serum	7161
10647-18	ASCC1	Q8N9N2	ASCC1	0.420588	Fair	5.59167e-09	9.09974e-09	Yes	0.589235	Fair	6.28638e-18	9.76587e-18	Yes	177	73	11.1074	0.674008	No	2995
10663-42	INSIG1	O15503	INSI1	0.628469	Moderate	7.64083e-21	2.32349e-20	Yes	0.889097	Strong	2.72257e-61	1.02398e-60	Yes	177	95	9.49065	0.580625	No	4036
10666-7	GNPTG	Q9UJJ9	GNPTG	0.707088	Moderate	3.88868e-28	1.6023e-27	Yes	0.748521	Moderate	4.80087e-33	9.59252e-33	Yes	177	84	10.2522	0.820331	No	1782
10667-78	C1orf185	Q5T7R7	CA185	0.239948	None or poor	0.00129626	0.00154944	Yes	0.596033	Fair	2.09708e-18	3.28793e-18	Yes	177	76	8.2253	0.51196	No	4933
10668-5	STX4	Q12846	STX4	0.298755	None or poor	5.36447e-05	6.93661e-05	Yes	0.30389	Fair	3.92199e-05	4.72207e-05	Yes	177	51	13.5635	0.751433	No	2284
10670-26	SEMA3E	O15041	Semaphorin 3E	0.227018	None or poor	0.00237633	0.00280322	Yes	0.286641	None or poor	0.000109743	0.00013011	Yes	177	6	6.76837	0.450844	No	5743
10672-75	SFTPB	P07988	SP-B	0.747158	Moderate	7.20932e-33	3.49161e-32	Yes	0.845619	Strong	1.38366e-49	3.84503e-49	Yes	177	26	8.844	0.732055	No	2443
10675-223	TMX2	Q9Y320	TMX2	0.242495	None or poor	0.00114592	0.00137423	Yes	0.50763	Fair	5.54338e-13	7.94138e-13	Yes	177	10	7.84423	0.879237	No	1489
10677-9	NDUFB4	O95168	NDUB4	0.261851	None or poor	0.000430494	0.000529152	Yes	0.291698	None or poor	8.1716e-05	9.73885e-05	Yes	177	49	11.9429	1.20148	No	810
10693-43	KLRG2	A4D1S0	KLRG2:C-term	0.928104	Strong	5.27569e-77	1.31694e-75	Yes	0.990316	Strong	5.23558e-152	2.00853e-149	Yes	177	80	11.7613	0.648626	No	3255
10695-12	WFDC10B	Q8IUB3	WF10B	0.595657	Fair	2.22999e-18	6.07188e-18	Yes	0.975911	Strong	1.19779e-117	5.45669e-116	Yes	177	82	9.37304	0.467626	No	5541
10699-52	LRP1	Q07954	LRP1	0.555915	Fair	9.58276e-16	2.29313e-15	Yes	0.89762	Strong	3.65688e-64	1.49579e-63	Yes	177	66	8.90836	0.679049	No	2941
10700-10	IGSF11	Q5DX21	IGS11:CD	0.952225	Strong	4.48628e-92	2.13729e-90	Yes	0.979404	Strong	1.55386e-123	1.09962e-121	Yes	177	71	12.5519	0.545058	No	4493
10702-1	COL28A1	Q2UY09	COSA1	0.894347	Strong	4.95336e-63	7.1637e-62	Yes	0.917635	Strong	4.85295e-72	2.543e-71	Yes	177	54	13.254	0.709215	No	2661
10703-203	SUDS3	Q9H7L9	SDS3	0.584576	Fair	1.31459e-17	3.47806e-17	Yes	0.775033	Moderate	1.01123e-36	2.17622e-36	Yes	177	94	10.5398	0.423894	No	6028
10704-91	IRAG2	Q12912	LRMP	0.834571	Strong	3.50767e-47	2.73741e-46	Yes	0.939065	Strong	4.43816e-83	3.49349e-82	Yes	177	36	8.40621	0.602755	No	3752
10705-14	ST6GALNAC3	Q8NDV1	SIA7C	0.595406	Fair	2.32298e-18	6.32272e-18	Yes	0.853298	Strong	2.27073e-51	6.53945e-51	Yes	177	100	9.00377	0.43057	No	5964
10708-3	GNRH2	O43555	GON2	0.677826	Moderate	3.70799e-25	1.35885e-24	Yes	0.944476	Strong	1.64591e-86	1.51287e-85	Yes	177	68	9.58367	0.555673	No	4357
10710-23	ZPBP2	Q6X784	ZPBP2	0.543933	Fair	5.11224e-15	1.17253e-14	Yes	0.978934	Strong	1.09495e-122	7.19019e-121	Yes	177	42	7.34122	0.530973	No	4651
10713-151	CD300LB	A8K4G0	CLM7	0.431342	Fair	2.05054e-09	3.43121e-09	Yes	0.875124	Strong	4.66756e-57	1.5671e-56	Yes	177	53	7.76911	0.655949	No	3185
10714-7	ACE	P12821	ACE	0.923001	Strong	1.69769e-74	3.78424e-73	Yes	0.942759	Strong	2.1949e-85	1.93923e-84	Yes	177	54	10.2265	0.523285	No	4767
10716-35	PSMD5	Q16401	PSMD5	0.763379	Moderate	4.78829e-35	2.54201e-34	Yes	0.955204	Strong	1.82977e-94	2.3481e-93	Yes	177	96	10.191	0.606102	No	3715
10721-76	HSPA1A	P0DMV8	HSP 70	0.69255	Moderate	1.30121e-26	5.07195e-26	Yes	0.776328	Moderate	6.49234e-37	1.39925e-36	Yes	177	108	13.8825	0.647805	No	3262
10722-13	SYK	P43405	KSYK:Protein Kinase	0.109292	None or poor	0.147596	0.155985	No	0.103905	None or poor	0.168729	0.175319	No	177	136	13.5306	2.21824	High in plasma	266
10731-10	HS3ST5	Q8IZT8	HS3S5	0.284605	None or poor	0.000123385	0.000156464	Yes	0.311735	Fair	2.40312e-05	2.91404e-05	Yes	177	127	13.3158	0.242315	No	7037
10734-339	GAL3ST2	Q9H3Q3	G3ST2	0.265809	None or poor	0.000349093	0.000431205	Yes	0.278218	None or poor	0.000177166	0.000208688	Yes	177	20	11.0264	1.09725	No	963
10737-96	SERPINB1	P30740	Serpin B1	0.136753	None or poor	0.0695195	0.0750485	No	0.259034	None or poor	0.000498753	0.000577416	Yes	177	217	14.3849	0.632094	No	3427
10738-11	FBLN5	Q9UBX5	fibulin 5	0.613522	Moderate	1.10088e-19	3.20333e-19	Yes	0.620995	Moderate	2.95274e-20	4.79024e-20	Yes	177	107	14.612	2.1337	High in plasma	291
10741-22	CSF1	P09603	CSF-1	0.6845	Moderate	8.32337e-26	3.11763e-25	Yes	0.719186	Moderate	1.77069e-29	3.32986e-29	Yes	177	6	7.91128	0.381371	No	6406
10743-13	SLITRK1	Q96PX8	SLIK1	0.937886	Strong	2.25136e-82	6.67079e-81	Yes	0.953908	Strong	2.09452e-93	2.56588e-92	Yes	177	56	12.7391	0.71803	No	2581
10746-24	DKK3	Q9UBP4	DKK3	0.84047	Strong	1.92435e-48	1.57425e-47	Yes	0.86032	Strong	4.2888e-53	1.28752e-52	Yes	177	28	11.6984	0.771942	No	2137
10748-216	PCDHB2	Q9Y5E7	PCDB2	0.433107	Fair	1.73334e-09	2.9098e-09	Yes	0.886559	Strong	1.75819e-60	6.42057e-60	Yes	177	86	9.50568	0.85712	No	1581
10749-18	HSPA1A	P0DMV8	HSP 70	0.644721	Moderate	3.54799e-22	1.15144e-21	Yes	0.692896	Moderate	1.2e-26	2.16504e-26	Yes	177	27	13.0702	0.479801	No	5379
10752-8	CDYL2	Q8N8U2	CDYL2	0.651881	Moderate	8.64414e-23	2.85747e-22	Yes	0.966266	Strong	4.94938e-105	1.06106e-103	Yes	177	53	9.44184	0.796729	No	1936
10753-31	ADAM7	Q9H2U9	ADAM7	0.876911	Strong	1.43445e-57	1.70845e-56	Yes	0.965654	Strong	2.31933e-104	4.81641e-103	Yes	177	81	11.272	0.373902	No	6458
10754-113	PROK2	Q9HC23	Prokineticin-2	0.780123	Moderate	1.74225e-37	9.99155e-37	Yes	0.797936	Moderate	2.50922e-40	5.79706e-40	Yes	177	87	13.4418	0.400831	No	6246
10756-34	UCN3	Q969E3	UCN3	0.393251	Fair	6.14411e-08	9.41442e-08	Yes	0.558096	Fair	7.0143e-16	1.0581e-15	Yes	177	71	10.7953	0.9777	No	1202
10758-2	KERA	O60938	KERA	0.712739	Moderate	9.36829e-29	3.92445e-28	Yes	0.756346	Moderate	4.41876e-34	8.9867e-34	Yes	177	35	11.3149	0.869017	No	1529
10760-107	GRIA4	P48058	GRIA4	0.386939	Fair	1.03696e-07	1.56068e-07	Yes	0.461809	Fair	9.80791e-11	1.34988e-10	Yes	177	145	11.8566	0.9451	No	1274
10761-5	TMED2	Q15363	TMED2	0.538393	Fair	1.08425e-14	2.44678e-14	Yes	0.653158	Moderate	6.69183e-23	1.13145e-22	Yes	177	121	10.2475	0.467436	No	5544
10762-2	KLRG2	A4D1S0	KLRG2:N-term	0.587554	Fair	8.21502e-18	2.18697e-17	Yes	0.787012	Moderate	1.49468e-38	3.32867e-38	Yes	177	22	9.78025	1.4237	No	614
10767-52	ADGRG2	Q8IZP9	GPR64	0.453961	Fair	2.20925e-10	3.89814e-10	Yes	0.600324	Moderate	1.03463e-18	1.63058e-18	Yes	177	76	10.6472	0.384858	No	6378
10772-21	CSGALNACT2	Q8N6G5	CGAT2	0.546982	Fair	3.35975e-15	7.76203e-15	Yes	0.691451	Moderate	1.68246e-26	3.03027e-26	Yes	177	65	9.31104	0.480907	No	5361
10780-10	RAB3D	O95716	RAB3D	0.691302	Moderate	1.74194e-26	6.73581e-26	Yes	0.869401	Strong	1.81309e-55	5.80649e-55	Yes	177	49	8.25538	0.527094	No	4713
10781-19	CLEC4G	Q6UXB4	CLC4G	0.0503963	None or poor	0.505314	0.516728	No	0.075116	None or poor	0.32038	0.32877	No	177	234	14.3418	0.26453	No	6992
10785-8	LRRC52	Q8N7C0	LRC52	0.844263	Strong	2.79278e-49	2.3781e-48	Yes	0.962649	Strong	3.13659e-101	5.52237e-100	Yes	177	54	10.8821	0.606174	No	3713
10798-4	CD300E	Q496F6	CLM2	0.130167	None or poor	0.0841949	0.0904623	No	0.139323	None or poor	0.0643897	0.0681383	No	177	106	13.8094	0.041388	High in serum	7268
10800-15	SERPINH1	P50454	Collagen-binding protein	0.395111	Fair	5.25509e-08	8.10675e-08	Yes	0.27113	None or poor	0.000262036	0.000306726	Yes	177	57	13.0119	2.81056	High in plasma	179
10801-11	EFNA2	O43921	Ephrin-A2	0.753557	Moderate	1.04461e-33	5.21874e-33	Yes	0.786653	Moderate	1.7026e-38	3.78476e-38	Yes	177	221	12.2667	0.546726	No	4466
10803-22	HSPA1A	P0DMV8	HSP 70	0.717835	Moderate	2.51991e-29	1.07413e-28	Yes	0.81298	Strong	5.86322e-43	1.43029e-42	Yes	177	109	12.9153	0.590947	No	3917
10809-14	KLRB1	Q12918	KLRB1	0.744526	Moderate	1.56867e-32	7.50265e-32	Yes	0.955244	Strong	1.69292e-94	2.17897e-93	Yes	177	45	9.20331	0.534164	No	4609
10814-7	CD1A	P06126	CD1A	0.459052	Fair	1.30764e-10	2.34302e-10	Yes	0.660739	Moderate	1.42808e-23	2.43777e-23	Yes	177	207	9.98053	0.855025	No	1591
10815-2	HABP4	Q5JVS0	HABP4	0.534455	Fair	1.83476e-14	4.09479e-14	Yes	0.934298	Strong	2.61807e-80	1.86906e-79	Yes	177	109	9.38898	0.516835	No	4862
10816-150	PILRA	Q9UKJ1	PILRA isoform FDF03-M14	0.865238	Strong	2.33502e-54	2.45953e-53	Yes	0.988134	Strong	2.51584e-144	6.32342e-142	Yes	177	224	13.2445	0.482892	No	5334
10817-26	TOMM20L	Q6UXN7	TO20L	0.234986	None or poor	0.00164204	0.00195091	Yes	0.253652	None or poor	0.000657775	0.00075707	Yes	177	374	11.8962	0.906748	No	1397
10818-36	SMPD1	P17405	ASM	0.952715	Strong	1.8624e-92	9.11075e-91	Yes	0.958637	Strong	1.98285e-97	2.97387e-96	Yes	177	89	11.4369	0.683568	No	2891
10819-108	FBLN1	P23142	fibulin 1	0.701321	Moderate	1.60545e-27	6.45813e-27	Yes	0.561774	Fair	4.12352e-16	6.24872e-16	Yes	177	101	12.836	1.00274	No	1144
10825-12	VSIG10	Q8N0Z9	VSI10	0.748218	Moderate	5.25537e-33	2.5623e-32	Yes	0.932541	Strong	2.43802e-79	1.68124e-78	Yes	177	93	10.4921	0.898071	No	1434
10827-67	LINGO3	P0C6S8	LIGO3	0.424197	Fair	4.00907e-09	6.586e-09	Yes	0.907338	Strong	9.1803e-68	4.12802e-67	Yes	177	79	8.6886	0.607821	No	3690
10830-5	EFCAB14	O75071	K0494:N-term	0.557603	Fair	7.52887e-16	1.81535e-15	Yes	0.734774	Moderate	2.58101e-31	5.00212e-31	Yes	177	150	9.53867	0.447211	No	5782
10832-24	B4GALT6	Q9UBX8	B4GT6	0.84201	Strong	8.84221e-49	7.38269e-48	Yes	0.896383	Strong	9.89729e-64	3.99897e-63	Yes	177	89	10.6705	0.599902	No	3792
10833-64	HHIP	Q96QV1	HHIP	0.916355	Strong	1.76726e-71	3.41687e-70	Yes	0.930478	Strong	3.10599e-78	2.05254e-77	Yes	177	84	10.3762	0.725216	No	2507
10835-25	A4GNT	Q9UNA3	A4GCT	0.82467	Strong	3.57577e-45	2.6274e-44	Yes	0.955318	Strong	1.47013e-94	1.89997e-93	Yes	177	88	11.3711	0.531857	No	4638
10842-7	GCNT4	Q9P109	GCNT4	0.197818	None or poor	0.00830805	0.00950516	Yes	0.278414	None or poor	0.00017523	0.000206475	Yes	177	160	11.1975	0.247461	No	7024
10847-1	SIGLEC15	Q6ZMC9	SIG15	0.523232	Fair	7.92013e-14	1.70899e-13	Yes	0.648596	Moderate	1.66e-22	2.78539e-22	Yes	177	189	10.7889	0.616394	No	3588
10848-137	BTNL3	Q6UXE8	BTNL3	0.517035	Fair	1.73602e-13	3.68165e-13	Yes	0.614994	Moderate	8.51821e-20	1.37214e-19	Yes	177	148	9.38439	0.577949	No	4077
10851-77	EBI3	Q14213	IL27B	0.899686	Strong	6.74543e-65	1.04612e-63	Yes	0.923953	Strong	5.96166e-75	3.48473e-74	Yes	177	71	14.9832	0.705128	No	2694
10852-114	HNRNPDL	O14979	HNRDL	0.313477	Fair	2.15129e-05	2.84124e-05	Yes	0.323907	Fair	1.09295e-05	1.34116e-05	Yes	177	62	15.6034	1.09719	No	964
10854-15	GCNT4	Q9P109	GCNT4	0.301831	Fair	4.44995e-05	5.7797e-05	Yes	0.445049	Fair	5.41961e-10	7.3304e-10	Yes	177	223	11.6927	0.830427	No	1717
10855-55	PLXNB2	O15031	PLXB2	0.939579	Strong	2.16335e-83	6.73875e-82	Yes	0.959828	Strong	1.62009e-98	2.57274e-97	Yes	177	108	13.3092	0.600515	No	3785
10866-60	PPP4R3A	Q6IN85	P4R3A	0.706634	Moderate	4.35352e-28	1.7918e-27	Yes	0.657432	Moderate	2.81664e-23	4.78565e-23	Yes	177	144	13.8831	0.616846	No	3584
10870-32	SPAST	Q9UBP0	Spastin:MIT	0.226842	None or poor	0.00239552	0.00282448	Yes	0.245059	None or poor	0.00101092	0.00115785	Yes	177	103	15.0622	1.23847	No	771
10876-300	BRAT1	Q6PJG6	BRAT1	0.366679	Fair	5.17413e-07	7.49935e-07	Yes	0.713413	Moderate	7.88938e-29	1.46848e-28	Yes	177	118	11.3587	0.264827	No	6991
10880-38	FAM163B	P0C2L3	F163B	-0.0222663	None or poor	0.768626	0.776725	No	0.273978	None or poor	0.000224187	0.000263013	Yes	177	328	12.6693	0.897831	No	1438
10882-12	DSC1	Q08554	Desmocollin-1	0.486013	Fair	7.01202e-12	1.34466e-11	Yes	0.725336	Moderate	3.4572e-30	6.595e-30	Yes	177	143	11.663	0.288242	No	6919
10885-36	C6orf89	Q6UWU4	CF089	0.467862	Fair	5.16926e-11	9.46387e-11	Yes	0.689599	Moderate	2.58722e-26	4.64261e-26	Yes	177	175	10.9595	0.765064	No	2182
10889-2	MRAP2	Q96G30	MRAP2	0.283285	None or poor	0.000133057	0.000168435	Yes	0.315011	Fair	1.95046e-05	2.37186e-05	Yes	177	97	11.4343	1.32576	No	684
10890-135	LCTL	Q6UWM7	LCTL	0.564569	Fair	2.74122e-16	6.78002e-16	Yes	0.689099	Moderate	2.90447e-26	5.20164e-26	Yes	177	210	11.0248	0.413814	No	6128
10892-8	OSMR	Q99650	OSMR	0.479396	Fair	1.47238e-11	2.7782e-11	Yes	0.65126	Moderate	9.78451e-23	1.64824e-22	Yes	177	138	12.5515	0.28977	No	6912
10894-25	SCGN	O76038	Secretagogin	0.673171	Moderate	1.02703e-24	3.69498e-24	Yes	0.877077	Strong	1.28441e-57	4.38917e-57	Yes	177	48	9.26023	0.352457	No	6602
10895-28	TMPRSS11B	Q86T26	TM11B	0.66733	Moderate	3.59368e-24	1.26788e-23	Yes	0.928046	Strong	5.65064e-77	3.58464e-76	Yes	177	170	10.6998	0.502807	No	5065
10900-272	STMN2	Q93045	STMN2	0.43951	Fair	9.34527e-10	1.59414e-09	Yes	0.477047	Fair	1.90883e-11	2.66849e-11	Yes	177	67	12.2778	1.14311	No	886
10902-53	ASPRV1	Q53RT3	APRV1	0.71267	Moderate	9.53624e-29	3.99251e-28	Yes	0.405938	Fair	2.07483e-08	2.70787e-08	Yes	177	804	10.0466	0.483242	No	5326
10903-50	STX8	Q9UNK0	STX8	0.210287	None or poor	0.00496425	0.00574995	Yes	0.221884	None or poor	0.00299601	0.00337578	Yes	177	203	14.7187	0.638254	No	3368
10907-116	NTM	Q9P121	NTRI	0.739872	Moderate	6.06409e-32	2.82797e-31	Yes	0.800926	Strong	7.84195e-41	1.82912e-40	Yes	177	155	14.2438	0.634208	No	3404
10908-2	GALNT13	Q8IUC8	GLT13	0.804924	Strong	1.6059e-41	1.05645e-40	Yes	0.93321	Strong	1.0497e-79	7.3288e-79	Yes	177	213	11.1176	0.429927	No	5968
10910-6	CEACAM4	O75871	CEAM4	0.487684	Fair	5.79946e-12	1.12128e-11	Yes	0.917873	Strong	3.80799e-72	2.00552e-71	Yes	177	67	10.0282	0.885922	No	1468
10916-44	PLA2R1	Q13018	PLA2R	0.788571	Moderate	8.46715e-39	5.05878e-38	Yes	0.76857	Moderate	8.83327e-36	1.8571e-35	Yes	177	66	12.4038	0.906625	No	1398
10917-40	GNGT2	O14610	GBGT2	0.652548	Moderate	7.56371e-23	2.50486e-22	Yes	0.813384	Strong	4.94417e-43	1.20852e-42	Yes	177	111	9.54383	0.476914	No	5414
10924-258	CYB5D2	Q8WUJ1	NEUFC	0.876381	Strong	2.03844e-57	2.40424e-56	Yes	0.954196	Strong	1.22592e-93	1.53009e-92	Yes	177	21	7.34823	0.600998	No	3782
10933-107	CALN1	Q9BXU9	CABP8	0.276413	None or poor	0.000195932	0.00024564	Yes	0.298682	None or poor	5.38811e-05	6.45422e-05	Yes	177	356	11.8032	0.279089	No	6953
10938-13	CD58	P19256	sLFA-3	0.44354	Fair	6.29301e-10	1.08107e-09	Yes	0.633215	Moderate	3.17669e-21	5.2434e-21	Yes	177	162	11.53	0.44617	No	5794
10939-16	PLEKHA4	Q9H4M7	PKHA4	0.537819	Fair	1.17103e-14	2.63691e-14	Yes	0.828552	Strong	6.04564e-46	1.56099e-45	Yes	177	55	9.32739	0.497691	No	5133
10940-25	SRL	Q86TD4	SRCA	0.616571	Moderate	6.4617e-20	1.89611e-19	Yes	0.722828	Moderate	6.76483e-30	1.28375e-29	Yes	177	113	11.0281	0.467515	No	5543
10945-11	STX6	O43752	Syntaxin-6	0.061009	None or poor	0.419855	0.4317	No	0.142339	None or poor	0.0587695	0.0622632	No	177	185	12.4244	1.31834	No	688
10948-14	PLD3	Q8IV08	PLD3	0.345002	Fair	2.56829e-06	3.56712e-06	Yes	0.445535	Fair	5.16405e-10	6.98992e-10	Yes	177	80	9.89815	0.765262	No	2178
10949-59	RPLP2	P05387	RLA2	0.550622	Fair	2.02434e-15	4.73993e-15	Yes	0.88806	Strong	5.86489e-61	2.18108e-60	Yes	177	89	9.63606	0.65625	No	3177
10953-14	CLEC2A	Q6UVW9	CLC2A	0.45633	Fair	1.7327e-10	3.08265e-10	Yes	0.747736	Moderate	6.06934e-33	1.21005e-32	Yes	177	111	9.57101	0.687796	No	2846
10955-4	CLEC10A	Q8IUN9	CLC10	0.501512	Fair	1.15764e-12	2.34001e-12	Yes	0.905227	Strong	5.99604e-67	2.62178e-66	Yes	177	128	9.50437	0.589398	No	3936
10956-82	GCSH	P23434	GCSH	0.724938	Moderate	3.84775e-30	1.68446e-29	Yes	0.923813	Strong	6.95872e-75	4.04805e-74	Yes	177	72	11.0463	0.976384	No	1205
10959-125	BET1L	Q9NYM9	BET1L	0.587682	Fair	8.04876e-18	2.14349e-17	Yes	0.831943	Strong	1.2328e-46	3.2219e-46	Yes	177	85	9.12406	0.598663	No	3811
10961-15	PLAAT4	Q9UL19	TIG3	0.312348	Fair	2.3115e-05	3.04619e-05	Yes	0.488521	Fair	5.27085e-12	7.43694e-12	Yes	177	139	11.9679	0.363876	No	6532
10966-1	AHSG	P02765	a2-HS-Glycoprotein	0.922625	Strong	2.55705e-74	5.68243e-73	Yes	0.996107	Strong	1.59329e-186	5.80674e-183	Yes	177	93	13.8939	0.670442	No	3026
10967-12	PRL	P01236	PRL	0.833143	Strong	6.9638e-47	5.38845e-46	Yes	0.95214	Strong	5.22277e-92	6.03308e-91	Yes	177	202	12.4613	0.718116	No	2577
10970-3	ART3	Q13508	NAR3	0.792048	Moderate	2.34095e-39	1.42549e-38	Yes	0.818101	Strong	6.56994e-44	1.63274e-43	Yes	177	47	11.2021	0.81548	No	1819
10974-20	SPINK7	P58062	ISK7	0.832393	Strong	9.95496e-47	7.67849e-46	Yes	0.84292	Strong	5.56475e-49	1.52429e-48	Yes	177	141	11.0836	0.668032	No	3049
10975-59	MUCL1	Q96DR8	MUCL1	0.337298	Fair	4.41295e-06	6.05306e-06	Yes	0.753904	Moderate	9.39285e-34	1.90126e-33	Yes	177	110	9.42084	0.813823	No	1828
10976-44	MUC1	P15941	MUC1:region 3	0.572314	Fair	8.66739e-17	2.19745e-16	Yes	0.893225	Strong	1.18734e-62	4.62067e-62	Yes	177	183	10.6817	0.546301	No	4470
10977-55	UCMA	Q8WVF2	UCMA	0.79793	Moderate	2.51418e-40	1.57574e-39	Yes	0.852522	Strong	3.47608e-51	9.9674e-51	Yes	177	86	11.2768	0.53436	No	4604
10978-39	GH2	P01242	SOM2	0.941217	Strong	2.09718e-84	6.98008e-83	Yes	0.964015	Strong	1.27636e-102	2.38549e-101	Yes	177	130	11.7657	0.511926	No	4935
10980-11	ACHE	P22303	ACES	0.881293	Strong	7.33741e-59	9.23703e-58	Yes	0.895776	Strong	1.60585e-63	6.44905e-63	Yes	177	65	11.6179	0.754142	No	2268
10981-56	NRG3	P56975	NRG3	0.596115	Fair	2.06916e-18	5.64449e-18	Yes	0.923899	Strong	6.33209e-75	3.69533e-74	Yes	177	104	9.85379	0.572302	No	4151
10990-21	LRRK2	Q5S007	LRRK2	0.382441	Fair	1.49584e-07	2.23152e-07	Yes	0.322117	Fair	1.22981e-05	1.50783e-05	Yes	177	121	14.5998	0.105032	High in serum	7213
11067-13	BGLAP	P02818	Osteocalcin	0.849526	Strong	1.75887e-50	1.55211e-49	Yes	0.944268	Strong	2.26372e-86	2.0729e-85	Yes	177	112	11.6086	0.659415	No	3146
11071-1	IL5	P05113	IL-5	0.624375	Moderate	1.60933e-20	4.83927e-20	Yes	0.971774	Strong	1.0576e-111	3.38107e-110	Yes	177	113	9.85337	0.477993	No	5396
11081-1	GPD1	P21695	GPDA	0.804502	Strong	1.90208e-41	1.24791e-40	Yes	0.804065	Strong	2.26506e-41	5.3396e-41	Yes	177	79	10.1181	0.795696	No	1944
11083-23	ENO2	P09104	NSE	0.541576	Fair	7.05039e-15	1.60645e-14	Yes	0.734937	Moderate	2.4655e-31	4.78461e-31	Yes	177	63	9.59907	0.853077	No	1599
11089-7	IGHA2|IGHA1	P01877|P01876	IgA	0.956093	Strong	3.29263e-95	1.93548e-93	Yes	0.958579	Strong	2.2389e-97	3.34412e-96	Yes	177	239	13.6042	0.808386	No	1855
11094-104	CLC	Q05315	LPPL	0.501293	Fair	1.18814e-12	2.40033e-12	Yes	0.926482	Strong	3.45979e-76	2.1426e-75	Yes	177	148	11.3344	0.348233	No	6629
11096-57	N6AMT1	Q9Y5N5	HEMK2	0.15459	None or poor	0.0399297	0.0438192	Yes	0.155202	None or poor	0.0391395	0.0418433	Yes	177	170	12.9163	0.988156	No	1181
11098-1	PDXK	O00764	PDXK	0.226448	None or poor	0.00243887	0.0028742	Yes	0.301887	Fair	4.43481e-05	5.32718e-05	Yes	177	105	11.8287	0.297797	No	6896
11101-18	TLR4	O00206	TLR4	0.703592	Moderate	9.22363e-28	3.74893e-27	Yes	0.953729	Strong	2.92028e-93	3.54176e-92	Yes	177	56	9.26294	0.485503	No	5300
11102-22	REG4	Q9BYZ8	REG4	0.782481	Moderate	7.59447e-38	4.39334e-37	Yes	0.781768	Moderate	9.77297e-38	2.13599e-37	Yes	177	83	15.7293	0.745603	No	2331
11103-24	HSPB1	P04792	HSP 27	0.302711	Fair	4.21671e-05	5.48361e-05	Yes	0.25989	None or poor	0.000477022	0.000552785	Yes	177	68	13.1328	2.68485	High in plasma	197
11104-13	CHI3L1	P36222	YKL-40	0.980629	Strong	7.65292e-126	2.65629e-123	Yes	0.981828	Strong	3.01651e-128	2.93165e-126	Yes	177	107	15.8654	0.634769	No	3397
11105-171	ENO1	P06733	Alpha enolase	0.207582	None or poor	0.0055646	0.00642287	Yes	0.237744	None or poor	0.00144063	0.00164202	Yes	177	97	16.6243	2.52552	High in plasma	217
11107-25	TENM3	Q9P273	TEN3	0.471565	Fair	3.47163e-11	6.416e-11	Yes	0.869029	Strong	2.28608e-55	7.30524e-55	Yes	177	201	9.84961	0.425515	No	6013
11109-56	SVEP1	Q4LDE5	SVEP1:Sushi 15-18	0.925088	Strong	1.68262e-75	3.88091e-74	Yes	0.934179	Strong	3.05056e-80	2.16932e-79	Yes	177	153	12.676	0.659025	No	3150
11110-4	TMEM119	Q4V9L6	TM119	0.429264	Fair	2.49588e-09	4.15733e-09	Yes	0.8413	Strong	1.26673e-48	3.44267e-48	Yes	177	101	9.82324	0.429874	No	5972
11112-18	TMEM167A	Q8TBQ9	KISHA	0.409065	Fair	1.57666e-08	2.50237e-08	Yes	0.894327	Strong	5.03425e-63	1.99276e-62	Yes	177	113	8.80535	0.547354	No	4460
11116-16	C11orf87	Q6NUJ2	CK087	0.530762	Fair	2.98647e-14	6.57457e-14	Yes	0.544105	Fair	4.99271e-15	7.42842e-15	Yes	177	92	12.1275	1.76643	No	411
11117-2	SPATA20	Q8TB22	SPT20	0.851737	Strong	5.33507e-51	4.80684e-50	Yes	0.940064	Strong	1.0919e-83	8.78464e-83	Yes	177	127	11.4079	0.53472	No	4597
11118-107	RAB17	Q9H0T7	RAB17	0.283488	None or poor	0.000131525	0.000166525	Yes	0.326139	Fair	9.42394e-06	1.15895e-05	Yes	177	468	13.4808	0.859781	No	1568
11120-49	NAT14	Q8WUY8	NAT14	0.45093	Fair	3.00639e-10	5.26389e-10	Yes	0.64972	Moderate	1.32884e-22	2.23332e-22	Yes	177	141	11.6954	0.630865	No	3439
11121-56	VWC2	Q2TAL6	VWC2	0.802129	Strong	4.88627e-41	3.15745e-40	Yes	0.828717	Strong	5.59946e-46	1.4463e-45	Yes	177	62	13.187	0.705026	No	2696
11122-97	SPG21	Q9NZD8	SPG21	0.266638	None or poor	0.000333969	0.000413434	Yes	0.457821	Fair	1.48561e-10	2.03546e-10	Yes	177	97	11.0377	0.730412	No	2459
11126-102	TRIO	O75962	TRIO	0.614528	Moderate	9.24019e-20	2.69623e-19	Yes	0.836207	Strong	1.58654e-47	4.22517e-47	Yes	177	146	10.5193	0.324887	No	6769
11128-29	TMEM132C	Q8N3T6	T132C:CD	0.77648	Moderate	6.16303e-37	3.48789e-36	Yes	0.956156	Strong	2.90939e-95	3.89111e-94	Yes	177	71	9.5835	0.775516	No	2109
11129-66	BMP15	O95972	BMP15	0.342171	Fair	3.13876e-06	4.34043e-06	Yes	0.59589	Fair	2.14672e-18	3.36432e-18	Yes	177	103	11.4379	0.350778	No	6613
11130-158	CACNB4	O00305	CACB4	0.217984	None or poor	0.00356061	0.00415918	Yes	0.333527	Fair	5.72164e-06	7.07345e-06	Yes	177	134	9.85954	0.804202	No	1890
11134-30	MTRF1L	Q9UGC7	RF1ML	0.567369	Fair	1.81433e-16	4.5352e-16	Yes	0.847019	Strong	6.65353e-50	1.86028e-49	Yes	177	215	10.6702	0.407846	No	6193
11135-5	MRPL55	Q7Z7F7	RM55	0.408224	Fair	1.69793e-08	2.68639e-08	Yes	0.764154	Moderate	3.73159e-35	7.74695e-35	Yes	177	59	9.39738	0.917104	No	1353
11137-43	CSF2RB	P32927	IL3RB:CD	0.496761	Fair	2.03022e-12	4.04988e-12	Yes	0.877719	Strong	8.3645e-58	2.87318e-57	Yes	177	109	9.68016	0.630239	No	3444
11138-16	RUNX3	Q13761	RUNX3	0.259759	None or poor	0.000480289	0.000588473	Yes	0.804537	Strong	1.8757e-41	4.42317e-41	Yes	177	122	11.4161	0.379027	No	6427
11140-56	COL1A1	P02452	CO1A1:C-term propeptide	0.924618	Strong	2.84871e-75	6.46862e-74	Yes	0.930145	Strong	4.64701e-78	3.05428e-77	Yes	177	107	11.8803	0.6769	No	2968
11142-11	ANGPTL1	O95841	ANGL1:C-term	0.864743	Strong	3.1449e-54	3.30305e-53	Yes	0.899502	Strong	7.85158e-65	3.26284e-64	Yes	177	81	10.6332	0.657916	No	3164
11143-32	OLFM3	Q96PB7	NOE3:N-term	0.476284	Fair	2.07582e-11	3.88564e-11	Yes	0.426048	Fair	3.37487e-09	4.48894e-09	Yes	177	216	12.6335	0.217836	No	7093
11144-10	DEFB116	Q30KQ4	DB116	0.614977	Moderate	8.54402e-20	2.49909e-19	Yes	0.949921	Strong	2.50237e-90	2.7062e-89	Yes	177	131	10.1117	0.40157	No	6243
11145-72	KIAA1549L	Q6ZVL6	K154L	0.822793	Strong	8.3153e-45	6.03687e-44	Yes	0.965708	Strong	2.02567e-104	4.22788e-103	Yes	177	153	10.493	0.423424	No	6035
11146-4	TBX22	Q9Y458	TBX22	0.421284	Fair	5.24601e-09	8.55057e-09	Yes	0.89346	Strong	9.8961e-63	3.87394e-62	Yes	177	209	9.93458	0.565928	No	4230
11147-17	TREML1	Q86YW5	TRML1:ITIM	0.369027	Fair	4.31885e-07	6.2797e-07	Yes	0.523675	Fair	7.48376e-14	1.08989e-13	Yes	177	98	9.28799	0.681829	No	2912
11149-3	TLR1	Q15399	TLR1:CD	0.716583	Moderate	3.48868e-29	1.48101e-28	Yes	0.909118	Strong	1.82196e-68	8.38929e-68	Yes	177	134	10.9635	0.451374	No	5738
11150-3	COL6A1	P12109	Collagen a1(VI)	0.573748	Fair	6.97983e-17	1.77888e-16	Yes	0.630168	Moderate	5.59046e-21	9.19424e-21	Yes	177	130	12.4254	0.476348	No	5422
11152-46	KLK13	Q9UKR3	kallikrein 13	0.918818	Strong	1.44239e-72	2.95325e-71	Yes	0.930197	Strong	4.36499e-78	2.87152e-77	Yes	177	114	13.5332	1.00583	No	1137
11154-3	NFE2L1	Q14494	NF2L1	0.313581	Fair	2.13715e-05	2.82358e-05	Yes	0.658396	Moderate	2.31262e-23	3.93572e-23	Yes	177	86	10.5647	1.01891	No	1105
11155-16	COL6A5	A8TX70	CO6A5	0.697126	Moderate	4.4091e-27	1.74948e-26	Yes	0.973603	Strong	3.25092e-114	1.19075e-112	Yes	177	89	9.25404	0.553878	No	4384
11157-35	HSPA1A	P0DMV8	HSP 70	0.166268	None or poor	0.0269803	0.0299011	Yes	0.142057	None or poor	0.0592779	0.0627835	No	177	197	12.3454	0.546141	No	4474
11158-40	BICDL1	Q6ZP65	BICR1	0.591256	Fair	4.54776e-18	1.22184e-17	Yes	0.804962	Strong	1.58167e-41	3.73947e-41	Yes	177	259	10.4132	0.557831	No	4340
11159-14	MUL1	Q969V5	MUL1:CD	0.250554	None or poor	0.000769339	0.00093105	Yes	0.693661	Moderate	1.00254e-26	1.81283e-26	Yes	177	78	8.18671	0.927869	No	1315
11160-56	RNF122	Q9H9V4	RN122	0.333326	Fair	5.80064e-06	7.88969e-06	Yes	0.560621	Fair	4.87379e-16	7.37493e-16	Yes	177	157	12.3826	0.289094	No	6915
11161-5	SPART	Q8N0X7	SPG20	0.142218	None or poor	0.0589874	0.0640105	No	0.119289	None or poor	0.113777	0.119052	No	177	90	11.2385	0.944849	No	1277
11162-37	EQTN	Q9NQ60	EQTN	0.532128	Fair	2.49584e-14	5.52618e-14	Yes	0.902584	Strong	5.90695e-66	2.51494e-65	Yes	177	63	9.16666	0.463496	No	5587
11163-7	FAM162B	Q5T6X4	F162B	0.617372	Moderate	5.61325e-20	1.65113e-19	Yes	0.912592	Strong	7.02689e-70	3.39874e-69	Yes	177	361	11.7508	0.359378	No	6564
11164-7	TENM2	Q9NT68	TEN2	0.321909	Fair	1.24678e-05	1.66688e-05	Yes	0.416174	Fair	8.35623e-09	1.10242e-08	Yes	177	388	12.6753	0.414911	No	6116
11167-6	MTMR1	Q13613	MTMR1	0.37644	Fair	2.41792e-07	3.55902e-07	Yes	0.57323	Fair	7.54855e-17	1.15615e-16	Yes	177	97	10.7876	0.346196	No	6645
11168-3	MEGF10	Q96KG7	MEG10	0.618437	Moderate	4.65106e-20	1.37365e-19	Yes	0.847432	Strong	5.3525e-50	1.49825e-49	Yes	177	66	10.4818	0.452789	No	5716
11171-25	FLNA	P21333	filamin A:CH2	0.198895	None or poor	0.0079555	0.00911182	Yes	0.193925	None or poor	0.00970067	0.0106729	Yes	177	104	11.4476	1.11629	No	930
11173-29	MILR1	Q7Z6M3	MILR1	0.500137	Fair	1.36313e-12	2.74243e-12	Yes	0.897385	Strong	4.4254e-64	1.8071e-63	Yes	177	80	9.73788	0.609889	No	3668
11174-8	THSD7A	Q9UPZ6	THS7A:TSP type-1 domain 6	0.922397	Strong	3.27299e-74	7.22934e-73	Yes	0.972683	Strong	6.26277e-113	2.15527e-111	Yes	177	69	12.0033	0.674836	No	2988
11175-45	LPCAT2	Q7L5N7	PCAT2	0.510182	Fair	4.05948e-13	8.41809e-13	Yes	0.697373	Moderate	4.15683e-27	7.55779e-27	Yes	177	281	10.8908	0.57141	No	4164
11177-16	KRT5	P13647	K2C5	0.891487	Strong	4.50985e-62	6.31811e-61	Yes	0.959695	Strong	2.15403e-98	3.4058e-97	Yes	177	403	14.8606	0.562365	No	4280
11178-21	SVEP1	Q4LDE5	SVEP1:EGF-like domains 4-6	0.895055	Strong	2.84168e-63	4.1676e-62	Yes	0.920971	Strong	1.51234e-73	8.36379e-73	Yes	177	109	12.0274	0.820197	No	1784
11179-7	TSSK1B	Q9BXA7	TSSK1	0.76637	Moderate	1.81789e-35	9.82252e-35	Yes	0.922848	Strong	2.00637e-74	1.14792e-73	Yes	177	125	10.7739	0.495415	No	5169
11180-17	SMARCC1	Q92922	SMRC1	0.504462	Fair	8.13072e-13	1.65961e-12	Yes	0.947562	Strong	1.26529e-88	1.26686e-87	Yes	177	123	11.0368	0.651932	No	3225
11184-51	CHGA	P10645	CgA	0.582179	Fair	1.91243e-17	5.0179e-17	Yes	0.609767	Moderate	2.10462e-19	3.36563e-19	Yes	177	66	15.9402	3.72295	High in plasma	84
11185-145	GCH1	P30793	GCH1	0.585385	Fair	1.1574e-17	3.06662e-17	Yes	0.956827	Strong	7.77637e-96	1.06545e-94	Yes	177	137	10.6091	0.518424	No	4836
11186-12	TMEM52	Q8NDY8	TMM52	0.76341	Moderate	4.74149e-35	2.52084e-34	Yes	0.968763	Strong	6.59249e-108	1.692e-106	Yes	177	104	10.1327	0.569844	No	4184
11187-11	CLEC12A	Q5QGZ9	CL12A	0.948662	Strong	2.07964e-89	8.56414e-88	Yes	0.972094	Strong	3.94834e-112	1.2848e-110	Yes	177	124	12.7741	0.463958	No	5578
11190-129	YME1L1	Q96TA2	YMEL1	0.38022	Fair	1.78882e-07	2.65717e-07	Yes	0.864234	Strong	4.26873e-54	1.31786e-53	Yes	177	239	11.7217	0.274897	No	6966
11192-168	TINAGL1	Q9GZM7	TINAL	0.734304	Moderate	2.9442e-31	1.33294e-30	Yes	0.760851	Moderate	1.07385e-34	2.21047e-34	Yes	177	142	12.4859	0.618492	No	3567
11193-27	HNF1A	P20823	HNF1A	0.691992	Moderate	1.48292e-26	5.76788e-26	Yes	0.957089	Strong	4.61569e-96	6.40834e-95	Yes	177	70	9.47925	0.485775	No	5295
11194-6	SIT1	Q9Y3P8	SIT1	0.828252	Strong	6.94651e-46	5.2253e-45	Yes	0.972205	Strong	2.79719e-112	9.2676e-111	Yes	177	98	10.5614	0.522582	No	4779
11196-31	COL6A3	P12111	Collagen alpha-3(VI):BPTI/Kunitz inhibitor	0.899552	Strong	7.53673e-65	1.16388e-63	Yes	0.919357	Strong	8.2533e-73	4.443e-72	Yes	177	92	12.5616	0.667533	No	3058
11198-37	CREB3L1	Q96BA8	CR3L1	0.468936	Fair	4.60779e-11	8.45361e-11	Yes	0.943383	Strong	8.63911e-86	7.76454e-85	Yes	177	172	10.9988	0.417544	No	6088
11200-52	CD93	Q9NPY3	C1QR1	0.853076	Strong	2.56606e-51	2.35271e-50	Yes	0.839268	Strong	3.50896e-48	9.45538e-48	Yes	177	187	12.8811	0.843796	No	1648
11201-19	PUS1	Q9Y606	TRUA	0.56498	Fair	2.58085e-16	6.39205e-16	Yes	0.859218	Strong	8.11346e-53	2.42274e-52	Yes	177	52	8.85513	0.488679	No	5265
11202-70	TBX5	Q99593	TBX5	0.354434	Fair	1.29786e-06	1.83906e-06	Yes	0.825233	Strong	2.7712e-45	7.05776e-45	Yes	177	101	10.4068	0.393637	No	6312
11203-97	PKLR	P30613	KPYR	0.394111	Fair	5.71656e-08	8.78515e-08	Yes	0.440587	Fair	8.41244e-10	1.13238e-09	Yes	177	104	14.5253	1.05058	No	1048
11204-80	CXADR	P78310	CXAR	0.282266	None or poor	0.000141009	0.000178348	Yes	0.266609	None or poor	0.000334478	0.000389832	Yes	177	187	11.9853	0.94031	No	1288
11205-10	ITGB7	P26010	Integrin beta-7	0.25304	None or poor	0.000678572	0.000823666	Yes	0.316646	Fair	1.75586e-05	2.13878e-05	Yes	177	226	14.7427	0.232019	No	7065
11207-3	MSR1	P21757	Macrophage scavenger receptor:CD	0.656528	Moderate	3.38675e-23	1.14023e-22	Yes	0.947617	Strong	1.15767e-88	1.16229e-87	Yes	177	143	9.91177	0.613614	No	3627
11208-15	NAGPA	Q9UK23	NAGPA	0.702553	Moderate	1.18937e-27	4.80826e-27	Yes	0.860455	Strong	3.96571e-53	1.19249e-52	Yes	177	119	13.2779	0.715047	No	2609
11211-7	TBCE	Q15813	TBCE	0.212959	None or poor	0.0044288	0.0051461	Yes	0.216671	None or poor	0.00377132	0.00423889	Yes	177	91	15.0947	1.36198	No	656
11212-7	TXNDC5	Q8NBS9	TXND5	0.643562	Moderate	4.44334e-22	1.43625e-21	Yes	0.665689	Moderate	5.08335e-24	8.76154e-24	Yes	177	166	13.2631	0.806224	No	1871
11214-40	DNAJB9	Q9UBS3	DNJB9	0.845828	Strong	1.24093e-49	1.07043e-48	Yes	0.837351	Strong	9.0596e-48	2.4251e-47	Yes	177	223	14.5956	0.809238	No	1852
11215-6	CDH15	P55291	CAD15:CD	0.460298	Fair	1.14866e-10	2.06577e-10	Yes	0.495298	Fair	2.40961e-12	3.41904e-12	Yes	177	91	12.7291	1.08924	No	974
11217-16	CTBP1	Q13363	CTBP1	0.170872	None or poor	0.0229696	0.0255455	Yes	0.30372	Fair	3.96346e-05	4.76885e-05	Yes	177	234	11.4551	1.17482	No	837
11218-84	TPMT	P51580	TPMT	0.277452	None or poor	0.000184919	0.000232192	Yes	0.318016	Fair	1.6071e-05	1.96152e-05	Yes	177	122	13.0232	0.399877	No	6253
11219-95	FGFBP3	Q8TAT2	FGFP3	0.664923	Moderate	5.97195e-24	2.09277e-23	Yes	0.685722	Moderate	6.30459e-26	1.1222e-25	Yes	177	219	11.3831	0.584561	No	3989
11220-53	C10orf105	Q8TEF2	CJ105	0.450088	Fair	3.27325e-10	5.72014e-10	Yes	0.924013	Strong	5.57909e-75	3.26897e-74	Yes	177	145	9.81152	0.425802	No	6007
11223-1	TMEM154	Q6P9G4	TM154	0.215871	None or poor	0.00390505	0.00455131	Yes	0.417096	Fair	7.68739e-09	1.01473e-08	Yes	177	157	9.80125	1.16867	No	845
11226-16	UBE3A	Q05086	UBE3A	0.157596	None or poor	0.0361776	0.0398035	Yes	0.188865	None or poor	0.0118166	0.0129287	Yes	177	366	13.7683	0.866818	No	1540
11227-31	TBL2	Q9Y4P3	TBL2	0.148545	None or poor	0.048471	0.0529059	No	0.167743	None or poor	0.0256351	0.0276207	Yes	177	131	11.9123	1.52638	No	543
11228-37	RIC3	Q7Z5B4	RIC3	0.428567	Fair	2.66525e-09	4.42831e-09	Yes	0.742885	Moderate	2.53532e-32	5.01083e-32	Yes	177	349	11.5628	0.473513	No	5463
11229-16	ERN1	O75460	ERN1	0.702423	Moderate	1.22776e-27	4.95524e-27	Yes	0.875304	Strong	4.14734e-57	1.3963e-56	Yes	177	130	11.5587	0.613769	No	3623
11231-12	FDX2	Q6P4F2	ADXL	0.391768	Fair	6.95512e-08	1.06081e-07	Yes	0.950776	Strong	5.7514e-91	6.41008e-90	Yes	177	62	8.34826	0.782825	No	2049
11232-46	TCN1	P20061	Holo-TC I	0.642802	Moderate	5.14724e-22	1.6579e-21	Yes	0.853798	Strong	1.72365e-51	4.99351e-51	Yes	177	171	12.8963	0.380768	No	6411
11237-49	PCOLCE	Q15113	PCOC1	0.958794	Strong	1.43322e-97	9.0841e-96	Yes	0.969029	Strong	3.15674e-108	8.21766e-107	Yes	177	182	12.8188	0.918724	No	1345
11239-49	TMPRSS6	Q8IU80	TMPS6	0.832429	Strong	9.78735e-47	7.5572e-46	Yes	0.832953	Strong	7.62331e-47	2.00673e-46	Yes	177	103	12.3414	0.226698	No	7072
11241-8	ASL	P04424	ARLY	0.892793	Strong	1.65816e-62	2.35601e-61	Yes	0.937155	Strong	6.06732e-82	4.58763e-81	Yes	177	84	14.6492	0.834416	No	1695
11242-33	TGM1	P22735	TGM1	0.661797	Moderate	1.14699e-23	3.96605e-23	Yes	0.965067	Strong	9.96228e-104	1.95728e-102	Yes	177	95	9.28091	0.5483	No	4450
11243-90	ADGRF1	Q5T601	GPR110	0.171473	None or poor	0.0224855	0.0250262	Yes	0.132398	None or poor	0.0789674	0.0832745	No	177	107	14.8239	0.135115	High in serum	7182
11245-43	FLNA	P21333	filamin A:CH1	0.284645	None or poor	0.000123103	0.000156134	Yes	0.294312	None or poor	7.00086e-05	8.3586e-05	Yes	177	200	16.0464	2.11756	High in plasma	300
11246-3	BPIFB1	Q8TDL5	LPLC1	0.971616	Strong	1.71129e-111	2.4458e-109	Yes	0.974979	Strong	3.18652e-116	1.37435e-114	Yes	177	163	15.4299	0.683463	No	2892
11247-20	NAGS	Q8N159	NAGS	0.711282	Moderate	1.35681e-28	5.65454e-28	Yes	0.898275	Strong	2.14821e-64	8.85151e-64	Yes	177	115	10.3976	0.502178	No	5072
11248-43	UROS	P10746	HEM4	0.388907	Fair	8.81893e-08	1.3353e-07	Yes	0.528456	Fair	4.03664e-14	5.90944e-14	Yes	177	177	12.2385	1.13474	No	897
11252-30	LRCH4	O75427	LRCH4:CH	0.445381	Fair	5.24388e-10	9.05535e-10	Yes	0.927123	Strong	1.65336e-76	1.03357e-75	Yes	177	247	11.6828	0.459124	No	5646
11254-13	PAPLN	O95428	PPN	0.516754	Fair	1.79821e-13	3.80689e-13	Yes	0.829969	Strong	3.1241e-46	8.098e-46	Yes	177	241	10.8735	0.414548	No	6120
11257-1	QDPR	P09417	DHPR	0.388266	Fair	9.29802e-08	1.40375e-07	Yes	0.375549	Fair	2.59449e-07	3.31137e-07	Yes	177	162	13.8024	1.25037	No	757
11258-41	MADCAM1	Q13477	MAdCAM-1	0.184895	None or poor	0.0137505	0.0154815	Yes	0.429333	Fair	2.4797e-09	3.30794e-09	Yes	177	118	12.4185	0.300648	No	6886
11260-47	SUN5	Q8TC36	SPA4L	0.503616	Fair	9.0005e-13	1.82896e-12	Yes	0.681278	Moderate	1.7208e-25	3.04292e-25	Yes	177	87	9.32105	0.574081	No	4127
11262-39	TRABD	Q9H4I3	TRABD	0.392744	Fair	6.41097e-08	9.80888e-08	Yes	0.478116	Fair	1.69653e-11	2.37351e-11	Yes	177	94	9.23591	0.372637	No	6465
11263-57	CASQ1	P31415	CASQ1	0.330089	Fair	7.22875e-06	9.78829e-06	Yes	0.327084	Fair	8.84737e-06	1.08988e-05	Yes	177	489	13.8993	0.539811	No	4543
11264-33	XDH	P47989	XDH	0.551231	Fair	1.85871e-15	4.36613e-15	Yes	0.886775	Strong	1.50239e-60	5.50299e-60	Yes	177	30	8.2568	0.573951	No	4128
11265-8	ALDH1A1	P00352	Retinal dehydrogenase 1	0.623559	Moderate	1.86469e-20	5.5864e-20	Yes	0.578046	Fair	3.62445e-17	5.57708e-17	Yes	177	117	12.1518	0.881905	No	1482
11266-8	SELPLG	Q14242	SELPL:ECD	0.754008	Moderate	9.09757e-34	4.56695e-33	Yes	0.817903	Strong	7.15712e-44	1.77745e-43	Yes	177	70	12.2512	0.610474	No	3663
11270-17	CHCHD10	Q8WYQ3	CHC10	0.472789	Fair	3.04028e-11	5.64027e-11	Yes	0.707076	Moderate	3.89994e-28	7.2021e-28	Yes	177	132	11.7412	0.43223	No	5940
11273-176	GSTT2B	P0CG30	GSTT2	0.51007	Fair	4.11529e-13	8.53138e-13	Yes	0.736328	Moderate	1.66562e-31	3.24445e-31	Yes	177	173	9.67314	0.572725	No	4146
11275-94	LRP1B	Q9NZR2	LRP1B	0.262433	None or poor	0.000417513	0.000513715	Yes	0.353121	Fair	1.42905e-06	1.79716e-06	Yes	177	139	11.0032	0.513281	No	4908
11277-23	ATF6	P18850	ATF6A	0.858311	Strong	1.36512e-52	1.32494e-51	Yes	0.867034	Strong	7.83712e-55	2.46334e-54	Yes	177	199	14.2119	0.762383	No	2205
11278-4	COL11A2	P13942	COL11A2	0.922201	Strong	4.04745e-74	8.85942e-73	Yes	0.928929	Strong	1.99352e-77	1.28364e-76	Yes	177	101	13.4243	0.786758	No	2015
11279-42	GABBR1	Q9UBS5	GABR1	0.650862	Moderate	1.05922e-22	3.48876e-22	Yes	0.854299	Strong	1.30583e-51	3.79665e-51	Yes	177	180	10.1667	0.48597	No	5293
11280-6	GAD1	Q99259	DCE1	0.523644	Fair	7.51337e-14	1.62363e-13	Yes	0.906824	Strong	1.45496e-67	6.4983e-67	Yes	177	111	10.612	0.379724	No	6423
11281-6	GRB7	Q14451	GRB7	0.392357	Fair	6.62141e-08	1.01181e-07	Yes	0.604034	Moderate	5.56944e-19	8.82705e-19	Yes	177	347	11.649	0.621968	No	3534
11282-16	MSR1	P21757	Macrophage scavenger receptor:ECD	0.677001	Moderate	4.44737e-25	1.61922e-24	Yes	0.957791	Strong	1.12506e-96	1.61746e-95	Yes	177	90	9.36829	0.604756	No	3728
11283-13	DCAF5	Q96JK2	DCAF5	0.412941	Fair	1.11739e-08	1.78846e-08	Yes	0.752982	Moderate	1.24596e-33	2.51713e-33	Yes	177	112	11.1783	0.321015	No	6788
11284-24	LAIR1	Q6GTX8	LAIR1	0.516906	Fair	1.76415e-13	3.73588e-13	Yes	0.767159	Moderate	1.40443e-35	2.94418e-35	Yes	177	175	10.0485	0.435417	No	5901
11285-8	CD34	P28906	CD34	0.412616	Fair	1.15028e-08	1.83949e-08	Yes	0.686627	Moderate	5.12821e-26	9.14819e-26	Yes	177	148	11.3207	0.366759	No	6504
11286-78	SELENOS	Q9BQE4	SELS	0.382333	Fair	1.50885e-07	2.24954e-07	Yes	0.412507	Fair	1.16154e-08	1.52686e-08	Yes	177	122	11.7519	0.174747	High in serum	7147
11287-14	CYB5A	P00167	Cytochrome b5	0.81881	Strong	4.82597e-44	3.43186e-43	Yes	0.899187	Strong	1.01772e-64	4.21728e-64	Yes	177	144	12.0248	0.667968	No	3050
11288-26	NT5C2	P49902	5NTC	0.0985083	None or poor	0.192078	0.201824	No	0.222632	None or poor	0.00289745	0.00326674	Yes	177	184	12.8656	0.870322	No	1525
11289-31	CSNK1D	P48730	KC1D	0.426708	Fair	3.17317e-09	5.24353e-09	Yes	0.917326	Strong	6.64406e-72	3.47407e-71	Yes	177	196	10.7495	0.471633	No	5485
11292-13	SCARA3	Q6AZY7	SCAR3:region 2	0.248749	None or poor	0.000842106	0.00101692	Yes	0.242237	None or poor	0.00116039	0.00132634	Yes	177	196	11.5978	0.301228	No	6881
11293-14	LRRN1	Q6UXK5	LRRN1:CD	0.639871	Moderate	9.04041e-22	2.87503e-21	Yes	0.85347	Strong	2.0655e-51	5.95546e-51	Yes	177	150	10.7174	0.440746	No	5852
11294-7	TMCC3	Q9ULS5	TMCC3:region 2	0.300404	Fair	4.85427e-05	6.28803e-05	Yes	0.396057	Fair	4.85175e-08	6.29148e-08	Yes	177	236	12.1149	0.792508	No	1965
11297-54	NOTCH2	Q04721	NOTC2	0.645491	Moderate	3.05315e-22	9.92614e-22	Yes	0.945921	Strong	1.74632e-87	1.67046e-86	Yes	177	65	8.41307	0.588427	No	3945
11300-32	SORT1	Q99523	SORT	0.630767	Moderate	5.00504e-21	1.53866e-20	Yes	0.923677	Strong	8.08256e-75	4.67941e-74	Yes	177	154	10.8683	0.388907	No	6350
11302-237	TNR	Q92752	TENR	0.341648	Fair	3.25647e-06	4.49764e-06	Yes	0.617258	Moderate	5.72637e-20	9.25694e-20	Yes	177	132	11.4601	0.48167	No	5352
11303-7	SAMHD1	Q9Y3Z3	SAMH1	0.460527	Fair	1.12155e-10	2.01801e-10	Yes	0.898165	Strong	2.35026e-64	9.66762e-64	Yes	177	136	11.1637	0.471379	No	5491
11307-33	WWP1	Q9H0M0	WWP1	-0.111883	None or poor	0.138174	0.146282	No	-0.0535323	None or poor	0.479154	0.488128	No	177	167	13.905	1.3081	No	695
11308-8	CREB3L4	Q8TEY5	CR3L4	0.694472	Moderate	8.28063e-27	3.25729e-26	Yes	0.871165	Strong	5.97882e-56	1.94032e-55	Yes	177	198	11.1221	0.415923	No	6104
11310-8	DSG3	P32926	Desmoglein-3	0.367255	Fair	4.95063e-07	7.18113e-07	Yes	0.643799	Moderate	4.24337e-22	7.08265e-22	Yes	177	106	10.6073	0.301233	No	6880
11311-79	RAG1	P15918	RAG-1	0.496117	Fair	2.18943e-12	4.35674e-12	Yes	0.898041	Strong	2.59995e-64	1.06827e-63	Yes	177	200	10.7032	0.407382	No	6199
11312-40	PMS2	P54278	PMS2	0.470572	Fair	3.86436e-11	7.12195e-11	Yes	0.908277	Strong	3.92803e-68	1.78167e-67	Yes	177	87	10.3369	0.41448	No	6121
11313-100	PCBD1	P61457	PHS	0.814017	Strong	3.78431e-43	2.62703e-42	Yes	0.883004	Strong	2.22697e-59	7.93372e-59	Yes	177	62	12.4712	0.655455	No	3188
11315-148	PPM1D	O15297	PPM1D	0.315337	Fair	1.91014e-05	2.52961e-05	Yes	0.673618	Moderate	9.32138e-25	1.62506e-24	Yes	177	160	11.2672	0.239111	No	7045
11318-20	APOA5	Q6Q788	Apo A-V	0.802646	Strong	3.98276e-41	2.58047e-40	Yes	0.832792	Strong	8.23407e-47	2.16282e-46	Yes	177	119	11.8287	0.638354	No	3367
11319-106	MRE11	P49959	MRE11	0.314193	Fair	2.05527e-05	2.71836e-05	Yes	0.509639	Fair	4.33877e-13	6.22668e-13	Yes	177	188	11.4779	0.427431	No	5989
11320-29	CHFR	Q96EP1	CHFR	0.454698	Fair	2.04882e-10	3.62473e-10	Yes	0.286805	None or poor	0.000108711	0.000128928	Yes	177	151	13.655	0.0868649	High in serum	7229
11324-3	PXDNL	A1KZ92	PXDNL	0.545025	Fair	4.40069e-15	1.01252e-14	Yes	0.896934	Strong	6.36343e-64	2.58401e-63	Yes	177	150	10.5321	0.325949	No	6761
11325-8	BTG2	P78543	BTG2	0.386185	Fair	1.10311e-07	1.65649e-07	Yes	0.59492	Fair	2.51437e-18	3.9371e-18	Yes	177	31	9.32328	0.530914	No	4653
11327-56	CLK2	P49760	CLK2	0.284597	None or poor	0.000123443	0.00015651	Yes	0.325365	Fair	9.92198e-06	1.21917e-05	Yes	177	73	11.026	0.867496	No	1536
11328-9	USB1	Q9BQ65	USB1	0.351997	Fair	1.55138e-06	2.1885e-06	Yes	0.867292	Strong	6.68832e-55	2.10497e-54	Yes	177	115	8.7805	0.510521	No	4953
11330-15	CSNK2B	P67870	CSK2B	0.343878	Fair	2.78179e-06	3.86071e-06	Yes	0.912151	Strong	1.07002e-69	5.12108e-69	Yes	177	49	10.7254	0.315168	No	6819
11333-82	ARHGAP25	P42331	RHG25	0.0996585	None or poor	0.186914	0.19654	No	0.192059	None or poor	0.0104382	0.0114636	Yes	177	145	15.8483	0.865549	No	1544
11334-7	LILRB3	O75022	LIRB3	0.421245	Fair	5.26459e-09	8.57895e-09	Yes	0.632742	Moderate	3.4693e-21	5.7212e-21	Yes	177	91	11.0484	0.272318	No	6975
11336-9	FANCF	Q9NPI8	FANCF	0.474636	Fair	2.48629e-11	4.63137e-11	Yes	0.792081	Moderate	2.31266e-39	5.2416e-39	Yes	177	236	10.0819	0.48636	No	5287
11338-49	BLK	P51451	BLK	0.471771	Fair	3.39495e-11	6.28066e-11	Yes	0.875142	Strong	4.61182e-57	1.54911e-56	Yes	177	70	10.2915	0.330408	No	6741
11342-59	PLXDC2	Q6UX71	PXDC2:CD	0.384837	Fair	1.23145e-07	1.8454e-07	Yes	0.393559	Fair	5.98782e-08	7.74813e-08	Yes	177	67	9.00349	0.822727	No	1765
11347-9	TALDO1	P37837	Transaldolase	0.498885	Fair	1.58092e-12	3.17271e-12	Yes	0.559897	Fair	5.41189e-16	8.18578e-16	Yes	177	143	14.8784	1.20194	No	808
11348-132	P4HA2	O15460	P4HA2	0.349347	Fair	1.88048e-06	2.64049e-06	Yes	0.683694	Moderate	9.99031e-26	1.77176e-25	Yes	177	202	10.879	0.606768	No	3704
11350-30	STUB1	Q9UNE7	CHIP	0.294615	None or poor	6.87584e-05	8.8376e-05	Yes	0.4104	Fair	1.40106e-08	1.83807e-08	Yes	177	117	11.43	0.934425	No	1301
11351-233	NHEJ1	Q9H9Q4	NHEJ1	0.224087	None or poor	0.00271412	0.00318981	Yes	0.697375	Moderate	4.1545e-27	7.55543e-27	Yes	177	110	9.23525	0.723032	No	2535
11352-42	TTN	Q8WZ42	TITIN	0.694998	Moderate	7.31137e-27	2.88536e-26	Yes	0.879405	Strong	2.67967e-58	9.32319e-58	Yes	177	178	9.7998	0.500706	No	5089
11353-143	SMAD2	Q15796	SMAD2	0.318923	Fair	1.51528e-05	2.01843e-05	Yes	0.413608	Fair	1.05267e-08	1.38475e-08	Yes	177	153	12.077	0.404603	No	6224
11354-21	PLCB1	Q9NQ66	Phospholipase C-beta-1	0.251876	None or poor	0.000719743	0.000872622	Yes	0.2932	None or poor	7.47824e-05	8.92272e-05	Yes	177	78	13.7719	1.37965	No	645
11355-10	EIF5A2	Q9GZV4	IF5A2	0.179252	None or poor	0.0169745	0.0190232	Yes	0.211659	None or poor	0.00468241	0.00523869	Yes	177	49	15.852	0.225854	No	7075
11356-19	ESS2	Q96DF8	DGC14	0.515657	Fair	2.06249e-13	4.35375e-13	Yes	0.843441	Strong	4.26169e-49	1.17176e-48	Yes	177	78	10.1472	0.432522	No	5936
11358-15	GRB10	Q13322	GRB10	0.0802769	None or poor	0.288162	0.299545	No	0.215565	None or poor	0.00395739	0.0044446	Yes	177	120	14.1214	2.61142	High in plasma	204
11360-39	RRM1	P23921	RRM1	0.557747	Fair	7.37546e-16	1.77895e-15	Yes	0.624394	Moderate	1.60399e-20	2.61088e-20	Yes	177	87	15.2503	0.690183	No	2831
11361-73	TYMP	P19971	TP	0.134037	None or poor	0.0752969	0.0811652	No	0.131353	None or poor	0.0813831	0.0857228	No	177	182	15.1755	1.71372	No	438
11363-58	AQP4	P55087	AQP4	0.416404	Fair	8.18411e-09	1.32065e-08	Yes	0.853787	Strong	1.73387e-51	5.02113e-51	Yes	177	145	11.5134	0.272889	No	6974
11364-18	MFN1	Q8IWA4	MFN1	0.733887	Moderate	3.30928e-31	1.49636e-30	Yes	0.936435	Strong	1.59286e-81	1.18352e-80	Yes	177	110	11.2808	0.661179	No	3123
11365-17	TENM4	Q6N022	TEN4	0.205615	None or poor	0.00604109	0.00696072	Yes	0.785926	Moderate	2.21483e-38	4.90697e-38	Yes	177	200	9.87675	0.455321	No	5688
11368-32	AK2	P54819	KAD2	0.0785045	None or poor	0.298973	0.310385	No	0.121573	None or poor	0.106973	0.11211	No	177	64	16.1607	3.20396	High in plasma	132
11369-23	ADH5	P11766	ADHX	0.160999	None or poor	0.0322936	0.0356379	Yes	0.177927	None or poor	0.0178204	0.0193265	Yes	177	188	15.1157	3.81602	High in plasma	73
11370-20	INPP5E	Q9NRR6	INP5E	0.377502	Fair	2.22246e-07	3.27659e-07	Yes	0.489552	Fair	4.68435e-12	6.6171e-12	Yes	177	190	10.8533	0.273709	No	6970
11371-1	GPR101	Q96P66	GP101	0.587935	Fair	7.7326e-18	2.0608e-17	Yes	0.876972	Strong	1.37725e-57	4.70199e-57	Yes	177	94	11.0742	0.306218	No	6856
11372-2	ZNF18	P17022	ZNF18	0.387904	Fair	9.57964e-08	1.44507e-07	Yes	0.571714	Fair	9.48636e-17	1.45112e-16	Yes	177	168	11.5845	0.663919	No	3100
11375-49	FOXL2	P58012	FOXL2	0.618531	Moderate	4.57479e-20	1.35167e-19	Yes	0.856904	Strong	3.03708e-52	8.97335e-52	Yes	177	137	9.67436	0.508031	No	4991
11377-19	ADH7	P40394	ADH7	0.938276	Strong	1.3208e-82	3.96186e-81	Yes	0.986949	Strong	9.88826e-141	1.84809e-138	Yes	177	262	15.2562	0.460249	No	5635
11378-37	SYK	P43405	KSYK:SH2, 1 and 2	0.196126	None or poor	0.00889006	0.0101424	Yes	0.19833	None or poor	0.00813894	0.00899132	Yes	177	41	11.6675	1.70663	No	440
11380-84	RBM24	Q9BX46	RBM24	0.379653	Fair	1.87189e-07	2.77603e-07	Yes	0.510968	Fair	3.68611e-13	5.29837e-13	Yes	177	162	10.7026	0.680996	No	2920
11381-56	PRPS1	P60891	PRPS1	0.593847	Fair	2.9934e-18	8.08707e-18	Yes	0.758774	Moderate	2.06966e-34	4.23282e-34	Yes	177	67	9.10736	0.652322	No	3222
11382-5	BLVRA	P53004	BIEA	0.296299	None or poor	6.21856e-05	8.0069e-05	Yes	0.331681	Fair	6.48936e-06	8.01711e-06	Yes	177	104	13.678	1.42775	No	611
11383-41	KRT7	P08729	Keratin 7	0.712549	Moderate	9.83405e-29	4.11483e-28	Yes	0.871843	Strong	3.88634e-56	1.26972e-55	Yes	177	81	12.0223	0.412899	No	6136
11387-3	ATF6B	Q99941	ATF6B	0.849959	Strong	1.39449e-50	1.23655e-49	Yes	0.850289	Strong	1.16792e-50	3.31631e-50	Yes	177	52	11.8023	0.829392	No	1724
11388-75	WFDC2	Q14508	HE4	0.906572	Strong	1.82227e-67	3.07465e-66	Yes	0.904477	Strong	1.15565e-66	4.99616e-66	Yes	177	142	13.741	0.706781	No	2685
11390-24	CA8	P35219	Carbonic Anhydrase VIII	0.494316	Fair	2.70166e-12	5.33669e-12	Yes	0.528898	Fair	3.81087e-14	5.58116e-14	Yes	177	98	8.7469	0.573539	No	4134
11391-69	MVK	Q03426	MVK	0.34757	Fair	2.13739e-06	2.98858e-06	Yes	0.316072	Fair	1.82198e-05	2.21784e-05	Yes	177	158	14.3594	0.170364	High in serum	7150
11395-5	PTK2B	Q14289	FAK2:FERM	-0.0127314	None or poor	0.866437	0.871819	No	0.0427444	None or poor	0.572138	0.580823	No	177	219	12.3116	0.899979	No	1421
11396-39	DNAI1	Q9UI46	DNAI1	0.30412	Fair	3.86686e-05	5.04124e-05	Yes	0.81183	Strong	9.49471e-43	2.30613e-42	Yes	177	164	10.3772	0.528988	No	4680
11401-181	RNF146	Q9NTX7	RN146	0.608154	Moderate	2.77302e-19	7.90789e-19	Yes	0.872364	Strong	2.78765e-56	9.15277e-56	Yes	177	183	11.5253	0.560551	No	4309
11402-17	KMT2C	Q8NEZ4	KMT2C	0.646383	Moderate	2.5646e-22	8.35272e-22	Yes	0.873603	Strong	1.25603e-56	4.16336e-56	Yes	177	49	9.12571	0.464821	No	5571
11405-150	CARD9	Q9H257	CARD9	0.286617	None or poor	0.000109898	0.00013975	Yes	0.264344	None or poor	0.00037739	0.000438723	Yes	177	61	11.0723	0.377789	No	6436
11406-82	ACAD8	Q9UKU7	ACAD8	0.57585	Fair	5.07205e-17	1.30268e-16	Yes	0.930535	Strong	2.89786e-78	1.91848e-77	Yes	177	247	11.0376	0.450839	No	5744
11407-57	PLSCR3	Q9NRY6	PLS3	0.364248	Fair	6.22936e-07	8.99481e-07	Yes	0.707565	Moderate	3.45318e-28	6.38352e-28	Yes	177	152	10.9032	0.347309	No	6641
11416-23	FBXL4	Q9UKA2	FBXL4:LRR4 and LRR5	0.278099	None or poor	0.000178352	0.000224294	Yes	0.427529	Fair	2.93814e-09	3.91376e-09	Yes	177	70	11.6221	0.478119	No	5395
11421-10	EHD4	Q9H223	EHD4	0.175031	None or poor	0.0197983	0.0221029	Yes	0.146867	None or poor	0.0510946	0.054274	No	177	434	12.6719	0.480262	No	5372
11422-2	DLX3	O60479	DLX3	0.517629	Fair	1.61125e-13	3.42703e-13	Yes	0.816973	Strong	1.06996e-43	2.64819e-43	Yes	177	71	8.4021	0.614745	No	3607
11424-4	FAH	P16930	FAAA	0.883616	Strong	1.44688e-59	1.85022e-58	Yes	0.937823	Strong	2.45473e-82	1.88144e-81	Yes	177	133	13.984	0.542787	No	4512
11425-31	RUFY1	Q96T51	RUFY1	0.377099	Fair	2.2947e-07	3.38105e-07	Yes	0.304898	Fair	3.68562e-05	4.44041e-05	Yes	177	135	14.8413	0.0835358	High in serum	7233
11428-31	PDLIM1	O00151	PDLI1	0.126461	None or poor	0.0934895	0.100095	No	0.138316	None or poor	0.0663616	0.0701944	No	177	171	12.9086	1.00358	No	1143
11429-80	HNRNPC	P07910	hnRNP C1/C2	0.662001	Moderate	1.09955e-23	3.80742e-23	Yes	0.806447	Strong	8.69149e-42	2.06225e-41	Yes	177	147	10.9831	0.644582	No	3297
11430-49	DTX1	Q86Y01	DTX1	0.464138	Fair	7.67697e-11	1.39545e-10	Yes	0.486662	Fair	6.51398e-12	9.1785e-12	Yes	177	228	11.853	0.842616	No	1657
11431-235	RECQL	P46063	RECQ1	0.27105	None or poor	0.000263173	0.000327349	Yes	0.405469	Fair	2.1616e-08	2.8201e-08	Yes	177	109	13.4728	0.802191	No	1904
11432-11	PQBP1	O60828	PQBP1	0.410093	Fair	1.4397e-08	2.29126e-08	Yes	0.523787	Fair	7.37665e-14	1.07472e-13	Yes	177	18	8.31147	0.455701	No	5681
11433-11	TCTN2	Q96GX1	TECT2	0.611295	Moderate	1.61836e-19	4.66622e-19	Yes	0.811893	Strong	9.248e-43	2.24695e-42	Yes	177	58	10.1035	0.421689	No	6051
11436-6	INA	Q16352	AINX	0.717365	Moderate	2.84824e-29	1.21196e-28	Yes	0.844744	Strong	2.17919e-49	6.03041e-49	Yes	177	110	10.7996	0.525777	No	4731
11438-6	DNAJB2	P25686	DNJB2	0.312878	Fair	2.235e-05	2.94805e-05	Yes	0.304553	Fair	3.76515e-05	4.53548e-05	Yes	177	377	13.6015	0.569391	No	4189
11439-88	RHPN2	Q8IUC4	RHPN2	0.499127	Fair	1.53641e-12	3.0851e-12	Yes	0.863003	Strong	8.89112e-54	2.72185e-53	Yes	177	107	10.3965	0.60107	No	3780
11440-58	SOCS3	O14543	SOCS-3	0.638014	Moderate	1.28751e-21	4.07144e-21	Yes	0.762907	Moderate	5.57226e-35	1.15256e-34	Yes	177	93	11.2078	0.494491	No	5182
11441-11	PYGL	P06737	PYGL	0.342549	Fair	3.05609e-06	4.22771e-06	Yes	0.382624	Fair	1.47377e-07	1.88992e-07	Yes	177	100	15.1518	0.899151	No	1427
11442-1	DNER	Q8NFT8	DNER:CD	0.638571	Moderate	1.15839e-21	3.66791e-21	Yes	0.970959	Strong	1.22945e-110	3.60699e-109	Yes	177	330	11.3021	0.378787	No	6430
11444-49	POLR3F	Q9H1D9	RPC6	0.504621	Fair	7.97679e-13	1.63002e-12	Yes	0.936443	Strong	1.57565e-81	1.17313e-80	Yes	177	207	9.88715	0.461801	No	5609
11448-34	GALK1	P51570	GALK1	0.263281	None or poor	0.000399245	0.000491819	Yes	0.319432	Fair	1.46599e-05	1.79078e-05	Yes	177	154	14.9133	1.65616	No	463
11449-22	CAPZA1	P52907	CAZA1	0.372476	Fair	3.30321e-07	4.83087e-07	Yes	0.366923	Fair	5.07833e-07	6.44541e-07	Yes	177	168	14.5987	1.94803	High in plasma	350
11450-110	P4HB	P07237	Protein disulfide-isomerase	0.65861	Moderate	2.21336e-23	7.53887e-23	Yes	0.788143	Moderate	9.89917e-39	2.21063e-38	Yes	177	83	12.7007	0.769407	No	2154
11454-87	EIF3G	O75821	EIF3G	0.210505	None or poor	0.00491837	0.00569862	Yes	0.21818	None or poor	0.00353008	0.00396957	Yes	177	104	15.4654	0.915358	No	1359
11456-2	MAGEB10	Q96LZ2	MAGBA	0.359904	Fair	8.64695e-07	1.23802e-06	Yes	0.858201	Strong	1.45343e-52	4.31355e-52	Yes	177	42	10.5039	0.361883	No	6548
11457-53	GALE	Q14376	GALE	0.338103	Fair	4.17305e-06	5.73371e-06	Yes	0.257378	None or poor	0.000543435	0.000627849	Yes	177	65	12.741	0.109244	High in serum	7206
11458-30	PCBP1	Q15365	PCBP1	0.125911	None or poor	0.0949348	0.101627	No	0.186588	None or poor	0.0128939	0.0140799	Yes	177	125	16.5991	1.76441	No	413
11459-81	ELL	P55199	ELL	0.522358	Fair	8.85557e-14	1.9052e-13	Yes	0.750385	Moderate	2.74195e-33	5.5058e-33	Yes	177	337	11.0955	0.614219	No	3617
11462-8	RBFOX2	O43251	RBM9	0.952791	Strong	1.62296e-92	8.04746e-91	Yes	0.967055	Strong	6.45551e-106	1.45229e-104	Yes	177	109	10.6905	0.614564	No	3611
11464-9	RELB	Q01201	RELB	0.332787	Fair	6.0185e-06	8.18295e-06	Yes	0.435645	Fair	1.35891e-09	1.8208e-09	Yes	177	63	10.155	0.642503	No	3325
11465-4	GPR135	Q8IZ08	GP135	0.469744	Fair	4.22453e-11	7.77591e-11	Yes	0.9146	Strong	1.00548e-70	5.01295e-70	Yes	177	46	9.64398	0.501998	No	5077
11468-15	RBM19	Q9Y4C8	RBM19	0.224301	None or poor	0.00268807	0.00316123	Yes	0.515377	Fair	2.13574e-13	3.08327e-13	Yes	177	91	11.586	0.416438	No	6097
11476-43	VPS4A	Q9UN37	VPS4A	0.132258	None or poor	0.0792878	0.0853662	No	0.142453	None or poor	0.0585645	0.062055	No	177	201	14.1088	0.917986	No	1350
11480-1	ALDH3A1	P30838	Aldehyde dehydrogenase, class 3	0.458122	Fair	1.44004e-10	2.57582e-10	Yes	0.89912	Strong	1.07605e-64	4.45646e-64	Yes	177	123	8.84967	0.561714	No	4286
11481-25	HAVCR2	Q8TDQ0	TIMD3	0.853699	Strong	1.8205e-51	1.67334e-50	Yes	0.970413	Strong	6.14029e-110	1.7415e-108	Yes	177	101	13.9857	0.715021	No	2610
11486-26	ZNF174	Q15697	ZN174	0.734051	Moderate	3.1607e-31	1.43007e-30	Yes	0.945422	Strong	3.81446e-87	3.6015e-86	Yes	177	157	11.4905	0.433074	No	5929
11487-4	SPOCK1	Q08629	Testican-1	0.60701	Moderate	3.36929e-19	9.57082e-19	Yes	0.91594	Strong	2.67553e-71	1.36664e-70	Yes	177	260	11.4521	0.455757	No	5678
11490-42	UBL4A	P11441	UBL4A	0.23322	None or poor	0.00178413	0.00211662	Yes	0.236382	None or poor	0.00153705	0.00175083	Yes	177	197	13.5255	0.684252	No	2880
11493-169	DYNLL2	Q96FJ2	DYL2	0.172028	None or poor	0.0220467	0.0245529	Yes	0.190112	None or poor	0.0112602	0.0123385	Yes	177	96	15.0139	1.21872	No	790
11494-4	ELL2	O00472	ELL2	0.539995	Fair	8.7353e-15	1.97861e-14	Yes	0.581211	Fair	2.22305e-17	3.43228e-17	Yes	177	115	10.9018	0.552853	No	4397
11510-31	APOL1	O14791	Apo L1	0.860754	Strong	3.33344e-53	3.31479e-52	Yes	0.879437	Strong	2.62165e-58	9.12568e-58	Yes	177	135	16.006	0.821678	No	1773
11510-51	APOL1	O14791	Apo L1	0.938168	Strong	1.53223e-82	4.57723e-81	Yes	0.953635	Strong	3.47241e-93	4.19047e-92	Yes	177	80	12.6096	0.788593	No	1993
11513-92	CD38	P28907	CD38	0.512462	Fair	3.06642e-13	6.40617e-13	Yes	0.529383	Fair	3.57729e-14	5.24435e-14	Yes	177	116	9.67026	0.593771	No	3886
11514-196	CD59	P13987	CD59	0.641094	Moderate	7.15143e-22	2.28526e-21	Yes	0.659319	Moderate	1.91358e-23	3.26042e-23	Yes	177	83	13.6982	0.515733	No	4875
11516-7	FABP1	P07148	FABPL	0.751302	Moderate	2.07763e-33	1.02601e-32	Yes	0.764268	Moderate	3.59566e-35	7.47114e-35	Yes	177	146	11.2632	0.634857	No	3396
11530-37	HMBS	P08397	HEM3	0.488887	Fair	5.05491e-12	9.79145e-12	Yes	0.529263	Fair	3.63366e-14	5.32484e-14	Yes	177	87	16.7585	0.902251	No	1411
11531-24	VSIR	Q9H7M9	GI24:CD	0.214644	None or poor	0.00411859	0.0047933	Yes	0.505993	Fair	6.76021e-13	9.67698e-13	Yes	177	140	10.8896	0.667512	No	3059
11534-6	LRIT3	Q3SXY7	LRIT3	0.659309	Moderate	1.91771e-23	6.54716e-23	Yes	0.916529	Strong	1.48441e-71	7.65737e-71	Yes	177	132	9.59185	0.496933	No	5144
11536-9	MYSM1	Q5VVJ2	MYSM1	0.709437	Moderate	2.16122e-28	8.95572e-28	Yes	0.885608	Strong	3.49493e-60	1.26928e-59	Yes	177	199	11.4563	0.331326	No	6736
11537-12	TFR2	Q9UP52	TFR2	0.493198	Fair	3.07647e-12	6.05737e-12	Yes	0.850477	Strong	1.05542e-50	3.00272e-50	Yes	177	103	10.3665	0.376479	No	6445
11538-216	MLYCD	O95822	DCMC	0.681496	Moderate	1.63861e-25	6.08759e-25	Yes	0.824491	Strong	3.87792e-45	9.83855e-45	Yes	177	181	10.2412	0.548472	No	4445
11539-4	ATP5MF	P56134	ATPK	0.342755	Fair	3.01195e-06	4.17141e-06	Yes	0.343135	Fair	2.93219e-06	3.65909e-06	Yes	177	172	12.4837	0.262459	No	6995
11540-37	FOXO3	O43524	FOXO3A	0.166811	None or poor	0.0264784	0.0293582	Yes	0.43051	Fair	2.21876e-09	2.96309e-09	Yes	177	93	11.1635	0.625387	No	3503
11542-11	TMEM230	Q96A57	TM230	0.33127	Fair	6.67303e-06	9.05599e-06	Yes	0.375387	Fair	2.62783e-07	3.35333e-07	Yes	177	339	12.1851	0.681946	No	2909
11543-84	LIMA1	Q9UHB6	LIMA1	0.1994	None or poor	0.00779484	0.00893062	Yes	0.461162	Fair	1.04951e-10	1.44337e-10	Yes	177	94	10.8941	0.733094	No	2430
11544-39	PHF3	Q92576	PHF3	0.38914	Fair	8.65092e-08	1.31095e-07	Yes	0.458286	Fair	1.4157e-10	1.94003e-10	Yes	177	111	9.72795	0.499269	No	5106
11545-9	TNFRSF14	Q92956	HVEM	0.333739	Fair	5.63924e-06	7.67733e-06	Yes	0.53422	Fair	1.89298e-14	2.78522e-14	Yes	177	228	12.8915	0.384683	No	6379
11546-7	CYGB	Q8WWM9	CYGB	0.757882	Moderate	2.73788e-34	1.40637e-33	Yes	0.95738	Strong	2.5775e-96	3.6269e-95	Yes	177	154	10.1838	0.571854	No	4155
11547-84	MUSK	O15146	MUSK	0.616699	Moderate	6.31864e-20	1.85488e-19	Yes	0.621648	Moderate	2.62745e-20	4.26822e-20	Yes	177	117	12.5728	0.852207	No	1603
11548-84	CDC25A	P30304	MPIP1	0.725584	Moderate	3.2336e-30	1.41901e-29	Yes	0.95464	Strong	5.33017e-94	6.74508e-93	Yes	177	58	8.70541	0.572754	No	4145
11549-6	ISL1	P61371	ISL1	0.577982	Fair	3.66027e-17	9.46088e-17	Yes	0.954068	Strong	1.55818e-93	1.92176e-92	Yes	177	133	10.8503	0.562056	No	4283
11551-16	HMG20B	Q9P0W2	HM20B	0.566933	Fair	1.93521e-16	4.82744e-16	Yes	0.9142	Strong	1.48761e-70	7.35632e-70	Yes	177	109	9.49919	0.57553	No	4108
11556-19	ARFGAP1	Q8N6T3	ARFG1	0.686945	Moderate	4.76742e-26	1.80331e-25	Yes	0.715922	Moderate	4.13985e-29	7.73332e-29	Yes	177	118	11.871	0.401474	No	6244
11557-3	SMURF1	Q9HCE7	SMUF1	0.60816	Moderate	2.7701e-19	7.90265e-19	Yes	0.711176	Moderate	1.39382e-28	2.58447e-28	Yes	177	193	10.8091	0.562763	No	4272
11560-76	NFATC4	Q14934	NFAC4	0.614358	Moderate	9.51843e-20	2.77519e-19	Yes	0.887137	Strong	1.15412e-60	4.2444e-60	Yes	177	151	9.9104	0.482189	No	5342
11562-9	POLE2	P56282	DPOE2	0.463763	Fair	7.98683e-11	1.4496e-10	Yes	0.946201	Strong	1.12186e-87	1.08165e-86	Yes	177	165	9.70845	0.431557	No	5954
11563-51	SYTL4	Q96C24	SYTL4:C2 2	0.338702	Fair	4.00264e-06	5.50477e-06	Yes	0.2146	None or poor	0.00412646	0.00463091	Yes	177	311	13.7581	0.185087	High in serum	7140
11565-58	ZNF23	P17027	ZNF23	0.632763	Moderate	3.45548e-21	1.06951e-20	Yes	0.964934	Strong	1.38342e-103	2.68185e-102	Yes	177	66	9.06268	0.496165	No	5156
11566-48	KRT72	Q14CN4	Keratin 72	0.346727	Fair	2.27059e-06	3.16753e-06	Yes	0.85641	Strong	4.01378e-52	1.1816e-51	Yes	177	133	8.96131	0.465001	No	5567
11567-23	ZNF10	P21506	ZNF10	0.235365	None or poor	0.00161288	0.00191751	Yes	0.549951	Fair	2.22368e-15	3.3289e-15	Yes	177	491	11.8099	0.285774	No	6929
11568-2	FKBP1B	P68106	FKB1B	0.317806	Fair	1.62916e-05	2.16775e-05	Yes	0.262897	None or poor	0.000407427	0.000472737	Yes	177	113	11.7268	0.757163	No	2243
11570-94	BCAP29	Q9UHQ4	BAP29	0.403166	Fair	2.64064e-08	4.14106e-08	Yes	0.672724	Moderate	1.13142e-24	1.97107e-24	Yes	177	95	10.2958	0.423465	No	6034
11571-75	KLRC3	Q07444	NKG2E:ECD	0.65089	Moderate	1.0533e-22	3.47083e-22	Yes	0.778232	Moderate	3.36663e-37	7.30556e-37	Yes	177	73	11.2314	0.788351	No	1997
11572-4	DNM2	P50570	DYN2	0.0892752	None or poor	0.237335	0.247664	No	0.108086	None or poor	0.152144	0.158381	No	177	162	14.235	1.98896	High in plasma	340
11573-3	SRSF6	Q13247	SRSF6	0.857972	Strong	1.656e-52	1.59242e-51	Yes	0.916351	Strong	1.77399e-71	9.12537e-71	Yes	177	48	10.3192	0.702786	No	2710
11582-63	DNAJA2	O60884	DNJA2	0.239289	None or poor	0.00133796	0.00159665	Yes	0.25712	None or poor	0.000550713	0.000635954	Yes	177	153	10.4536	0.805538	No	1877
11586-2	LRRN1	Q6UXK5	LRRN1:ECD	0.411711	Fair	1.24696e-08	1.9906e-08	Yes	0.412282	Fair	1.18515e-08	1.55734e-08	Yes	177	427	12.6767	0.307695	No	6849
11587-5	MGA	Q8IWI9	MGAP	0.285931	None or poor	0.000114333	0.000145263	Yes	0.270705	None or poor	0.000268168	0.000313702	Yes	177	268	12.9583	0.236513	No	7055
11590-5	RBM23	Q86U06	RBM23	0.611475	Moderate	1.56892e-19	4.52727e-19	Yes	0.723977	Moderate	4.97804e-30	9.4714e-30	Yes	177	129	10.8467	0.562828	No	4271
11591-43	PRC1	O43663	PRC1	0.666588	Moderate	4.20455e-24	1.47981e-23	Yes	0.954796	Strong	3.96895e-94	5.05764e-93	Yes	177	79	8.99259	0.500741	No	5088
11592-1	ELAVL1	Q15717	ELAV1	0.267384	None or poor	0.000320865	0.000397685	Yes	0.342522	Fair	3.06195e-06	3.81709e-06	Yes	177	110	11.6622	0.587453	No	3953
11593-21	CXCL9	Q07325	MIG	0.115024	None or poor	0.127381	0.135229	No	0.805464	Strong	1.29257e-41	3.05696e-41	Yes	177	289	9.99149	0.529178	No	4677
11596-47	ZNF75D	P51815	ZN75D	0.535298	Fair	1.64023e-14	3.6685e-14	Yes	0.890252	Strong	1.1475e-61	4.36542e-61	Yes	177	177	9.87727	0.420005	No	6064
11601-26	DHX8	Q14562	DHX8	0.688819	Moderate	3.0987e-26	1.18439e-25	Yes	0.880002	Strong	1.78312e-58	6.21874e-58	Yes	177	147	10.9837	0.419386	No	6069
11602-12	CPNE1	Q99829	CPNE1:VWFA	0.298696	None or poor	5.38369e-05	6.96022e-05	Yes	0.499716	Fair	1.43297e-12	2.04202e-12	Yes	177	166	12.3451	0.336067	No	6708
11606-22	DNAJB6	O75190	DNJB6	0.277919	None or poor	0.00018016	0.000226411	Yes	0.272603	None or poor	0.000241777	0.000283239	Yes	177	152	10.427	0.712182	No	2633
11607-15	BRD1	O95696	BRD1	0.555692	Fair	9.89199e-16	2.36557e-15	Yes	0.820276	Strong	2.53873e-44	6.35031e-44	Yes	177	163	9.81033	0.445696	No	5802
11608-5	MAP1LC3B	Q9GZQ8	MLP3B	0.285738	None or poor	0.000115611	0.000146862	Yes	0.301282	Fair	4.60153e-05	5.52654e-05	Yes	177	89	15.319	1.65818	No	461
11614-29	ERH	P84090	ERH	0.338031	Fair	4.19403e-06	5.76145e-06	Yes	0.48132	Fair	1.18869e-11	1.66879e-11	Yes	177	170	14.6031	0.461759	No	5610
11615-16	DAPP1	Q9UN19	DAPP1	0.105718	None or poor	0.161379	0.170181	No	0.163702	None or poor	0.029466	0.0316641	Yes	177	42	16.2867	2.11778	High in plasma	299
11616-9	HSF1	Q00613	HSF1	0.30055	Fair	4.81135e-05	6.23465e-05	Yes	0.646141	Moderate	2.68902e-22	4.49857e-22	Yes	177	217	11.8749	0.415076	No	6114
11617-1	ITGAL	P20701	LFA-1 alpha-L chain	0.337485	Fair	4.35599e-06	5.97606e-06	Yes	0.588071	Fair	7.56721e-18	1.17381e-17	Yes	177	275	11.4492	0.314139	No	6822
11618-83	MYB	P10242	MYB	0.5116	Fair	3.41039e-13	7.10238e-13	Yes	0.879024	Strong	3.46913e-58	1.20126e-57	Yes	177	126	10.1667	0.36561	No	6512
11626-7	UBE2V1	Q13404	UB2V1	0.336665	Fair	4.61047e-06	6.31568e-06	Yes	0.344335	Fair	2.69312e-06	3.36536e-06	Yes	177	81	13.4495	1.18574	No	825
11629-36	TRAF4	Q9BUZ4	TRAF4	0.450422	Fair	3.16463e-10	5.5343e-10	Yes	0.925685	Strong	8.57403e-76	5.23857e-75	Yes	177	79	8.6885	0.633042	No	3416
11633-89	AHSA1	O95433	AHSA1	0.0991196	None or poor	0.18932	0.199042	No	0.161922	None or poor	0.0313031	0.0335788	Yes	177	223	13.6232	1.1932	No	817
11634-32	RGS10	O43665	RGS10	0.211639	None or poor	0.00468642	0.00543765	Yes	0.267526	None or poor	0.000318435	0.00037155	Yes	177	142	16.3879	1.74232	No	428
11636-33	TAGLN2	P37802	Transgelin-2	0.194162	None or poor	0.00961018	0.0109417	Yes	0.196534	None or poor	0.0087464	0.00965216	Yes	177	232	15.0449	0.968426	No	1219
11638-42	B3GALT2	O43825	B3GT2	0.516371	Fair	1.88652e-13	3.98921e-13	Yes	0.85272	Strong	3.11818e-51	8.94469e-51	Yes	177	109	11.032	0.536082	No	4582
11643-73	DTX3L	Q8TDB6	DTX3L	0.337007	Fair	4.50264e-06	6.17261e-06	Yes	0.344353	Fair	2.68963e-06	3.36158e-06	Yes	177	148	11.8557	0.537201	No	4571
11645-9	P4HA1	P13674	P4HA1	0.547505	Fair	3.12503e-15	7.23582e-15	Yes	0.873582	Strong	1.27275e-56	4.21686e-56	Yes	177	470	11.3046	0.447589	No	5777
11646-4	CHST9	Q7L1S5	Carbohydrate sulfotransferase 9	0.894759	Strong	3.58596e-63	5.22762e-62	Yes	0.893334	Strong	1.09099e-62	4.25481e-62	Yes	177	97	9.98835	0.703954	No	2701
11647-6	FZD10	Q9ULW2	Frizzled-10:CD	0.379781	Fair	1.85279e-07	2.74938e-07	Yes	0.695814	Moderate	6.02564e-27	1.09365e-26	Yes	177	152	12.5575	0.426864	No	5993
11649-3	SMAP1	Q8IYB5	SMAP1	0.170957	None or poor	0.0229005	0.0254764	Yes	0.171286	None or poor	0.0226347	0.0244277	Yes	177	110	14.9508	1.57536	No	514
11651-24	AGO1	Q9UL18	AGO1	0.492245	Fair	3.43583e-12	6.73944e-12	Yes	0.768936	Moderate	7.82863e-36	1.64779e-35	Yes	177	111	9.29886	0.436599	No	5889
11653-69	SLC6A9	P48067	SC6A9	0.462875	Fair	8.76988e-11	1.58541e-10	Yes	0.803418	Strong	2.93058e-41	6.89732e-41	Yes	177	70	7.7399	0.623914	No	3521
11654-77	NRSN1	Q8IZ57	NRSN1	0.630407	Moderate	5.34887e-21	1.64022e-20	Yes	0.847854	Strong	4.28394e-50	1.20099e-49	Yes	177	102	9.98506	0.515418	No	4883
11656-110	EVL	Q9UI08	EVL	0.232344	None or poor	0.00185862	0.0022032	Yes	0.320009	Fair	1.41188e-05	1.72614e-05	Yes	177	110	11.3885	0.695021	No	2780
11657-86	SOCS7	O14512	SOCS7	0.403528	Fair	2.55912e-08	4.01754e-08	Yes	0.952871	Strong	1.40238e-92	1.6434e-91	Yes	177	187	9.81403	0.464006	No	5576
11659-31	CLINT1	Q14677	EPN4	0.223367	None or poor	0.00280355	0.0032928	Yes	0.311479	Fair	2.44228e-05	2.96104e-05	Yes	177	81	16.1482	1.07445	No	995
11661-11	NLRP1	Q9C000	NALP1	0.510187	Fair	4.05675e-13	8.41481e-13	Yes	0.939369	Strong	2.90037e-83	2.29293e-82	Yes	177	134	9.35929	0.65287	No	3220
11664-32	ARFGAP2	Q8N6H7	ARFG2	0.119917	None or poor	0.111874	0.119183	No	0.13038	None or poor	0.0836856	0.0880971	No	177	128	14.875	1.79762	No	403
11666-72	RGS8	P57771	RGS8	0.269353	None or poor	0.000288558	0.000358435	Yes	0.529001	Fair	3.75993e-14	5.50767e-14	Yes	177	217	12.5356	0.829486	No	1723
11667-29	TNS2	Q63HR2	TENC1	0.460148	Fair	1.16667e-10	2.09558e-10	Yes	0.885531	Strong	3.69436e-60	1.34104e-59	Yes	177	139	9.50109	0.452525	No	5718
11669-39	SLCO5A1	Q9H2Y9	SO5A1	0.694588	Moderate	8.05703e-27	3.17276e-26	Yes	0.929978	Strong	5.68291e-78	3.70839e-77	Yes	177	89	9.60452	0.531932	No	4636
11670-18	GPR101	Q96P66	GP101	0.38419	Fair	1.29806e-07	1.94163e-07	Yes	0.633535	Moderate	2.99226e-21	4.94011e-21	Yes	177	104	11.0355	0.244983	No	7034
11671-19	BRPF1	P55201	BRPF1	0.471195	Fair	3.61339e-11	6.66953e-11	Yes	0.752474	Moderate	1.45465e-33	2.93386e-33	Yes	177	150	12.3108	0.308384	No	6842
11672-17	KIF16B	Q96L93	KI16B	0.326834	Fair	8.9967e-06	1.2117e-05	Yes	0.53532	Fair	1.6356e-14	2.41042e-14	Yes	177	471	13.0267	0.460887	No	5628
11677-17	ZDHHC14	Q8IZN3	ZDH14	0.742196	Moderate	3.09835e-32	1.46744e-31	Yes	0.916452	Strong	1.60333e-71	8.26495e-71	Yes	177	61	8.41623	0.497106	No	5138
11678-105	GJD2	Q9UKL4	CXD2	0.55247	Fair	1.56149e-15	3.68459e-15	Yes	0.693358	Moderate	1.07641e-26	1.94399e-26	Yes	177	90	10.363	0.347939	No	6633
11681-8	AGFG1	P52594	NUPL	0.199148	None or poor	0.00787472	0.00902072	Yes	0.234375	None or poor	0.00168995	0.00192079	Yes	177	169	16.566	1.01066	No	1123
11682-7	TXNIP	Q9H3M7	TXNIP	0.417515	Fair	7.40054e-09	1.19686e-08	Yes	0.705211	Moderate	6.19245e-28	1.13953e-27	Yes	177	95	12.0826	0.358974	No	6569
11683-19	GGA3	Q9NZ52	GGA3	0.0427429	None or poor	0.572151	0.583437	No	0.0500749	None or poor	0.508036	0.516901	No	177	133	14.0782	1.82414	No	389
11690-47	ANAPC7	Q9UJX3	APC7	0.595393	Fair	2.32793e-18	6.33382e-18	Yes	0.903528	Strong	2.62971e-66	1.12819e-65	Yes	177	256	10.6837	0.419462	No	6068
11692-21	SHC4	Q6S5L8	SHC4	0.551557	Fair	1.7756e-15	4.17361e-15	Yes	0.800537	Strong	9.13441e-41	2.12854e-40	Yes	177	176	10.9866	0.334283	No	6717
11696-7	CRABP2	P29373	RABP2	0.920104	Strong	3.77915e-73	7.93839e-72	Yes	0.933462	Strong	7.62534e-80	5.36497e-79	Yes	177	278	15.591	0.698366	No	2747
11699-16	PTP4A2	Q12974	TP4A2	0.138056	None or poor	0.066879	0.0722944	No	0.130158	None or poor	0.0842169	0.088618	No	177	43	11.5597	1.3215	No	687
11708-2	LCN1	P31025	LCN1	0.751682	Moderate	1.85116e-33	9.17275e-33	Yes	0.90621	Strong	2.51648e-67	1.1137e-66	Yes	177	118	10.4591	0.478207	No	5394
11709-29	CPT1B	Q92523	CPT1B	0.58943	Fair	6.09323e-18	1.63105e-17	Yes	0.750653	Moderate	2.5286e-33	5.08301e-33	Yes	177	194	11.5877	0.527278	No	4710
11712-207	UNC45A	Q9H3U1	UN45A	-0.0346084	None or poor	0.647448	0.657277	No	0.0517467	None or poor	0.493959	0.502858	No	177	104	11.4506	3.40789	High in plasma	111
11715-1	POU2F1	P14859	PO2F1	0.367165	Fair	4.98469e-07	7.22765e-07	Yes	0.95	Strong	2.18759e-90	2.38702e-89	Yes	177	83	8.00462	0.695899	No	2774
11716-28	LRIT2	A6NDA9	LRIT2	0.574884	Fair	5.87534e-17	1.50317e-16	Yes	0.90146	Strong	1.53303e-65	6.48161e-65	Yes	177	152	10.3293	0.53391	No	4612
11814-29	MET	P08581	Met	0.856021	Strong	4.99469e-52	4.70974e-51	Yes	0.940642	Strong	4.7935e-84	3.93024e-83	Yes	177	243	11.5012	0.674538	No	2990
11816-84	JAK2	O60674	JAK2	0.140051	None or poor	0.0629937	0.0681956	No	0.118426	None or poor	0.116433	0.121814	No	177	209	14.7238	3.80658	High in plasma	74
11817-1	RPS6KB1	P23443	KS6B1	0.0445327	None or poor	0.556154	0.567442	No	0.132312	None or poor	0.0791655	0.0834713	No	177	203	12.0854	1.66845	No	456
11825-27	PPARGC1A	Q9UBK2	PRGC1	0.434429	Fair	1.52731e-09	2.57221e-09	Yes	0.478807	Fair	1.57179e-11	2.20069e-11	Yes	177	136	10.4148	0.324235	No	6775
11827-7	RORC	P51449	RORG	0.517052	Fair	1.73228e-13	3.67479e-13	Yes	0.830951	Strong	1.96988e-46	5.12801e-46	Yes	177	65	8.39008	0.621777	No	3535
11830-48	PTPN11	Q06124	SHP-2	0.125296	None or poor	0.0965718	0.103349	No	0.147146	None or poor	0.0506503	0.0538335	No	177	94	16.1673	3.15816	High in plasma	136
11833-83	FXN	Q16595	FRDA	0.526839	Fair	4.97883e-14	1.0846e-13	Yes	0.950939	Strong	4.34028e-91	4.86712e-90	Yes	177	131	10.4203	0.454215	No	5700
11836-144	DDR1	Q08345	discoidin domain receptor 1	0.836759	Strong	1.21164e-47	9.59959e-47	Yes	0.920063	Strong	3.94578e-73	2.15114e-72	Yes	177	68	10.0608	0.679989	No	2934
11837-7	TNFRSF18	Q9Y5U5	GITR	0.605176	Moderate	4.595e-19	1.29868e-18	Yes	0.941327	Strong	1.79073e-84	1.49344e-83	Yes	177	68	8.8908	0.63689	No	3378
11838-130	PIEZO1	Q92508	FA38A	0.574	Fair	6.71902e-17	1.71421e-16	Yes	0.969476	Strong	9.002e-109	2.42124e-107	Yes	177	93	9.20098	0.625112	No	3511
11851-21	TREM2	Q9NZC2	TREM2	0.859681	Strong	6.21141e-53	6.11824e-52	Yes	0.871169	Strong	5.96639e-56	1.93715e-55	Yes	177	132	12.8302	0.480482	No	5367
11872-9	PCDHGB1	Q9Y5G3	PCDGD	0.572242	Fair	8.76241e-17	2.21922e-16	Yes	0.946261	Strong	1.02134e-87	9.87341e-87	Yes	177	63	7.34873	0.688198	No	2840
11910-27	DLX4	Q92988	DLX4	0.283789	None or poor	0.000129287	0.000163749	Yes	0.224769	None or poor	0.00263193	0.00297428	Yes	177	64	11.9207	2.83769	High in plasma	176
11911-13	LRRC4B	Q9NT99	LRC4B:CD	0.439298	Fair	9.54066e-10	1.62557e-09	Yes	0.890907	Strong	6.99919e-62	2.67947e-61	Yes	177	78	8.58511	0.497047	No	5140
11926-23	AAGAB	Q6PD74	P34	0.248383	None or poor	0.000857576	0.00103456	Yes	0.276653	None or poor	0.000193336	0.000227478	Yes	177	155	15.3659	0.899438	No	1424
11934-9	INTS3	Q68E01	INT3	0.708263	Moderate	2.9009e-28	1.19936e-27	Yes	0.968692	Strong	8.02391e-108	2.03785e-106	Yes	177	72	8.95326	0.560726	No	4304
11949-25	EGF	P01133	EGF:CD	0.463519	Fair	8.19451e-11	1.48656e-10	Yes	0.734063	Moderate	3.14985e-31	6.10132e-31	Yes	177	186	10.4147	0.802062	No	1905
11952-1	IGDCC3	Q8IVU1	IGDC3:CD	0.601513	Moderate	8.49206e-19	2.37159e-18	Yes	0.888852	Strong	3.2652e-61	1.22365e-60	Yes	177	224	10.3225	0.429917	No	5970
11955-1	ARHGAP1	Q07960	RHG01:Rho-GAP	0.190714	None or poor	0.0110003	0.0124757	Yes	0.234394	None or poor	0.00168848	0.00191942	Yes	177	63	11.0918	1.02985	No	1084
11967-23	CRABP1	P29762	RABP1	0.384731	Fair	1.2421e-07	1.8606e-07	Yes	0.609729	Moderate	2.11854e-19	3.38567e-19	Yes	177	167	10.755	0.83443	No	1694
11969-5	S100A2	P29034	S100A2	0.873422	Strong	1.41203e-56	1.61829e-55	Yes	0.976297	Strong	2.96608e-118	1.37705e-116	Yes	177	125	10.6568	0.721326	No	2550
11988-24	PTPRH	Q9HD43	PTPRH	0.494819	Fair	2.54806e-12	5.04697e-12	Yes	0.855596	Strong	6.33997e-52	1.8574e-51	Yes	177	156	10.8849	0.498631	No	5119
11989-35	EMC1	Q8N766	EMC1	0.496819	Fair	2.01653e-12	4.02368e-12	Yes	0.724336	Moderate	4.52222e-30	8.61539e-30	Yes	177	106	10.1837	0.517724	No	4847
12001-7	TJP1	Q07157	ZO1	0.469248	Fair	4.45606e-11	8.18345e-11	Yes	0.769465	Moderate	6.57041e-36	1.38656e-35	Yes	177	68	9.34897	1.06495	No	1022
12008-3	CD7	P09564	CD7	0.72582	Moderate	3.03413e-30	1.33549e-29	Yes	0.756736	Moderate	3.91438e-34	7.97425e-34	Yes	177	73	10.332	0.521155	No	4805
12014-19	PTS	Q03393	PTPS	0.110269	None or poor	0.14399	0.152262	No	0.567206	Fair	1.85855e-16	2.82877e-16	Yes	177	59	9.69711	0.635417	No	3394
12016-60	CBL	P22681	CBL	0.0451299	None or poor	0.550865	0.562281	No	0.111267	None or poor	0.140373	0.146482	No	177	90	15.6449	1.48824	No	563
12018-84	TPK1	Q9H3S4	TPK1	0.565046	Fair	2.55572e-16	6.33413e-16	Yes	0.718717	Moderate	2.00176e-29	3.75858e-29	Yes	177	209	11.0627	0.45814	No	5650
12020-39	BPGM	P07738	PMGE	0.256751	None or poor	0.000561284	0.000685178	Yes	0.357947	Fair	1.00076e-06	1.26269e-06	Yes	177	62	11.5145	1.46262	No	586
12022-12	SMAD4	Q13485	SMAD4	0.0970565	None or poor	0.198743	0.208557	No	0.165891	None or poor	0.0273345	0.0294213	Yes	177	48	10.0707	1.23542	No	772
12030-82	DES	P17661	Desmin	0.304918	Fair	3.68125e-05	4.80614e-05	Yes	0.536037	Fair	1.48654e-14	2.19117e-14	Yes	177	193	11.2005	1.02436	No	1100
12033-3	BUB1	O43683	BUB1	0.486036	Fair	6.99362e-12	1.34149e-11	Yes	0.744229	Moderate	1.7118e-32	3.39057e-32	Yes	177	99	9.29672	0.784362	No	2029
12034-28	CAP1	Q01518	CAP 1	0.123355	None or poor	0.101889	0.108855	No	0.156773	None or poor	0.0371733	0.0397646	Yes	177	15	14.4901	3.33347	High in plasma	117
12041-33	HSPA1L	P34931	HS71L	0.4637	Fair	8.03982e-11	1.45886e-10	Yes	0.768493	Moderate	9.05856e-36	1.90392e-35	Yes	177	23	9.85244	1.06107	No	1032
12046-51	TARDBP	Q13148	TADBP	-0.011413	None or poor	0.880158	0.88477	No	0.203307	None or poor	0.00664642	0.00737379	Yes	177	150	9.60256	0.906349	No	1399
12077-32	MSTN	O14793	Myostatin	0.697897	Moderate	3.66695e-27	1.45977e-26	Yes	0.766029	Moderate	2.03173e-35	4.24822e-35	Yes	177	338	12.938	0.419643	No	6065
12329-21	RPS6KA1	Q15418	KS6A1	0.597458	Fair	1.66047e-18	4.55693e-18	Yes	0.764901	Moderate	2.93045e-35	6.10461e-35	Yes	177	75	9.7115	0.404792	No	6220
12332-7	EEF2K	O00418	EF2K	0.412775	Fair	1.13403e-08	1.8143e-08	Yes	0.870226	Strong	1.08156e-55	3.48674e-55	Yes	177	104	12.1919	0.712258	No	2630
12333-87	RPIA	P49247	RPIA	0.549337	Fair	2.42249e-15	5.65584e-15	Yes	0.470741	Fair	3.79448e-11	5.27421e-11	Yes	177	100	11.1388	0.723728	No	2522
12334-25	SHMT1	P34896	cSHMT	0.248455	None or poor	0.000854525	0.00103106	Yes	0.253732	None or poor	0.000655095	0.000754342	Yes	177	83	12.2658	2.21293	High in plasma	268
12338-27	EGFLAM	Q63HQ2	EGFLA	0.746576	Moderate	8.56701e-33	4.14091e-32	Yes	0.815438	Strong	2.06763e-43	5.09671e-43	Yes	177	113	13.5834	0.71276	No	2624
12340-17	AARS1	P49588	SYAC	0.060469	None or poor	0.423989	0.435705	No	0.088283	None or poor	0.242609	0.249982	No	177	114	13.5162	2.15744	High in plasma	285
12341-8	DUSP6	Q16828	DUS6	0.138563	None or poor	0.0658747	0.0712299	No	0.17806	None or poor	0.0177335	0.0192436	Yes	177	143	11.6373	0.654621	No	3201
12343-14	ACAP2	Q15057	CENB2	0.233176	None or poor	0.00178774	0.00212021	Yes	0.224802	None or poor	0.00262799	0.0029703	Yes	177	197	11.7829	0.633994	No	3407
12345-4	ANAPC10	Q9UM13	APC10	0.347223	Fair	2.19127e-06	3.06039e-06	Yes	0.706699	Moderate	4.28391e-28	7.90717e-28	Yes	177	249	11.0165	0.497891	No	5131
12347-29	CCM2	Q9BSQ5	CCM2	0.16886	None or poor	0.0246546	0.027386	Yes	0.191923	None or poor	0.0104939	0.0115213	Yes	177	236	14.1249	0.678637	No	2950
12348-46	SARS2	Q9NP81	SYSM	0.244413	None or poor	0.00104347	0.00125385	Yes	0.297257	None or poor	5.87103e-05	7.02577e-05	Yes	177	247	11.0964	0.763441	No	2199
12350-86	ETS2	P15036	ETS2	0.63411	Moderate	2.68759e-21	8.38248e-21	Yes	0.788097	Moderate	1.0067e-38	2.24743e-38	Yes	177	98	11.032	0.707764	No	2675
12351-25	STAT1	P42224	STAT1	0.162363	None or poor	0.0308391	0.0340844	Yes	0.199924	None or poor	0.00763148	0.00843839	Yes	177	236	16.477	2.2544	High in plasma	255
12352-70	ARRDC3	Q96B67	ARRD3	0.758437	Moderate	2.30043e-34	1.18752e-33	Yes	0.904605	Strong	1.03286e-66	4.47858e-66	Yes	177	70	10.0358	0.784485	No	2025
12355-223	MRRF	Q96E11	RRFM	0.314929	Fair	1.96067e-05	2.59465e-05	Yes	0.53364	Fair	2.04402e-14	3.00622e-14	Yes	177	280	11.9352	0.368783	No	6492
12356-65	SRI	P30626	Sorcin	0.286762	None or poor	0.00010898	0.000138631	Yes	0.371264	Fair	3.63082e-07	4.62272e-07	Yes	177	15	12.0244	1.55386	No	527
12357-41	SNAP29	O95721	SNP29	0.209272	None or poor	0.00518221	0.00599478	Yes	0.566932	Fair	1.93548e-16	2.94525e-16	Yes	177	125	10.6206	0.648557	No	3256
12358-6	IGBP1	P78318	IGBP1	0.250627	None or poor	0.000766516	0.000927787	Yes	0.271282	None or poor	0.000259866	0.000304234	Yes	177	94	14.0686	1.90913	High in plasma	365
12361-102	RRAS2	P62070	RRAS2	0.491531	Fair	3.73098e-12	7.29678e-12	Yes	0.802184	Strong	4.78015e-41	1.1207e-40	Yes	177	220	10.2653	0.586041	No	3975
12363-70	TRIB2	Q92519	TRIB2	0.461834	Fair	9.7819e-11	1.76398e-10	Yes	0.792274	Moderate	2.15195e-39	4.8819e-39	Yes	177	272	11.5249	0.443769	No	5820
12365-108	RUVBL1	Q9Y265	RUVB1	0.553123	Fair	1.42414e-15	3.36921e-15	Yes	0.825948	Strong	2.0017e-45	5.10869e-45	Yes	177	137	11.7474	0.616369	No	3590
12366-16	CRYGD	P07320	CRGD	0.430528	Fair	2.215e-09	3.69878e-09	Yes	0.758501	Moderate	2.25505e-34	4.61068e-34	Yes	177	150	9.45965	0.506543	No	5016
12367-52	MACO1	Q8N5G2	MACOI	0.305624	Fair	3.52391e-05	4.60483e-05	Yes	0.35759	Fair	1.02767e-06	1.29619e-06	Yes	177	76	9.06652	1.06885	No	1012
12368-18	KAT2B	Q92831	PCAF	0.224114	None or poor	0.00271089	0.00318704	Yes	0.323121	Fair	1.15117e-05	1.41237e-05	Yes	177	264	9.84671	0.572556	No	4149
12370-30	APOF	Q13790	Apo F	0.900668	Strong	2.97968e-65	4.67073e-64	Yes	0.91659	Strong	1.39598e-71	7.2114e-71	Yes	177	65	14.7875	0.828906	No	1729
12372-50	TPM3	P06753	Tropomyosin alpha-3 chain	0.600166	Moderate	1.06216e-18	2.94825e-18	Yes	0.906392	Strong	2.13946e-67	9.50307e-67	Yes	177	59	9.1572	0.665435	No	3084
12373-73	TRA2B	P62995	TRA2B	0.86163	Strong	1.99786e-53	2.00861e-52	Yes	0.89553	Strong	1.95063e-63	7.81216e-63	Yes	177	96	13.4833	0.638763	No	3363
12374-8	PAFAH1B3	Q15102	PA1B3	0.350323	Fair	1.75227e-06	2.46379e-06	Yes	0.406344	Fair	2.00256e-08	2.61402e-08	Yes	177	174	14.8495	1.16428	No	854
12376-85	CDKN2D	P55273	p19-INK4d	0.122812	None or poor	0.103418	0.110433	No	0.14451	None or poor	0.0549794	0.0583072	No	177	146	13.754	1.18453	No	828
12378-71	TAPBP	O15533	TPSN	0.718139	Moderate	2.32782e-29	9.9516e-29	Yes	0.852966	Strong	2.72595e-51	7.83496e-51	Yes	177	170	12.1078	0.639321	No	3355
12381-26	CBR1	P16152	CBR1	0.804948	Strong	1.59036e-41	1.04717e-40	Yes	0.770022	Moderate	5.46129e-36	1.15484e-35	Yes	177	405	12.3356	0.803977	No	1891
12382-2	DDX58	O95786	DDX58	0.451726	Fair	2.7735e-10	4.86664e-10	Yes	0.794958	Moderate	7.83573e-40	1.79268e-39	Yes	177	93	10.0972	0.568663	No	4201
12384-92	COPS7B	Q9H9Q2	CSN7B	0.793499	Moderate	1.35919e-39	8.33934e-39	Yes	0.786178	Moderate	2.02227e-38	4.48306e-38	Yes	177	66	12.2525	0.37181	No	6473
12385-4	CAPN3	P20807	CAN3	0.481674	Fair	1.14257e-11	2.16936e-11	Yes	0.545261	Fair	4.26047e-15	6.34792e-15	Yes	177	154	12.1811	0.697064	No	2761
12386-11	RNPEP	Q9H4A4	AMPB	0.566656	Fair	2.01601e-16	5.02039e-16	Yes	0.618089	Moderate	4.94655e-20	8.00697e-20	Yes	177	227	13.1188	1.22799	No	781
12387-7	PDLIM4	P50479	PDLI4	0.510937	Fair	3.69999e-13	7.69016e-13	Yes	0.49287	Fair	3.19601e-12	4.52784e-12	Yes	177	106	11.1457	0.322336	No	6784
12389-4	ORC6	Q9Y5N6	ORC6	0.550233	Fair	2.13765e-15	5.00204e-15	Yes	0.830638	Strong	2.28266e-46	5.93166e-46	Yes	177	181	11.1734	0.486568	No	5285
12391-27	PDZD7	Q9H5P4	PDZD7	0.414563	Fair	9.66162e-09	1.55118e-08	Yes	0.415788	Fair	8.65259e-09	1.14048e-08	Yes	177	107	10.2948	0.386501	No	6362
12392-30	ARL1	P40616	ARL1	0.283805	None or poor	0.00012917	0.000163629	Yes	0.282028	None or poor	0.000142923	0.000168872	Yes	177	108	11.7154	0.353252	No	6597
12394-53	C16orf54	Q6UWD8	CP054	0.670919	Moderate	1.67005e-24	5.95547e-24	Yes	0.960498	Strong	3.82821e-99	6.27053e-98	Yes	177	96	9.80082	0.479315	No	5383
12395-86	DARS2	Q6PI48	SYDM	0.102365	None or poor	0.175166	0.184373	No	0.0957658	None or poor	0.204808	0.211872	No	177	55	13.5551	3.2307	High in plasma	128
12396-19	HIBCH	Q6NVY1	HIBCH	0.440021	Fair	8.89049e-10	1.51763e-09	Yes	0.4315	Fair	2.01998e-09	2.70208e-09	Yes	177	83	13.183	1.65059	No	467
12398-15	PAX4	O43316	PAX4	0.598834	Fair	1.32396e-18	3.65682e-18	Yes	0.93658	Strong	1.31344e-81	9.82922e-81	Yes	177	176	10.2629	0.474974	No	5443
12399-194	CCDC50	Q8IVM0	CCD50	0.0091	None or poor	0.904315	0.908052	No	0.00642189	None or poor	0.932394	0.933932	No	177	92	12.3768	0.340176	No	6689
12400-25	UBE2T	Q9NPD8	UBE2T	0.543412	Fair	5.48999e-15	1.2568e-14	Yes	0.873914	Strong	1.02663e-56	3.40916e-56	Yes	177	126	10.8459	0.349584	No	6624
12401-3	STAMBPL1	Q96FJ0	STALP	0.119826	None or poor	0.112148	0.119457	No	0.263333	None or poor	0.000398139	0.000462108	Yes	177	274	11.9888	0.524044	No	4755
12403-30	RAB39B	Q96DA2	RB39B	0.494191	Fair	2.74132e-12	5.41357e-12	Yes	0.597485	Fair	1.65306e-18	2.59848e-18	Yes	177	232	11.4844	0.466627	No	5551
12406-119	DIRAS3	O95661	ARHI	0.519173	Fair	1.3266e-13	2.82819e-13	Yes	0.875398	Strong	3.89793e-57	1.31476e-56	Yes	177	182	11.5128	0.288543	No	6916
12408-333	RAB22A	Q9UL26	RB22A	0.249512	None or poor	0.000810586	0.000979665	Yes	0.396521	Fair	4.66484e-08	6.05234e-08	Yes	177	112	12.6156	0.813932	No	1827
12409-90	RAB7B	Q96AH8	RAB7B	0.576919	Fair	4.30788e-17	1.10837e-16	Yes	0.93005	Strong	5.21008e-78	3.41513e-77	Yes	177	143	10.3294	0.559794	No	4320
12411-60	MAX	P61244	MAX	0.218454	None or poor	0.00348781	0.00407675	Yes	0.258491	None or poor	0.00051301	0.000593733	Yes	177	130	13.2648	1.73177	No	432
12414-31	YWHAB	P31946	14-3-3 protein beta/alpha	0.208662	None or poor	0.00531756	0.00614356	Yes	0.207461	None or poor	0.00559287	0.00622959	Yes	177	54	14.3106	1.30972	No	694
12415-122	EDF1	O60869	EDF1	0.388818	Fair	8.88411e-08	1.34433e-07	Yes	0.51949	Fair	1.27451e-13	1.84837e-13	Yes	177	314	12.5909	0.437613	No	5882
12417-46	TPRKB	Q9Y3C4	TPRKB	0.452805	Fair	2.48564e-10	4.37628e-10	Yes	0.398126	Fair	4.07056e-08	5.286e-08	Yes	177	75	11.8697	0.305785	No	6858
12420-10	GPD1L	Q8N335	GPD1L	0.247392	None or poor	0.000900892	0.00108539	Yes	0.305426	Fair	3.56728e-05	4.3021e-05	Yes	177	116	13.7946	0.677576	No	2960
12422-143	ALOX15B	O15296	LX15B	0.869985	Strong	1.25812e-55	1.37901e-54	Yes	0.942559	Strong	2.94897e-85	2.58665e-84	Yes	177	59	9.94992	0.598285	No	3818
12423-38	A1CF	Q9NQ94	A1CF	0.65061	Moderate	1.11371e-22	3.66164e-22	Yes	0.909409	Strong	1.3941e-68	6.44361e-68	Yes	177	149	11.0592	0.479915	No	5378
12424-107	THYN1	Q9P016	THYN1	-0.0984703	None or poor	0.19225	0.201947	No	0.171091	None or poor	0.0227919	0.0245937	Yes	177	159	10.349	0.379915	No	6422
12425-104	ARF6	P62330	ARF6	0.0454277	None or poor	0.548237	0.559835	No	0.236115	None or poor	0.0015567	0.00177294	Yes	177	161	11.2881	0.788673	No	1990
12426-19	MOB1A	Q9H8S9	MOL1B	0.257457	None or poor	0.00054121	0.000661671	Yes	0.226801	None or poor	0.00240001	0.00271556	Yes	177	161	13.889	0.434936	No	5907
12427-8	CDC25B	P30305	MPIP2	0.355678	Fair	1.18411e-06	1.68278e-06	Yes	0.365279	Fair	5.75911e-07	7.30436e-07	Yes	177	490	13.7631	0.324331	No	6774
12428-2	LYPLAL1	Q5VWZ2	LYPL1	0.316985	Fair	1.71796e-05	2.28174e-05	Yes	0.760534	Moderate	1.18751e-34	2.44169e-34	Yes	177	162	10.5036	0.563128	No	4265
12430-78	PAIP1	Q9H074	PAIP1	0.568702	Fair	1.48846e-16	3.73731e-16	Yes	0.9005	Strong	3.42889e-65	1.43887e-64	Yes	177	166	10.8387	0.49579	No	5162
12431-13	PELO	Q9BRX2	PELO	0.409184	Fair	1.56013e-08	2.47751e-08	Yes	0.587771	Fair	7.93596e-18	1.23075e-17	Yes	177	159	12.191	0.453979	No	5702
12432-23	CACYBP	Q9HB71	CYBP	0.115078	None or poor	0.127201	0.135057	No	0.149962	None or poor	0.046342	0.049312	Yes	177	119	15.1447	1.94572	High in plasma	351
12433-8	ARL11	Q969Q4	ARL11	0.419156	Fair	6.37405e-09	1.03337e-08	Yes	0.441209	Fair	7.91544e-10	1.06568e-09	Yes	177	201	13.1323	0.954084	No	1247
12434-25	IST1	P53990	K0174	0.113188	None or poor	0.133607	0.141652	No	0.192073	None or poor	0.0104326	0.0114592	Yes	177	192	14.2219	1.29547	No	708
12436-84	GSTO1	P78417	GST omega-1	0.680134	Moderate	2.22169e-25	8.21192e-25	Yes	0.695797	Moderate	6.04955e-27	1.09771e-26	Yes	177	90	11.5827	0.619874	No	3554
12437-18	ULK3	Q6PHR2	ULK3	0.204321	None or poor	0.00637404	0.00732813	Yes	0.96049	Strong	3.89852e-99	6.37137e-98	Yes	177	194	10.195	0.506428	No	5019
12438-127	MPG	P29372	3MG	0.202068	None or poor	0.00699308	0.00803097	Yes	0.341601	Fair	3.26748e-06	4.06983e-06	Yes	177	80	11.4516	0.3456	No	6649
12439-67	IRF9	Q00978	ISGF3	0.487569	Fair	5.8759e-12	1.13516e-11	Yes	0.965708	Strong	2.03012e-104	4.22788e-103	Yes	177	160	9.95932	0.446902	No	5784
12442-4	RHOD	O00212	RHOD	0.771124	Moderate	3.78308e-36	2.09377e-35	Yes	0.964085	Strong	1.07982e-102	2.02856e-101	Yes	177	65	9.36018	0.56856	No	4202
12444-39	NR5A2	O00482	NR5A2	0.557005	Fair	8.20195e-16	1.97242e-15	Yes	0.616787	Moderate	6.22119e-20	1.00501e-19	Yes	177	98	9.81267	0.492413	No	5211
12445-50	ANKRD27	Q96NW4	ANR27	0.175414	None or poor	0.019526	0.021809	Yes	0.859187	Strong	8.25551e-53	2.46414e-52	Yes	177	183	11.0458	0.765932	No	2172
12446-49	GSTA1	P08263	GST A1-1	0.971295	Strong	4.50577e-111	6.31588e-109	Yes	0.969049	Strong	2.98321e-108	7.79377e-107	Yes	177	234	13.4117	0.57641	No	4097
12448-246	NMT1	P30419	NMT1	0.0896258	None or poor	0.23549	0.245774	No	0.111248	None or poor	0.14044	0.146532	No	177	165	15.9474	3.02466	High in plasma	149
12449-16	PPIH	O43447	PPIH	0.271712	None or poor	0.000253838	0.000316062	Yes	0.263505	None or poor	0.00039455	0.000458161	Yes	177	71	12.7712	0.818034	No	1801
12450-42	PMVK	Q15126	PMVK	0.244472	None or poor	0.00104047	0.00125045	Yes	0.288366	None or poor	9.93022e-05	0.000118019	Yes	177	130	13.0401	1.4694	No	581
12451-62	BACH1	O14867	BACH1	0.222856	None or poor	0.00286855	0.00336696	Yes	0.468856	Fair	4.64732e-11	6.44121e-11	Yes	177	154	11.1776	0.845988	No	1635
12452-32	KMT5C	Q86Y97	SV422	0.52328	Fair	7.87118e-14	1.69944e-13	Yes	0.790782	Moderate	3.74883e-39	8.46245e-39	Yes	177	137	10.8296	0.487165	No	5279
12453-161	NXF1	Q9UBU9	NXF1	0.216876	None or poor	0.00373767	0.00436182	Yes	0.475883	Fair	2.16921e-11	3.02958e-11	Yes	177	162	10.6454	0.408896	No	6181
12454-105	NTMT1	Q9BV86	NTM1A	0.554833	Fair	1.11776e-15	2.66253e-15	Yes	0.662667	Moderate	9.57239e-24	1.64056e-23	Yes	177	159	9.76202	0.587434	No	3954
12455-48	MYNN	Q9NPC7	MYNN	0.552787	Fair	1.49332e-15	3.52602e-15	Yes	0.908731	Strong	2.59716e-68	1.18762e-67	Yes	177	95	10.0395	0.568143	No	4205
12456-5	PFKFB3	Q16875	F263	-0.0205719	None or poor	0.785791	0.793191	No	0.162982	None or poor	0.0301979	0.032441	Yes	177	173	12.4448	1.11216	No	940
12457-10	ADI1	Q9BV57	MTND	0.37215	Fair	3.38826e-07	4.95328e-07	Yes	0.754639	Moderate	7.49272e-34	1.52002e-33	Yes	177	52	11.2603	0.301446	No	6879
12458-79	CHP1	Q99653	CHP1	0.60938	Moderate	2.24906e-19	6.44396e-19	Yes	0.71601	Moderate	4.04681e-29	7.56144e-29	Yes	177	173	12.9934	0.457654	No	5656
12459-13	PLEKHA1	Q9HB21	PKHA1	0.379398	Fair	1.91053e-07	2.82931e-07	Yes	0.349237	Fair	1.89554e-06	2.37684e-06	Yes	177	116	9.46519	0.83238	No	1707
12460-18	PSMA7	O14818	PSA7	0.291892	None or poor	8.07856e-05	0.000103524	Yes	0.345397	Fair	2.49707e-06	3.12305e-06	Yes	177	113	14.9954	2.05775	High in plasma	317
12461-8	SIRT5	Q9NXA8	SIRT5	0.344746	Fair	2.61547e-06	3.63196e-06	Yes	0.686508	Moderate	5.26894e-26	9.39234e-26	Yes	177	69	12.7395	0.384586	No	6381
12462-20	SETMAR	Q53H47	SETMR	0.67869	Moderate	3.06231e-25	1.12563e-24	Yes	0.930615	Strong	2.63026e-78	1.74608e-77	Yes	177	174	10.3373	0.456134	No	5675
12463-7	KLHL13	Q9P2N7	KLH13	0.290193	None or poor	8.92618e-05	0.000114145	Yes	0.763156	Moderate	5.14508e-35	1.06511e-34	Yes	177	180	12.1957	0.515059	No	4891
12466-7	HNRNPA1	P09651	ROA1	0.293933	None or poor	7.16025e-05	9.19504e-05	Yes	0.370507	Fair	3.8508e-07	4.89937e-07	Yes	177	114	13.538	0.828742	No	1730
12469-19	MAPRE1	Q15691	MARE1	0.140742	None or poor	0.0616938	0.0668182	No	0.175614	None or poor	0.019385	0.0209826	Yes	177	55	15.9876	1.13895	No	892
12471-47	STAU1	O95793	STAU1	0.098477	None or poor	0.19222	0.201944	No	0.203005	None or poor	0.00672934	0.0074635	Yes	177	160	12.1732	0.794858	No	1951
12473-48	KCTD5	Q9NXV2	KCTD5	0.411032	Fair	1.32462e-08	2.11273e-08	Yes	0.90284	Strong	4.74765e-66	2.02254e-65	Yes	177	173	10.6353	0.487949	No	5271
12475-48	CLIC5	Q9NZA1	CLIC5	0.689107	Moderate	2.89946e-26	1.11115e-25	Yes	0.66976	Moderate	2.14163e-24	3.71498e-24	Yes	177	67	13.1453	0.67687	No	2969
12476-50	TIGAR	Q9NQ88	TIGAR	-0.0194368	None or poor	0.797347	0.804632	No	0.0929567	None or poor	0.218468	0.225714	No	177	260	12.4226	0.236526	No	7054
12477-42	TSN	Q15631	TSN	0.462971	Fair	8.68159e-11	1.56984e-10	Yes	0.441515	Fair	7.68115e-10	1.0349e-09	Yes	177	149	11.4215	0.86398	No	1551
12478-15	RPL30	P62888	RL30	0.647388	Moderate	2.10609e-22	6.86858e-22	Yes	0.630006	Moderate	5.75989e-21	9.47075e-21	Yes	177	130	14.7848	0.665562	No	3082
12479-50	PRKAR1B	P31321	KAP1	0.524612	Fair	6.63548e-14	1.4369e-13	Yes	0.696775	Moderate	4.79367e-27	8.70914e-27	Yes	177	77	12.1893	0.918072	No	1349
12480-9	OTUD5	Q96G74	OTUD5	0.197209	None or poor	0.00851346	0.00973406	Yes	0.152817	None or poor	0.042292	0.0451209	Yes	177	149	12.4311	0.618923	No	3562
12482-5	BPTF	Q12830	BPTF	0.402136	Fair	2.88647e-08	4.51782e-08	Yes	0.822874	Strong	8.02224e-45	2.02333e-44	Yes	177	374	11.2698	0.503245	No	5058
12483-62	RORB	Q92753	RORB	0.667338	Moderate	3.58736e-24	1.26626e-23	Yes	0.80733	Strong	6.07472e-42	1.44607e-41	Yes	177	97	9.98169	0.676014	No	2979
12484-67	PITPNB	P48739	PIPNB	0.28817	None or poor	0.000100439	0.000127989	Yes	0.338025	Fair	4.19577e-06	5.20916e-06	Yes	177	208	12.2156	0.53696	No	4573
12486-8	GLRX2	Q9NS18	GLRX2	0.285053	None or poor	0.000120253	0.000152571	Yes	0.684663	Moderate	8.02257e-26	1.42417e-25	Yes	177	193	10.7505	0.662208	No	3117
12488-9	MCTS1	Q9ULC4	MCTS1	0.721486	Moderate	9.6609e-30	4.17913e-29	Yes	0.746488	Moderate	8.79536e-33	1.74971e-32	Yes	177	138	11.6903	0.81203	No	1839
12490-92	LAMTOR3	Q9UHA4	LTOR3	0.301516	Fair	4.53629e-05	5.88974e-05	Yes	0.326017	Fair	9.50063e-06	1.16819e-05	Yes	177	61	11.5009	0.719375	No	2569
12491-23	CLIC4	Q9Y696	CLIC4	0.106566	None or poor	0.158023	0.166835	No	0.0632815	None or poor	0.402717	0.411755	No	177	67	13.5182	3.23144	High in plasma	127
12493-42	OTUB2	Q96DC9	OTUB2	0.396665	Fair	4.60833e-08	7.12258e-08	Yes	0.464896	Fair	7.08618e-11	9.78984e-11	Yes	177	129	11.093	0.353297	No	6596
12494-99	GABARAPL2	P60520	GBRL2	0.308119	Fair	3.01709e-05	3.95674e-05	Yes	0.305712	Fair	3.50469e-05	4.22872e-05	Yes	177	78	13.8814	1.28028	No	723
12497-29	NUDT16L1	Q9BRJ7	SDOS	0.349055	Fair	1.92064e-06	2.69482e-06	Yes	0.400164	Fair	3.42005e-08	4.4468e-08	Yes	177	114	14.1243	1.48128	No	572
12498-12	TAX1BP3	O14907	TX1B3	0.191111	None or poor	0.0108318	0.0122941	Yes	0.16253	None or poor	0.0306655	0.0329288	Yes	177	249	13.7566	0.98707	No	1184
12499-108	SH3GL2	Q99962	SH3G2	0.0746979	None or poor	0.323089	0.334706	No	0.108484	None or poor	0.150632	0.156874	No	177	68	15.9939	2.91664	High in plasma	165
12500-88	UBA2	Q9UBT2	SAE2	0.218849	None or poor	0.00342767	0.00400838	Yes	0.233098	None or poor	0.00179435	0.00203723	Yes	177	92	12.984	0.795821	No	1942
12501-10	TBCA	O75347	TBCA	0.940905	Strong	3.28791e-84	1.06989e-82	Yes	0.944541	Strong	1.49056e-86	1.37354e-85	Yes	177	173	12.9696	0.627826	No	3474
12503-5	GPR68	Q15743	SPR1	0.29667	None or poor	6.08185e-05	7.8378e-05	Yes	0.229412	None or poor	0.00212935	0.00241157	Yes	177	136	12.2549	0.187893	High in serum	7133
12504-26	LMOD1	P29536	LMOD1	0.724591	Moderate	4.22301e-30	1.84652e-29	Yes	0.873235	Strong	1.59318e-56	5.26414e-56	Yes	177	360	11.7795	0.538406	No	4562
12507-16	ITPKC	Q96DU7	IP3KC	0.582764	Fair	1.74586e-17	4.58911e-17	Yes	0.830611	Strong	2.31123e-46	6.00163e-46	Yes	177	114	10.132	0.569997	No	4182
12508-9	CHMP3	Q9Y3E7	CHMP3	0.106157	None or poor	0.159635	0.168464	No	0.127978	None or poor	0.0895901	0.0941769	No	177	366	14.2379	1.41053	No	623
12509-115	COMMD1	Q8N668	COMD1	0.98135	Strong	2.86236e-127	1.09809e-124	Yes	0.988741	Strong	2.6052e-146	7.59573e-144	Yes	177	120	13.2597	0.66003	No	3136
12510-3	STAP1	Q9ULZ2	STAP1	0.581585	Fair	2.09768e-17	5.48814e-17	Yes	0.706643	Moderate	4.34403e-28	8.01408e-28	Yes	177	325	11.786	0.546065	No	4476
12511-83	SLC41A2	Q96JW4	S41A2	0.455055	Fair	1.9751e-10	3.49769e-10	Yes	0.534951	Fair	1.71792e-14	2.53018e-14	Yes	177	155	11.8779	0.331448	No	6735
12513-8	GLTP	Q9NZD2	GLTP	0.594971	Fair	2.49348e-18	6.77411e-18	Yes	0.943013	Strong	1.50385e-85	1.33677e-84	Yes	177	217	10.9939	0.482202	No	5341
12514-16	METTL1	Q9UBP6	METTL1	0.610387	Moderate	1.89221e-19	5.44076e-19	Yes	0.861712	Strong	1.90366e-53	5.77197e-53	Yes	177	244	11.0511	0.507429	No	5006
12515-45	UCK2	Q9BZX2	UCK2	0.499009	Fair	1.55804e-12	3.12766e-12	Yes	0.757961	Moderate	2.67107e-34	5.45362e-34	Yes	177	158	11.073	0.398102	No	6272
12516-13	TEAD4	Q15561	TEAD4	0.918927	Strong	1.28896e-72	2.66155e-71	Yes	0.959349	Strong	4.48024e-98	6.97788e-97	Yes	177	159	10.6997	0.492209	No	5214
12517-52	PDCD5	O14737	TFAR19	0.500242	Fair	1.34626e-12	2.70999e-12	Yes	0.476172	Fair	2.10151e-11	2.93615e-11	Yes	177	174	15.4852	1.12602	No	915
12518-289	PBRM1	Q86U86	PB1	0.325606	Fair	9.76418e-06	1.3136e-05	Yes	0.537001	Fair	1.30672e-14	1.92924e-14	Yes	177	238	11.2246	0.569157	No	4193
12521-3	CDKN2C	P42773	CDN2C	0.394736	Fair	5.42366e-08	8.35441e-08	Yes	0.870479	Strong	9.22157e-56	2.97943e-55	Yes	177	55	9.76286	0.87245	No	1513
12522-6	RAD23B	P54727	RD23B	0.301568	Fair	4.52202e-05	5.87227e-05	Yes	0.30375	Fair	3.95615e-05	4.76084e-05	Yes	177	48	13.8321	0.960194	No	1227
12524-18	SAT2	Q96F10	SAT2	0.458146	Fair	1.43648e-10	2.57008e-10	Yes	0.860818	Strong	3.21148e-53	9.69696e-53	Yes	177	138	11.3205	0.578501	No	4071
12527-50	THRA	P10827	THA	0.310079	Fair	2.66794e-05	3.50706e-05	Yes	0.711725	Moderate	1.21245e-28	2.25161e-28	Yes	177	97	11.6666	0.278457	No	6954
12528-40	WRNIP1	Q96S55	WRIP1	0.44752	Fair	4.23683e-10	7.36168e-10	Yes	0.890362	Strong	1.05677e-61	4.02654e-61	Yes	177	83	10.6053	0.359604	No	6560
12529-32	FKBP6	O75344	FKBP6	0.554142	Fair	1.23303e-15	2.92945e-15	Yes	0.480221	Fair	1.34344e-11	1.88386e-11	Yes	177	97	14.8121	0.112252	High in serum	7201
12530-14	CKS1B	P61024	CKS-1	0.251382	None or poor	0.00073792	0.000893917	Yes	0.263313	None or poor	0.000398581	0.000462547	Yes	177	186	13.4328	0.440901	No	5849
12531-5	ERVV-1	B6SEH8	ERVV1	0.424793	Fair	3.79319e-09	6.23559e-09	Yes	0.580816	Fair	2.36386e-17	3.6466e-17	Yes	177	143	11.1399	0.423882	No	6029
12532-28	CDC34	P49427	UB2R1	0.38839	Fair	9.20331e-08	1.39032e-07	Yes	0.868486	Strong	3.20349e-55	1.01833e-54	Yes	177	42	12.6885	0.14587	High in serum	7171
12533-135	CYTH2	Q99418	CYH2	0.389059	Fair	8.70914e-08	1.31922e-07	Yes	0.770784	Moderate	4.2377e-36	8.99231e-36	Yes	177	108	10.4142	0.500382	No	5094
12534-10	CALCOCO2	Q13137	CACO2	0.384899	Fair	1.22531e-07	1.83657e-07	Yes	0.636232	Moderate	1.80386e-21	2.98283e-21	Yes	177	250	12.5217	0.340568	No	6681
12535-2	XRCC1	P18887	XRCC1	0.618053	Moderate	4.97778e-20	1.46954e-19	Yes	0.922171	Strong	4.17988e-74	2.3673e-73	Yes	177	185	10.0192	0.351885	No	6605
12536-46	MTMR6	Q9Y217	MTMR6	0.3622	Fair	7.27514e-07	1.04696e-06	Yes	0.36331	Fair	6.68944e-07	8.46663e-07	Yes	177	188	9.17249	0.615008	No	3603
12537-88	PURA	Q00577	PURA	0.227677	None or poor	0.00230585	0.00272184	Yes	0.277651	None or poor	0.000182878	0.000215312	Yes	177	376	12.924	0.990183	No	1174
12538-19	RGS7	P49802	RGS7	0.297341	None or poor	5.84158e-05	7.53482e-05	Yes	0.488567	Fair	5.24357e-12	7.39987e-12	Yes	177	41	10.6836	0.320229	No	6797
12540-25	RHOG	P84095	RHOG	0.303573	Fair	3.99933e-05	5.20835e-05	Yes	0.224273	None or poor	0.00269147	0.00303968	Yes	177	78	11.7371	0.511576	No	4938
12543-76	ZNF560	Q96MR9	ZN560	0.817894	Strong	7.18654e-44	5.09064e-43	Yes	0.977861	Strong	8.08199e-121	4.53151e-119	Yes	177	113	10.3715	0.47717	No	5411
12546-1	SMTN	P53814	SMTN	0.154199	None or poor	0.0404402	0.0443528	Yes	0.199389	None or poor	0.0077984	0.00862035	Yes	177	93	13.444	0.784044	No	2030
12548-75	RRAGC	Q9HB90	RRAGC	0.473943	Fair	2.68181e-11	4.98921e-11	Yes	0.818815	Strong	4.81529e-44	1.19872e-43	Yes	177	98	8.9205	0.616405	No	3587
12549-33	HPGDS	O60760	PTGD2	0.896263	Strong	1.08902e-63	1.62661e-62	Yes	0.906507	Strong	1.93133e-67	8.60481e-67	Yes	177	93	11.8537	0.81701	No	1810
12551-3	ITCH	Q96J02	ITCH	0.978956	Strong	1.00256e-122	2.70654e-120	Yes	0.981196	Strong	5.82301e-127	5.17609e-125	Yes	177	134	13.0613	0.498658	No	5118
12553-5	VRK1	Q99986	VRK1	0.299044	None or poor	5.27159e-05	6.82013e-05	Yes	0.793893	Moderate	1.17198e-39	2.6729e-39	Yes	177	222	11.1269	0.317961	No	6808
12554-10	RAD51D	O75771	RA51D	0.360397	Fair	8.33291e-07	1.1947e-06	Yes	0.395418	Fair	5.12064e-08	6.63662e-08	Yes	177	40	11.4398	0.51252	No	4924
12556-7	UBE2C	O00762	UBE2C	0.688512	Moderate	3.32596e-26	1.26926e-25	Yes	0.96674	Strong	1.46432e-105	3.25409e-104	Yes	177	69	10.0523	0.584925	No	3988
12557-18	NOVA1	P51513	NOVA1	0.874349	Strong	7.73995e-57	8.94081e-56	Yes	0.97397	Strong	9.70466e-115	3.75201e-113	Yes	177	80	11.1704	0.522578	No	4780
12558-3	UBASH3B	Q8TF42	UBS3B	0.142618	None or poor	0.0582708	0.0632612	No	0.133231	None or poor	0.0770853	0.0813133	No	177	83	16.8506	4.19851	High in plasma	60
12560-9	NT5C	Q8TCD5	NT5C	0.350605	Fair	1.71671e-06	2.41565e-06	Yes	0.340848	Fair	3.44497e-06	4.28871e-06	Yes	177	87	12.0729	1.08704	No	980
12562-1	PKN1	Q16512	PKN1	0.469245	Fair	4.45717e-11	8.18345e-11	Yes	0.453365	Fair	2.34772e-10	3.20459e-10	Yes	177	82	10.7348	0.729406	No	2474
12563-2	TNFAIP8	O95379	TFIP8	0.129794	None or poor	0.0850972	0.0914049	No	0.154455	None or poor	0.0401051	0.0428631	Yes	177	110	12.2537	0.718317	No	2575
12564-9	NIP7	Q9Y221	NIP7	0.572573	Fair	8.33543e-17	2.11623e-16	Yes	0.755884	Moderate	5.09994e-34	1.03692e-33	Yes	177	114	11.3796	0.700193	No	2734
12568-14	KEAP1	Q14145	KEAP1	0.482807	Fair	1.00643e-11	1.91537e-11	Yes	0.604068	Moderate	5.53738e-19	8.77816e-19	Yes	177	33	7.49513	0.59224	No	3905
12569-25	CCT5	P48643	TCP-1-epsilon	-0.00837179	None or poor	0.91194	0.914952	No	0.0203566	None or poor	0.787979	0.792765	No	177	102	16.1981	1.92859	High in plasma	356
12571-14	ARL3	P36405	ARL3	0.250308	None or poor	0.000778905	0.000942001	Yes	0.242791	None or poor	0.00112954	0.00129148	Yes	177	83	11.9176	1.10521	No	947
12572-236	EFS	O43281	EFS	0.42434	Fair	3.95622e-09	6.50211e-09	Yes	0.596897	Fair	1.82046e-18	2.85669e-18	Yes	177	103	10.9865	0.431524	No	5955
12573-80	TRIM3	O75382	TRIM3	0.0709941	None or poor	0.347726	0.359413	No	0.108279	None or poor	0.151407	0.157658	No	177	219	11.8399	1.07677	No	993
12574-36	EDN2	P20800	Endothelin 2	0.782911	Moderate	6.51882e-38	3.78009e-37	Yes	0.912571	Strong	7.16702e-70	3.46192e-69	Yes	177	66	11.7321	0.684799	No	2876
12575-30	MTHFD1	P11586	C1TC	0.254288	None or poor	0.000636804	0.000774903	Yes	0.238957	None or poor	0.00135947	0.00155122	Yes	177	99	15.3368	1.85611	High in plasma	380
12576-21	MAGEA3	P43357	MAGE-3	0.65773	Moderate	2.6506e-23	8.9653e-23	Yes	0.821888	Strong	1.24478e-44	3.13086e-44	Yes	177	55	9.43159	0.580747	No	4033
12577-100	FEN1	P39748	FLAP endonuclease-1	0.746437	Moderate	8.92899e-33	4.31302e-32	Yes	0.908912	Strong	2.19903e-68	1.00937e-67	Yes	177	93	10.2289	0.51297	No	4917
12578-13	ARF3	P61204	ARF3	0.469396	Fair	4.38562e-11	8.05818e-11	Yes	0.707779	Moderate	3.2738e-28	6.05345e-28	Yes	177	113	12.13	0.539089	No	4554
12580-7	PSMB5	P28074	PSB5	0.345714	Fair	2.44116e-06	3.39767e-06	Yes	0.815729	Strong	1.82579e-43	4.50666e-43	Yes	177	74	10.9363	0.449772	No	5755
12581-39	IMPA2	O14732	IMPA2	0.67284	Moderate	1.10354e-24	3.96632e-24	Yes	0.918163	Strong	2.8309e-72	1.50068e-71	Yes	177	60	10.5147	0.325631	No	6764
12583-77	ARAF	P10398	ARAF	0.437635	Fair	1.12132e-09	1.90254e-09	Yes	0.484532	Fair	8.28975e-12	1.16694e-11	Yes	177	68	11.2069	0.827015	No	1739
12585-39	ERCC1	P07992	ERCC1	0.506688	Fair	6.21485e-13	1.27714e-12	Yes	0.974824	Strong	5.44479e-116	2.28086e-114	Yes	177	58	9.54041	0.502269	No	5070
12587-65	ARL2	P36404	ARL2	0.586476	Fair	9.7435e-18	2.58915e-17	Yes	0.611854	Moderate	1.46975e-19	2.35813e-19	Yes	177	49	10.85	0.47836	No	5393
12591-27	OPHN1	O60890	Oligophrenin-1	0.114292	None or poor	0.129835	0.137734	No	0.100314	None or poor	0.184019	0.190961	No	177	82	13.916	0.989351	No	1178
12593-33	PDRG1	Q9NUG6	PDRG1	0.138717	None or poor	0.0655705	0.0709115	No	0.28791	None or poor	0.000101969	0.00012111	Yes	177	128	12.746	1.13289	No	904
12594-5	GCA	P28676	GRAN	0.262745	None or poor	0.000410704	0.000505594	Yes	0.411801	Fair	1.23706e-08	1.62438e-08	Yes	177	63	10.6847	0.360004	No	6558
12595-11	TMOD1	P28289	TMOD1	0.510293	Fair	4.00467e-13	8.30916e-13	Yes	0.427331	Fair	2.99328e-09	3.98576e-09	Yes	177	171	12.0092	0.462087	No	5607
12597-68	ATG5	Q9H1Y0	Autophagy protein 5	0.305112	Fair	3.63716e-05	4.74942e-05	Yes	0.408979	Fair	1.58862e-08	2.0789e-08	Yes	177	83	11.9138	0.844921	No	1642
12599-10	FERMT3	Q86UX7	URP2	0.372185	Fair	3.37925e-07	4.94109e-07	Yes	0.395678	Fair	5.00956e-08	6.4938e-08	Yes	177	106	15.7685	1.6651	No	457
12603-87	PABPC4	Q13310	PABP4	0.206837	None or poor	0.00574084	0.00662209	Yes	0.22921	None or poor	0.00214925	0.00243373	Yes	177	119	14.3261	1.71034	No	439
12604-16	SCMH1	Q96GD3	SCMH1	0.528219	Fair	4.16264e-14	9.1143e-14	Yes	0.754003	Moderate	9.1122e-34	1.84497e-33	Yes	177	131	10.8253	1.15199	No	868
12605-1	EXOSC3	Q9NQT5	Exosome component 3	0.943678	Strong	5.5434e-86	1.99044e-84	Yes	0.967495	Strong	2.02635e-106	4.74922e-105	Yes	177	125	11.7167	0.552432	No	4401
12612-37	PSMB1	P20618	PSB1	0.592673	Fair	3.6197e-18	9.76822e-18	Yes	0.632221	Moderate	3.82251e-21	6.29798e-21	Yes	177	44	11.649	0.78026	No	2067
12616-45	NRBP1	Q9UHY1	NRBP	0.188961	None or poor	0.0117727	0.0133268	Yes	0.208231	None or poor	0.00541491	0.0060369	Yes	177	59	11.5819	0.504097	No	5049
12617-2	STK24	Q9Y6E0	STK24	0.123353	None or poor	0.101896	0.108855	No	0.0924443	None or poor	0.221028	0.228262	No	177	43	16.0236	3.55795	High in plasma	96
12618-50	AKR1C1	Q04828	Aldo-keto reductase 1C1	0.526166	Fair	5.432e-14	1.17979e-13	Yes	0.523266	Fair	7.88574e-14	1.14821e-13	Yes	177	43	9.9867	0.27595	No	6963
12619-14	PPM1A	P35813	Protein phophatase 2Ca	0.353775	Fair	1.36215e-06	1.92753e-06	Yes	0.610187	Moderate	1.95835e-19	3.1338e-19	Yes	177	141	12.8437	1.14324	No	884
12620-3	SEPTIN11	Q9NVA2	Septin-11	0.401432	Fair	3.06691e-08	4.78995e-08	Yes	0.444948	Fair	5.47408e-10	7.40133e-10	Yes	177	63	12.4629	1.02829	No	1091
12621-55	PPP2R1A	P30153	PP2AAA	0.284158	None or poor	0.000126585	0.000160383	Yes	0.267756	None or poor	0.000314516	0.000367036	Yes	177	136	13.4105	1.57424	No	515
12622-96	ASH1L	Q9NR48	ASH1L	0.569315	Fair	1.35858e-16	3.41473e-16	Yes	0.876424	Strong	1.98117e-57	6.74485e-57	Yes	177	65	8.81124	0.597227	No	3828
12623-84	JARID2	Q92833	JARD2	0.385098	Fair	1.20551e-07	1.80764e-07	Yes	0.605639	Moderate	4.24989e-19	6.75331e-19	Yes	177	86	9.86854	0.49413	No	5187
12625-138	KLHL7	Q8IXQ5	KLHL7	0.48909	Fair	4.93895e-12	9.57192e-12	Yes	0.915309	Strong	5.00322e-71	2.53077e-70	Yes	177	93	11.0782	0.447715	No	5775
12626-6	SENP7	Q9BQF6	SENP7	0.677723	Moderate	3.79318e-25	1.38798e-24	Yes	0.906706	Strong	1.61745e-67	7.21517e-67	Yes	177	51	8.91311	0.471052	No	5500
12627-97	ATG7	O95352	ATG7	0.157472	None or poor	0.0363252	0.0399599	Yes	0.0589251	None or poor	0.435938	0.445036	No	177	70	15.9998	0.00905073	High in serum	7288
12628-31	LANCL2	Q9NS86	LANC2	0.19672	None or poor	0.00868162	0.0099201	Yes	0.249669	None or poor	0.000804258	0.000924498	Yes	177	46	15.243	1.90205	High in plasma	369
12630-8	ARFIP2	P53365	ARFP2	0.707208	Moderate	3.77382e-28	1.55585e-27	Yes	0.847961	Strong	4.0471e-50	1.13546e-49	Yes	177	75	11.5248	0.852457	No	1602
12632-14	NAT1	P18440	ARY1	0.426713	Fair	3.17147e-09	5.24191e-09	Yes	0.266953	None or poor	0.000328379	0.000382846	Yes	177	72	13.4985	0.129289	High in serum	7187
12633-3	PTPN9	P43378	PTN9	0.468298	Fair	4.93339e-11	9.04185e-11	Yes	0.836812	Strong	1.18028e-47	3.15016e-47	Yes	177	70	9.86917	0.470021	No	5518
12634-79	BCAR3	O75815	BCAR3:Ras-GEF	0.176858	None or poor	0.0185292	0.0207274	Yes	0.543537	Fair	5.39694e-15	8.02494e-15	Yes	177	81	11.3992	0.474098	No	5452
12635-9	TRDMT1	O14717	TRDMT	0.182212	None or poor	0.0152094	0.017074	Yes	0.573031	Fair	7.77866e-17	1.19115e-16	Yes	177	146	9.39222	0.645348	No	3281
12636-113	SMYD2	Q9NRG4	SMYD2	0.752374	Moderate	1.49978e-33	7.45189e-33	Yes	0.959839	Strong	1.58339e-98	2.52545e-97	Yes	177	67	8.76675	0.560205	No	4315
12637-7	CRAT	P43155	CACP	0.0544811	None or poor	0.471388	0.482712	No	0.0911895	None or poor	0.227387	0.234596	No	177	179	11.0035	1.44611	No	597
12641-3	INPP5B	P32019	I5P2	-0.0398041	None or poor	0.598877	0.609667	No	-0.0216218	None or poor	0.775143	0.780173	No	177	21	14.9869	5.55673	High in plasma	31
12643-4	ARRB1	P49407	ARRB1	-0.0407909	None or poor	0.58984	0.600971	No	-0.025181	None or poor	0.739367	0.745195	No	177	103	15.5757	4.12292	High in plasma	62
12644-63	ADSS2	P30520	PURA2	0.730203	Moderate	9.19331e-31	4.09597e-30	Yes	0.6609	Moderate	1.38117e-23	2.35825e-23	Yes	177	101	9.79494	0.493633	No	5195
12646-2	RPE	Q96AT9	RPE	0.137262	None or poor	0.0684787	0.0739797	No	0.15574	None or poor	0.038457	0.0411257	Yes	177	76	11.817	1.65422	No	465
12647-52	SETD2	Q9BYW2	SETD2	0.339713	Fair	3.72999e-06	5.13852e-06	Yes	0.769369	Moderate	6.78232e-36	1.43045e-35	Yes	177	83	8.72523	0.477469	No	5405
12649-80	MDH2	P40926	Malate dehydrogenase 2	0.427059	Fair	3.07043e-09	5.07952e-09	Yes	0.470145	Fair	4.04643e-11	5.61905e-11	Yes	177	112	16.3942	1.85554	High in plasma	381
12650-43	GNAI3	P08754	GNAI3	0.393261	Fair	6.13944e-08	9.40925e-08	Yes	0.821316	Strong	1.60447e-44	4.02859e-44	Yes	177	41	10.8589	0.495011	No	5173
12651-21	PDK2	Q15119	PDK2	0.707965	Moderate	3.12467e-28	1.28968e-27	Yes	0.925112	Strong	1.63763e-75	9.81634e-75	Yes	177	102	10.1267	0.463866	No	5580
12652-37	AHCYL1	O43865	SAHH2	-0.0141921	None or poor	0.85128	0.85716	No	0.0449316	None or poor	0.552619	0.561399	No	177	86	13.2933	1.66974	No	454
12653-13	CSNK1G2	P78368	CSNK1G2	0.205063	None or poor	0.00618104	0.00711634	Yes	0.612087	Moderate	1.41177e-19	2.26611e-19	Yes	177	112	10.2134	0.518229	No	4840
12655-30	NAPB	Q9H115	SNAB	0.393895	Fair	5.82112e-08	8.9383e-08	Yes	0.543012	Fair	5.79796e-15	8.61421e-15	Yes	177	203	11.878	0.422458	No	6043
12656-1	KLC1	Q07866	KLC1	-0.0974708	None or poor	0.196824	0.206633	No	-0.0302836	None or poor	0.689057	0.695739	No	177	70	14.1097	5.78829	High in plasma	27
12657-2	TSTA3	Q13630	FCL	0.659474	Moderate	1.85357e-23	6.33709e-23	Yes	0.880835	Strong	1.00654e-58	3.54088e-58	Yes	177	60	10.8349	0.489629	No	5254
12658-72	PANK3	Q9H999	PANK3	0.161582	None or poor	0.0316649	0.0349758	Yes	0.0952784	None or poor	0.207133	0.214216	No	177	73	12.0422	0.235269	No	7058
12659-13	OLA1	Q9NTK5	GTPB9	0.23546	None or poor	0.0016057	0.00190929	Yes	0.259503	None or poor	0.000486747	0.000563964	Yes	177	101	13.4657	2.16592	High in plasma	282
12661-44	GABARAPL1	Q9H0R8	GBRL1	0.572488	Fair	8.44353e-17	2.14218e-16	Yes	0.544625	Fair	4.6495e-15	6.92061e-15	Yes	177	66	11.4103	0.745662	No	2330
12662-82	ECH1	Q13011	ECH1	0.63706	Moderate	1.54267e-21	4.86985e-21	Yes	0.832599	Strong	9.02794e-47	2.36878e-46	Yes	177	121	10.6458	0.404799	No	6219
12663-1	TST	Q16762	THTR	0.875966	Strong	2.68331e-57	3.13943e-56	Yes	0.892424	Strong	2.20235e-62	8.52971e-62	Yes	177	26	11.2013	0.751554	No	2282
12664-19	PTPN13	Q12923	PTN13	0.655494	Moderate	4.17784e-23	1.40075e-22	Yes	0.921971	Strong	5.18886e-74	2.92737e-73	Yes	177	50	9.24501	0.378863	No	6428
12665-16	ILF2	Q12905	ILF2	0.334156	Fair	5.48014e-06	7.47329e-06	Yes	0.658046	Moderate	2.48447e-23	4.22621e-23	Yes	177	95	10.4886	0.344873	No	6656
12667-2	GDA	Q9Y2T3	GUAD	0.262057	None or poor	0.000425864	0.000523725	Yes	0.329602	Fair	7.4705e-06	9.21361e-06	Yes	177	401	12.2184	0.25808	No	7005
12668-7	VPS4B	O75351	VPS4B	0.0941855	None or poor	0.212415	0.222296	No	0.295412	None or poor	6.55717e-05	7.83785e-05	Yes	177	211	13.374	0.570137	No	4181
12669-30	HECW1	Q76N89	HECW1	0.510698	Fair	3.81051e-13	7.91531e-13	Yes	0.941365	Strong	1.69471e-84	1.4166e-83	Yes	177	119	9.36268	0.512027	No	4932
12670-15	RAD1	O60671	RAD1	0.320964	Fair	1.32643e-05	1.76947e-05	Yes	0.60305	Moderate	6.56953e-19	1.04031e-18	Yes	177	39	9.92881	0.527391	No	4708
12671-35	SULT1B1	O43704	ST1B1	0.337289	Fair	4.41561e-06	6.05557e-06	Yes	0.414404	Fair	9.80049e-09	1.29015e-08	Yes	177	51	10.4906	0.7109	No	2651
12675-14	DARS1	P14868	SYDC	0.124145	None or poor	0.0996985	0.106617	No	0.128552	None or poor	0.0881499	0.0926763	No	177	65	17.161	1.57281	No	517
12676-1	PACSIN1	Q9BY11	PACN1	0.301511	Fair	4.53783e-05	5.8907e-05	Yes	0.224276	None or poor	0.00269116	0.00303968	Yes	177	134	12.6626	1.87965	High in plasma	375
12677-164	FLII	Q13045	FLII	0.131497	None or poor	0.0810481	0.0871712	No	0.144026	None or poor	0.0558067	0.0591672	No	177	143	13.4387	1.43507	No	603
12678-66	SNRPA	P09012	SNRPA	0.353928	Fair	1.34702e-06	1.90686e-06	Yes	0.328454	Fair	8.07068e-06	9.94543e-06	Yes	177	80	11.9105	0.4293	No	5981
12681-63	USP21	Q9UK80	UBP21	0.346075	Fair	2.37905e-06	3.31376e-06	Yes	0.34271	Fair	3.0216e-06	3.76808e-06	Yes	177	207	12.6327	0.484734	No	5310
12682-5	KYAT3	Q6YP21	KAT3	0.59872	Fair	1.34908e-18	3.72479e-18	Yes	0.758831	Moderate	2.03315e-34	4.15932e-34	Yes	177	75	10.8069	1.0289	No	1089
12683-156	DPYSL5	Q9BPU6	DPYL5	0.493992	Fair	2.80573e-12	5.53477e-12	Yes	0.905256	Strong	5.84601e-67	2.55772e-66	Yes	177	120	10.4117	0.398645	No	6267
12684-5	SCIN	Q9Y6U3	ADSV	0.593848	Fair	2.9929e-18	8.08707e-18	Yes	0.81727	Strong	9.41627e-44	2.33215e-43	Yes	177	67	12.3381	0.693107	No	2802
12685-57	HOMER2	Q9NSB8	HOME2	0.42339	Fair	4.32025e-09	7.08603e-09	Yes	0.553811	Fair	1.29214e-15	1.93953e-15	Yes	177	59	10.984	1.10301	No	953
12686-15	MPST	P25325	THTM	0.242441	None or poor	0.00114896	0.00137742	Yes	0.431282	Fair	2.06214e-09	2.75798e-09	Yes	177	364	11.1536	0.533526	No	4615
12687-2	DECR1	Q16698	DECR	0.201924	None or poor	0.00703448	0.00807724	Yes	0.227028	None or poor	0.00237532	0.00268805	Yes	177	244	13.4065	1.34624	No	670
12688-115	RPS6KA6	Q9UK32	KS6A6	0.0945904	None or poor	0.210447	0.2203	No	0.136031	None or poor	0.0710193	0.0750558	No	177	75	12.5149	1.91115	High in plasma	364
12689-56	ARPC1B	O15143	ARC1B	0.239883	None or poor	0.00130032	0.00155352	Yes	0.296189	None or poor	6.25962e-05	7.48464e-05	Yes	177	91	15.7547	3.66637	High in plasma	90
12690-33	SEPTIN10	Q9P0V9	2010-09-01	0.652348	Moderate	7.87208e-23	2.60461e-22	Yes	0.965247	Strong	6.40002e-104	1.28867e-102	Yes	177	168	12.087	0.792579	No	1964
12691-44	SHMT2	P34897	GLYM	0.355794	Fair	1.17404e-06	1.66912e-06	Yes	0.379071	Fair	1.96117e-07	2.50876e-07	Yes	177	178	14.9444	2.14116	High in plasma	289
12692-56	DOT1L	Q8TEK3	DOT1L	0.565906	Fair	2.25211e-16	5.59498e-16	Yes	0.909123	Strong	1.81283e-68	8.35255e-68	Yes	177	59	9.13066	0.475106	No	5441
12693-2	SH3BGRL	O75368	SH3L1	0.169205	None or poor	0.0243579	0.0270689	Yes	0.321582	Fair	1.2738e-05	1.56151e-05	Yes	177	64	11.7238	0.663241	No	3110
12694-28	DIMT1	Q9UNQ2	DIM1	0.362563	Fair	7.07864e-07	1.01969e-06	Yes	0.615349	Moderate	8.0053e-20	1.29037e-19	Yes	177	65	8.70743	0.56745	No	4214
12695-62	KLHL12	Q53G59	KLH12	0.514949	Fair	2.2527e-13	4.74427e-13	Yes	0.877296	Strong	1.10955e-57	3.79516e-57	Yes	177	88	9.06779	0.466726	No	5550
12696-166	PRMT3	O60678	ANM3	0.504416	Fair	8.17661e-13	1.66851e-12	Yes	0.874643	Strong	6.38947e-57	2.13637e-56	Yes	177	56	9.78112	0.744168	No	2346
12697-30	PIP4K2A	P48426	PI42A	0.217149	None or poor	0.00369324	0.00431135	Yes	0.184179	None or poor	0.014127	0.0153942	Yes	177	46	14.9134	8.95776	High in plasma	11
12698-72	KPNA4	O00629	IMA4	0.137364	None or poor	0.0682721	0.0737674	No	0.202334	None or poor	0.00691738	0.0076674	Yes	177	233	10.989	0.639222	No	3356
12699-28	CCT8	P50990	TCP-1-theta	0.138831	None or poor	0.0653479	0.0706813	No	0.18643	None or poor	0.0129722	0.014159	Yes	177	109	15.9774	2.23514	High in plasma	259
12700-9	ACLY	P53396	ACLY	0.294631	None or poor	6.8695e-05	8.83256e-05	Yes	0.617863	Moderate	5.14789e-20	8.32733e-20	Yes	177	275	10.936	0.491777	No	5220
12701-1	EIF1B	O60739	EIF1B	-0.032747	None or poor	0.665233	0.674956	No	-0.04134	None or poor	0.584839	0.593305	No	177	130	15.4258	1.45441	No	593
12702-13	PELI2	Q9HAT8	PELI2	0.491194	Fair	3.87882e-12	7.57373e-12	Yes	0.947876	Strong	7.58683e-89	7.73432e-88	Yes	177	112	11.0484	0.602714	No	3753
12703-6	NEK7	Q8TDX7	NEK7	-0.0116385	None or poor	0.877808	0.88253	No	0.182165	None or poor	0.0152359	0.0165827	Yes	177	96	16.3061	3.51526	High in plasma	101
12704-26	SH2D3C	Q8N5H7	SH2D3	0.292608	None or poor	7.74489e-05	9.93358e-05	Yes	0.449389	Fair	3.51234e-10	4.77817e-10	Yes	177	99	11.0391	0.33679	No	6705
12705-9	HERC1	Q15751	HERC1	0.690622	Moderate	2.0407e-26	7.86602e-26	Yes	0.942115	Strong	5.67767e-85	4.89758e-84	Yes	177	85	9.60197	0.467001	No	5547
12706-2	CDC42BPA	Q5VT25	MRCKA	0.289608	None or poor	9.23676e-05	0.000118055	Yes	0.435756	Fair	1.34446e-09	1.80176e-09	Yes	177	55	11.4474	1.11932	No	926
12707-26	DPYSL3	Q14195	DPYL3	0.214015	None or poor	0.00423205	0.00492063	Yes	0.463752	Fair	7.996e-11	1.10301e-10	Yes	177	99	11.7109	0.93273	No	1303
12708-91	L3MBTL2	Q969R5	LMBL2	0.171682	None or poor	0.0223194	0.0248452	Yes	0.317148	Fair	1.69992e-05	2.07271e-05	Yes	177	414	11.6255	1.14898	No	874
12709-63	H1-10	Q92522	H1X	0.164049	None or poor	0.029119	0.0322321	Yes	0.207868	None or poor	0.00549809	0.00612683	Yes	177	92	15.3951	0.0882851	High in serum	7228
12711-19	GJA8	P48165	CXA8	0.621393	Moderate	2.75005e-20	8.20178e-20	Yes	0.853864	Strong	1.66158e-51	4.8156e-51	Yes	177	112	9.31786	0.47647	No	5420
12712-9	HMG20A	Q9NP66	HM20A	0.592001	Fair	4.03394e-18	1.0874e-17	Yes	0.77775	Moderate	3.97796e-37	8.62188e-37	Yes	177	123	10.0816	0.553677	No	4389
12713-365	RGS19	P49795	RGS19	0.350892	Fair	1.68131e-06	2.36721e-06	Yes	0.496087	Fair	2.19727e-12	3.12079e-12	Yes	177	144	12.2531	0.574918	No	4114
12714-38	AP1G2	O75843	AP1G2	0.137883	None or poor	0.0672251	0.0726578	No	0.196854	None or poor	0.00863533	0.00953391	Yes	177	98	13.8122	1.02933	No	1087
12715-30	DCP1B	Q8IZD4	DCP1B	0.361882	Fair	7.45209e-07	1.072e-06	Yes	0.543272	Fair	5.59587e-15	8.31566e-15	Yes	177	167	10.3643	0.5711	No	4170
12716-3	ZNF175	Q9Y473	ZN175	0.366571	Fair	5.21707e-07	7.55858e-07	Yes	0.716302	Moderate	3.75218e-29	7.01454e-29	Yes	177	408	12.6289	0.354606	No	6585
12717-65	TOX3	O15405	TOX3	0.266116	None or poor	0.000343412	0.000424548	Yes	0.590983	Fair	4.75228e-18	7.39684e-18	Yes	177	383	10.9528	0.678383	No	2954
12718-43	PIN4	Q9Y237	PIN4	0.230499	None or poor	0.00202502	0.00239577	Yes	0.289827	None or poor	9.11935e-05	0.000108542	Yes	177	360	15.0225	1.43124	No	606
12720-71	UBQLN4	Q9NRR5	UBQL4	0.307223	Fair	3.1906e-05	4.17752e-05	Yes	0.286967	None or poor	0.000107695	0.000127765	Yes	177	177	13.7092	0.898056	No	1435
12721-4	TAX1BP1	Q86VP1	TAXB1	0.440067	Fair	8.85088e-10	1.51122e-09	Yes	0.875274	Strong	4.23072e-57	1.42306e-56	Yes	177	194	11.0739	0.421736	No	6050
12724-81	CIRBP	Q14011	CIRBP	0.298614	None or poor	5.41025e-05	6.99207e-05	Yes	0.332044	Fair	6.33079e-06	7.82254e-06	Yes	177	152	15.495	3.3314	High in plasma	118
12726-3	RFXAP	O00287	RFXAP	0.516337	Fair	1.89458e-13	4.0051e-13	Yes	0.918842	Strong	1.40714e-72	7.54166e-72	Yes	177	240	10.5373	0.521351	No	4800
12727-7	PTGFRN	Q9P2B2	FPRP	0.784677	Moderate	3.47066e-38	2.02705e-37	Yes	0.781205	Moderate	1.19167e-37	2.60218e-37	Yes	177	305	13.1986	0.667771	No	3053
12729-12	PSMG3	Q9BT73	PSMG3	0.112758	None or poor	0.1351	0.143152	No	0.20476	None or poor	0.00625931	0.00695278	Yes	177	283	11.866	1.14975	No	872
12730-3	NDC80	O14777	KNTC2	0.17727	None or poor	0.018253	0.0204215	Yes	0.130532	None or poor	0.0833217	0.0877267	No	177	293	13.8407	0.313668	No	6824
12731-12	PLEKHA7	Q6IQ23	PKHA7	0.541545	Fair	7.08013e-15	1.61222e-14	Yes	0.510034	Fair	4.1336e-13	5.93692e-13	Yes	177	62	9.18993	0.955993	No	1240
12732-13	MPP7	Q5T2T1	MPP7	0.415186	Fair	9.13543e-09	1.46994e-08	Yes	0.551342	Fair	1.82984e-15	2.74156e-15	Yes	177	119	12.8697	0.611593	No	3652
12734-112	KIF22	Q14807	KIF22	0.681273	Moderate	1.7225e-25	6.39597e-25	Yes	0.91485	Strong	7.86779e-71	3.94147e-70	Yes	177	52	9.4852	0.44649	No	5790
12735-39	CSDE1	O75534	CSDE1	0.329644	Fair	7.44929e-06	1.00738e-05	Yes	0.806047	Strong	1.02193e-41	2.42161e-41	Yes	177	102	10.8619	0.327873	No	6752
12737-12	PLS1	Q14651	PLSI	0.534444	Fair	1.83742e-14	4.09947e-14	Yes	0.79007	Moderate	4.8787e-39	1.09857e-38	Yes	177	284	11.6488	0.544928	No	4497
12738-43	NISCH	Q9Y2I1	NISCH	0.280102	None or poor	0.000159375	0.000200949	Yes	0.614556	Moderate	9.19535e-20	1.48089e-19	Yes	177	227	12.8828	0.350894	No	6611
12740-55	FEV	Q99581	FEV	0.210068	None or poor	0.00501059	0.00580086	Yes	0.232593	None or poor	0.00183717	0.00208487	Yes	177	170	10.8888	0.736015	No	2410
12742-160	TMEM8B	A6NDV4	TMM8B	0.821967	Strong	1.20196e-44	8.70018e-44	Yes	0.95424	Strong	1.13074e-93	1.41858e-92	Yes	177	89	12.0432	0.533311	No	4617
12743-18	BAG5	Q9UL15	BAG5	0.510351	Fair	3.97624e-13	8.25486e-13	Yes	0.940476	Strong	6.0802e-84	4.9518e-83	Yes	177	157	9.86702	0.507817	No	4996
12746-4	CYTH4	Q9UIA0	CYH4	0.231618	None or poor	0.00192262	0.00227759	Yes	0.643377	Moderate	4.60487e-22	7.67899e-22	Yes	177	50	11.7561	0.326204	No	6760
12747-89	RBM3	P98179	RBM3	0.392787	Fair	6.38794e-08	9.77776e-08	Yes	0.430881	Fair	2.14211e-09	2.86229e-09	Yes	177	173	15.5685	2.1291	High in plasma	294
12748-6	BRDT	Q58F21	BRDT	0.356544	Fair	1.11063e-06	1.58113e-06	Yes	0.79795	Moderate	2.49578e-40	5.76783e-40	Yes	177	209	11.2727	0.369828	No	6486
12750-9	ITGB2	P05107	LFA-1 beta-2	0.33678	Fair	4.57403e-06	6.26693e-06	Yes	0.737943	Moderate	1.053e-31	2.05772e-31	Yes	177	204	12.0481	0.307335	No	6852
12751-26	ZHX1	Q9UKY1	ZHX1	0.611091	Moderate	1.6763e-19	4.82946e-19	Yes	0.950953	Strong	4.22896e-91	4.76297e-90	Yes	177	135	9.72245	0.45167	No	5735
12753-6	APBB2	Q92870	APBB2:PID 1	0.255608	None or poor	0.000595248	0.000725545	Yes	0.320122	Fair	1.40149e-05	1.71429e-05	Yes	177	344	10.8495	0.50431	No	5042
12754-14	CSDC2	Q9Y534	CSDC2	0.580714	Fair	2.40136e-17	6.26244e-17	Yes	0.910128	Strong	7.16657e-69	3.33997e-68	Yes	177	172	11.6814	0.464228	No	5573
12756-3	BACH2	Q9BYV9	BACH2	0.688571	Moderate	3.28149e-26	1.25295e-25	Yes	0.91772	Strong	4.45276e-72	2.33834e-71	Yes	177	277	12.1298	0.520826	No	4811
12758-47	GRID2	O43424	GRID2	0.926539	Strong	3.24087e-76	7.77063e-75	Yes	0.925386	Strong	1.20324e-75	7.28438e-75	Yes	177	158	12.4104	0.68175	No	2914
12759-47	ILF3	Q12906	DRBP76	0.80097	Strong	7.70943e-41	4.9293e-40	Yes	0.907241	Strong	1.00136e-67	4.49718e-67	Yes	177	95	11.2947	0.624821	No	3513
12760-34	ZNF774	Q6NX45	ZN774	0.66143	Moderate	1.23766e-23	4.26337e-23	Yes	0.869781	Strong	1.43004e-55	4.59794e-55	Yes	177	183	10.2396	0.452437	No	5721
12761-12	APBB2	Q92870	APBB2:PID 2	0.78639	Moderate	1.87266e-38	1.10525e-37	Yes	0.974152	Strong	5.30789e-115	2.09131e-113	Yes	177	87	11.152	0.572685	No	4147
12763-69	ZNF334	Q9HCZ1	ZN334	0.372621	Fair	3.26586e-07	4.77817e-07	Yes	0.719882	Moderate	1.47481e-29	2.77847e-29	Yes	177	245	11.1756	0.628923	No	3464
12764-3	ELMO1	Q92556	ELMO1	0.663101	Moderate	8.74561e-24	3.03701e-23	Yes	0.81323	Strong	5.27537e-43	1.28861e-42	Yes	177	65	10.514	0.397689	No	6279
12766-33	GPR142	Q7Z601	GP142	0.505006	Fair	7.61584e-13	1.5567e-12	Yes	0.848323	Strong	3.3406e-50	9.39415e-50	Yes	177	79	9.12908	0.490577	No	5239
12768-3	PPP1R3B	Q86XI6	PPR3B	0.911833	Strong	1.44708e-69	2.64356e-68	Yes	0.958117	Strong	5.77975e-97	8.45956e-96	Yes	177	134	11.4593	0.52629	No	4723
12771-19	ZNF180	Q9UJW8	ZN180	0.518589	Fair	1.42795e-13	3.0416e-13	Yes	0.944807	Strong	9.90611e-87	9.18647e-86	Yes	177	115	9.15975	0.489472	No	5257
12772-8	NUP98	P52948	NUP98	0.70753	Moderate	3.4831e-28	1.4368e-27	Yes	0.929421	Strong	1.10926e-77	7.19981e-77	Yes	177	91	9.64416	0.522997	No	4772
12774-12	HCN1	O60741	HCN1	0.714428	Moderate	6.0827e-29	2.55986e-28	Yes	0.927103	Strong	1.69355e-76	1.05778e-75	Yes	177	66	9.96178	0.492314	No	5212
12775-6	HMGB3	O15347	HMGB3	0.388344	Fair	9.23818e-08	1.3953e-07	Yes	0.517212	Fair	1.69776e-13	2.4539e-13	Yes	177	263	12.9845	0.342673	No	6671
12777-11	SF1	Q15637	SF01	0.621284	Moderate	2.80409e-20	8.35268e-20	Yes	0.773511	Moderate	1.69559e-36	3.63184e-36	Yes	177	170	11.7466	0.473959	No	5457
12779-30	PRDM4	Q9UKN5	PRDM4	0.158238	None or poor	0.0354151	0.0389882	Yes	0.303628	Fair	3.9858e-05	4.79415e-05	Yes	177	344	13.1238	0.794828	No	1952
12781-2	TARBP2	Q15633	TRBP2	0.266701	None or poor	0.000332838	0.000412104	Yes	0.342832	Fair	2.99574e-06	3.73711e-06	Yes	177	144	10.7363	0.712398	No	2628
12783-29	HNRNPM	P52272	HNRPM	0.15575	None or poor	0.0384447	0.0422087	Yes	0.198235	None or poor	0.00817004	0.00902432	Yes	177	142	14.0711	0.281644	No	6945
12784-10	APBB3	O95704	APBB3:PID 1	0.402371	Fair	2.82845e-08	4.42987e-08	Yes	0.589526	Fair	6.00062e-18	9.32393e-18	Yes	177	157	12.4649	0.211424	No	7099
12785-49	ZBTB33	Q86T24	KAISO	0.471558	Fair	3.47433e-11	6.41936e-11	Yes	0.80588	Strong	1.09314e-41	2.58783e-41	Yes	177	121	8.76497	0.51516	No	4890
12786-61	GPCPD1	Q9NPB8	GDE5	0.218703	None or poor	0.00344985	0.00403303	Yes	0.49989	Fair	1.40364e-12	2.00061e-12	Yes	177	117	10.9096	1.14881	No	876
12787-47	ZNF134	P52741	ZN134	0.697095	Moderate	4.44208e-27	1.76161e-26	Yes	0.956726	Strong	9.49326e-96	1.29339e-94	Yes	177	87	9.45929	0.412887	No	6137
12788-6	SGF29	Q96ES7	SGF29	0.530601	Fair	3.05017e-14	6.71074e-14	Yes	0.902069	Strong	9.16122e-66	3.88459e-65	Yes	177	173	9.43508	0.531898	No	4637
12790-10	CCDC51	Q96ER9	CCD51	0.655329	Moderate	4.31908e-23	1.44544e-22	Yes	0.912855	Strong	5.46312e-70	2.65294e-69	Yes	177	272	10.4714	0.413888	No	6126
12793-4	PIWIL1	Q96J94	PIWL1	0.645095	Moderate	3.29866e-22	1.07148e-21	Yes	0.955358	Strong	1.36126e-94	1.76238e-93	Yes	177	116	10.4899	0.330029	No	6744
12794-6	NLRP4	Q96MN2	NALP4	0.570959	Fair	1.06252e-16	2.68355e-16	Yes	0.862075	Strong	1.53776e-53	4.67811e-53	Yes	177	228	10.9865	0.374625	No	6455
12795-2	ZNF566	Q969W8	ZN566	0.504462	Fair	8.13069e-13	1.65961e-12	Yes	0.727587	Moderate	1.88033e-30	3.60202e-30	Yes	177	224	11.1047	0.323999	No	6777
12796-44	NUDT3	O95989	NUDT3	0.228712	None or poor	0.00219908	0.00259791	Yes	0.234575	None or poor	0.00167409	0.00190365	Yes	177	70	10.1511	0.998346	No	1155
12798-46	SLC4A8	Q2Y0W8	S4A8	0.636826	Moderate	1.6125e-21	5.08152e-21	Yes	0.934356	Strong	2.42862e-80	1.73551e-79	Yes	177	99	9.97769	0.345219	No	6651
12799-65	DNAJC27	Q9NZQ0	DJC27	0.782655	Moderate	7.14049e-38	4.13728e-37	Yes	0.956977	Strong	5.77361e-96	7.98554e-95	Yes	177	109	10.5019	0.508894	No	4976
12800-5	TPPP2	P59282	TPPP2	0.679155	Moderate	2.7627e-25	1.01755e-24	Yes	0.704713	Moderate	7.0014e-28	1.28742e-27	Yes	177	95	12.6323	0.732868	No	2432
12801-33	IRF2	P14316	IRF2	0.329869	Fair	7.33712e-06	9.93319e-06	Yes	0.530006	Fair	3.2973e-14	4.83874e-14	Yes	177	51	10.4373	0.33837	No	6694
12803-9	ZNF329	Q86UD4	ZN329	0.372789	Fair	3.22317e-07	4.71666e-07	Yes	0.770064	Moderate	5.38608e-36	1.13927e-35	Yes	177	145	10.2027	0.380636	No	6412
12804-5	GMEB2	Q9UKD1	GMEB2	0.262904	None or poor	0.00040727	0.000501451	Yes	0.463199	Fair	8.47582e-11	1.16876e-10	Yes	177	188	11.7143	0.19934	High in serum	7117
12807-89	ARHGAP30	Q7Z6I6	RHG30	0.627825	Moderate	8.59628e-21	2.6075e-20	Yes	0.704545	Moderate	7.29732e-28	1.34115e-27	Yes	177	114	10.7152	0.629342	No	3454
12808-103	CARHSP1	Q9Y2V2	CHSP1	0.567515	Fair	1.7754e-16	4.43941e-16	Yes	0.653192	Moderate	6.64725e-23	1.12417e-22	Yes	177	75	11.6522	0.707086	No	2682
12811-55	ZNF415	Q09FC8	ZN415	0.66113	Moderate	1.31703e-23	4.53035e-23	Yes	0.879553	Strong	2.4223e-58	8.43579e-58	Yes	177	115	10.5192	0.355708	No	6580
12812-25	ACYP2	P14621	ACYP2	0.151092	None or poor	0.0447016	0.0488867	Yes	0.150194	None or poor	0.0460016	0.0489569	Yes	177	67	14.595	0.889145	No	1462
12813-18	EHBP1	Q8NDI1	EHBP1	0.437909	Fair	1.09193e-09	1.85569e-09	Yes	0.575574	Fair	5.29023e-17	8.12312e-17	Yes	177	139	10.9065	0.681507	No	2918
12814-17	RNPC3	Q96LT9	RBM40	0.527051	Fair	4.84431e-14	1.05593e-13	Yes	0.961701	Strong	2.69712e-100	4.60405e-99	Yes	177	139	9.86767	0.462514	No	5598
12815-9	IARS1	P41252	SYIC	0.674432	Moderate	7.80754e-25	2.8145e-24	Yes	0.963814	Strong	2.06121e-102	3.81323e-101	Yes	177	56	9.18599	0.580454	No	4041
12817-1	GEM	P55040	GEM	0.55178	Fair	1.72064e-15	4.04702e-15	Yes	0.45872	Fair	1.3535e-10	1.8562e-10	Yes	177	183	14.7738	0.106084	High in serum	7211
12818-159	SLC14A2	Q15849	UT2	0.145781	None or poor	0.0528549	0.0575702	No	0.207412	None or poor	0.0056043	0.00624137	Yes	177	134	10.8015	0.729643	No	2472
12820-1	GRAP	Q13588	GRAP	0.188616	None or poor	0.0119303	0.0134968	Yes	0.574738	Fair	6.00676e-17	9.21753e-17	Yes	177	203	11.9987	0.547736	No	4455
12821-6	NLRP10	Q86W26	NAL10	0.371898	Fair	3.45558e-07	5.04967e-07	Yes	0.707163	Moderate	3.8169e-28	7.05054e-28	Yes	177	136	11.8917	0.877569	No	1494
12822-34	APBB1	O00213	APBB1:PID 1	0.241195	None or poor	0.00122056	0.00146111	Yes	0.527225	Fair	4.73593e-14	6.92343e-14	Yes	177	401	12.2659	0.301115	No	6883
12825-18	APPL1	Q9UKG1	DP13A	0.622858	Moderate	2.11525e-20	6.32406e-20	Yes	0.783673	Moderate	4.9713e-38	1.09507e-37	Yes	177	65	9.69605	0.56567	No	4236
12826-5	SLC5A5	Q92911	SC5A5	0.830353	Strong	2.60976e-46	1.9898e-45	Yes	0.925613	Strong	9.30849e-76	5.67919e-75	Yes	177	115	13.7609	0.641452	No	3335
12827-37	RGS3	P49796	RGS3	0.448031	Fair	4.02561e-10	7.00637e-10	Yes	0.693277	Moderate	1.09733e-26	1.98128e-26	Yes	177	76	10.9113	0.317837	No	6809
12830-4	SAP18	O00422	SAP18	0.358234	Fair	9.79593e-07	1.39923e-06	Yes	0.547679	Fair	3.05076e-15	4.55676e-15	Yes	177	167	11.6463	0.354158	No	6588
12831-21	TESC	Q96BS2	TESC	0.26752	None or poor	0.000318543	0.000394874	Yes	0.299963	None or poor	4.98601e-05	5.98043e-05	Yes	177	184	12.2921	0.911015	No	1381
12832-10	ASH2L	Q9UBL3	ASH2L	0.304415	Fair	3.79728e-05	4.95318e-05	Yes	0.489344	Fair	4.79733e-12	6.77406e-12	Yes	177	305	10.9422	0.580967	No	4031
12834-3	KCNF1	Q9H3M0	KCNF1	0.563735	Fair	3.09761e-16	7.64595e-16	Yes	0.856059	Strong	4.88991e-52	1.43662e-51	Yes	177	271	11.5242	0.372334	No	6469
12835-101	PYDC1	Q8WXC3	PYDC1	0.686278	Moderate	5.55423e-26	2.09549e-25	Yes	0.981793	Strong	3.55392e-128	3.3211e-126	Yes	177	76	9.45142	0.454613	No	5698
12838-28	DUSP15	Q9H1R2	DUS15	0.683864	Moderate	9.61386e-26	3.59545e-25	Yes	0.924441	Strong	3.4704e-75	2.05323e-74	Yes	177	70	9.02796	0.680787	No	2924
12842-43	STX10	O60499	STX10	0.434504	Fair	1.51638e-09	2.555e-09	Yes	0.533561	Fair	2.06571e-14	3.03751e-14	Yes	177	137	12.8085	1.03919	No	1067
12843-6	ZNF410	Q86VK4	ZN410	0.492963	Fair	3.16169e-12	6.2218e-12	Yes	0.865164	Strong	2.44202e-54	7.59058e-54	Yes	177	164	9.5761	0.501966	No	5078
12844-10	BAG4	O95429	BAG4	0.333579	Fair	5.70133e-06	7.75896e-06	Yes	0.474987	Fair	2.39273e-11	3.33664e-11	Yes	177	275	10.6464	0.524601	No	4750
12845-18	SNX17	Q15036	SNX17	0.211843	None or poor	0.00464586	0.00539145	Yes	0.223986	None or poor	0.00272655	0.00307788	Yes	177	338	13.1492	0.623843	No	3523
12846-3	FBXL5	Q9UKA1	FBXL5	0.601781	Moderate	8.12128e-19	2.27153e-18	Yes	0.811521	Strong	1.0803e-42	2.6204e-42	Yes	177	97	9.94276	0.502044	No	5076
12847-27	RNGTT	O60942	MCE1	0.542317	Fair	6.37421e-15	1.45511e-14	Yes	0.843861	Strong	3.43504e-49	9.46975e-49	Yes	177	426	11.5683	0.346931	No	6642
12848-9	ARHGEF2	Q92974	ARHG2	0.152654	None or poor	0.0425143	0.0465575	Yes	0.291837	None or poor	8.10501e-05	9.66265e-05	Yes	177	152	12.1007	0.213738	No	7096
12849-25	GSKIP	Q9P0R6	GSKIP	0.483361	Fair	9.45765e-12	1.80368e-11	Yes	0.712792	Moderate	9.24301e-29	1.71824e-28	Yes	177	142	9.80739	0.631411	No	3431
12851-5	POLM	Q9NP87	DPOLM	0.399799	Fair	3.52846e-08	5.48729e-08	Yes	0.665581	Moderate	5.2007e-24	8.95744e-24	Yes	177	136	10.6419	0.677525	No	2961
12853-112	TMOD2	Q9NZR1	TMOD2	0.114755	None or poor	0.128277	0.13612	No	0.110992	None or poor	0.141363	0.147472	No	177	77	12.5564	0.756476	No	2251
12854-3	TEAD3	Q99594	TEAD3	0.936083	Strong	2.54187e-81	7.35227e-80	Yes	0.978391	Strong	9.94347e-122	5.98991e-120	Yes	177	98	10.8915	0.549406	No	4436
12855-16	CASS4	Q9NQ75	CT032	0.0741093	None or poor	0.326927	0.33849	No	0.0255495	None or poor	0.735695	0.741596	No	177	131	11.4401	0.936893	No	1295
12856-14	TMEM237	Q96Q45	TM237	0.598637	Fair	1.36762e-18	3.77313e-18	Yes	0.740599	Moderate	4.91924e-32	9.67521e-32	Yes	177	110	10.4728	0.674939	No	2986
12859-33	ECI2	O75521	PECI	0.126774	None or poor	0.0926742	0.0992364	No	0.178828	None or poor	0.017241	0.0187176	Yes	177	256	11.5576	0.907343	No	1394
12860-7	ARPP21	Q9UBL0	cAMP-regulated phosphoprotein 21	0.554664	Fair	1.14496e-15	2.72465e-15	Yes	0.92533	Strong	1.28178e-75	7.71505e-75	Yes	177	153	10.2185	0.402884	No	6233
12861-13	TMOD3	Q9NYL9	TMOD3	0.180416	None or poor	0.0162602	0.0182283	Yes	0.218956	None or poor	0.00341156	0.00383866	Yes	177	301	16.812	1.32634	No	683
12862-14	NEDD9	Q14511	CASL	0.30464	Fair	3.74494e-05	4.88666e-05	Yes	0.869907	Strong	1.32107e-55	4.25134e-55	Yes	177	385	10.8438	0.449625	No	5757
12864-9	NIPAL4	Q0D2K0	NIPA4	0.412355	Fair	1.17744e-08	1.88168e-08	Yes	0.827441	Strong	1.00996e-45	2.59395e-45	Yes	177	184	11.5247	0.446619	No	5788
12867-40	DYNLT3	P51808	DYLT3	0.688949	Moderate	3.007e-26	1.14995e-25	Yes	0.928109	Strong	5.24716e-77	3.3374e-76	Yes	177	247	11.8422	0.590101	No	3926
12869-68	DDX6	P26196	DDX6	0.0429767	None or poor	0.570049	0.581375	No	0.104724	None or poor	0.16538	0.171986	No	177	122	16.539	2.35259	High in plasma	236
12871-10	TWF1	Q12792	TWF1	0.194677	None or poor	0.00941638	0.0107244	Yes	0.168744	None or poor	0.0247549	0.0266802	Yes	177	166	12.524	0.901385	No	1413
12872-35	CNGA2	Q16280	CNGA2	0.180971	None or poor	0.015929	0.0178708	Yes	0.866204	Strong	1.30027e-54	4.06245e-54	Yes	177	173	10.405	0.281846	No	6943
12873-11	SPN	P16150	LEUK	0.540284	Fair	8.40041e-15	1.90453e-14	Yes	0.782293	Moderate	8.11642e-38	1.77927e-37	Yes	177	86	10.2899	0.606464	No	3708
12875-28	UBTD2	Q8WUN7	UBTD2	0.300556	Fair	4.80957e-05	6.23457e-05	Yes	0.597108	Fair	1.75857e-18	2.76017e-18	Yes	177	302	11.3808	0.393747	No	6311
12876-39	SPEF1	Q9Y4P9	SPEF1	0.390686	Fair	7.61058e-08	1.15763e-07	Yes	0.912887	Strong	5.2961e-70	2.57527e-69	Yes	177	106	8.24764	0.559013	No	4331
12878-60	OSBPL11	Q9BXB4	OSB11	0.379682	Fair	1.86752e-07	2.77012e-07	Yes	0.703122	Moderate	1.03487e-27	1.89813e-27	Yes	177	265	12.9316	0.608675	No	3683
12879-5	RBL1	P28749	p107	0.638187	Moderate	1.24597e-21	3.9435e-21	Yes	0.908512	Strong	3.17118e-68	1.44377e-67	Yes	177	117	9.65381	0.488752	No	5264
12880-1	SV2A	Q7L0J3	SV2A	0.428233	Fair	2.75037e-09	4.56557e-09	Yes	0.895552	Strong	1.91809e-63	7.68606e-63	Yes	177	246	10.6236	0.442237	No	5836
12881-17	RDH16	O75452	RDH16	0.251594	None or poor	0.000730074	0.000884559	Yes	0.469108	Fair	4.52351e-11	6.2708e-11	Yes	177	151	12.928	0.406095	No	6210
12882-7	PARP11	Q9NR21	PAR11	0.387074	Fair	1.02558e-07	1.5442e-07	Yes	0.909871	Strong	9.09646e-69	4.22588e-68	Yes	177	276	11.4945	0.463765	No	5581
12885-42	NR1D2	Q14995	NR1D2	0.475577	Fair	2.24323e-11	4.1904e-11	Yes	0.954771	Strong	4.16737e-94	5.30122e-93	Yes	177	88	9.17886	0.589855	No	3930
12888-18	SAP30	O75446	SAP30	0.39318	Fair	6.18077e-08	9.46661e-08	Yes	0.68533	Moderate	6.89442e-26	1.22629e-25	Yes	177	79	10.3281	0.503758	No	5051
12891-1	MICALL2	Q8IY33	MILK2	0.316097	Fair	1.81912e-05	2.41346e-05	Yes	0.735394	Moderate	2.16759e-31	4.21209e-31	Yes	177	239	12.4161	0.392792	No	6316
12892-10	SYTL1	Q8IYJ3	SYTL1	0.438133	Fair	1.06846e-09	1.81665e-09	Yes	0.885657	Strong	3.37362e-60	1.22645e-59	Yes	177	82	10.3476	0.410458	No	6163
12893-159	IFI16	Q16666	IP16:HIN 2	0.11553	None or poor	0.125703	0.133486	No	0.24306	None or poor	0.00111481	0.00127485	Yes	177	143	14.3716	0.299935	No	6889
12894-3	PAXIP1	Q6ZW49	PAXI1	0.502878	Fair	9.83373e-13	1.99549e-12	Yes	0.728869	Moderate	1.3256e-30	2.54471e-30	Yes	177	140	11.6777	0.523102	No	4770
12895-28	DGKB	Q9Y6T7	DGKB	0.520455	Fair	1.12794e-13	2.41505e-13	Yes	0.555797	Fair	9.7462e-16	1.46686e-15	Yes	177	106	11.1423	1.28833	No	716
12904-180	CUBN	O60494	cubilin	0.58455	Fair	1.31994e-17	3.49096e-17	Yes	0.626221	Moderate	1.15175e-20	1.88315e-20	Yes	177	21	8.2062	0.355789	No	6579
12916-3	MTCP1	P56278	MTCP1	0.604852	Moderate	4.8533e-19	1.37009e-18	Yes	0.765023	Moderate	2.81713e-35	5.87527e-35	Yes	177	120	10.4305	0.395135	No	6297
12923-51	KRT17	Q04695	Keratin 17	0.490168	Fair	4.36496e-12	8.49564e-12	Yes	0.76805	Moderate	1.04847e-35	2.20128e-35	Yes	177	146	12.5597	0.36615	No	6508
12925-105	AXIN2	Q9Y2T1	AXIN2	0.379345	Fair	1.91862e-07	2.83955e-07	Yes	0.786601	Moderate	1.73524e-38	3.85498e-38	Yes	177	42	8.62558	0.621383	No	3538
12931-16	NR3C2	P08235	MCR	0.64512	Moderate	3.28237e-22	1.06666e-21	Yes	0.881082	Strong	8.49011e-59	2.99392e-58	Yes	177	40	11.0662	0.667657	No	3054
12933-17	ENOX1	Q8TC92	ENOX1	0.240615	None or poor	0.00125524	0.00150163	Yes	0.191891	None or poor	0.0105071	0.0115341	Yes	177	24	9.28711	0.944495	No	1278
12934-1	HERC5	Q9UII4	HERC5	0.451093	Fair	2.95724e-10	5.18281e-10	Yes	0.44523	Fair	5.32324e-10	7.2014e-10	Yes	177	133	12.6421	0.217853	No	7092
12936-38	RLBP1	P12271	RLBP1	0.4138	Fair	1.03467e-08	1.65824e-08	Yes	0.430579	Fair	2.20429e-09	2.94485e-09	Yes	177	89	11.5655	0.273408	No	6971
12939-1	POLR1C	O15160	RPAC1	0.287238	None or poor	0.00010602	0.000134936	Yes	0.404492	Fair	2.35373e-08	3.06966e-08	Yes	177	164	10.7027	1.18497	No	827
12940-35	ALDH3B1	P43353	AL3B1	0.310288	Fair	2.63301e-05	3.46177e-05	Yes	0.637561	Moderate	1.40306e-21	2.3243e-21	Yes	177	136	10.6175	0.383684	No	6390
12945-33	RAB18	Q9NP72	RAB18	0.382367	Fair	1.50481e-07	2.24444e-07	Yes	0.356854	Fair	1.08542e-06	1.36808e-06	Yes	177	120	13.9354	0.507911	No	4992
12954-71	PPARA	Q07869	PPARa	0.239381	None or poor	0.00133207	0.00158989	Yes	0.215872	None or poor	0.00390492	0.00438634	Yes	177	91	12.9496	0.210392	No	7102
12956-40	KIFBP	Q96EK5	KBP	0.0612719	None or poor	0.417851	0.429761	No	0.0502471	None or poor	0.506577	0.515488	No	177	57	14.1216	5.2307	High in plasma	38
12957-62	UQCRB	P14927	UCR6	0.476129	Fair	2.11146e-11	3.95134e-11	Yes	0.593054	Fair	3.4033e-18	5.31875e-18	Yes	177	62	8.81905	0.673929	No	2997
12960-9	GCK	P35557	HXK4	0.34263	Fair	3.03878e-06	4.20616e-06	Yes	0.178	None or poor	0.0177726	0.0192803	Yes	177	55	15.3338	0.0600266	High in serum	7254
12963-1	GPR107	Q5VW38	GP107	0.0886976	None or poor	0.240395	0.250822	No	0.628861	Moderate	7.10985e-21	1.16694e-20	Yes	177	69	7.56501	0.606116	No	3714
12968-2	CSRP2	Q16527	CSRP2	-0.0649553	None or poor	0.390363	0.402171	No	-0.0249036	None or poor	0.742137	0.747779	No	177	97	11.7108	1.2651	No	744
12970-35	STAU2	Q9NUL3	STAU2	0.34766	Fair	2.12365e-06	2.96994e-06	Yes	0.465951	Fair	6.33578e-11	8.75644e-11	Yes	177	82	9.4649	0.439367	No	5867
12975-11	KRT20	P35900	Keratin 20	0.875237	Strong	4.3341e-57	5.03848e-56	Yes	0.908449	Strong	3.35629e-68	1.52614e-67	Yes	177	76	10.6499	0.466738	No	5549
12976-49	SORBS3	O60504	Vinexin b	0.393248	Fair	6.14581e-08	9.41505e-08	Yes	0.492448	Fair	3.35608e-12	4.75276e-12	Yes	177	78	8.54402	0.584202	No	3992
12980-31	RBM22	Q9NW64	RBM22	0.808569	Strong	3.66111e-42	2.46179e-41	Yes	0.965093	Strong	9.35179e-104	1.85231e-102	Yes	177	84	10.9177	0.399017	No	6261
12986-12	LIN7C	Q9NUP9	LIN7C	0.183085	None or poor	0.0147204	0.0165403	Yes	0.19571	None or poor	0.00903836	0.00996379	Yes	177	66	9.46092	0.811972	No	1840
12987-12	SRSF7	Q16629	SRSF7	0.840018	Strong	2.41358e-48	1.95909e-47	Yes	0.905219	Strong	6.03693e-67	2.63808e-66	Yes	177	154	13.22	0.533042	No	4622
12988-49	EWSR1	Q01844	EWS	0.677423	Moderate	4.05243e-25	1.48061e-24	Yes	0.777916	Moderate	3.75693e-37	8.14766e-37	Yes	177	120	13.5676	1.1346	No	898
12990-39	MAP3K3	Q99759	MAP3K3	0.379975	Fair	1.82427e-07	2.70816e-07	Yes	0.797852	Moderate	2.59122e-40	5.9846e-40	Yes	177	78	9.34661	0.48175	No	5350
12991-49	CUL9	Q8IWT3	CUL9	0.340545	Fair	3.51904e-06	4.85524e-06	Yes	0.849551	Strong	1.73634e-50	4.91311e-50	Yes	177	70	8.9163	0.579355	No	4056
12993-21	NPLOC4	Q8TAT6	NPL4	0.142274	None or poor	0.0588863	0.0639104	No	0.15934	None or poor	0.0341398	0.0365572	Yes	177	83	14.6047	1.27902	No	727
13007-66	LCN10	Q6JVE6	LCN10	0.264328	None or poor	0.000377725	0.000465861	Yes	0.332511	Fair	6.1326e-06	7.57892e-06	Yes	177	149	11.3449	0.748856	No	2306
13011-20	RPS10	P46783	RS10	0.14631	None or poor	0.0519916	0.0566721	No	0.137038	None or poor	0.0689344	0.0728841	No	177	58	10.6845	1.45826	No	591
13013-41	PRKN	O60260	PRKN2	0.438703	Fair	1.01092e-09	1.72043e-09	Yes	0.469202	Fair	4.47814e-11	6.21026e-11	Yes	177	159	12.2864	0.259695	No	7002
13022-20	TP53I11	O14683	P5I11	0.854261	Strong	1.33401e-51	1.2371e-50	Yes	0.859279	Strong	7.8339e-53	2.34118e-52	Yes	177	52	13.6182	0.417589	No	6087
13025-4	FRS2	Q8WU20	FRS2	0.616997	Moderate	5.99626e-20	1.76095e-19	Yes	0.719691	Moderate	1.55074e-29	2.92e-29	Yes	177	137	9.71633	0.523755	No	4759
13027-20	CBX7	O95931	CBX7	0.40557	Fair	2.14272e-08	3.3762e-08	Yes	0.518897	Fair	1.37362e-13	1.99052e-13	Yes	177	141	10.4597	0.371319	No	6475
13032-1	BECN1	Q14457	BECN1	0.557023	Fair	8.1808e-16	1.96798e-15	Yes	0.852882	Strong	2.85324e-51	8.19434e-51	Yes	177	67	8.63303	0.595262	No	3865
13039-1	PPP1R8	Q12972	PP1R8	0.400535	Fair	3.3128e-08	5.16513e-08	Yes	0.500609	Fair	1.28886e-12	1.83774e-12	Yes	177	76	10.7568	0.39463	No	6301
13041-47	TRAF4	Q9BUZ4	TRAF4	0.467066	Fair	5.6275e-11	1.02753e-10	Yes	0.687579	Moderate	4.12273e-26	7.36715e-26	Yes	177	165	9.83962	0.489067	No	5261
13042-7	KCNA10	Q16322	KCA10	0.321443	Fair	1.28545e-05	1.71669e-05	Yes	0.877018	Strong	1.3356e-57	4.56193e-57	Yes	177	204	13.0512	0.494506	No	5181
13043-157	ATAD2	Q6PL18	ATAD2	0.571138	Fair	1.03441e-16	2.61346e-16	Yes	0.774546	Moderate	1.19363e-36	2.56346e-36	Yes	177	75	8.81417	0.404874	No	6218
13044-5	TSG101	Q99816	TS101	0.188532	None or poor	0.0119687	0.0135381	Yes	0.279124	None or poor	0.000168391	0.000198545	Yes	177	75	14.7996	0.893678	No	1453
13053-6	SLC6A14	Q9UN76	S6A14	0.497074	Fair	1.95696e-12	3.9091e-12	Yes	0.725043	Moderate	3.74048e-30	7.13167e-30	Yes	177	148	12.7731	0.273354	No	6972
13054-87	PFN2	P35080	Profilin II	0.267245	None or poor	0.000323271	0.00040053	Yes	0.290648	None or poor	8.69171e-05	0.000103502	Yes	177	318	13.3783	0.267092	No	6983
13055-53	PSD	A5PKW4	PSD1	0.289804	None or poor	9.13199e-05	0.000116736	Yes	0.541199	Fair	7.42153e-15	1.10062e-14	Yes	177	69	10.5805	0.635836	No	3389
13056-18	SLC6A16	Q9GZN6	S6A16	0.63403	Moderate	2.72821e-21	8.50189e-21	Yes	0.865879	Strong	1.58459e-54	4.94438e-54	Yes	177	65	9.00815	0.409964	No	6168
13059-33	RFK	Q969G6	RIFK	0.322977	Fair	1.16212e-05	1.55626e-05	Yes	0.239762	None or poor	0.00130792	0.0014931	Yes	177	89	11.746	0.302333	No	6873
13062-4	GMFG	O60234	GMFG	0.46399	Fair	7.79825e-11	1.41678e-10	Yes	0.457355	Fair	1.55894e-10	2.13473e-10	Yes	177	107	13.8345	0.91572	No	1358
13066-42	EDC4	Q6P2E9	EDC4	0.187647	None or poor	0.0123824	0.0139909	Yes	0.116471	None or poor	0.122631	0.128188	No	177	62	13.8109	0.24124	No	7040
13067-5	PRKG1	Q13976	KGP1B	0.383729	Fair	1.34754e-07	2.01357e-07	Yes	0.335614	Fair	4.95754e-06	6.14028e-06	Yes	177	91	11.6921	0.774304	No	2120
13068-139	CCS	O14618	CCS	0.248478	None or poor	0.000853541	0.00103021	Yes	0.671789	Moderate	1.38498e-24	2.41049e-24	Yes	177	58	9.22633	0.6211	No	3541
13073-14	ANP32A	P39687	AN32A	0.465641	Fair	6.54817e-11	1.19235e-10	Yes	0.586188	Fair	1.01969e-17	1.57904e-17	Yes	177	69	11.1318	0.89399	No	1450
13076-4	FXR1	P51114	FXR1	0.0528536	None or poor	0.484753	0.49612	No	0.459741	Fair	1.21719e-10	1.67051e-10	Yes	177	99	12.684	1.38693	No	636
13078-3	CETN2	P41208	CETN2	0.188138	None or poor	0.0121517	0.0137324	Yes	0.407327	Fair	1.83723e-08	2.40078e-08	Yes	177	54	13.4661	0.359112	No	6567
13082-9	UNC45A	Q9H3U1	UN45A	-0.081821	None or poor	0.278959	0.290144	No	-0.0319548	None or poor	0.67286	0.680327	No	177	80	15.0061	6.16165	High in plasma	24
13083-18	VARS1	P26640	SYVC	0.470969	Fair	3.70248e-11	6.82878e-11	Yes	0.530629	Fair	3.03904e-14	4.46065e-14	Yes	177	135	11.6026	0.768761	No	2158
13085-18	GLP1R	P43220	GLP1R:CD	0.577322	Fair	4.05021e-17	1.04355e-16	Yes	0.693043	Moderate	1.15908e-26	2.09225e-26	Yes	177	178	10.5833	0.384338	No	6382
13088-397	BTC	P35070	BTC	0.486803	Fair	6.41076e-12	1.23456e-11	Yes	0.884338	Strong	8.67018e-60	3.11776e-59	Yes	177	143	9.93123	0.416	No	6103
13089-6	HIF1A	Q16665	HIF-1a	0.633229	Moderate	3.16844e-21	9.82339e-21	Yes	0.769862	Moderate	5.76048e-36	1.2174e-35	Yes	177	84	10.3852	0.286713	No	6926
13090-17	S100A6	P06703	S100A6	0.378046	Fair	2.12826e-07	3.1409e-07	Yes	0.445891	Fair	4.9847e-10	6.74967e-10	Yes	177	106	12.6294	0.869106	No	1528
13093-6	SECTM1	Q8WVN6	SECTM1	0.517305	Fair	1.67819e-13	3.56628e-13	Yes	0.662246	Moderate	1.04501e-23	1.78888e-23	Yes	177	151	10.8769	0.475669	No	5433
13094-75	RSPO3	Q9BXY4	RSPO3	0.72025	Moderate	1.33871e-29	5.76364e-29	Yes	0.763616	Moderate	4.43695e-35	9.19038e-35	Yes	177	133	11.113	0.572403	No	4150
13095-51	REG1A	P05451	PSP	0.929604	Strong	8.90979e-78	2.31116e-76	Yes	0.952653	Strong	2.08337e-92	2.42971e-91	Yes	177	36	14.3609	0.745212	No	2337
13097-11	BCL2L2	Q92843	Apoptosis regulator Bcl-W	0.531703	Fair	2.63934e-14	5.82973e-14	Yes	0.876895	Strong	1.44933e-57	4.94577e-57	Yes	177	75	9.51997	0.859864	No	1565
13098-93	VEGFD	O43915	VEGF-D	0.735954	Moderate	1.85101e-31	8.44308e-31	Yes	0.785584	Moderate	2.50497e-38	5.53966e-38	Yes	177	105	14.1347	0.729985	No	2465
13101-60	SOST	Q9BQB4	SOST	0.490755	Fair	4.07986e-12	7.95775e-12	Yes	0.745665	Moderate	1.12193e-32	2.22826e-32	Yes	177	390	11.6589	0.608728	No	3681
13102-1	FAM3D	Q96BQ1	FAM3D	0.966567	Strong	2.28709e-105	2.1935e-103	Yes	0.964846	Strong	1.71679e-103	3.31927e-102	Yes	177	114	13.8292	0.58156	No	4018
13103-125	CSH2|CSH1	P0DML3|P0DML2	CSH	0.282054	None or poor	0.000142718	0.000180415	Yes	0.151875	None or poor	0.0435948	0.0464701	Yes	177	109	12.66	0.185203	High in serum	7139
13104-32	EFNB1	P98172	EFNB1	0.567033	Fair	1.90665e-16	4.76108e-16	Yes	0.616436	Moderate	6.61728e-20	1.06782e-19	Yes	177	95	11.7682	0.445784	No	5801
13105-7	SNAP25	P60880	SNP25	0.381101	Fair	1.66645e-07	2.48045e-07	Yes	0.613617	Moderate	1.08283e-19	1.74232e-19	Yes	177	117	11.0224	0.579915	No	4047
13107-9	LYPD3	O95274	LYPD3	0.682384	Moderate	1.34244e-25	4.99747e-25	Yes	0.893059	Strong	1.34996e-62	5.24514e-62	Yes	177	108	11.9223	0.411849	No	6145
13109-82	NEGR1	Q7Z3B1	NEGR1	0.801076	Strong	7.39649e-41	4.73336e-40	Yes	0.832208	Strong	1.08695e-46	2.84378e-46	Yes	177	134	12.0523	0.66686	No	3066
13111-79	BCL6	P41182	BCL6	0.66178	Moderate	1.15098e-23	3.97796e-23	Yes	0.785761	Moderate	2.35045e-38	5.20427e-38	Yes	177	200	11.6807	0.505851	No	5023
13112-179	FSTL1	Q12841	FSTL1	0.66973	Moderate	2.15544e-24	7.66016e-24	Yes	0.715263	Moderate	4.90713e-29	9.15486e-29	Yes	177	71	15.1199	0.700287	No	2732
13113-7	SPP1	P10451	Osteopontin	0.947004	Strong	3.11858e-88	1.22872e-86	Yes	0.95398	Strong	1.83527e-93	2.25587e-92	Yes	177	71	11.4986	0.543489	No	4507
13114-50	LUM	P51884	Lumican	0.919859	Strong	4.88428e-73	1.0201e-71	Yes	0.944245	Strong	2.34258e-86	2.13974e-85	Yes	177	158	13.0884	0.800037	No	1916
13116-25	CD177	Q8N6Q3	CD177	0.95304	Strong	1.03213e-92	5.15287e-91	Yes	0.965515	Strong	3.28305e-104	6.74088e-103	Yes	177	71	10.9041	0.463314	No	5589
13117-232	CHKB	Q9Y259	CHKB	0.446324	Fair	4.77416e-10	8.26575e-10	Yes	0.282634	None or poor	0.000138089	0.000163372	Yes	177	91	16.1767	0.0395355	High in serum	7269
13118-5	SMOC1	Q9H4F8	SMOC1	0.876863	Strong	1.48108e-57	1.76111e-56	Yes	0.972014	Strong	5.05949e-112	1.63905e-110	Yes	177	99	13.5237	0.632011	No	3429
13119-26	SERPINA10	Q9UK55	protein Z inhibitor	0.701853	Moderate	1.41049e-27	5.68329e-27	Yes	0.762076	Moderate	7.26966e-35	1.50024e-34	Yes	177	181	13.6166	0.837312	No	1684
13122-19	FLRT2	O43155	FLRT2	0.737156	Moderate	1.31724e-31	6.05765e-31	Yes	0.759092	Moderate	1.87289e-34	3.83685e-34	Yes	177	122	14.0392	0.667536	No	3057
13123-3	FLRT3	Q9NZU0	FLRT3:ECD	0.763347	Moderate	4.83805e-35	2.56656e-34	Yes	0.848926	Strong	2.42377e-50	6.83438e-50	Yes	177	90	12.268	0.660728	No	3130
13124-20	ISLR2	Q6UXK2	ISLR2	0.759901	Moderate	1.45105e-34	7.56019e-34	Yes	0.845038	Strong	1.87127e-49	5.18224e-49	Yes	177	195	12.2628	0.609525	No	3672
13125-45	VTN	P04004	Vitronectin	0.940229	Strong	8.63762e-84	2.78582e-82	Yes	0.979659	Strong	5.28173e-124	3.84985e-122	Yes	177	300	13.0953	0.606902	No	3701
13126-52	DSC2	Q02487	DSC2	0.901359	Strong	1.6684e-65	2.63224e-64	Yes	0.91492	Strong	7.3427e-71	3.68602e-70	Yes	177	85	11.1676	0.709988	No	2655
13129-40	LDLR	P01130	LDLR	0.526817	Fair	4.9935e-14	1.08747e-13	Yes	0.87306	Strong	1.78337e-56	5.88722e-56	Yes	177	70	8.37423	0.481254	No	5356
13130-150	HK2	P52789	HXK2	0.338943	Fair	3.93609e-06	5.41733e-06	Yes	0.385414	Fair	1.17485e-07	1.51058e-07	Yes	177	151	12.6373	0.194231	High in serum	7126
13131-5	HK1	P19367	HXK1	0.366327	Fair	5.31565e-07	7.69681e-07	Yes	0.625866	Moderate	1.22854e-20	2.0069e-20	Yes	177	251	12.6895	0.447731	No	5774
13132-14	SEMA5A	Q13591	SEM5A	0.744192	Moderate	1.73041e-32	8.25995e-32	Yes	0.808349	Strong	4.00757e-42	9.57742e-42	Yes	177	166	13.5825	0.606323	No	3710
13133-73	LTBP4	Q8N2S1	LTBP4	0.775625	Moderate	8.26115e-37	4.65344e-36	Yes	0.815979	Strong	1.64041e-43	4.05045e-43	Yes	177	64	14.8123	0.710199	No	2652
13228-75	MDM2	Q00987	MDM2	0.413086	Fair	1.10302e-08	1.76584e-08	Yes	0.68104	Moderate	1.81496e-25	3.20865e-25	Yes	177	86	10.7348	0.331796	No	6731
13229-20	MDM4	O15151	MDM4	0.422991	Fair	4.48267e-09	7.34416e-09	Yes	0.90803	Strong	4.91508e-68	2.22246e-67	Yes	177	133	10.8768	0.397287	No	6280
13230-174	IGHG2	P01859	IgG2, Kappa	0.575312	Fair	5.50492e-17	1.41088e-16	Yes	0.925561	Strong	9.86498e-76	6.00215e-75	Yes	177	58	8.32473	0.539295	No	4551
13231-90	IGHG4	P01861	IgG4, Kappa	0.687901	Moderate	3.8281e-26	1.45428e-25	Yes	0.750121	Moderate	2.96866e-33	5.95611e-33	Yes	177	117	11.753	0.366148	No	6509
13236-25	WNT3A	P56704	WNT3A	0.374916	Fair	2.72744e-07	4.0041e-07	Yes	0.311989	Fair	2.36466e-05	2.86837e-05	Yes	177	107	14.0241	0.249053	No	7019
13240-170	SHANK1	Q9Y566	SHAN1	0.558892	Fair	6.25615e-16	1.51448e-15	Yes	0.882541	Strong	3.08066e-59	1.09523e-58	Yes	177	40	7.91485	0.585914	No	3976
13242-134	SHANK3	Q9BYB0	SHAN3	0.240233	None or poor	0.00127859	0.00152881	Yes	0.300366	Fair	4.86554e-05	5.83977e-05	Yes	177	49	11.7015	0.873203	No	1510
13256-21	SHANK1	Q9Y566	SHAN1	0.764207	Moderate	3.66725e-35	1.95685e-34	Yes	0.826604	Strong	1.4834e-45	3.79387e-45	Yes	177	218	10.5218	0.607748	No	3693
13268-45	WNT5A	P41221	WNT5A	0.936829	Strong	9.40918e-82	2.75436e-80	Yes	0.941014	Strong	2.81067e-84	2.33337e-83	Yes	177	62	11.0295	0.760369	No	2219
13374-4	DEFB113	Q30KQ7	DB113	0.455912	Fair	1.80875e-10	3.21267e-10	Yes	0.804713	Strong	1.7476e-41	4.12374e-41	Yes	177	76	14.6839	0.666271	No	3074
13375-48	SYNGR3	O43761	SNG3	0.468369	Fair	4.89605e-11	8.97568e-11	Yes	0.912232	Strong	9.90774e-70	4.75428e-69	Yes	177	79	10.2239	0.27644	No	6962
13377-3	CYB561D1	Q8N8Q1	C56D1	0.73974	Moderate	6.29903e-32	2.93003e-31	Yes	0.875651	Strong	3.30206e-57	1.11688e-56	Yes	177	184	11.7476	0.711653	No	2636
13378-80	C5orf63	A6NC05	YD286	0.467349	Fair	5.45989e-11	9.98172e-11	Yes	0.832168	Strong	1.1079e-46	2.89755e-46	Yes	177	111	11.688	0.326326	No	6759
13381-49	B4GALT1	P15291	B4GT1	0.802531	Strong	4.16743e-41	2.69773e-40	Yes	0.82223	Strong	1.06912e-44	2.69183e-44	Yes	177	113	15.2319	0.716743	No	2596
13384-110	FH	P07954	FUMH	0.536712	Fair	1.35837e-14	3.04745e-14	Yes	0.588818	Fair	6.71837e-18	1.04325e-17	Yes	177	76	10.7413	0.820699	No	1779
13386-248	RNF34	Q969K3	RNF34	0.390292	Fair	7.86391e-08	1.19541e-07	Yes	0.578673	Fair	3.29118e-17	5.06854e-17	Yes	177	240	10.8162	0.423859	No	6030
13387-55	EHF	Q9NZC4	EHF	0.713084	Moderate	8.58065e-29	3.59657e-28	Yes	0.955547	Strong	9.48056e-95	1.24064e-93	Yes	177	91	9.38917	0.450548	No	5748
13388-57	PCSK1	P29120	NEC1	0.862139	Strong	1.48078e-53	1.50536e-52	Yes	0.939804	Strong	1.5762e-83	1.26391e-82	Yes	177	280	12.0141	0.513149	No	4912
13392-13	ATP1B1	P05026	AT1B1	-0.0103866	None or poor	0.890866	0.895164	No	0.00785708	None or poor	0.917334	0.919226	No	177	71	12.0172	0.50681	No	5012
13393-46	DERL1	Q9BUN8	DERL1	0.253081	None or poor	0.000677148	0.000822074	Yes	0.215442	None or poor	0.00397854	0.00446766	Yes	177	78	13.0703	1.48058	No	573
13397-88	DEFB4A	O15263	HBD-2	0.946337	Strong	9.04822e-88	3.48955e-86	Yes	0.957777	Strong	1.15666e-96	1.65963e-95	Yes	177	327	15.6343	0.60321	No	3746
13399-33	RELL1	Q8IUW5	RELL1	0.608835	Moderate	2.46888e-19	7.05988e-19	Yes	0.893825	Strong	7.44997e-63	2.92895e-62	Yes	177	81	8.87312	0.683388	No	2894
13403-5	ETV5	P41161	ETV5	0.381324	Fair	1.6368e-07	2.43682e-07	Yes	0.690044	Moderate	2.33399e-26	4.19026e-26	Yes	177	231	9.44129	0.424782	No	6020
13405-61	SPINK2	P20155	ISK2	0.824264	Strong	4.29588e-45	3.14069e-44	Yes	0.955519	Strong	1.00077e-94	1.30728e-93	Yes	177	72	9.66651	0.617792	No	3575
13406-161	CD300C	Q08708	CLM6	0.929241	Strong	1.37616e-77	3.55703e-76	Yes	0.977444	Strong	4.07291e-120	2.1829e-118	Yes	177	154	12.1659	0.51705	No	4859
13408-23	WFIKKN2	Q8TEU8	WFKN2	0.857052	Strong	2.79397e-52	2.66212e-51	Yes	0.851346	Strong	6.59617e-51	1.88473e-50	Yes	177	89	12.35	0.420273	No	6063
13411-21	RNF41	Q9H4P4	RNF41	0.128313	None or poor	0.0887471	0.095143	No	0.421733	Fair	5.03372e-09	6.67713e-09	Yes	177	237	10.5657	0.628981	No	3462
13412-5	WFDC6	Q9BQY6	WFDC6	0.771948	Moderate	2.87027e-36	1.59219e-35	Yes	0.938189	Strong	1.48832e-82	1.14798e-81	Yes	177	50	9.01381	0.411635	No	6151
13416-8	TMEM132D	Q14C87	T132D	0.77074	Moderate	4.30037e-36	2.37465e-35	Yes	0.895702	Strong	1.70244e-63	6.82568e-63	Yes	177	97	12.7521	0.643902	No	3307
13421-17	TMEM167B	Q9NRX6	KISHB	0.575355	Fair	5.4695e-17	1.40279e-16	Yes	0.909381	Strong	1.4299e-68	6.60488e-68	Yes	177	117	9.75865	0.470391	No	5512
13422-66	ENOX2	Q16206	ENOX2	0.522201	Fair	9.03486e-14	1.94263e-13	Yes	0.728658	Moderate	1.4042e-30	2.69418e-30	Yes	177	180	11.27	0.460423	No	5634
13423-94	PRXL2A	Q9BRX8	CJ058	0.623896	Moderate	1.75477e-20	5.2636e-20	Yes	0.948792	Strong	1.67319e-89	1.74977e-88	Yes	177	196	11.4093	0.362267	No	6545
13427-66	MAN1C1	Q9NR34	MA1C1	0.744964	Moderate	1.37937e-32	6.62333e-32	Yes	0.78868	Moderate	8.13566e-39	1.82128e-38	Yes	177	73	10.2656	0.774261	No	2121
13429-3	WFDC10A	Q9H1F0	WF10A	0.450675	Fair	3.08499e-10	5.39762e-10	Yes	0.894719	Strong	3.70092e-63	1.4741e-62	Yes	177	130	10.4621	0.580282	No	4044
13430-50	SLC14A1	Q13336	UT1	0.45765	Fair	1.51209e-10	2.70138e-10	Yes	0.461952	Fair	9.66255e-11	1.33013e-10	Yes	177	339	12.4555	0.288189	No	6920
13431-74	SHISAL2A	Q6UWV7	F159A	0.76569	Moderate	2.26817e-35	1.22103e-34	Yes	0.897309	Strong	4.7035e-64	1.91851e-63	Yes	177	62	8.95462	0.912543	No	1373
13432-9	ZFYVE27	Q5T4F4	ZFY27:CD region 1	0.630093	Moderate	5.66784e-21	1.73584e-20	Yes	0.961189	Strong	8.43724e-100	1.41377e-98	Yes	177	80	9.77913	0.646626	No	3271
13434-172	PARVA	Q9NVD7	PARVA	0.820703	Strong	2.10395e-44	1.51389e-43	Yes	0.851674	Strong	5.52047e-51	1.57799e-50	Yes	177	182	11.6565	0.716411	No	2598
13435-31	IL20RB	Q6UXL0	IL-20 Rb	0.954275	Strong	1.05835e-93	5.84418e-92	Yes	0.989785	Strong	5.48543e-150	1.90396e-147	Yes	177	94	13.1198	0.658934	No	3153
13436-54	MAZ	P56270	MAZ	0.65049	Moderate	1.14045e-22	3.74787e-22	Yes	0.746647	Moderate	8.38845e-33	1.66967e-32	Yes	177	47	9.80728	0.562552	No	4275
13438-115	CHRD	Q9H2X0	CHRD	0.878748	Strong	4.18283e-58	5.08992e-57	Yes	0.970571	Strong	3.8646e-110	1.10467e-108	Yes	177	111	13.5568	0.622816	No	3529
13439-6	IQCF3	P0C7M6	IQCF3	0.392876	Fair	6.34024e-08	9.70678e-08	Yes	0.856157	Strong	4.62793e-52	1.36075e-51	Yes	177	171	12.3994	0.223629	No	7081
13441-30	DIXDC1	Q155Q3	DIXC1	0.252959	None or poor	0.000681351	0.000826763	Yes	0.687973	Moderate	3.76548e-26	6.73371e-26	Yes	177	90	8.62806	0.409394	No	6175
13447-42	SPRN	Q5BIV9	SPRN	0.211214	None or poor	0.0047722	0.00553454	Yes	0.19582	None or poor	0.00899906	0.00992347	Yes	177	101	15.4845	0.0459538	High in serum	7266
13449-25	SF3B4	Q15427	SF3B4	0.604734	Moderate	4.95095e-19	1.39711e-18	Yes	0.953786	Strong	2.62588e-93	3.19533e-92	Yes	177	97	9.40949	0.623847	No	3522
13450-49	USP8	P40818	UBP8	0.187148	None or poor	0.0126212	0.0142518	Yes	0.204113	None or poor	0.00642904	0.00713588	Yes	177	225	14.3194	0.98973	No	1175
13451-2	FNDC4	Q9H6D8	FNDC4	0.342564	Fair	3.05287e-06	4.22407e-06	Yes	0.861509	Strong	2.14451e-53	6.4941e-53	Yes	177	90	10.7767	0.223936	No	7080
13452-113	SMIM13	P0DJ93	SIM13	0.543719	Fair	5.26386e-15	1.20655e-14	Yes	0.978996	Strong	8.49706e-123	5.63046e-121	Yes	177	218	10.6404	0.481513	No	5353
13453-2	MRPL33	O75394	RM33	0.635155	Moderate	2.20939e-21	6.90873e-21	Yes	0.78786	Moderate	1.09771e-38	2.44986e-38	Yes	177	147	10.9812	0.612453	No	3646
13457-33	ELF5	Q9UKW6	ELF5	0.471514	Fair	3.49084e-11	6.44823e-11	Yes	0.756544	Moderate	4.15491e-34	8.45906e-34	Yes	177	83	8.39682	0.515467	No	4881
13459-30	TOR4A	Q9NXH8	CI167	0.391336	Fair	7.21008e-08	1.09877e-07	Yes	0.788775	Moderate	7.85687e-39	1.75941e-38	Yes	177	274	10.4411	0.448402	No	5769
13460-4	CHAD	O15335	CHAD	0.935397	Strong	6.27971e-81	1.78104e-79	Yes	0.95958	Strong	2.74532e-98	4.32194e-97	Yes	177	79	13.8396	0.804562	No	1885
13463-1	PXDN	Q92626	PXDN	0.759996	Moderate	1.40803e-34	7.34129e-34	Yes	0.79511	Moderate	7.39473e-40	1.69391e-39	Yes	177	59	11.8731	1.06173	No	1028
13464-8	NRAC	Q8N912	NRAC	0.561412	Fair	4.34575e-16	1.06403e-15	Yes	0.861936	Strong	1.66845e-53	5.06723e-53	Yes	177	228	12.085	0.33799	No	6696
13465-5	RCAN1	P53805	CCP1	0.0970335	None or poor	0.19885	0.208625	No	0.030481	None or poor	0.687137	0.693992	No	177	127	15.1523	0.0283389	High in serum	7275
13468-5	NEURL4	Q96JN8	NEUL4	0.295748	None or poor	6.42676e-05	8.2706e-05	Yes	0.146868	None or poor	0.0510923	0.054274	No	177	189	14.3392	0.072988	High in serum	7246
13470-43	PTH1R	Q03431	PTH1R	0.575402	Fair	5.43064e-17	1.39331e-16	Yes	0.939109	Strong	4.17455e-83	3.28955e-82	Yes	177	231	11.1741	0.421564	No	6053
13472-35	HDHD2	Q9H0R4	HDHD2	0.222263	None or poor	0.00294572	0.0034542	Yes	0.225733	None or poor	0.00251951	0.00284856	Yes	177	84	13.6617	2.35319	High in plasma	235
13473-55	ITPKA	P23677	IP3KA	0.279012	None or poor	0.000169457	0.000213513	Yes	0.765204	Moderate	2.65637e-35	5.54159e-35	Yes	177	263	11.0943	0.386401	No	6365
13474-40	GSTK1	Q9Y2Q3	GSTK1	0.00542538	None or poor	0.942865	0.94481	No	0.14727	None or poor	0.0504538	0.0536324	No	177	174	13.6268	2.47433	High in plasma	220
13475-10	UBE2D4	Q9Y2X8	UB2D4	0.196054	None or poor	0.00891561	0.0101683	Yes	0.220225	None or poor	0.00322549	0.00363042	Yes	177	158	15.6362	1.1823	No	830
13476-16	KIN	O60870	KIN17	0.573571	Fair	7.16991e-17	1.82541e-16	Yes	0.940245	Strong	8.44476e-84	6.83173e-83	Yes	177	83	9.47217	0.514338	No	4897
13477-65	LTB4R	Q15722	LT4R1	0.226204	None or poor	0.00246617	0.00290449	Yes	0.235418	None or poor	0.00160886	0.00183091	Yes	177	66	13.163	1.57316	No	516
13479-8	FAM171A2	A8MVW0	F1712	0.311342	Fair	2.46367e-05	3.24263e-05	Yes	0.287738	None or poor	0.000102991	0.000122264	Yes	177	298	12.4394	0.20484	High in serum	7108
13481-24	TCEA2	Q15560	TCEA2	0.273786	None or poor	0.000226566	0.000282877	Yes	0.325361	Fair	9.92437e-06	1.21926e-05	Yes	177	244	11.8387	0.320679	No	6790
13482-14	CNOT1	A5YKK6	CNOT1	0.142769	None or poor	0.0580014	0.0629781	No	0.221512	None or poor	0.00304615	0.00343068	Yes	177	163	13.636	0.953604	No	1249
13484-69	COL1A1	P02452	CO1A1:N-term propeptide	0.538345	Fair	1.0912e-14	2.45942e-14	Yes	0.980473	Strong	1.53472e-125	1.20286e-123	Yes	177	58	8.9424	0.4397	No	5864
13485-20	TMEM87B	Q96K49	TM87B	0.339212	Fair	3.86286e-06	5.32055e-06	Yes	0.487503	Fair	5.92028e-12	8.35003e-12	Yes	177	158	12.0085	1.30488	No	697
13486-9	PKD2	Q13563	PKD2:CD 1	0.294905	None or poor	6.75822e-05	8.69101e-05	Yes	0.339748	Fair	3.72094e-06	4.62674e-06	Yes	177	90	13.6271	0.0726657	High in serum	7247
13487-24	UNC93B1	Q9H1C4	UN93B	0.529353	Fair	3.59106e-14	7.877e-14	Yes	0.793844	Moderate	1.19401e-39	2.72228e-39	Yes	177	109	9.85561	0.491299	No	5230
13488-3	ARFIP1	P53367	ARFP1	0.187291	None or poor	0.0125524	0.0141786	Yes	0.211611	None or poor	0.00469216	0.0052488	Yes	177	205	14.4292	0.817373	No	1807
13490-1	MPP6	Q9NZW5	MPP6	0.443654	Fair	6.22263e-10	1.06973e-09	Yes	0.656656	Moderate	3.29938e-23	5.59805e-23	Yes	177	243	11.1903	0.540443	No	4538
13491-40	PDE6D	O43924	PDE6D	0.600569	Moderate	9.93393e-19	2.76368e-18	Yes	0.886585	Strong	1.72472e-60	6.30149e-60	Yes	177	298	12.6667	0.545435	No	4486
13492-44	HSPA9	P38646	HSPA9B	0.864673	Strong	3.28102e-54	3.44106e-53	Yes	0.922896	Strong	1.90334e-74	1.09068e-73	Yes	177	224	13.3364	0.581638	No	4017
13493-5	GRID1	Q9ULK0	GRID1	0.567656	Fair	1.73868e-16	4.35059e-16	Yes	0.94776	Strong	9.17881e-89	9.27938e-88	Yes	177	86	10.462	0.46658	No	5552
13494-6	CERS5	Q8N5B7	CERS5	0.471673	Fair	3.43118e-11	6.34446e-11	Yes	0.684952	Moderate	7.51211e-26	1.33453e-25	Yes	177	171	10.3777	0.346607	No	6643
13495-48	HCAR2	Q8TDS4	HCAR2	0.517471	Fair	1.64354e-13	3.49467e-13	Yes	0.670424	Moderate	1.85754e-24	3.22526e-24	Yes	177	138	11.8617	0.899377	No	1425
13496-19	HMGCS1	Q01581	HMCS1	0.80001	Strong	1.12234e-40	7.13849e-40	Yes	0.823687	Strong	5.5696e-45	1.4101e-44	Yes	177	89	15.291	0.809849	No	1849
13497-34	EIF3J	O75822	EIF3J	0.208707	None or poor	0.00530736	0.00613274	Yes	0.229948	None or poor	0.0020773	0.00235299	Yes	177	122	13.412	0.900752	No	1417
13498-1	MIOX	Q9UGB7	MIOX	0.514016	Fair	2.52964e-13	5.30759e-13	Yes	0.870076	Strong	1.18847e-55	3.82968e-55	Yes	177	154	10.546	0.54074	No	4531
13499-30	F8	P00451	Coagulation Factor VIII	0.739303	Moderate	7.14027e-32	3.31289e-31	Yes	0.744686	Moderate	1.49664e-32	2.96682e-32	Yes	177	98	15.147	0.649972	No	3237
13501-10	SLC35G2	Q8TBE7	S35G2	0.812715	Strong	6.55411e-43	4.52395e-42	Yes	0.526215	Fair	5.39757e-14	7.88119e-14	Yes	177	157	14.5907	0.0662912	High in serum	7249
13502-2	SLC26A11	Q86WA9	S2611	0.601988	Moderate	7.84486e-19	2.19506e-18	Yes	0.809355	Strong	2.65161e-42	6.36403e-42	Yes	177	94	10.9671	0.473118	No	5467
13503-19	ARL6IP5	O75915	PRAF3	0.118225	None or poor	0.117058	0.124559	No	0.129436	None or poor	0.0859687	0.0904352	No	177	106	13.4805	1.58036	No	510
13504-147	HNRNPR	O43390	HNRPR	0.119243	None or poor	0.113918	0.121272	No	0.213899	None or poor	0.00425319	0.00476873	Yes	177	33	12.0963	0.945063	No	1275
13506-10	DUS2	Q9NX74	DUS2L	0.352601	Fair	1.48446e-06	2.09695e-06	Yes	0.544493	Fair	4.7344e-15	7.04554e-15	Yes	177	103	11.6155	0.379921	No	6421
13507-51	TRADD	Q15628	TRADD	0.435129	Fair	1.42807e-09	2.40843e-09	Yes	0.373967	Fair	2.93874e-07	3.74746e-07	Yes	177	82	11.4037	1.2137	No	792
13509-5	SCAMP5	Q8TAC9	SCAM5	0.270411	None or poor	0.00027248	0.000338637	Yes	0.629292	Moderate	6.56843e-21	1.07905e-20	Yes	177	140	10.5922	0.317269	No	6810
13510-7	ATP2A3	Q93084	AT2A3	0.619732	Moderate	3.69739e-20	1.09732e-19	Yes	0.915633	Strong	3.632e-71	1.84614e-70	Yes	177	201	11.2584	0.644393	No	3299
13511-29	SATB1	Q01826	SATB1	0.371494	Fair	3.56631e-07	5.20939e-07	Yes	0.820648	Strong	2.15507e-44	5.39618e-44	Yes	177	157	10.9579	0.283077	No	6937
13512-28	HNRNPR	O43390	HNRPR	0.485997	Fair	7.02436e-12	1.34667e-11	Yes	0.97385	Strong	1.44576e-114	5.40416e-113	Yes	177	170	10.3692	0.567085	No	4220
13513-174	PIAS3	Q9Y6X2	PIAS3	0.445528	Fair	5.16808e-10	8.9308e-10	Yes	0.885268	Strong	4.46349e-60	1.61702e-59	Yes	177	92	9.94071	0.342787	No	6670
13514-121	RAB35	Q15286	Rab-1C	0.477152	Fair	1.88681e-11	3.54092e-11	Yes	0.762841	Moderate	5.69215e-35	1.17702e-34	Yes	177	80	9.90148	0.769538	No	2152
13515-8	RPRD1A	Q96P16	RPR1A	0.474759	Fair	2.45318e-11	4.5732e-11	Yes	0.834294	Strong	4.00868e-47	1.06136e-46	Yes	177	179	10.7702	0.396583	No	6285
13516-46	EMC4	Q5J8M3	TMM85	0.194083	None or poor	0.00964042	0.0109744	Yes	0.30219	Fair	4.35341e-05	5.23112e-05	Yes	177	105	12.8556	0.103877	High in serum	7215
13517-3	PTCHD3	Q3KNS1	PTHD3	0.684769	Moderate	7.83109e-26	2.93928e-25	Yes	0.939306	Strong	3.16936e-83	2.50287e-82	Yes	177	82	9.66172	0.630019	No	3447
13518-5	ASAP2	O43150	ASAP2	0.382181	Fair	1.52756e-07	2.2765e-07	Yes	0.308025	Fair	3.03478e-05	3.66963e-05	Yes	177	113	14.9408	0.116359	High in serum	7198
13519-112	ARHGEF25	Q86VW2	ARHGP	0.537303	Fair	1.25507e-14	2.82264e-14	Yes	0.948207	Strong	4.40667e-89	4.5496e-88	Yes	177	121	10.0552	0.515352	No	4884
13522-20	VSNL1	P62760	VISL1	0.682271	Moderate	1.37695e-25	5.12332e-25	Yes	0.958994	Strong	9.44327e-98	1.45215e-96	Yes	177	98	10.9666	0.5058	No	5025
13524-25	HS6ST2	Q96MM7	H6ST2	0.579842	Fair	2.74838e-17	7.14951e-17	Yes	0.520215	Fair	1.16283e-13	1.68742e-13	Yes	177	153	9.66682	0.825469	No	1750
13525-17	KCNG4	Q8TDN1	KCNG4	0.405899	Fair	2.08202e-08	3.28198e-08	Yes	0.666445	Moderate	4.33388e-24	7.48039e-24	Yes	177	216	12.601	0.358313	No	6571
13526-5	SSB	P05455	LA:RRM	0.49337	Fair	3.01586e-12	5.94125e-12	Yes	0.93402	Strong	3.74166e-80	2.65559e-79	Yes	177	157	9.76082	0.617362	No	3581
13529-39	NAP1L2	Q9ULW6	NP1L2	0.330458	Fair	7.05048e-06	9.55222e-06	Yes	0.302307	Fair	4.32244e-05	5.19477e-05	Yes	177	71	11.2816	0.450276	No	5749
13530-5	UTS2R	Q9UKP6	UR2R	0.378472	Fair	2.05718e-07	3.03846e-07	Yes	0.879132	Strong	3.22507e-58	1.11834e-57	Yes	177	182	10.3902	0.36106	No	6553
13532-25	CNEP1R1	Q8N9A8	NEPR1	0.640697	Moderate	7.71817e-22	2.46312e-21	Yes	0.953145	Strong	8.52106e-93	1.00992e-91	Yes	177	136	9.89631	0.48071	No	5363
13534-20	MYOM2	P54296	MYOM2	0.968919	Strong	4.27792e-108	5.19696e-106	Yes	0.969687	Strong	4.95169e-109	1.33677e-107	Yes	177	88	12.4195	0.560794	No	4303
13535-2	CERT1	Q9Y5P4	C43BP:PH domain	0.203326	None or poor	0.0066411	0.00763276	Yes	0.240499	None or poor	0.00126226	0.00144143	Yes	177	89	11.4988	0.948801	No	1261
13536-56	POLI	Q9UNA4	POLI	0.251884	None or poor	0.000719447	0.000872409	Yes	0.896356	Strong	1.01137e-63	4.08416e-63	Yes	177	98	8.92376	0.756555	No	2248
13539-131	KCNN1	Q92952	KCNN1	0.444257	Fair	5.8622e-10	1.00896e-09	Yes	0.761023	Moderate	1.01685e-34	2.09374e-34	Yes	177	277	11.0705	0.50163	No	5083
13540-1	GPR26	Q8NDV2	GPR26	0.405556	Fair	2.1453e-08	3.37807e-08	Yes	0.632878	Moderate	3.38243e-21	5.57921e-21	Yes	177	202	12.0694	0.471037	No	5502
13541-1	MYCT1	Q8N699	MYCT1	0.46873	Fair	4.71075e-11	8.64033e-11	Yes	0.885206	Strong	4.66424e-60	1.68555e-59	Yes	177	156	11.4618	0.32087	No	6789
13543-7	PTGR1	Q14914	LTB4DH	0.582676	Fair	1.76997e-17	4.6508e-17	Yes	0.608824	Moderate	2.47354e-19	3.9478e-19	Yes	177	131	11.477	1.27898	No	728
13544-9	ARHGAP45	Q92619	HMHA1	0.131938	None or poor	0.0800242	0.0861208	No	0.131717	None or poor	0.0805347	0.0848536	No	177	109	16.3844	3.23542	High in plasma	126
13545-97	EIF1AD	Q8N9N8	EIF1A	0.384663	Fair	1.24903e-07	1.86983e-07	Yes	0.558935	Fair	6.21799e-16	9.38947e-16	Yes	177	108	11.0043	1.00512	No	1139
13547-5	HTR7	P34969	5HT7R	0.641619	Moderate	6.46496e-22	2.07043e-21	Yes	0.975122	Strong	1.94476e-116	8.48822e-115	Yes	177	152	11.803	0.567245	No	4217
13548-53	PLPP4	Q5VZY2	PPC1A	0.33053	Fair	7.01623e-06	9.50935e-06	Yes	0.40319	Fair	2.63504e-08	3.43163e-08	Yes	177	122	10.1534	0.518937	No	4831
13549-15	ADAM29	Q9UKF5	ADA29	0.517159	Fair	1.70905e-13	3.62868e-13	Yes	0.919477	Strong	7.28176e-73	3.93161e-72	Yes	177	246	10.8065	0.399265	No	6259
13552-7	SWAP70	Q9UH65	SWP70	0.630529	Moderate	5.22956e-21	1.60565e-20	Yes	0.602124	Moderate	7.66851e-19	1.21223e-18	Yes	177	101	11.5321	1.08332	No	987
13553-4	DCUN1D3	Q8IWE4	DCNL3	0.315391	Fair	1.90343e-05	2.52119e-05	Yes	0.929575	Strong	9.22331e-78	5.99721e-77	Yes	177	271	10.2192	0.583156	No	4005
13554-78	REPIN1	Q9BWE0	REPI1	0.509258	Fair	4.54543e-13	9.40172e-13	Yes	0.928091	Strong	5.35714e-77	3.40438e-76	Yes	177	133	10.375	0.551455	No	4414
13556-28	HTR2A	P28223	5HT2A	0.246404	None or poor	0.000946065	0.00113906	Yes	0.65964	Moderate	1.79136e-23	3.0529e-23	Yes	177	551	11.4914	0.496479	No	5149
13557-3	NECTIN3	Q9NQS3	Nectin 3	0.33256	Fair	6.11214e-06	8.30872e-06	Yes	0.810583	Strong	1.5959e-42	3.85181e-42	Yes	177	144	10.8506	0.338463	No	6693
13561-5	HTR6	P50406	5HT6R	0.365058	Fair	5.85702e-07	8.46052e-07	Yes	0.49567	Fair	2.30703e-12	3.27477e-12	Yes	177	189	12.0258	0.47075	No	5506
13563-259	ACBD7	Q8N6N7	ACBD7	0.644288	Moderate	3.85929e-22	1.25135e-21	Yes	0.79502	Moderate	7.65376e-40	1.75214e-39	Yes	177	131	10.7117	0.532729	No	4625
13565-2	RBL2	Q08999	p130	0.975194	Strong	1.51653e-116	2.90895e-114	Yes	0.976668	Strong	7.59184e-119	3.76442e-117	Yes	177	59	12.1159	0.664413	No	3090
13566-2	SSU72	Q9NP77	SSU72	0.245904	None or poor	0.000969729	0.00116697	Yes	0.480987	Fair	1.2337e-11	1.73131e-11	Yes	177	55	10.5006	0.968401	No	1220
13567-1	DPYSL2	Q16555	DPYL2	0.702604	Moderate	1.17447e-27	4.75067e-27	Yes	0.81532	Strong	2.17475e-43	5.35533e-43	Yes	177	62	13.0062	1.21345	No	793
13568-30	PSMD4	P55036	PSMD4	0.368018	Fair	4.66836e-07	6.77842e-07	Yes	0.470016	Fair	4.10274e-11	5.69508e-11	Yes	177	37	10.2842	0.804792	No	1884
13570-43	HDLBP	Q00341	VIGLN	0.074908	None or poor	0.321725	0.333341	No	0.337468	Fair	4.36119e-06	5.41177e-06	Yes	177	100	10.6817	1.04267	No	1063
13572-43	PSMD11	O00231	PSD11	0.393737	Fair	5.89914e-08	9.05429e-08	Yes	0.294034	None or poor	7.11746e-05	8.49642e-05	Yes	177	157	14.1887	2.06668	High in plasma	313
13573-5	ARPC3	O15145	p21-ARC	0.0627208	None or poor	0.406906	0.418799	No	0.216653	None or poor	0.00377418	0.00424144	Yes	177	164	12.5765	0.802936	No	1900
13574-50	RND1	Q92730	RND1	0.542422	Fair	6.28432e-15	1.43504e-14	Yes	0.945245	Strong	5.02632e-87	4.72124e-86	Yes	177	71	10.0299	0.552807	No	4398
13575-40	DVL2	O14641	DVL2	0.743231	Moderate	2.29207e-32	1.08982e-31	Yes	0.768609	Moderate	8.7188e-36	1.83356e-35	Yes	177	31	13.0051	0.72536	No	2504
13576-15	GSTP1	P09211	Glutathione S-transferase Pi	0.247526	None or poor	0.000894949	0.00107841	Yes	0.209861	None or poor	0.00505463	0.0056482	Yes	177	276	15.2399	0.10734	High in serum	7209
13577-25	U2AF2	P26368	U2AF2	0.679739	Moderate	2.42587e-25	8.94392e-25	Yes	0.909114	Strong	1.82748e-68	8.4094e-68	Yes	177	53	10.5309	0.838405	No	1675
13578-98	ABLIM3	O94929	ABLM3	0.21429	None or poor	0.00418217	0.00486418	Yes	0.228204	None or poor	0.0022509	0.00254764	Yes	177	59	12.3197	0.56064	No	4307
13580-2	UAP1	Q16222	Sperm-associated antigen 2	0.626172	Moderate	1.162e-20	3.51153e-20	Yes	0.912429	Strong	8.2109e-70	3.95305e-69	Yes	177	53	9.61179	0.58901	No	3941
13583-19	APAF1	O14727	Apaf-1	0.557084	Fair	8.10994e-16	1.95158e-15	Yes	0.748512	Moderate	4.81412e-33	9.61637e-33	Yes	177	106	12.1696	0.798617	No	1922
13587-10	RACGAP1	Q9H0H5	RGAP1	0.679891	Moderate	2.34516e-25	8.6595e-25	Yes	0.776737	Moderate	5.64187e-37	1.21775e-36	Yes	177	57	11.1246	0.849411	No	1619
13588-11	ANXA9	O76027	ANXA9	0.610467	Moderate	1.86658e-19	5.36917e-19	Yes	0.983681	Strong	2.67502e-132	3.09495e-130	Yes	177	46	9.25013	0.597656	No	3822
13589-10	APBB3	O95704	APBB3:PID 2	0.353432	Fair	1.39691e-06	1.97633e-06	Yes	0.837042	Strong	1.05454e-47	2.81971e-47	Yes	177	108	11.9566	0.407587	No	6196
13590-1	REXO2	Q9Y3B8	ORN	0.312668	Fair	2.26503e-05	2.98657e-05	Yes	0.342482	Fair	3.07062e-06	3.82724e-06	Yes	177	67	12.5078	1.50841	No	552
13591-31	PRIM1	P49642	PRI1	0.583173	Fair	1.63761e-17	4.31234e-17	Yes	0.883683	Strong	1.37962e-59	4.94642e-59	Yes	177	64	9.20834	0.715295	No	2608
13594-158	GGA1	Q9UJY5	GGA1	0.124375	None or poor	0.0990692	0.10596	No	0.14666	None or poor	0.0514256	0.0546097	No	177	133	15.6701	1.49768	No	559
13595-20	THTPA	Q9BU02	THTPA	0.804884	Strong	1.63205e-41	1.07268e-40	Yes	0.889922	Strong	1.47073e-61	5.5747e-61	Yes	177	38	10.3642	0.787717	No	2003
13596-3	RAB27B	O00194	RB27B	0.473697	Fair	2.7545e-11	5.12053e-11	Yes	0.518077	Fair	1.52296e-13	2.20474e-13	Yes	177	297	14.247	0.19073	High in serum	7132
13597-20	RAB31	Q13636	RAB31	0.208967	None or poor	0.00524956	0.00606788	Yes	0.23499	None or poor	0.00164174	0.00186774	Yes	177	49	12.8933	0.53809	No	4565
13599-15	RABEPK	Q7Z6M1	RABEK	0.235646	None or poor	0.0015916	0.00189283	Yes	0.718797	Moderate	1.96036e-29	3.68276e-29	Yes	177	85	10.2809	0.616998	No	3582
13602-6	SNU13	P55769	NH2L1	0.501227	Fair	1.19756e-12	2.41868e-12	Yes	0.544702	Fair	4.60041e-15	6.84893e-15	Yes	177	44	11.2506	0.402698	No	6236
13603-7	RFESD	Q8TAC1	RFESD	0.526566	Fair	5.15813e-14	1.12265e-13	Yes	0.538657	Fair	1.04635e-14	1.54734e-14	Yes	177	88	11.9115	0.607086	No	3700
13604-27	NEURL1	O76050	NEUL1	0.384072	Fair	1.31056e-07	1.95952e-07	Yes	0.613508	Moderate	1.10345e-19	1.77472e-19	Yes	177	141	10.484	0.885873	No	1469
13605-16	ANXA10	Q9UJ72	ANX10	0.479735	Fair	1.41811e-11	2.67926e-11	Yes	0.704577	Moderate	7.24081e-28	1.3311e-27	Yes	177	132	11.8005	0.559958	No	4318
13609-11	GTF2I	P78347	GTF2I	0.566534	Fair	2.05283e-16	5.1086e-16	Yes	0.665645	Moderate	5.13115e-24	8.84184e-24	Yes	177	85	8.94379	0.581664	No	4016
13610-9	MAGEA10	P43363	MAGE-10	0.503214	Fair	9.44591e-13	1.9184e-12	Yes	0.726604	Moderate	2.45452e-30	4.69703e-30	Yes	177	96	13.3809	1.06642	No	1018
13612-7	CYTIP	O60759	CYTIP	0.768134	Moderate	1.01967e-35	5.55484e-35	Yes	0.93384	Strong	4.70955e-80	3.33281e-79	Yes	177	52	8.67207	0.510022	No	4962
13613-23	AK5	Q9Y6K8	Adenylate kinase isoenzyme 5	0.443038	Fair	6.6129e-10	1.13576e-09	Yes	0.777057	Moderate	5.05379e-37	1.09244e-36	Yes	177	65	9.36822	0.434988	No	5906
13614-6	CREBBP	Q92793	CREB-binding protein	0.754168	Moderate	8.66117e-34	4.35088e-33	Yes	0.780002	Moderate	1.81789e-37	3.96132e-37	Yes	177	120	13.1869	0.575836	No	4104
13615-60	NCK2	O43639	NCK2	0.109165	None or poor	0.148069	0.156462	No	0.149811	None or poor	0.0465661	0.0495432	Yes	177	77	15.5705	1.87108	High in plasma	377
13618-15	MAD1L1	Q9Y6D9	MD1L1	0.557856	Fair	7.26098e-16	1.75249e-15	Yes	0.924007	Strong	5.61485e-75	3.28728e-74	Yes	177	139	11.2301	0.692584	No	2808
13620-10	GET3	O43681	ASNA	0.527731	Fair	4.43514e-14	9.69058e-14	Yes	0.643294	Moderate	4.67988e-22	7.80229e-22	Yes	177	96	10.2776	0.598464	No	3817
13621-31	AP2A2	O94973	AP2A2	0.0723066	None or poor	0.338864	0.350451	No	0.08155	None or poor	0.280559	0.288515	No	177	75	15.4129	1.39369	No	632
13622-16	PPP2R5A	Q15172	2A5A	0.0864792	None or poor	0.252406	0.263165	No	0.0940937	None or poor	0.212863	0.220079	No	177	101	15.9894	2.46366	High in plasma	221
13623-4	KMT2D	O14686	MLL2	0.535409	Fair	1.61633e-14	3.61616e-14	Yes	0.91141	Strong	2.15891e-69	1.02383e-68	Yes	177	168	11.2184	0.400552	No	6250
13624-17	NADK	O95544	NADK	0.793543	Moderate	1.33692e-39	8.21652e-39	Yes	0.84441	Strong	2.58947e-49	7.15219e-49	Yes	177	63	10.467	0.56416	No	4248
13625-19	SSB	P05455	LA:HTH	0.556826	Fair	8.41501e-16	2.02299e-15	Yes	0.952432	Strong	3.09599e-92	3.59342e-91	Yes	177	163	9.77552	0.46264	No	5596
13628-58	GRB14	Q14449	GRB14	0.431064	Fair	2.10537e-09	3.51893e-09	Yes	0.461707	Fair	9.91284e-11	1.36407e-10	Yes	177	117	11.609	0.265249	No	6989
13629-25	ATG4B	Q9Y4P1	ATG4B	0.923726	Strong	7.66093e-75	1.71817e-73	Yes	0.968243	Strong	2.72863e-107	6.67417e-106	Yes	177	72	12.9976	0.606235	No	3712
13631-1	RBBP5	Q15291	RB binding protein 5	0.704648	Moderate	7.11525e-28	2.91038e-27	Yes	0.910577	Strong	4.71724e-69	2.21546e-68	Yes	177	180	11.5372	0.524276	No	4753
13632-10	ZYX	Q15942	Zyxin	0.283009	None or poor	0.00013517	0.000171051	Yes	0.344125	Fair	2.73361e-06	3.41537e-06	Yes	177	128	14.4507	1.48152	No	571
13634-209	PIR	O00625	PIR	0.6123	Moderate	1.36052e-19	3.93524e-19	Yes	0.636933	Moderate	1.58019e-21	2.61475e-21	Yes	177	54	11.0685	1.27236	No	734
13636-20	NAP1L1	P55209	NP1L1	0.194563	None or poor	0.0094593	0.0107716	Yes	0.130888	None or poor	0.0824774	0.0868503	No	177	74	16.395	5.11104	High in plasma	41
13639-101	USO1	O60763	USO1	0.119752	None or poor	0.11237	0.119676	No	0.104937	None or poor	0.164515	0.171112	No	177	108	11.3948	1.39202	No	634
13640-5	BCL6	P41182	BCL6	0.634125	Moderate	2.6801e-21	8.36268e-21	Yes	0.950435	Strong	1.03668e-90	1.14144e-89	Yes	177	101	9.32619	0.564164	No	4247
13642-90	IFIT3	O14879	CIG49	0.680377	Moderate	2.10461e-25	7.78312e-25	Yes	0.800254	Strong	1.02021e-40	2.37354e-40	Yes	177	64	10.4137	0.718048	No	2580
13644-30	HGS	O14964	HGS	0.271723	None or poor	0.00025369	0.000315932	Yes	0.283482	None or poor	0.000131573	0.000155713	Yes	177	238	14.9692	1.0131	No	1118
13645-14	DHX38	Q92620	PRP16	0.433763	Fair	1.62792e-09	2.73912e-09	Yes	0.922295	Strong	3.65437e-74	2.07613e-73	Yes	177	157	10.8712	0.542225	No	4515
13650-11	KCNIP1	Q9NZI2	KCIP1	0.390664	Fair	7.62446e-08	1.1595e-07	Yes	0.812756	Strong	6.44088e-43	1.56963e-42	Yes	177	125	11.3297	0.7807	No	2062
13651-54	ZFP91	Q96JP5	ZFP91	0.738237	Moderate	9.68487e-32	4.47641e-31	Yes	0.946537	Strong	6.58318e-88	6.41508e-87	Yes	177	65	10.0354	0.736527	No	2405
13652-2	TOM1L1	O75674	TM1L1	0.409044	Fair	1.57956e-08	2.50569e-08	Yes	0.518284	Fair	1.48395e-13	2.14868e-13	Yes	177	105	11.3009	0.461652	No	5612
13653-335	MACROD1	Q9BQ69	MACD1	0.276222	None or poor	0.000198026	0.000248222	Yes	0.547907	Fair	2.95564e-15	4.41559e-15	Yes	177	83	10.6811	0.832285	No	1708
13654-1	ROCK2	O75116	ROCK2	0.112836	None or poor	0.134829	0.142886	No	0.144463	None or poor	0.0550583	0.0583823	No	177	95	13.2192	3.05528	High in plasma	147
13655-34	NCL	P19338	Nucleolin	0.689908	Moderate	2.40872e-26	9.25523e-26	Yes	0.85895	Strong	9.46573e-53	2.8196e-52	Yes	177	62	10.4009	0.559598	No	4323
13657-2	PNKP	Q96T60	PNKP	0.0805995	None or poor	0.286223	0.297572	No	0.165465	None or poor	0.0277381	0.0298425	Yes	177	116	12.4337	1.38487	No	638
13658-31	PDGFC	Q9NRA1	PDGF-CC	0.473639	Fair	2.77185e-11	5.15015e-11	Yes	0.843851	Strong	3.45258e-49	9.51449e-49	Yes	177	65	10.8167	1.09415	No	967
13659-36	ATP13A1	Q9HD20	AT131	0.346326	Fair	2.3368e-06	3.25677e-06	Yes	0.376296	Fair	2.44557e-07	3.1224e-07	Yes	177	91	15.5822	0.875695	No	1500
13660-76	ANGPT2	O15123	Angiopoietin-2	0.867865	Strong	4.70265e-55	5.07817e-54	Yes	0.889475	Strong	2.05385e-61	7.75274e-61	Yes	177	86	15.0207	0.803368	No	1897
13661-193	CST5	P28325	CYTD	0.816882	Strong	1.11317e-43	7.83192e-43	Yes	0.938858	Strong	5.91614e-83	4.62194e-82	Yes	177	95	9.6509	0.677869	No	2958
13663-2	IL4	P05112	IL-4	0.393802	Fair	5.86671e-08	9.00641e-08	Yes	0.899217	Strong	9.93018e-65	4.11724e-64	Yes	177	36	8.63317	0.592101	No	3908
13665-35	PPP2R3A	Q06190	PP2A, subunit B	0.599055	Fair	1.27647e-18	3.53369e-18	Yes	0.84277	Strong	6.00768e-49	1.64377e-48	Yes	177	77	9.87741	0.814595	No	1823
13666-222	CA10	Q9NS85	Carbonic Anhydrase X	0.891485	Strong	4.51603e-62	6.31811e-61	Yes	0.913265	Strong	3.68306e-70	1.79811e-69	Yes	177	148	11.2586	0.570447	No	4175
13668-44	TYRO3	Q06418	Dtk	0.658131	Moderate	2.44158e-23	8.28908e-23	Yes	0.919961	Strong	4.39227e-73	2.38564e-72	Yes	177	76	9.86308	0.59456	No	3875
13669-6	FGFR3	P22607	FGFR-3:ECD	0.585894	Fair	1.06818e-17	2.83229e-17	Yes	0.579619	Fair	2.84474e-17	4.38564e-17	Yes	177	31	13.7204	0.77295	No	2131
13670-81	PLA2G2E	Q9NZK7	GIIE	0.74101	Moderate	4.36922e-32	2.05201e-31	Yes	0.960176	Strong	7.69348e-99	1.24617e-97	Yes	177	92	9.85014	0.510861	No	4943
13671-40	ELANE	P08246	Elastase	0.102587	None or poor	0.174228	0.183413	No	0.0874563	None or poor	0.247066	0.254467	No	177	251	17.6442	0.212353	No	7097
13672-3	HSPA6	P17066	HSP76	0.354041	Fair	1.33584e-06	1.89177e-06	Yes	0.410367	Fair	1.40517e-08	1.84313e-08	Yes	177	248	12.101	0.411406	No	6153
13673-21	CCT7	Q99832	TCPH	0.302923	Fair	4.16227e-05	5.41378e-05	Yes	0.316446	Fair	1.77861e-05	2.16613e-05	Yes	177	58	14.3215	2.67085	High in plasma	200
13676-46	INHBB	P09529	Inhibin bB chain	0.892981	Strong	1.43324e-62	2.04441e-61	Yes	0.883127	Strong	2.04258e-59	7.29105e-59	Yes	177	52	14.4177	0.858194	No	1577
13678-169	CFD	P00746	Factor D	0.922482	Strong	2.98502e-74	6.61332e-73	Yes	0.917074	Strong	8.57477e-72	4.46121e-71	Yes	177	73	15.5385	0.774961	No	2113
13680-3	NAB2	Q15742	NAB2	0.281438	None or poor	0.000147794	0.00018654	Yes	0.632386	Moderate	3.7067e-21	6.10856e-21	Yes	177	107	10.7023	0.32414	No	6776
13681-173	CSNK2A2	P19784	CSK22	0.538492	Fair	1.06988e-14	2.41511e-14	Yes	0.906451	Strong	2.02982e-67	9.02155e-67	Yes	177	203	10.4628	0.516245	No	4866
13682-47	CSF1R	P07333	M-CSF R	0.935629	Strong	4.63019e-81	1.32872e-79	Yes	0.947428	Strong	1.57319e-88	1.57082e-87	Yes	177	210	12.7936	0.78725	No	2011
13683-18	CLCNKB	P51801	CLCKB	-0.0371131	None or poor	0.62383	0.634096	No	0.172006	None or poor	0.022064	0.0238224	Yes	177	33	14.1555	0.0157992	High in serum	7286
13686-2	IL5RA	Q01344	IL-5 Ra	0.893037	Strong	1.3729e-62	1.96217e-61	Yes	0.9207	Strong	2.01472e-73	1.10665e-72	Yes	177	110	11.994	0.538838	No	4559
13687-5	CCL1	P22362	I-309	0.520226	Fair	1.16124e-13	2.48511e-13	Yes	0.868791	Strong	2.6512e-55	8.44974e-55	Yes	177	109	11.4095	0.368996	No	6490
13688-2	CAPSL	Q8WWF8	CAPSL	0.531943	Fair	2.55722e-14	5.65177e-14	Yes	0.908806	Strong	2.42502e-68	1.1096e-67	Yes	177	115	9.57636	0.648671	No	3254
13689-2	ODC1	P11926	Ornithine decarboxylase	0.440789	Fair	8.24786e-10	1.41024e-09	Yes	0.522798	Fair	8.37149e-14	1.2182e-13	Yes	177	64	10.8694	0.9262	No	1321
13690-26	BGN	P21810	BGN	0.854039	Strong	1.5088e-51	1.39741e-50	Yes	0.865586	Strong	1.89156e-54	5.89214e-54	Yes	177	92	12.6793	0.637186	No	3374
13691-10	SLC5A8	Q8N695	SC5A8	0.595668	Fair	2.2259e-18	6.06299e-18	Yes	0.648753	Moderate	1.60924e-22	2.70083e-22	Yes	177	57	11.7512	0.930123	No	1309
13692-154	CCN4	O95388	WISP-1	0.751872	Moderate	1.74744e-33	8.6706e-33	Yes	0.841509	Strong	1.14005e-48	3.10299e-48	Yes	177	118	11.7189	0.337438	No	6700
13693-5	CDNF	Q49AH0	ARMEL	0.264399	None or poor	0.000376303	0.000464185	Yes	0.73693	Moderate	1.40434e-31	2.73988e-31	Yes	177	304	10.5208	0.481001	No	5358
13694-24	CRLF2	Q9HC73	TSLP R	0.663792	Moderate	7.56915e-24	2.63852e-23	Yes	0.981914	Strong	1.99456e-128	1.96464e-126	Yes	177	117	9.31913	0.565235	No	4239
13697-51	GPD1	P21695	GPDA	0.927408	Strong	1.18839e-76	2.89704e-75	Yes	0.932714	Strong	1.96182e-79	1.35414e-78	Yes	177	36	12.4452	0.789772	No	1982
13698-28	KIAA0319L	Q8IZA0	K319L	0.460448	Fair	1.1308e-10	2.03416e-10	Yes	0.965808	Strong	1.57571e-104	3.31947e-103	Yes	177	156	10.8324	0.508428	No	4983
13699-6	KLK3	P07288	PSA	0.959592	Strong	2.67578e-98	1.7571e-96	Yes	0.97126	Strong	5.01209e-111	1.54148e-109	Yes	177	59	10.9741	0.446707	No	5787
13700-10	ANXA2	P07355	annexin II	0.374888	Fair	2.73346e-07	4.01211e-07	Yes	0.447951	Fair	4.05786e-10	5.51207e-10	Yes	177	542	14.6337	2.25824	High in plasma	254
13701-2	CXCL13	O43927	BLC	0.915997	Strong	2.52797e-71	4.82366e-70	Yes	0.940476	Strong	6.07815e-84	4.9518e-83	Yes	177	146	12.7898	0.578953	No	4063
13704-5	HMGCS2	P54868	HMCS2	0.878638	Strong	4.50728e-58	5.46648e-57	Yes	0.950039	Strong	2.04503e-90	2.23481e-89	Yes	177	92	9.8709	0.495592	No	5165
13706-12	IL12RB1	P42701	IL-12 Rb1	0.501183	Fair	1.20382e-12	2.43065e-12	Yes	0.860524	Strong	3.81011e-53	1.14665e-52	Yes	177	74	9.73248	0.569273	No	4190
13707-27	SPARCL1	Q14515	SPARCL1	0.747573	Moderate	6.37025e-33	3.09552e-32	Yes	0.756365	Moderate	4.39303e-34	8.93686e-34	Yes	177	168	13.2767	0.749271	No	2298
13708-56	KLK8	O60259	kallikrein 8	0.887578	Strong	8.35699e-61	1.11157e-59	Yes	0.896413	Strong	9.65826e-64	3.90672e-63	Yes	177	115	11.8577	0.677625	No	2959
13710-6	SERPING1	P05155	C1-Esterase Inhibitor	0.80927	Strong	2.74546e-42	1.8581e-41	Yes	0.815179	Strong	2.30912e-43	5.67855e-43	Yes	177	54	14.9252	0.795075	No	1949
13711-10	CLTC	Q00610	CLH1	0.639909	Moderate	8.97476e-22	2.85539e-21	Yes	0.937898	Strong	2.21613e-82	1.70035e-81	Yes	177	171	10.5932	0.490853	No	5236
13712-104	GZMA	P12544	granzyme A	0.486465	Fair	6.66182e-12	1.28054e-11	Yes	0.477623	Fair	1.79135e-11	2.50473e-11	Yes	177	48	11.1732	0.414015	No	6124
13713-164	SEC22A	Q96IW7	SC22A	0.195446	None or poor	0.00913388	0.0104075	Yes	0.213789	None or poor	0.00427349	0.00479075	Yes	177	65	11.6638	0.773209	No	2129
13717-15	FCN2	Q15485	FCN2	0.873446	Strong	1.38994e-56	1.59548e-55	Yes	0.877336	Strong	1.08049e-57	3.69925e-57	Yes	177	52	15.2459	0.956453	No	1236
13719-19	PAK4	O96013	PAK4	0.0675477	None or poor	0.371687	0.383309	No	0.110003	None or poor	0.144962	0.15112	No	177	150	13.932	3.38627	High in plasma	114
13720-95	PRTN3	P24158	Proteinase-3	0.826464	Strong	1.58124e-45	1.17608e-44	Yes	0.790408	Moderate	4.30603e-39	9.70822e-39	Yes	177	106	12.7362	0.459981	No	5639
13722-105	C9	P02748	C9	0.90159	Strong	1.37349e-65	2.18589e-64	Yes	0.920213	Strong	3.36866e-73	1.83927e-72	Yes	177	649	16.8486	0.836619	No	1688
13723-6	IL10	P22301	IL-10	0.735955	Moderate	1.85048e-31	8.44308e-31	Yes	0.915535	Strong	4.00129e-71	2.03102e-70	Yes	177	54	10.4243	0.564949	No	4242
13724-27	FGF19	O95750	FGF-19	0.93234	Strong	3.13592e-79	8.46583e-78	Yes	0.947264	Strong	2.05183e-88	2.04314e-87	Yes	177	136	13.6574	0.746817	No	2322
13725-3	FGF16	O43320	FGF-16	0.365145	Fair	5.81818e-07	8.40775e-07	Yes	0.734851	Moderate	2.52526e-31	4.89668e-31	Yes	177	346	12.0029	0.471922	No	5482
13726-4	CD80	P33681	B7	0.642904	Moderate	5.0463e-22	1.62682e-21	Yes	0.893385	Strong	1.0489e-62	4.09502e-62	Yes	177	79	9.44036	0.407909	No	6191
13727-44	SPOP	O43791	SPOP	0.496171	Fair	2.17574e-12	4.33069e-12	Yes	0.97366	Strong	2.70139e-114	9.94466e-113	Yes	177	141	10.4455	0.456904	No	5666
13728-19	ERP29	P30040	ERP29	0.0688842	None or poor	0.362278	0.374081	No	0.07886	None or poor	0.296784	0.304942	No	177	172	13.706	1.65448	No	464
13729-26	SFXN5	Q8TD22	SFXN5	0.428129	Fair	2.77736e-09	4.60828e-09	Yes	0.828542	Strong	6.0736e-46	1.56765e-45	Yes	177	106	9.90371	0.525927	No	4728
13730-18	CTSC	P53634	CATC	0.483248	Fair	9.57903e-12	1.82588e-11	Yes	0.51615	Fair	1.93929e-13	2.80077e-13	Yes	177	239	14.9115	0.639616	No	3353
13731-14	C7	P10643	C7	0.880278	Strong	1.47652e-58	1.83658e-57	Yes	0.929899	Strong	6.25247e-78	4.07641e-77	Yes	177	156	15.4288	0.918595	No	1347
13732-79	CTF1	Q16619	Cardiotrophin-1	0.692502	Moderate	1.31603e-26	5.12695e-26	Yes	0.783643	Moderate	5.0242e-38	1.10572e-37	Yes	177	81	12.6811	0.606005	No	3716
13733-5	IL12B	P29460	IL-12 p40	0.89484	Strong	3.36381e-63	4.91359e-62	Yes	0.897073	Strong	5.69071e-64	2.316e-63	Yes	177	58	9.15018	0.801774	No	1908
13734-22	IFNL1	Q8IU54	IFN-lambda 1	0.691307	Moderate	1.74014e-26	6.73242e-26	Yes	0.932272	Strong	3.41435e-79	2.33463e-78	Yes	177	272	10.5019	0.516163	No	4867
13735-1	RAP1GAP	P47736	RPGP1	0.679853	Moderate	2.36537e-25	8.72972e-25	Yes	0.887594	Strong	8.26124e-61	3.05511e-60	Yes	177	119	10.0653	0.810231	No	1846
13738-8	INHBA	P08476	Inhibin bA chain	0.889498	Strong	2.01995e-61	2.75204e-60	Yes	0.887185	Strong	1.1146e-60	4.1032e-60	Yes	177	68	11.242	0.697787	No	2755
13739-3	FLRT1	Q9NZU1	FLRT1	0.472634	Fair	3.0919e-11	5.73311e-11	Yes	0.860082	Strong	4.9255e-53	1.47684e-52	Yes	177	53	9.95042	0.540765	No	4530
13740-51	FRZB	Q92765	sFRP-3	0.633323	Moderate	3.11319e-21	9.6603e-21	Yes	0.894468	Strong	4.50674e-63	1.78725e-62	Yes	177	96	13.4044	0.937778	No	1294
13741-36	IGFBP1	P08833	IGFBP-1	0.966876	Strong	1.02741e-105	1.02586e-103	Yes	0.967077	Strong	6.09892e-106	1.38059e-104	Yes	177	116	15.0908	0.684877	No	2875
13742-66	IL22	Q9GZX6	IL-22	0.620564	Moderate	3.18881e-20	9.47929e-20	Yes	0.70135	Moderate	1.59406e-27	2.91351e-27	Yes	177	68	11.4751	1.11377	No	937
13743-56	CUL4B	Q13620	CUL4B	0.395897	Fair	4.91774e-08	7.59275e-08	Yes	0.497519	Fair	1.85729e-12	2.64101e-12	Yes	177	176	10.8083	0.766958	No	2169
13744-37	IL3RA	P26951	IL-3 Ra	0.880248	Strong	1.50638e-58	1.87053e-57	Yes	0.873734	Strong	1.15428e-56	3.82955e-56	Yes	177	198	13.1453	0.790932	No	1976
13745-10	PKD2	Q13563	PKD2:CD 4	0.363304	Fair	6.69238e-07	9.65001e-07	Yes	0.733759	Moderate	3.43002e-31	6.6392e-31	Yes	177	130	9.17758	0.599678	No	3797
13747-9	CA6	P23280	Carbonic anhydrase 6	0.982696	Strong	4.31681e-130	2.09768e-127	Yes	0.985207	Strong	5.31253e-136	8.41805e-134	Yes	177	102	12.4937	0.687799	No	2845
13748-4	CCL8	P80075	MCP-2	0.777153	Moderate	4.88872e-37	2.77739e-36	Yes	0.821051	Strong	1.80415e-44	4.52527e-44	Yes	177	81	9.24208	0.633428	No	3413
13924-13	MYZAP	P0CAP1	MYZAP	0.399872	Fair	3.50668e-08	5.45576e-08	Yes	0.670648	Moderate	1.77038e-24	3.07465e-24	Yes	177	321	11.1677	0.567719	No	4208
13926-1	RMI1	Q9H9A7	RMI1	0.414494	Fair	9.7215e-09	1.55976e-08	Yes	0.692615	Moderate	1.28173e-26	2.3108e-26	Yes	177	412	11.7202	0.482536	No	5338
13929-27	CROT	Q9UKG9	OCTC	0.155915	None or poor	0.0382363	0.0419988	Yes	0.27038	None or poor	0.000272942	0.00031903	Yes	177	158	11.1547	1.47416	No	576
13930-3	APOBEC3G	Q9HC16	ABC3G	-0.112997	None or poor	0.13427	0.142334	No	0.112832	None or poor	0.134844	0.140793	No	177	143	12.8265	1.62958	No	479
13931-22	PSMD9	O00233	PSMD9	0.484846	Fair	8.00116e-12	1.52952e-11	Yes	0.48509	Fair	7.78347e-12	1.09588e-11	Yes	177	87	13.4279	1.4361	No	601
13932-45	ARHGEF7	Q14155	COOL-1	0.323572	Fair	1.1174e-05	1.49747e-05	Yes	0.53677	Fair	1.34778e-14	1.98946e-14	Yes	177	243	12.2706	0.418999	No	6076
13933-276	NAB1	Q13506	NAB1	0.297552	None or poor	5.76804e-05	7.44392e-05	Yes	0.15943	None or poor	0.0340371	0.0364579	Yes	177	273	15.525	0.0533721	High in serum	7256
13934-3	MCF2L	O15068	MCF2L	0.298421	None or poor	5.47366e-05	7.07026e-05	Yes	0.412043	Fair	1.21067e-08	1.59059e-08	Yes	177	126	11.1723	0.551447	No	4415
13936-24	PGK2	P07205	PGK2	0.486774	Fair	6.43172e-12	1.23827e-11	Yes	0.951004	Strong	3.8717e-91	4.36855e-90	Yes	177	160	9.85318	0.440446	No	5856
13937-75	CAND1	Q86VP6	CAND1	0.400344	Fair	3.36763e-08	5.24837e-08	Yes	0.440117	Fair	8.80819e-10	1.18456e-09	Yes	177	94	12.8397	1.26625	No	741
13939-14	UGP2	Q16851	UGPA1	0.515446	Fair	2.11738e-13	4.46444e-13	Yes	0.651269	Moderate	9.76739e-23	1.64574e-22	Yes	177	147	10.6336	0.656158	No	3181
13940-19	IFI16	Q16666	IP16:HIN 1	0.490138	Fair	4.37976e-12	8.5199e-12	Yes	0.572682	Fair	8.20031e-17	1.25545e-16	Yes	177	148	14.2732	0.314289	No	6821
13941-82	FARS2	O95363	SYFM	0.477743	Fair	1.76778e-11	3.32097e-11	Yes	0.731508	Moderate	6.41297e-31	1.23694e-30	Yes	177	152	11.4011	0.562262	No	4281
13942-140	SPSB1	Q96BD6	SPSB1	0.25719	None or poor	0.00054872	0.000670402	Yes	0.338309	Fair	4.11378e-06	5.10824e-06	Yes	177	152	11.603	0.196338	High in serum	7120
13943-38	DPY30	Q9C005	DPY30	0.822211	Strong	1.07806e-44	7.81109e-44	Yes	0.915735	Strong	3.28031e-71	1.6697e-70	Yes	177	138	15.0804	0.779459	No	2075
13944-3	SULT1A3	P0DMM9	SULT 1A3	-0.0683477	None or poor	0.366037	0.377749	No	-0.0381992	None or poor	0.613706	0.621896	No	177	96	14.0948	10.2163	High in plasma	9
13946-8	DDX23	Q9BUQ8	DDX23	0.347089	Fair	2.21249e-06	3.08884e-06	Yes	0.822302	Strong	1.03545e-44	2.60793e-44	Yes	177	182	11.9798	0.372546	No	6466
13947-371	NUDT12	Q9BQG2	NUD12	0.378203	Fair	2.10182e-07	3.10251e-07	Yes	0.647771	Moderate	1.95294e-22	3.2724e-22	Yes	177	268	11.4797	0.60024	No	3787
13948-50	GABBR2	O75899	GABR2:ECD	0.759446	Moderate	1.67485e-34	8.70757e-34	Yes	0.907082	Strong	1.1552e-67	5.18488e-67	Yes	177	41	10.784	0.503363	No	5055
13950-9	CERT1	Q9Y5P4	C43BP:START domain	0.2639	None or poor	0.000386381	0.000476456	Yes	0.269342	None or poor	0.000288733	0.000337163	Yes	177	80	13.3621	1.26866	No	738
13954-9	GNPNAT1	Q96EK6	GNA1	0.066522	None or poor	0.37901	0.39075	No	0.0929365	None or poor	0.218568	0.225786	No	177	225	13.2902	1.59906	No	499
13955-33	DAPK1	P53355	DAPK1	0.0843109	None or poor	0.26454	0.275423	No	0.610342	Moderate	1.90691e-19	3.05214e-19	Yes	177	106	10.814	0.737279	No	2397
13958-5	RBM46	Q8TBY0	RBM46	0.455068	Fair	1.97247e-10	3.49388e-10	Yes	0.787858	Moderate	1.09867e-38	2.45124e-38	Yes	177	87	8.78361	0.67078	No	3022
13959-7	LAP3	P28838	LAP	0.22191	None or poor	0.00299251	0.00350738	Yes	0.221636	None or poor	0.00302935	0.0034123	Yes	177	281	16.66	5.32952	High in plasma	33
13960-15	AGAP3	Q96P47	AGAP3	0.619274	Moderate	4.01008e-20	1.18867e-19	Yes	0.861269	Strong	2.46818e-53	7.46496e-53	Yes	177	112	11.206	0.321478	No	6786
13961-18	KIF3A	Q9Y496	KIF3A	0.633711	Moderate	2.89577e-21	9.0202e-21	Yes	0.561927	Fair	4.03266e-16	6.11229e-16	Yes	177	124	14.4811	0.382657	No	6396
13963-7	TOLLIP	Q9H0E2	tollip	0.105906	None or poor	0.16063	0.169489	No	0.140573	None or poor	0.0620091	0.0656381	No	177	350	15.4974	1.32335	No	686
13966-30	MYOM3	Q5VTT5	MYOM3	0.392589	Fair	6.49426e-08	9.93007e-08	Yes	0.69623	Moderate	5.45893e-27	9.91284e-27	Yes	177	222	11.6659	0.717744	No	2584
13967-14	TXNRD1	Q16881	Thioredoxin reductase 1	0.333348	Fair	5.79214e-06	7.8796e-06	Yes	0.441909	Fair	7.39007e-10	9.96047e-10	Yes	177	106	13.4381	1.1389	No	893
13969-24	KPNA6	O60684	IMA7	0.116792	None or poor	0.121597	0.129258	No	0.23076	None or poor	0.00200073	0.00226765	Yes	177	106	14.056	1.48799	No	565
13972-4	HSD17B14	Q9BPX1	DHB14	0.511528	Fair	3.44085e-13	7.16377e-13	Yes	0.924032	Strong	5.46296e-75	3.2035e-74	Yes	177	150	10.3086	0.559374	No	4326
13973-62	TTL	Q8NG68	TTL	-0.0617581	None or poor	0.414159	0.426024	No	0.191776	None or poor	0.0105544	0.0115825	Yes	177	102	10.9288	1.669	No	455
13975-56	PPFIA1	Q13136	LIPA1	0.171246	None or poor	0.0226674	0.0252248	Yes	0.175319	None or poor	0.0195929	0.0212046	Yes	177	154	13.4429	1.73303	No	431
13976-9	ARHGEF1	Q92888	ARHG1	0.117117	None or poor	0.120554	0.128168	No	0.18966	None or poor	0.0114591	0.0125489	Yes	177	103	11.7386	0.943911	No	1280
13977-28	BARD1	Q99728	BARD1	0.409588	Fair	1.50542e-08	2.39376e-08	Yes	0.953797	Strong	2.57552e-93	3.13929e-92	Yes	177	103	10.1375	0.419204	No	6073
13978-122	TBX3	O15119	Tbx3	0.512987	Fair	2.87378e-13	6.01406e-13	Yes	0.907592	Strong	7.30331e-68	3.2901e-67	Yes	177	96	9.17468	0.551617	No	4412
13979-3	SLC26A7	Q8TE54	S26A7	0.150209	None or poor	0.04598	0.0502622	No	0.664264	Moderate	6.85731e-24	1.17884e-23	Yes	177	365	11.4971	0.425599	No	6010
13982-33	RGS18	Q9NS28	RGS18	0.235272	None or poor	0.00162001	0.00192568	Yes	0.513693	Fair	2.6331e-13	3.79376e-13	Yes	177	45	10.0541	1.02767	No	1092
13983-27	CRYZ	Q08257	QOR	0.83235	Strong	1.01619e-46	7.82984e-46	Yes	0.865335	Strong	2.20175e-54	6.84665e-54	Yes	177	312	13.5487	0.854646	No	1592
13984-23	DDX25	Q9UHL0	DDX25	0.566925	Fair	1.93758e-16	4.8317e-16	Yes	0.926062	Strong	5.58617e-76	3.43608e-75	Yes	177	155	9.83884	0.484768	No	5309
13985-12	SMURF2	Q9HAU4	SMUF2	0.415502	Fair	8.87881e-09	1.42928e-08	Yes	0.900318	Strong	3.99239e-65	1.67148e-64	Yes	177	222	10.4984	0.42377	No	6031
13986-6	LANCL1	O43813	LANC1	0.307597	Fair	3.11706e-05	4.0827e-05	Yes	0.288944	None or poor	9.60156e-05	0.000114188	Yes	177	54	12.4342	1.42942	No	608
13988-67	NMRAL1	Q9HBL8	NMRL1	0.27844	None or poor	0.000174975	0.000220161	Yes	0.439498	Fair	9.35625e-10	1.25756e-09	Yes	177	148	12.8975	0.288347	No	6917
13990-1	PC	P11498	pyruvate carboxylase	0.862947	Strong	9.19093e-54	9.48904e-53	Yes	0.945449	Strong	3.66093e-87	3.46552e-86	Yes	177	190	10.9092	0.498618	No	5120
13991-47	EIF4G3	O43432	IF4G3	0.545449	Fair	4.15161e-15	9.55816e-15	Yes	0.966585	Strong	2.18579e-105	4.81336e-104	Yes	177	229	13.2244	0.38802	No	6356
13992-12	NSF	P46459	NSF	0.422735	Fair	4.58989e-09	7.50802e-09	Yes	0.390316	Fair	7.84797e-08	1.013e-07	Yes	177	108	11.4408	0.465717	No	5559
13993-20	EPB41L1	Q9H4G0	E41L1	0.334324	Fair	5.4176e-06	7.39077e-06	Yes	0.347684	Fair	2.11999e-06	2.65554e-06	Yes	177	159	13.6182	2.77618	High in plasma	183
13994-1	FBL	P22087	FBRL	0.387079	Fair	1.02511e-07	1.54381e-07	Yes	0.6063	Moderate	3.79981e-19	6.0447e-19	Yes	177	536	12.7544	0.482998	No	5332
13996-16	PPCDC	Q96CD2	COAC	0.491264	Fair	3.84763e-12	7.51484e-12	Yes	0.794022	Moderate	1.11628e-39	2.54746e-39	Yes	177	341	10.9493	0.479508	No	5381
13998-26	ADSS1	Q8N142	PURA1	0.620321	Moderate	3.32984e-20	9.89047e-20	Yes	0.685201	Moderate	7.09889e-26	1.26202e-25	Yes	177	137	10.5954	0.945253	No	1273
14002-18	DOCK9	Q9BZ29	DOCK9	0.287998	None or poor	0.000101447	0.000129252	Yes	0.810259	Strong	1.82554e-42	4.39734e-42	Yes	177	173	10.5224	0.347866	No	6635
14005-2	CHD7	Q9P2D1	CHD7	0.313973	Fair	2.08431e-05	2.75526e-05	Yes	0.835187	Strong	2.60428e-47	6.91281e-47	Yes	177	159	9.54022	0.548725	No	4439
14006-36	GNMT	Q14749	GNMT	0.777125	Moderate	4.93656e-37	2.80238e-36	Yes	0.915442	Strong	4.38671e-71	2.22511e-70	Yes	177	387	11.6742	0.515301	No	4887
14007-22	PAPSS1	O43252	PAPS1	0.00911624	None or poor	0.904145	0.908007	No	0.127063	None or poor	0.0919265	0.0965771	No	177	198	11.9528	0.794631	No	1954
14008-22	DCP1A	Q9NPI6	DCP1A	0.546131	Fair	3.77896e-15	8.71948e-15	Yes	0.927208	Strong	1.49905e-76	9.37901e-76	Yes	177	85	10.2225	0.554268	No	4374
14009-65	TNFAIP3	P21580	TNFAIP3	0.175631	None or poor	0.0193732	0.0216449	Yes	0.474928	Fair	2.40824e-11	3.35762e-11	Yes	177	103	11.3994	0.764646	No	2184
14011-17	S100A11	P31949	S100A11	0.417629	Fair	7.32462e-09	1.18511e-08	Yes	0.518839	Fair	1.38365e-13	2.00426e-13	Yes	177	268	12.4949	0.634436	No	3400
14012-17	DHX58	Q96C10	LGP2	0.556743	Fair	8.51489e-16	2.04633e-15	Yes	0.80756	Strong	5.53173e-42	1.3181e-41	Yes	177	230	11.3695	0.433461	No	5922
14013-11	TANK	Q92844	TANK	0.323308	Fair	1.13706e-05	1.52325e-05	Yes	0.289184	None or poor	9.46857e-05	0.00011268	Yes	177	107	11.9395	1.14053	No	890
14019-73	EVPL	Q92817	EVPL	0.732582	Moderate	4.76189e-31	2.14123e-30	Yes	0.947575	Strong	1.23967e-88	1.24291e-87	Yes	177	374	11.3407	0.388925	No	6349
14021-81	MED4	Q9NPJ6	MED4	0.532669	Fair	2.32402e-14	5.15358e-14	Yes	0.90119	Strong	1.92407e-65	8.11138e-65	Yes	177	67	10.8182	0.440612	No	5854
14022-17	IL17B	Q9UHF5	IL-17B	0.614966	Moderate	8.56031e-20	2.50285e-19	Yes	0.937771	Strong	2.63582e-82	2.016e-81	Yes	177	122	9.8338	0.600755	No	3784
14023-84	IBSP	P21815	BSP	0.19355	None or poor	0.00984512	0.0111969	Yes	0.132849	None or poor	0.0779444	0.0822076	No	177	109	17.0736	0.0165362	High in serum	7284
14024-196	EDA	Q92838	EDA	0.347059	Fair	2.2173e-06	3.09497e-06	Yes	0.725803	Moderate	3.04841e-30	5.82282e-30	Yes	177	180	11.4458	0.480531	No	5366
14025-18	TNFRSF9	Q07011	4-1BB	0.47232	Fair	3.19922e-11	5.92758e-11	Yes	0.721992	Moderate	8.44752e-30	1.59932e-29	Yes	177	113	9.80481	0.539663	No	4545
14026-24	IL17F	Q96PD4	IL-17F	0.469858	Fair	4.17323e-11	7.68343e-11	Yes	0.892798	Strong	1.65122e-62	6.40541e-62	Yes	177	251	11.348	0.33347	No	6722
14028-22	PIK3C2A	O00443	P3C2A	0.396256	Fair	4.77074e-08	7.37048e-08	Yes	0.475675	Fair	2.2192e-11	3.09821e-11	Yes	177	257	12.0545	0.809399	No	1851
14029-42	COPS2	P61201	CSN2	0.417916	Fair	7.13591e-09	1.15509e-08	Yes	0.275548	None or poor	0.000205566	0.000241673	Yes	177	171	14.4879	0.12931	High in serum	7186
14030-21	TNFSF4	P23510	OX40 Ligand	0.275761	None or poor	0.000203153	0.000254387	Yes	0.657036	Moderate	3.05384e-23	5.18505e-23	Yes	177	118	11.0187	0.38158	No	6405
14031-18	FGF7	P21781	FGF7	0.498501	Fair	1.65433e-12	3.31731e-12	Yes	0.783512	Moderate	5.26356e-38	1.1577e-37	Yes	177	118	9.35336	0.77839	No	2082
14032-2	VEGFA	P15692	VEGF121	0.768425	Moderate	9.26399e-36	5.05807e-35	Yes	0.746313	Moderate	9.26212e-33	1.84206e-32	Yes	177	196	12.5256	0.302375	No	6872
14034-22	TACSTD2	P09758	GA733-1 protein	0.302994	Fair	4.14405e-05	5.392e-05	Yes	0.932491	Strong	2.59588e-79	1.78503e-78	Yes	177	213	9.84148	0.562862	No	4269
14035-13	TIAM1	Q13009	TIAM1	0.40999	Fair	1.4528e-08	2.3111e-08	Yes	0.813634	Strong	4.4489e-43	1.08782e-42	Yes	177	118	9.30395	0.523597	No	4762
14036-116	MPDZ	O75970	MPDZ	0.491504	Fair	3.74273e-12	7.31779e-12	Yes	0.971794	Strong	9.93251e-112	3.18934e-110	Yes	177	72	8.79546	0.470825	No	5505
14037-18	RANBP3	Q9H6Z4	RANB3	0.489231	Fair	4.86002e-12	9.42397e-12	Yes	0.561288	Fair	4.42497e-16	6.70136e-16	Yes	177	142	12.6634	0.856843	No	1584
14038-130	CST7	O76096	CYTF	0.870499	Strong	9.10989e-56	1.00762e-54	Yes	0.874617	Strong	6.50122e-57	2.17274e-56	Yes	177	97	16.6512	0.276797	No	6961
14039-33	KLK5	Q9Y337	kallikrein 5	0.45722	Fair	1.58074e-10	2.81988e-10	Yes	0.841736	Strong	1.01607e-48	2.76864e-48	Yes	177	162	9.5929	0.53673	No	4574
14041-13	GZMB	P10144	Granzyme B	0.514621	Fair	2.34665e-13	4.93358e-13	Yes	0.71341	Moderate	7.89387e-29	1.46894e-28	Yes	177	235	10.6527	0.405789	No	6212
14042-11	SFRP1	Q8N474	SARP-2	0.698951	Moderate	2.84689e-27	1.13642e-26	Yes	0.871987	Strong	3.54648e-56	1.16077e-55	Yes	177	85	16.237	0.832901	No	1705
14043-12	EEA1	Q15075	EEA1	0.295068	None or poor	6.69305e-05	8.60872e-05	Yes	0.307705	Fair	3.09608e-05	3.74251e-05	Yes	177	185	11.7285	0.413967	No	6125
14045-12	NCOA2	Q15596	NCOA2	0.598141	Fair	1.48416e-18	4.0869e-18	Yes	0.937414	Strong	4.27729e-82	3.24424e-81	Yes	177	123	10.8157	0.529933	No	4665
14047-78	BDNF	P23560	BDNF	0.477946	Fair	1.72874e-11	3.24929e-11	Yes	0.466584	Fair	5.92396e-11	8.1904e-11	Yes	177	169	14.8249	0.245493	No	7032
14048-7	IL1RAP	Q9NPH3	IL-1 R AcP	0.911188	Strong	2.66125e-69	4.77779e-68	Yes	0.949167	Strong	8.94751e-90	9.49322e-89	Yes	177	181	12.3462	0.799236	No	1921
14049-17	IL7	P13232	IL-7	0.251865	None or poor	0.000720136	0.000872954	Yes	0.26548	None or poor	0.000355275	0.00041341	Yes	177	223	10.8245	0.381137	No	6408
14050-61	EFNA4	P52798	Ephrin-A4	0.629983	Moderate	5.78356e-21	1.77053e-20	Yes	0.767865	Moderate	1.11426e-35	2.33857e-35	Yes	177	303	11.7538	0.683449	No	2893
14051-54	FOXC2	Q99958	FOXC2	0.435724	Fair	1.34869e-09	2.27824e-09	Yes	0.959541	Strong	2.98527e-98	4.68958e-97	Yes	177	128	9.25138	0.459468	No	5641
14052-26	UNC13A	Q9UPW8	UN13A	0.480101	Fair	1.36153e-11	2.57504e-11	Yes	0.860564	Strong	3.72228e-53	1.12115e-52	Yes	177	184	9.77533	0.409074	No	6178
14054-17	IL15RA	Q13261	IL-15 Ra	0.871557	Strong	4.66317e-56	5.24535e-55	Yes	0.871828	Strong	3.92416e-56	1.2815e-55	Yes	177	154	14.1688	0.782556	No	2050
14056-4	CGA	P01215	Glycoprotein hormones a-chain	0.727546	Moderate	1.90147e-30	8.41008e-30	Yes	0.939799	Strong	1.58697e-83	1.27114e-82	Yes	177	279	11.2127	0.490173	No	5245
14057-68	TNFSF15	O95150	TNFSF15	0.615951	Moderate	7.20462e-20	2.11156e-19	Yes	0.932953	Strong	1.45271e-79	1.00654e-78	Yes	177	128	13.0377	0.317211	No	6811
14060-67	NCF4	Q15080	NCF4	0.355585	Fair	1.19225e-06	1.69402e-06	Yes	0.370897	Fair	3.73595e-07	4.75491e-07	Yes	177	87	11.5112	0.392229	No	6321
14061-48	TNFSF11	O14788	sRANKL	0.663261	Moderate	8.45855e-24	2.93872e-23	Yes	0.883192	Strong	1.95013e-59	6.9679e-59	Yes	177	278	11.3375	0.438864	No	5870
14063-17	OSM	P13725	OSM	0.563864	Fair	3.03983e-16	7.5084e-16	Yes	0.864566	Strong	3.49831e-54	1.08323e-53	Yes	177	145	10.896	0.344292	No	6661
14064-21	PGLYRP1	O75594	PGRP-S	0.466147	Fair	6.20518e-11	1.13102e-10	Yes	0.795148	Moderate	7.29042e-40	1.67054e-39	Yes	177	118	9.50293	0.505439	No	5030
14065-11	CD5	P06127	CD5:CD	0.348614	Fair	1.98274e-06	2.77927e-06	Yes	0.823645	Strong	5.67712e-45	1.43682e-44	Yes	177	113	8.6631	0.6641	No	3099
14066-49	MAGI2	Q86UL8	MAGI2	0.446202	Fair	4.83253e-10	8.36285e-10	Yes	0.658902	Moderate	2.08492e-23	3.55069e-23	Yes	177	88	9.98969	0.748747	No	2307
14067-6	PKP2	Q99959	PKP2	0.354454	Fair	1.29589e-06	1.83694e-06	Yes	0.387718	Fair	9.72721e-08	1.25312e-07	Yes	177	132	11.7959	0.91898	No	1343
14068-29	CCL25	O15444	TECK	0.843247	Strong	4.70819e-49	3.97029e-48	Yes	0.868416	Strong	3.34574e-55	1.06262e-54	Yes	177	195	12.6282	0.415513	No	6108
14069-61	CA4	P22748	Carbonic Anhydrase IV	0.813495	Strong	4.71782e-43	3.26264e-42	Yes	0.953979	Strong	1.83864e-93	2.2562e-92	Yes	177	125	10.6655	0.567146	No	4219
14070-56	ITSN1	Q15811	ITSN1	0.420534	Fair	5.61972e-09	9.1413e-09	Yes	0.720197	Moderate	1.35775e-29	2.55859e-29	Yes	177	203	11.6243	0.526821	No	4718
14072-9	TPT1	P13693	TCTP	0.273338	None or poor	0.000232225	0.000289794	Yes	0.270449	None or poor	0.000271918	0.000317936	Yes	177	262	13.8098	0.227285	No	7071
14073-31	HPX	P02790	Hemopexin	0.124072	None or poor	0.099901	0.106802	No	0.212905	None or poor	0.0044392	0.00497346	Yes	177	3766	18.1325	0.811762	No	1841
14074-2	SHC2	P98077	SHC2	0.652917	Moderate	7.02369e-23	2.33131e-22	Yes	0.945197	Strong	5.41496e-87	5.07974e-86	Yes	177	102	9.31345	0.46356	No	5586
14076-74	CST4	P01036	Cystatin-S	0.919119	Strong	1.05679e-72	2.19456e-71	Yes	0.846443	Strong	8.99797e-50	2.50808e-49	Yes	177	161	10.3468	0.52835	No	4693
14077-6	FCN3	O75636	Ficolin-3	0.843023	Strong	5.28017e-49	4.44424e-48	Yes	0.863836	Strong	5.41738e-54	1.66472e-53	Yes	177	118	11.8984	0.601773	No	3770
14078-69	XCL1	P47992	Lymphotactin	0.907955	Strong	5.25829e-68	9.06091e-67	Yes	0.931122	Strong	1.41453e-78	9.48529e-78	Yes	177	138	12.7973	0.474949	No	5445
14079-14	IL18R1	Q13478	IL-18 Ra	0.850356	Strong	1.12678e-50	1.00651e-49	Yes	0.901752	Strong	1.19783e-65	5.07024e-65	Yes	177	148	13.0248	0.577233	No	4085
14081-5	ULBP1	Q9BZM6	ULBP-1	0.686145	Moderate	5.72461e-26	2.15865e-25	Yes	0.918079	Strong	3.0859e-72	1.63349e-71	Yes	177	78	10.4959	0.375635	No	6449
14082-56	TLN2	Q9Y4G6	TLN2	0.240215	None or poor	0.00127967	0.00152986	Yes	0.469843	Fair	4.18024e-11	5.80156e-11	Yes	177	229	13.0045	1.27148	No	736
14083-25	SEPHS1	P49903	SPS1	0.405559	Fair	2.14471e-08	3.37787e-08	Yes	0.549589	Fair	2.33889e-15	3.49921e-15	Yes	177	252	15.8059	0.911797	No	1376
14085-28	IL13	P35225	IL-13	0.579748	Fair	2.78845e-17	7.24858e-17	Yes	0.94206	Strong	6.14742e-85	5.29027e-84	Yes	177	92	11.8627	0.359489	No	6563
14086-11	SMPDL3A	Q92484	ASM3A	0.965969	Strong	1.05238e-104	9.83437e-103	Yes	0.971349	Strong	3.83579e-111	1.18975e-109	Yes	177	44	9.89468	0.665678	No	3080
14088-38	IGFBP6	P24592	IGFBP-6	0.682255	Moderate	1.38188e-25	5.13905e-25	Yes	0.676444	Moderate	5.0272e-25	8.81059e-25	Yes	177	123	16.8308	0.752509	No	2274
14090-23	DEF6	Q9H4E7	DEFI6	-0.12692	None or poor	0.0922966	0.0988466	No	0.0891575	None or poor	0.237956	0.245396	No	177	206	13.2356	0.633769	No	3408
14091-42	CBR3	O75828	Carbonyl reductase 3	0.457825	Fair	1.48504e-10	2.65436e-10	Yes	0.479163	Fair	1.51097e-11	2.11634e-11	Yes	177	170	11.8421	0.976728	No	1203
14093-10	FLT3LG	P49771	Flt3 ligand	0.776726	Moderate	5.66233e-37	3.21189e-36	Yes	0.923839	Strong	6.76297e-75	3.94047e-74	Yes	177	143	10.9221	0.643495	No	3311
14094-29	HBEGF	Q99075	HB-EGF	0.675073	Moderate	6.78897e-25	2.45217e-24	Yes	0.671175	Moderate	1.58077e-24	2.74797e-24	Yes	177	67	13.3518	0.36553	No	6514
14095-1	KLRK1	P26718	NKG2D	0.558471	Fair	6.64638e-16	1.60735e-15	Yes	0.958983	Strong	9.65473e-98	1.48154e-96	Yes	177	128	9.64389	0.433278	No	5925
14097-86	CHST15	Q7LFX5	ST4S6	0.805952	Strong	1.06188e-41	7.06211e-41	Yes	0.896238	Strong	1.11103e-63	4.47915e-63	Yes	177	107	11.6094	0.696373	No	2767
14098-28	CARS1	P49589	SYCC	0.28633	None or poor	0.000111731	0.000142056	Yes	0.270031	None or poor	0.000278166	0.000324981	Yes	177	133	13.5763	1.44144	No	599
14099-20	PSMA4	P25789	PSA4	0.607964	Moderate	2.86433e-19	8.1587e-19	Yes	0.930905	Strong	1.84553e-78	1.23301e-77	Yes	177	175	9.86298	0.606583	No	3707
14100-63	C1QC	P02747	C1QC	0.916908	Strong	1.01394e-71	2.00831e-70	Yes	0.945258	Strong	4.92851e-87	4.63535e-86	Yes	177	171	11.509	0.63139	No	3432
14101-2	CNTFR	P26992	CNTFR alpha	0.837266	Strong	9.44905e-48	7.49446e-47	Yes	0.87375	Strong	1.14223e-56	3.7913e-56	Yes	177	84	9.78829	0.673857	No	3000
14102-6	GNLY	P22749	Granulysin	0.906962	Strong	1.28682e-67	2.18639e-66	Yes	0.91451	Strong	1.09863e-70	5.46616e-70	Yes	177	114	11.3112	0.7325	No	2437
14103-12	TPSG1	Q9NRR2	TPSG1	0.288634	None or poor	9.77682e-05	0.000124739	Yes	0.310336	Fair	2.62521e-05	3.17913e-05	Yes	177	366	12.088	0.305992	No	6857
14104-1	TRIL	Q7L0X0	TRIL:CD	0.325479	Fair	9.84702e-06	1.32377e-05	Yes	0.651453	Moderate	9.41565e-23	1.5872e-22	Yes	177	181	10.9563	0.392886	No	6315
14105-5	SERPINA4	P29622	Kallistatin	0.953733	Strong	2.89597e-93	1.52962e-91	Yes	0.975368	Strong	8.24447e-117	3.64206e-115	Yes	177	874	15.7792	0.830758	No	1715
14106-46	RAP1GDS1	P52306	GDP/GTP exchange protein	0.104511	None or poor	0.166245	0.175186	No	0.187407	None or poor	0.0124968	0.0136545	Yes	177	196	10.8182	1.12107	No	921
14107-1	MTHFS	P49914	MTHFS	0.276168	None or poor	0.000198615	0.000248918	Yes	0.305102	Fair	3.63945e-05	4.38769e-05	Yes	177	138	15.4595	1.46091	No	589
14108-15	TGFB1	P01137	TGF-b1	0.567792	Fair	1.70392e-16	4.26652e-16	Yes	0.664844	Moderate	6.07155e-24	1.04524e-23	Yes	177	160	12.8148	0.554178	No	4376
14109-15	CCL15	Q16663	MIP-5	0.861613	Strong	2.0177e-53	2.02575e-52	Yes	0.918688	Strong	1.65053e-72	8.8044e-72	Yes	177	168	11.9651	0.515218	No	4888
14110-200	SPARC	P09486	ON	0.530561	Fair	3.06643e-14	6.74447e-14	Yes	0.554431	Fair	1.18337e-15	1.77884e-15	Yes	177	211	13.2406	0.390202	No	6335
14111-15	THBS2	P35442	TSP2	0.654464	Moderate	5.14493e-23	1.71788e-22	Yes	0.949226	Strong	8.10932e-90	8.64165e-89	Yes	177	165	9.77557	0.538945	No	4557
14112-40	RELT	Q969Z4	RELT	0.286732	None or poor	0.000109169	0.000138848	Yes	0.574394	Fair	6.32922e-17	9.70827e-17	Yes	177	159	11.5401	0.30816	No	6843
14114-18	PIANP	Q8IYJ0	PIANP	0.733388	Moderate	3.8035e-31	1.71558e-30	Yes	0.808981	Strong	3.09261e-42	7.4127e-42	Yes	177	117	11.4031	0.670712	No	3023
14115-34	ADM	P35318	Adrenomedullin	0.549567	Fair	2.34601e-15	5.48079e-15	Yes	0.571661	Fair	9.56187e-17	1.46237e-16	Yes	177	78	11.7683	0.58183	No	4013
14116-129	S100A4	P26447	S100A4	0.757475	Moderate	3.10951e-34	1.58942e-33	Yes	0.661667	Moderate	1.17844e-23	2.01398e-23	Yes	177	130	11.5237	0.782921	No	2048
14120-2	RNF43	Q68DV7	RNF43	0.412542	Fair	1.15795e-08	1.85095e-08	Yes	0.54012	Fair	8.58933e-15	1.27225e-14	Yes	177	130	11.5226	0.52008	No	4816
14121-24	TNFRSF10D	Q9UBN6	TRAIL R4	0.502915	Fair	9.7902e-13	1.98721e-12	Yes	0.615129	Moderate	8.31967e-20	1.34045e-19	Yes	177	130	11.2627	0.429483	No	5978
14122-132	ZNRF3	Q9ULT6	ZNRF3	0.414327	Fair	9.86881e-09	1.5827e-08	Yes	0.869162	Strong	2.10517e-55	6.73304e-55	Yes	177	128	10.3081	0.528002	No	4695
14123-34	VSIR	Q9H7M9	GI24:ECD	0.0474044	None or poor	0.530949	0.542484	No	0.015941	None or poor	0.833206	0.836649	No	177	132	13.7163	0.450935	No	5742
14124-6	EFNA2	O43921	Ephrin-A2	0.757645	Moderate	2.94778e-34	1.50993e-33	Yes	0.765017	Moderate	2.8222e-35	5.88416e-35	Yes	177	74	12.022	1.01379	No	1114
14125-5	APOM	O95445	ApoM	0.859236	Strong	8.02978e-53	7.87739e-52	Yes	0.868278	Strong	3.64369e-55	1.15624e-54	Yes	177	92	10.2296	0.590162	No	3924
14127-240	IFNB1	P01574	IFN-b	0.733675	Moderate	3.51109e-31	1.58564e-30	Yes	0.968306	Strong	2.30394e-107	5.65435e-106	Yes	177	83	10.1325	0.562698	No	4273
14128-121	IFNA10	P01566	IFN10	0.809476	Strong	2.52221e-42	1.70859e-41	Yes	0.967488	Strong	2.06812e-106	4.83158e-105	Yes	177	59	9.06592	0.693471	No	2797
14129-1	IFNA7	P01567	IFNA7	0.646723	Moderate	2.39974e-22	7.81926e-22	Yes	0.916565	Strong	1.43226e-71	7.3936e-71	Yes	177	134	9.44829	0.480813	No	5362
14131-37	EFNB2	P52799	EFNB2:ECD	0.754456	Moderate	7.9274e-34	3.98777e-33	Yes	0.790044	Moderate	4.92532e-39	1.10839e-38	Yes	177	109	13.4233	0.7174	No	2586
14132-21	HHLA2	Q9UM44	HHLA2	0.461783	Fair	9.83489e-11	1.77266e-10	Yes	0.621851	Moderate	2.53369e-20	4.11682e-20	Yes	177	113	13.7065	0.0415563	High in serum	7267
14133-93	IL1R2	P27930	IL-1 sRII	0.847713	Strong	4.61441e-50	4.01366e-49	Yes	0.908976	Strong	2.07367e-68	9.52423e-68	Yes	177	88	13.5264	0.732063	No	2442
14134-49	AMIGO2	Q86SJ2	AMGO2	0.756986	Moderate	3.62135e-34	1.84459e-33	Yes	0.75922	Moderate	1.79883e-34	3.68615e-34	Yes	177	42	11.2236	0.47738	No	5407
14135-3	RXFP1	Q9HBX9	RXFP1	0.555338	Fair	1.04037e-15	2.48386e-15	Yes	0.732206	Moderate	5.2856e-31	1.02085e-30	Yes	177	95	10.1807	0.392153	No	6322
14136-234	CD93	Q9NPY3	C1QR1	0.88301	Strong	2.21734e-59	2.81572e-58	Yes	0.891696	Strong	3.84539e-62	1.48067e-61	Yes	177	135	13.2102	0.683766	No	2889
14139-16	NRG4	Q8WWG1	NRG4	0.640894	Moderate	7.43127e-22	2.37364e-21	Yes	0.947715	Strong	9.8762e-89	9.94304e-88	Yes	177	125	10.2071	0.455737	No	5680
14143-8	H2BC21	Q16778	H2B2E	0.297919	None or poor	5.64178e-05	7.28226e-05	Yes	0.337054	Fair	4.48803e-06	5.56631e-06	Yes	177	112	17.0778	0.134838	High in serum	7183
14144-3	H2AW	Q7L7L0	H2A3	0.272892	None or poor	0.000237977	0.000296718	Yes	0.363805	Fair	6.44304e-07	8.15761e-07	Yes	177	70	16.2406	0.128714	High in serum	7188
14146-92	H3C1	P68431	H31	0.39445	Fair	5.55588e-08	8.54363e-08	Yes	0.60046	Moderate	1.01166e-18	1.59507e-18	Yes	177	118	11.781	0.459369	No	5644
14148-2	ISG15	P05161	UCRP	0.704057	Moderate	8.2278e-28	3.35229e-27	Yes	0.853276	Strong	2.29825e-51	6.61608e-51	Yes	177	117	12.611	0.853623	No	1596
14149-9	IL36B	Q9NZH7	IL-1F8	0.626776	Moderate	1.04112e-20	3.14885e-20	Yes	0.981794	Strong	3.54592e-128	3.3211e-126	Yes	177	145	10.6726	0.440293	No	5857
14150-7	IL36A	Q9UHA7	IL-1F6	0.287249	None or poor	0.000105954	0.000134876	Yes	0.385539	Fair	1.1629e-07	1.49574e-07	Yes	177	104	12.2644	0.602832	No	3751
14151-4	ISG15	P05161	UCRP	0.65121	Moderate	9.8831e-23	3.25963e-22	Yes	0.751574	Moderate	1.91318e-33	3.85439e-33	Yes	177	76	12.6912	0.780587	No	2063
14153-8	EFNA3	P52797	Ephrin-A3	0.833654	Strong	5.4521e-47	4.24124e-46	Yes	0.959166	Strong	6.58535e-98	1.01696e-96	Yes	177	126	10.5085	0.588929	No	3942
14156-33	YWHAB	P31946	14-3-3 protein beta/alpha	0.131371	None or poor	0.0813411	0.0874735	No	0.14523	None or poor	0.0537671	0.0570546	No	177	114	16.0998	2.67099	High in plasma	198
14157-21	YWHAE	P62258	14-3-3E	0.49557	Fair	2.33411e-12	4.63452e-12	Yes	0.472161	Fair	3.25456e-11	4.52805e-11	Yes	177	136	12.8511	0.609889	No	3669
14158-17	ANXA5	P08758	Annexin V	0.876397	Strong	2.01769e-57	2.38362e-56	Yes	0.985728	Strong	2.3512e-137	3.98556e-135	Yes	177	84	10.6897	0.566117	No	4229
14175-78	SCP2D1	Q9UJQ7	SCP2D	0.934191	Strong	3.00222e-80	8.3206e-79	Yes	0.953119	Strong	8.93949e-93	1.05779e-91	Yes	177	52	10.2789	0.70349	No	2704
14178-18	CDKN3	Q16667	CDKN3	0.743943	Moderate	1.86118e-32	8.87837e-32	Yes	0.963741	Strong	2.45051e-102	4.51055e-101	Yes	177	142	10.6307	0.735532	No	2416
14186-13	RFFL	Q8WZ73	RFFL	0.531109	Fair	2.85376e-14	6.29e-14	Yes	0.87332	Strong	1.5078e-56	4.9843e-56	Yes	177	108	13.1415	0.795222	No	1948
14192-31	PDCL2	Q8N4E4	PDCL2	0.140841	None or poor	0.0615082	0.0666369	No	0.398479	Fair	3.94997e-08	5.13031e-08	Yes	177	437	13.2685	0.252159	No	7014
14197-2	PRDM1	O75626	PRDM1	0.46395	Fair	7.83094e-11	1.42237e-10	Yes	0.647641	Moderate	2.00352e-22	3.3564e-22	Yes	177	225	10.4564	0.771882	No	2139
14203-3	ANXA7	P20073	ANXA7	0.250179	None or poor	0.000783961	0.000947958	Yes	0.257472	None or poor	0.000540792	0.000624895	Yes	177	85	16.8452	5.32654	High in plasma	34
14204-55	FOXJ2	Q9P0K8	FOXJ2	0.767836	Moderate	1.12485e-35	6.12325e-35	Yes	0.941507	Strong	1.37775e-84	1.15829e-83	Yes	177	100	10.4591	0.480332	No	5371
14205-6	HEXIM2	Q96MH2	HEXI2	0.179823	None or poor	0.0166204	0.0186293	Yes	0.137766	None or poor	0.0674595	0.071335	No	177	182	10.5472	0.973316	No	1208
14206-28	APBB1	O00213	APBB1:PID 2	0.552864	Fair	1.47711e-15	3.49112e-15	Yes	0.675138	Moderate	6.69209e-25	1.16947e-24	Yes	177	35	7.75602	0.664365	No	3092
14208-3	RBP7	Q96R05	RET7	0.441466	Fair	7.71833e-10	1.32094e-09	Yes	0.430189	Fair	2.28719e-09	3.05336e-09	Yes	177	122	12.4045	0.595066	No	3868
14216-35	DDX46	Q7L014	DDX46	0.322612	Fair	1.19042e-05	1.5924e-05	Yes	0.365296	Fair	5.75174e-07	7.29629e-07	Yes	177	58	9.41385	0.997875	No	1156
14226-120	BHMT2	Q9H2M3	BHMT2	0.0850413	None or poor	0.260409	0.271238	No	0.118181	None or poor	0.117195	0.122594	No	177	144	12.9449	0.204173	High in serum	7109
14227-21	MYL6B	P14649	MYL6B	0.805526	Strong	1.2607e-41	8.35386e-41	Yes	0.887169	Strong	1.12769e-60	4.14929e-60	Yes	177	102	10.1603	0.731121	No	2455
14229-5	MOCS3	O95396	MOCS3	0.229776	None or poor	0.00209389	0.00247565	Yes	0.255494	None or poor	0.000598741	0.000690651	Yes	177	182	11.7601	0.913495	No	1371
14237-1	HSPA1A	P0DMV8	HSP 70	0.872994	Strong	1.85986e-56	2.11821e-55	Yes	0.897867	Strong	2.9953e-64	1.22656e-63	Yes	177	206	11.8776	0.823582	No	1761
14245-195	SNX7	Q9UNH6	SNX7	0.277498	None or poor	0.000184438	0.000231628	Yes	0.259227	None or poor	0.000493778	0.000571838	Yes	177	44	8.85218	0.858198	No	1576
14246-50	DOK2	O60496	DOK2	0.135764	None or poor	0.0715802	0.0772502	No	0.153133	None or poor	0.0418626	0.0446759	Yes	177	76	13.5219	1.53706	No	537
14249-68	MID2	Q9UJV3	TRIM1	0.515592	Fair	2.07919e-13	4.38772e-13	Yes	0.921645	Strong	7.36083e-74	4.12399e-73	Yes	177	214	9.20517	0.744298	No	2345
14250-115	BLMH	Q13867	BLMH	0.410036	Fair	1.44701e-08	2.30239e-08	Yes	0.940753	Strong	4.09011e-84	3.37631e-83	Yes	177	103	8.88187	0.528683	No	4685
14254-27	PTPN4	P29074	PTN4	0.758654	Moderate	2.14899e-34	1.11329e-33	Yes	0.769271	Moderate	7.00569e-36	1.4767e-35	Yes	177	81	11.5584	0.663869	No	3102
14260-112	NET1	Q7Z628	ARHG8	0.463031	Fair	8.62672e-11	1.56108e-10	Yes	0.552475	Fair	1.56033e-15	2.34065e-15	Yes	177	93	9.44166	0.56638	No	4225
14268-4	SRXN1	Q9BYN0	SRXN1	0.176088	None or poor	0.019055	0.0212992	Yes	0.406575	Fair	1.96243e-08	2.56301e-08	Yes	177	44	12.4787	0.102023	High in serum	7217
14271-23	RAB6B	Q9NRW1	RAB6B	0.251379	None or poor	0.000738051	0.000893927	Yes	0.321533	Fair	1.27791e-05	1.56602e-05	Yes	177	131	15.2475	0.847891	No	1626
14273-19	PREP	P48147	PPCE	0.573607	Fair	7.13034e-17	1.81597e-16	Yes	0.537997	Fair	1.1435e-14	1.68964e-14	Yes	177	41	12.85	1.61192	No	492
14283-12	RAB14	P61106	RAB14	0.279379	None or poor	0.000165999	0.000209192	Yes	0.320041	Fair	1.40892e-05	1.7231e-05	Yes	177	91	13.9441	0.196015	High in serum	7121
14284-23	EIF2AK4	Q9P2K8	E2AK4	0.277838	None or poor	0.000180978	0.0002274	Yes	0.35986	Fair	8.67547e-07	1.09499e-06	Yes	177	42	8.03137	0.842697	No	1655
14286-2	NFATC1	O95644	NF-ATc1	0.459918	Fair	1.19504e-10	2.14547e-10	Yes	0.522051	Fair	9.20831e-14	1.33837e-13	Yes	177	62	10.0382	0.440135	No	5860
14287-6	RAB5C	P51148	RAB5C	0.197623	None or poor	0.00837357	0.00957562	Yes	0.21272	None or poor	0.00447454	0.00501228	Yes	177	186	15.2631	2.00991	High in plasma	330
14291-53	AGAP2	Q99490	AGAP2	0.112192	None or poor	0.137083	0.145169	No	0.0800815	None or poor	0.289341	0.297462	No	177	60	11.022	3.00272	High in plasma	151
14294-61	MBD1	Q9UIS9	MBD1	0.704377	Moderate	7.60543e-28	3.1074e-27	Yes	0.65756	Moderate	2.74401e-23	4.66443e-23	Yes	177	142	15.2449	0.140067	High in serum	7179
14309-8	HNRNPH1	P31943	HNRH1	0.638892	Moderate	1.08966e-21	3.45478e-21	Yes	0.87572	Strong	3.15518e-57	1.06769e-56	Yes	177	222	12.0298	0.722527	No	2540
14314-6	PPIL2	Q13356	PPIL2	0.241189	None or poor	0.0012209	0.00146127	Yes	0.25737	None or poor	0.000543671	0.000628022	Yes	177	79	10.2656	0.76294	No	2202
14318-1	VPS29	Q9UBQ0	VPS29	0.703535	Moderate	9.353e-28	3.798e-27	Yes	0.826342	Strong	1.67168e-45	4.27389e-45	Yes	177	58	13.8825	0.377908	No	6435
14324-52	SMC3	Q9UQE7	CSPG6	0.30816	Fair	3.00934e-05	3.948e-05	Yes	0.378945	Fair	1.98101e-07	2.53326e-07	Yes	177	70	15.5225	0.374716	No	6453
14326-4	UBE2E1	P51965	UB2E1	0.364104	Fair	6.29814e-07	9.09233e-07	Yes	0.409467	Fair	1.5216e-08	1.99298e-08	Yes	177	180	14.1386	0.99031	No	1172
14329-4	DIDO1	Q9BTC0	DIDO1	0.559901	Fair	5.40891e-16	1.31726e-15	Yes	0.797668	Moderate	2.78158e-40	6.41815e-40	Yes	177	140	10.3311	0.33029	No	6742
14331-262	DYNLT1	P63172	DYLT1	0.602771	Moderate	6.88323e-19	1.93117e-18	Yes	0.884949	Strong	5.60879e-60	2.02288e-59	Yes	177	137	10.357	0.499951	No	5100
14332-3	RALA	P11233	RALA	0.149993	None or poor	0.0462964	0.0505852	No	0.271106	None or poor	0.000262371	0.000307069	Yes	177	78	12.5706	1.36164	No	657
14334-3	RCVRN	P35243	RECO	0.462982	Fair	8.6717e-11	1.56844e-10	Yes	0.739666	Moderate	6.43389e-32	1.26168e-31	Yes	177	168	9.02298	0.728951	No	2481
14337-1	TRAPPC3	O43617	TPPC3	0.811346	Strong	1.16211e-42	7.95367e-42	Yes	0.788316	Moderate	9.29544e-39	2.07708e-38	Yes	177	126	11.9802	0.414868	No	6117
14341-8	DIPK1C	Q0P6D2	FA69C	0.334397	Fair	5.39045e-06	7.35786e-06	Yes	0.350926	Fair	1.67723e-06	2.10636e-06	Yes	177	138	12.8136	0.208306	High in serum	7106
14583-49	MSTN	O14793	Myostatin	0.201798	None or poor	0.0070709	0.00811778	Yes	0.152294	None or poor	0.0430104	0.0458606	Yes	177	248	9.37803	0.354466	No	6586
14587-16	GDF11	O95390	GDF-11	0.718074	Moderate	2.36774e-29	1.01163e-28	Yes	0.978095	Strong	3.22711e-121	1.89697e-119	Yes	177	23	7.85112	0.596761	No	3839
14593-152	FAM210A	Q96ND0	F210A	0.337928	Fair	4.22398e-06	5.80151e-06	Yes	0.24949	None or poor	0.000811475	0.0009325	Yes	177	97	15.2019	0.0754765	High in serum	7244
14597-5	SEMA6C	Q9H3T2	SEM6C	0.581998	Fair	1.96708e-17	5.15572e-17	Yes	0.853483	Strong	2.05017e-51	5.91594e-51	Yes	177	106	8.96759	0.442494	No	5835
14599-18	STAB1	Q9NY15	STAB1	0.586726	Fair	9.36574e-18	2.49058e-17	Yes	0.735739	Moderate	1.96689e-31	3.82617e-31	Yes	177	233	10.7598	0.462376	No	5600
14603-51	KIAA0040	Q15053	KIAA0040	0.414585	Fair	9.643e-09	1.54853e-08	Yes	0.483414	Fair	9.40198e-12	1.32223e-11	Yes	177	134	12.094	1.62994	No	478
14614-41	NCMAP	Q5T1S8	CA130	0.428988	Fair	2.56187e-09	4.2614e-09	Yes	0.388099	Fair	9.42668e-08	1.21526e-07	Yes	177	64	13.1112	1.02557	No	1098
14615-46	KRTAP2-4	Q9BYR9	KRA24	0.740892	Moderate	4.51971e-32	2.11996e-31	Yes	0.726149	Moderate	2.77625e-30	5.30713e-30	Yes	177	49	9.99703	0.829212	No	1727
14616-16	ZNF382	Q96SR6	ZN382	0.406327	Fair	2.00554e-08	3.16278e-08	Yes	0.906213	Strong	2.51001e-67	1.11151e-66	Yes	177	36	7.03285	0.681996	No	2908
14618-26	VOPP1	Q96AW1	ECOP	0.881561	Strong	6.09354e-59	7.6844e-58	Yes	0.87553	Strong	3.57563e-57	1.20773e-56	Yes	177	131	11.7765	0.608318	No	3687
14619-8	ZNF526	Q8TF50	ZN526	0.232294	None or poor	0.00186296	0.00220798	Yes	0.3448	Fair	2.60546e-06	3.25694e-06	Yes	177	38	9.20314	0.47791	No	5397
14623-26	SUMO3	P55854	SUMO3	0.192318	None or poor	0.0103329	0.0117388	Yes	0.212683	None or poor	0.00448171	0.00501954	Yes	177	86	15.3936	1.06542	No	1020
14624-51	CTCF	P49711	CTCF	0.53297	Fair	2.23356e-14	4.9575e-14	Yes	0.755185	Moderate	6.3306e-34	1.28534e-33	Yes	177	204	10.0546	0.494737	No	5177
14628-72	FBXO3	Q9UK99	FBX3	0.808715	Strong	3.44896e-42	2.32343e-41	Yes	0.983825	Strong	1.23437e-132	1.45118e-130	Yes	177	82	11.4886	0.555198	No	4364
14631-22	DUSP16	Q9BY84	DUS16	0.579039	Fair	3.11086e-17	8.06942e-17	Yes	0.876415	Strong	1.9937e-57	6.78437e-57	Yes	177	86	9.8847	0.560054	No	4317
14633-26	TMEM185A	Q8NFB2	T185A	0.302519	Fair	4.26664e-05	5.54557e-05	Yes	0.338657	Fair	4.0151e-06	4.98825e-06	Yes	177	173	11.4098	0.628211	No	3472
14634-13	LHCGR	P22888	LSHR	0.778171	Moderate	3.43941e-37	1.96626e-36	Yes	0.89021	Strong	1.18416e-61	4.49783e-61	Yes	177	72	8.39733	0.613166	No	3634
14636-25	RIDA	P52758	Ribonuclease UK114	0.84841	Strong	3.19014e-50	2.80156e-49	Yes	0.86955	Strong	1.65274e-55	5.30231e-55	Yes	177	58	13.9474	0.786181	No	2016
14645-253	GSTA4	O15217	GSTA4	0.33501	Fair	5.16803e-06	7.0622e-06	Yes	0.329498	Fair	7.5228e-06	9.27655e-06	Yes	177	136	10.5166	0.804275	No	1888
14655-1	DNAJC17	Q9NVM6	DJC17	0.242811	None or poor	0.00112847	0.00135353	Yes	0.278612	None or poor	0.000173304	0.000204238	Yes	177	66	10.4861	1.08339	No	986
14662-6	MZF1	P28698	MZF1	0.509368	Fair	4.48485e-13	9.28431e-13	Yes	0.684936	Moderate	7.53953e-26	1.33908e-25	Yes	177	97	11.8747	1.20332	No	805
14663-44	RNF8	O76064	RNF8	0.329862	Fair	7.34051e-06	9.93593e-06	Yes	0.201466	None or poor	0.00716719	0.00793222	Yes	177	113	14.5484	0.0791222	High in serum	7237
14670-1	SKIL	P12757	SKIL	0.0202288	None or poor	0.789278	0.796601	No	-0.00302215	None or poor	0.968155	0.968953	No	177	125	12.601	0.940169	No	1289
14674-63	PACSIN3	Q9UKS6	PACN3	0.588625	Fair	6.92869e-18	1.85129e-17	Yes	0.879946	Strong	1.8527e-58	6.45832e-58	Yes	177	52	8.84203	0.510333	No	4957
14675-20	EIF4B	P23588	IF4B	0.262299	None or poor	0.000420477	0.000517275	Yes	0.28609	None or poor	0.00011329	0.000134272	Yes	177	344	15.6578	1.77413	No	407
14684-17	CAPN2	P17655	CAN2	0.615963	Moderate	7.19003e-20	2.10813e-19	Yes	0.570038	Fair	1.2196e-16	1.86366e-16	Yes	177	89	12.8187	1.246	No	764
14685-17	AKT2	P31751	PKB beta	0.428699	Fair	2.6324e-09	4.37473e-09	Yes	0.494103	Fair	2.76958e-12	3.92447e-12	Yes	177	109	11.4337	0.682788	No	2901
14687-6	PLIN3	O60664	M6PBP	0.388645	Fair	9.01187e-08	1.36281e-07	Yes	0.891696	Strong	3.84502e-62	1.48067e-61	Yes	177	46	9.20946	0.483626	No	5321
14688-6	PTPN7	P35236	PTN7	0.452386	Fair	2.59379e-10	4.55789e-10	Yes	0.657533	Moderate	2.75945e-23	4.68959e-23	Yes	177	70	9.44337	0.585681	No	3979
14689-3	SEC13	P55735	SEC13	0.210227	None or poor	0.00497696	0.00576376	Yes	0.209453	None or poor	0.00514279	0.00574319	Yes	177	55	11.8718	0.610591	No	3662
14692-3	ZNF276	Q8N554	ZN276	0.249436	None or poor	0.000813663	0.000983221	Yes	0.287171	None or poor	0.000106434	0.00012629	Yes	177	320	13.783	1.24807	No	760
14696-45	TPSB2	P20231	TPSB2	0.697858	Moderate	3.70089e-27	1.47248e-26	Yes	0.743488	Moderate	2.12634e-32	4.20481e-32	Yes	177	75	10.1256	0.489014	No	5263
14703-6	PROK1	P58294	EG-VEGF	0.633171	Moderate	3.20297e-21	9.92199e-21	Yes	0.730207	Moderate	9.18445e-31	1.7673e-30	Yes	177	26	8.9873	0.623549	No	3524
14705-1	VEGFD	O43915	VEGF-D	0.799673	Moderate	1.27996e-40	8.11272e-40	Yes	0.923843	Strong	6.73374e-75	3.92658e-74	Yes	177	110	11.1573	0.695079	No	2779
14708-59	C8G	P07360	CO8G	0.324272	Fair	1.06686e-05	1.43106e-05	Yes	0.340218	Fair	3.60054e-06	4.47931e-06	Yes	177	73	16.7851	0.739166	No	2379
14711-27	CST6	Q15828	Cystatin M	0.720278	Moderate	1.32883e-29	5.72449e-29	Yes	0.74938	Moderate	3.71073e-33	7.42656e-33	Yes	177	131	15.2549	0.847535	No	1628
14713-46	AZU1	P20160	Azurocidin	0.608339	Moderate	2.687e-19	7.67159e-19	Yes	0.920163	Strong	3.55227e-73	1.93806e-72	Yes	177	98	9.19358	0.495747	No	5163
14747-9	CRLF1	O75462	CRLF1	0.901503	Strong	1.47784e-65	2.34173e-64	Yes	0.945432	Strong	3.75446e-87	3.54945e-86	Yes	177	82	11.3512	0.515341	No	4886
14748-31	ARHGAP5	Q13017	RHG05	0.198393	None or poor	0.00811824	0.00929529	Yes	0.384538	Fair	1.26179e-07	1.6215e-07	Yes	177	96	12.5067	1.74489	No	425
14755-4	LTF	P02788	Lactoferrin	0.548121	Fair	2.86908e-15	6.67286e-15	Yes	0.868581	Strong	3.02116e-55	9.60787e-55	Yes	177	95	10.0175	0.384141	No	6383
14756-29	ICAM2	P13598	sICAM-2	0.68501	Moderate	7.41426e-26	2.78713e-25	Yes	0.706626	Moderate	4.36215e-28	8.04548e-28	Yes	177	98	13.6052	0.596426	No	3843
14757-144	FGF8	P55075	FGF-8B	0.248948	None or poor	0.000833768	0.00100702	Yes	0.259315	None or poor	0.000491535	0.000569331	Yes	177	31	8.40816	0.604613	No	3729
14759-149	CDH1	P12830	Cadherin E	0.370688	Fair	3.79713e-07	5.53767e-07	Yes	0.413857	Fair	1.02936e-08	1.35458e-08	Yes	177	132	11.3325	0.649041	No	3250
15295-81	IGF2	P01344	IGF-II:Mature	0.45278	Fair	2.49198e-10	4.38638e-10	Yes	0.44046	Fair	8.51716e-10	1.14584e-09	Yes	177	64	15.2068	0.632565	No	3422
15297-3	S100A3	P33764	S100A3	0.415951	Fair	8.52598e-09	1.3743e-08	Yes	0.288681	None or poor	9.75005e-05	0.000115916	Yes	177	50	10.7716	0.320234	No	6796
15298-199	NETO1	Q8TDF5	NETO1	0.623925	Moderate	1.74556e-20	5.23811e-20	Yes	0.962127	Strong	1.03221e-100	1.78712e-99	Yes	177	107	9.27108	0.493199	No	5202
15299-102	MESD	Q14696	MESD2	0.23509	None or poor	0.00163401	0.00194169	Yes	0.209776	None or poor	0.00507306	0.00566792	Yes	177	55	14.6053	0.920757	No	1339
15300-66	CCDC134	Q9H6E4	CC134	0.244616	None or poor	0.00103315	0.00124186	Yes	0.316775	Fair	1.7414e-05	2.12152e-05	Yes	177	108	12.7635	0.768073	No	2163
15301-24	ACRV1	P26436	sperm protein 10	0.447236	Fair	4.35872e-10	7.56625e-10	Yes	0.894995	Strong	2.9793e-63	1.18797e-62	Yes	177	183	9.47905	0.558878	No	4335
15303-63	S100A5	P33763	S100A5	0.284672	None or poor	0.000122915	0.000155922	Yes	0.379778	Fair	1.85322e-07	2.37276e-07	Yes	177	97	13.0946	0.86399	No	1550
15304-1	REG3A	Q06141	PAP1	0.972516	Strong	1.06042e-112	1.61029e-110	Yes	0.971026	Strong	1.00965e-110	3.01612e-109	Yes	177	197	14.9207	0.665331	No	3085
15305-7	SCGN	O76038	Secretagogin	0.838658	Strong	4.75187e-48	3.81038e-47	Yes	0.908503	Strong	3.19776e-68	1.45496e-67	Yes	177	85	10.9019	0.547808	No	4454
15306-20	JCHAIN	P01591	IgJ	0.502432	Fair	1.0372e-12	2.10354e-12	Yes	0.953438	Strong	4.99105e-93	5.97368e-92	Yes	177	121	9.80918	0.551856	No	4408
15308-108	VWC2	Q2TAL6	VWC2	0.830739	Strong	2.17686e-46	1.66672e-45	Yes	0.829834	Strong	3.32705e-46	8.621e-46	Yes	177	95	13.0186	0.723703	No	2524
15310-61	PRC1	O43663	PRC1	0.406626	Fair	1.95371e-08	3.08372e-08	Yes	0.755191	Moderate	6.31971e-34	1.28349e-33	Yes	177	230	11.648	0.333398	No	6723
15312-14	AGO1	Q9UL18	AGO1	0.1883	None or poor	0.0120763	0.0136514	Yes	0.39706	Fair	4.45661e-08	5.78422e-08	Yes	177	101	12.9236	1.4696	No	580
15313-28	MAD2L1	Q13257	MD2L1	0.61025	Moderate	1.93742e-19	5.56854e-19	Yes	0.898883	Strong	1.30672e-64	5.39946e-64	Yes	177	180	11.7394	0.377336	No	6440
15314-49	CLIC4	Q9Y696	CLIC4	0.056829	None or poor	0.452465	0.463791	No	0.0318634	None or poor	0.673742	0.681124	No	177	78	15.8793	3.13681	High in plasma	141
15315-64	CUTC	Q9NTM9	CUTC	0.551883	Fair	1.69589e-15	3.99398e-15	Yes	0.900357	Strong	3.86215e-65	1.61788e-64	Yes	177	168	11.5533	0.331108	No	6739
15316-262	TXNL4B	Q9NX01	TXN4B	0.281704	None or poor	0.00014558	0.000183873	Yes	0.303168	Fair	4.10005e-05	4.92912e-05	Yes	177	109	14.4683	1.0248	No	1099
15318-75	S100A10	P60903	Calpactin I light chain	0.545063	Fair	4.37778e-15	1.00757e-14	Yes	0.536246	Fair	1.44556e-14	2.13163e-14	Yes	177	136	11.719	0.527927	No	4698
15319-226	CCNA1	P78396	CCNA1	0.476507	Fair	2.02557e-11	3.79351e-11	Yes	0.956809	Strong	8.06184e-96	1.10249e-94	Yes	177	251	10.666	0.424493	No	6022
15321-8	CPLX2	Q6PUV4	CPLX2	0.863422	Strong	6.92912e-54	7.19463e-53	Yes	0.935964	Strong	2.9766e-81	2.19156e-80	Yes	177	87	11.1345	0.684159	No	2883
15322-35	CRADD	P78560	CRADD	0.458731	Fair	1.3519e-10	2.42172e-10	Yes	0.515289	Fair	2.1594e-13	3.11619e-13	Yes	177	87	12.6426	1.30274	No	700
15323-112	AGO3	Q9H9G7	AGO3	0.432159	Fair	1.89722e-09	3.17978e-09	Yes	0.610848	Moderate	1.74814e-19	2.80048e-19	Yes	177	67	11.8255	0.922828	No	1335
15324-58	FTL	P02792	Ferritin light chain	0.990913	Strong	2.05422e-154	2.99465e-151	Yes	0.991331	Strong	3.39045e-156	1.76521e-153	Yes	177	107	15.7996	0.733885	No	2422
15325-14	GAP43	P17677	NEUM	-0.0159721	None or poor	0.832885	0.839334	No	-0.0344222	None or poor	0.649219	0.656697	No	177	178	15.2928	7.86823	High in plasma	16
15326-64	GBP1	P32455	GBP1	0.849994	Strong	1.36889e-50	1.21533e-49	Yes	0.867498	Strong	5.8964e-55	1.86136e-54	Yes	177	137	15.8424	0.725587	No	2500
15329-167	LAMTOR2	Q9Y2Q5	MAPIP	0.271079	None or poor	0.000262761	0.000326893	Yes	0.425778	Fair	3.46101e-09	4.60184e-09	Yes	177	108	11.4174	0.37341	No	6459
15331-47	RBBP4	Q09028	RBBP4	0.766484	Moderate	1.75152e-35	9.47094e-35	Yes	0.912506	Strong	7.62606e-70	3.67635e-69	Yes	177	86	14.3321	0.39007	No	6338
15333-11	SDF2	Q99470	SDF2	0.690754	Moderate	1.9789e-26	7.63588e-26	Yes	0.79078	Moderate	3.75213e-39	8.46726e-39	Yes	177	43	10.6569	0.289114	No	6914
15336-7	SELENOM	Q8WWX9	SELM	0.751656	Moderate	1.86613e-33	9.24065e-33	Yes	0.745397	Moderate	1.21417e-32	2.41081e-32	Yes	177	727	14.713	0.614274	No	3616
15339-32	CFL2	Q9Y281	COF2	0.256359	None or poor	0.000572721	0.000698555	Yes	0.236706	None or poor	0.00151361	0.00172467	Yes	177	67	10.5905	0.777744	No	2089
15343-337	KNG1	P01042	Kininogen, HMW, Two Chain	0.33492	Fair	5.20011e-06	7.1047e-06	Yes	0.335538	Fair	4.98357e-06	6.17041e-06	Yes	177	92	14.0287	0.245214	No	7033
15346-31	IFNG	P01579	IFN-g	0.462402	Fair	9.21698e-11	1.665e-10	Yes	0.820045	Strong	2.81054e-44	7.02297e-44	Yes	177	65	10.8333	0.25728	No	7007
15347-12	HPX	P02790	Hemopexin	0.22631	None or poor	0.0024543	0.00289145	Yes	0.207574	None or poor	0.00556628	0.00620092	Yes	177	5768	18.1875	0.836828	No	1686
15358-28	SCG5	P05408	7B2	0.253807	None or poor	0.000652626	0.000792832	Yes	0.30067	Fair	4.77643e-05	5.7347e-05	Yes	177	214	14.0586	1.03178	No	1080
15361-37	ANKRD1	Q15327	ANKR1	0.388796	Fair	8.89987e-08	1.34643e-07	Yes	0.87832	Strong	5.58367e-58	1.92614e-57	Yes	177	214	10.7902	0.404737	No	6222
15363-32	APOA5	Q6Q788	Apo A-V	0.92137	Strong	9.883e-74	2.10021e-72	Yes	0.925708	Strong	8.3544e-76	5.11295e-75	Yes	177	82	14.9531	0.774153	No	2122
15364-101	APOC1	P02654	Apo C-I	0.354348	Fair	1.30604e-06	1.85029e-06	Yes	0.427296	Fair	3.00309e-09	3.99809e-09	Yes	177	6660	17.8366	0.81746	No	1806
15365-41	ADGRB3	O60242	BAI3	0.640261	Moderate	8.38997e-22	2.67517e-21	Yes	0.943393	Strong	8.50528e-86	7.65371e-85	Yes	177	153	9.92166	0.547976	No	4453
15367-38	BPIFB1	Q8TDL5	LPLC1	0.858964	Strong	9.38683e-53	9.18397e-52	Yes	0.875229	Strong	4.35636e-57	1.46464e-56	Yes	177	349	14.1412	1.00054	No	1148
15368-3	BMPER	Q8N8U9	BMPER	0.78854	Moderate	8.56232e-39	5.11145e-38	Yes	0.801425	Strong	6.4467e-41	1.50657e-40	Yes	177	97	11.4479	0.693792	No	2793
15370-5	BOLA1	Q9Y3E2	BOLA1	0.518118	Fair	1.51513e-13	3.2254e-13	Yes	0.607695	Moderate	2.99869e-19	4.77967e-19	Yes	177	83	11.418	1.0323	No	1077
15372-43	BRD2	P25440	BRD2	0.504218	Fair	8.37365e-13	1.70633e-12	Yes	0.797012	Moderate	3.57977e-40	8.2416e-40	Yes	177	109	10.2931	0.445926	No	5799
15374-15	GKN1	Q9NS71	CA11 protein	0.408558	Fair	1.64878e-08	2.61259e-08	Yes	0.680613	Moderate	1.99662e-25	3.52467e-25	Yes	177	495	11.311	0.574823	No	4116
15375-49	CPB1	P15086	Carboxypeptidase B1	0.975069	Strong	2.33677e-116	4.25818e-114	Yes	0.982645	Strong	5.56794e-130	5.71615e-128	Yes	177	149	12.9671	0.660007	No	3139
15376-134	CTSE	P14091	CATE	0.837487	Strong	8.47253e-48	6.7346e-47	Yes	0.917444	Strong	5.89302e-72	3.08357e-71	Yes	177	209	10.9482	0.50904	No	4971
15381-45	DDR2	Q16832	Discoidin domain receptor 2	0.747414	Moderate	6.6806e-33	3.242e-32	Yes	0.792363	Moderate	2.08161e-39	4.72381e-39	Yes	177	93	9.77431	0.612692	No	3644
15383-200	EDN3	P14138	Endothelin 3	0.480427	Fair	1.313e-11	2.48583e-11	Yes	0.839359	Strong	3.35489e-48	9.04356e-48	Yes	177	91	11.7538	0.247874	No	7022
15384-15	KL	Q9UEF7	KLOTHO	0.815375	Strong	2.12378e-43	1.48278e-42	Yes	0.860562	Strong	3.72761e-53	1.12229e-52	Yes	177	111	12.1526	0.758944	No	2232
15385-116	FABP2	P12104	FABP2	0.888203	Strong	5.28067e-61	7.10162e-60	Yes	0.906489	Strong	1.96334e-67	8.73673e-67	Yes	177	186	12.1022	0.403476	No	6231
15386-7	FABP4	P15090	FABPA	0.908095	Strong	4.63079e-68	8.03662e-67	Yes	0.908607	Strong	2.90679e-68	1.32671e-67	Yes	177	174	15.7596	0.794358	No	1956
15387-44	NRP2	O60462	Neuropilin-2	0.770109	Moderate	5.30632e-36	2.9257e-35	Yes	0.837986	Strong	6.626e-48	1.77889e-47	Yes	177	81	15.2274	0.751062	No	2287
15388-24	FCGR3A	P08637	FcRIIIa	0.981221	Strong	5.19675e-127	1.89395e-124	Yes	0.997515	Strong	1.43861e-203	1.04861e-199	Yes	177	41	13.4414	0.709468	No	2660
15389-1	FXN	Q16595	FRDA	0.560258	Fair	5.13714e-16	1.25317e-15	Yes	0.952157	Strong	5.07423e-92	5.87081e-91	Yes	177	132	9.91947	0.396187	No	6287
15390-3	GAL	P22466	Galanin	0.288589	None or poor	9.80219e-05	0.000125041	Yes	0.732104	Moderate	5.43811e-31	1.04975e-30	Yes	177	139	12.2415	0.297742	No	6897
15391-114	GAS6	Q14393	GAS-6	0.75765	Moderate	2.94379e-34	1.50895e-33	Yes	0.792424	Moderate	2.03458e-39	4.61851e-39	Yes	177	97	11.205	0.577159	No	4086
15394-79	UNC5B	Q8IZJ1	UNC5B	0.841769	Strong	9.99451e-49	8.29726e-48	Yes	0.859725	Strong	6.05342e-53	1.81205e-52	Yes	177	79	14.4212	0.695702	No	2775
15395-15	GSTM1	P09488	GST M1-1	0.83465	Strong	3.37623e-47	2.63766e-46	Yes	0.883166	Strong	1.98645e-59	7.09417e-59	Yes	177	79	10.906	0.695519	No	2776
15398-2	GFER	P55789	HERV1	0.400214	Fair	3.4054e-08	5.30383e-08	Yes	0.521944	Fair	9.33574e-14	1.35662e-13	Yes	177	74	11.604	0.738806	No	2384
15402-2	ID1	P41134	ID-1	0.635619	Moderate	2.02486e-21	6.34258e-21	Yes	0.926124	Strong	5.2091e-76	3.20956e-75	Yes	177	87	10.5721	0.770059	No	2150
15403-53	ID2	Q02363	ID2	0.191933	None or poor	0.0104898	0.0119153	Yes	0.214992	None or poor	0.00405695	0.00455431	Yes	177	192	11.4402	0.284448	No	6933
15404-3	IFNA21	P01568	IFN21	0.727572	Moderate	1.88769e-30	8.35419e-30	Yes	0.961359	Strong	5.78483e-100	9.76056e-99	Yes	177	84	9.464	0.559386	No	4325
15405-23	IFNA4	P05014	IFNA4	0.609648	Moderate	2.14804e-19	6.16178e-19	Yes	0.855783	Strong	5.70884e-52	1.67586e-51	Yes	177	90	9.37788	0.565776	No	4235
15412-40	BIRC7	Q96CA5	KIAP	0.687412	Moderate	4.28364e-26	1.62538e-25	Yes	0.949192	Strong	8.57859e-90	9.12837e-89	Yes	177	124	9.81896	0.491912	No	5217
15413-3	LCAT	P04180	LCAT	0.210052	None or poor	0.00501395	0.00580382	Yes	0.165254	None or poor	0.0279405	0.0300559	Yes	177	110	14.2017	0.0276831	High in serum	7277
15414-316	LDHA	P00338	LDHA	0.513071	Fair	2.84402e-13	5.9552e-13	Yes	0.621643	Moderate	2.62994e-20	4.27131e-20	Yes	177	128	16.4556	0.982441	No	1195
15416-54	LYG2	Q86SG7	LYG2	0.488522	Fair	5.27025e-12	1.02004e-11	Yes	0.536307	Fair	1.43388e-14	2.11485e-14	Yes	177	232	12.0445	0.349344	No	6626
15417-3	SERPINB5	P36952	Maspin	0.88744	Strong	9.24542e-61	1.22527e-59	Yes	0.967817	Strong	8.60714e-107	2.03693e-105	Yes	177	158	11.2328	0.608689	No	3682
15418-25	MAPK10	P53779	MK10	-0.0328606	None or poor	0.664142	0.674036	No	-0.0127542	None or poor	0.866199	0.868822	No	177	43	13.2468	2.38585	High in plasma	230
15419-15	MMP20	O60882	MMP20	0.435174	Fair	1.4219e-09	2.39857e-09	Yes	0.742272	Moderate	3.03034e-32	5.98271e-32	Yes	177	152	10.843	0.553063	No	4394
15422-12	PMP2	P02689	MYP2	0.716436	Moderate	3.62464e-29	1.53605e-28	Yes	0.90479	Strong	8.78927e-67	3.82249e-66	Yes	177	52	8.42029	0.510786	No	4945
15426-5	NEU1	Q99519	NEUR1	0.790678	Moderate	3.89625e-39	2.35879e-38	Yes	0.862039	Strong	1.57072e-53	4.77438e-53	Yes	177	163	12.9305	0.535324	No	4588
15427-35	LOXL3	P58215	LOXL3	0.571364	Fair	9.99914e-17	2.52717e-16	Yes	0.556952	Fair	8.26433e-16	1.24563e-15	Yes	177	126	14.4554	0.238118	No	7049
15430-165	OPTC	Q9UBM4	OPT	0.281895	None or poor	0.000144013	0.000181957	Yes	0.533656	Fair	2.03973e-14	3.00053e-14	Yes	177	338	13.5121	0.294544	No	6906
15431-31	OTC	P00480	OTCase	0.991027	Strong	6.8295e-155	1.24451e-151	Yes	0.991818	Strong	2.21368e-158	1.2412e-155	Yes	177	125	13.4013	0.660015	No	3138
15432-1	OTOR	Q9NRC9	Otoraplin	0.951997	Strong	6.74643e-92	3.17256e-90	Yes	0.971587	Strong	1.86698e-111	5.89109e-110	Yes	177	195	11.5628	0.553985	No	4381
15433-4	SRC	P12931	p60-Src	-0.0791464	None or poor	0.295027	0.30642	No	-0.0304914	None or poor	0.687035	0.693992	No	177	65	14.1439	11.6762	High in plasma	6
15434-5	PNOC	Q13519	PNOC	0.412162	Fair	1.19786e-08	1.9139e-08	Yes	0.777844	Moderate	3.85146e-37	8.35017e-37	Yes	177	56	10.1638	0.304624	No	6863
15435-4	PNP	P00491	PNP	0.219263	None or poor	0.0033656	0.00393707	Yes	0.237865	None or poor	0.00143238	0.00163288	Yes	177	88	14.0319	2.92373	High in plasma	163
15436-40	RAMP1	O60894	RAMP1	0.640219	Moderate	8.45776e-22	2.69561e-21	Yes	0.957452	Strong	2.22929e-96	3.14299e-95	Yes	177	120	10.1141	0.564777	No	4243
15437-11	RAMP3	O60896	RAMP3	0.653929	Moderate	5.73037e-23	1.90812e-22	Yes	0.938859	Strong	5.9056e-83	4.61866e-82	Yes	177	184	10.8352	0.505492	No	5029
15439-21	RND3	P61587	RND3	0.643115	Moderate	4.84492e-22	1.56329e-21	Yes	0.891104	Strong	6.03109e-62	2.3125e-61	Yes	177	118	10.4789	0.359831	No	6559
15440-57	PCSK2	P16519	NEC2	0.429895	Fair	2.35176e-09	3.92265e-09	Yes	0.913901	Strong	1.98897e-70	9.77584e-70	Yes	177	250	10.9864	0.409662	No	6170
15441-6	GM2A	P17900	SAP3	0.914315	Strong	1.32922e-70	2.49709e-69	Yes	0.9096	Strong	1.16867e-68	5.42229e-68	Yes	177	125	11.3311	0.69599	No	2771
15444-45	SERPINB4	P48594	SCCA2	0.953521	Strong	4.28558e-93	2.23126e-91	Yes	0.988755	Strong	2.34943e-146	7.1354e-144	Yes	177	210	13.142	0.534165	No	4608
15446-25	NRG1	Q02297	SMDF	0.624455	Moderate	1.58643e-20	4.77238e-20	Yes	0.720943	Moderate	1.11536e-29	2.10673e-29	Yes	177	110	12.4162	1.10001	No	957
15447-45	SORD	Q00796	Sorbitol dehydrogenase	0.795271	Moderate	6.95838e-40	4.32024e-39	Yes	0.808721	Strong	3.4401e-42	8.24018e-42	Yes	177	233	15.4702	2.68555	High in plasma	195
15448-47	SQSTM1	Q13501	SQSTM	0.142204	None or poor	0.0590117	0.0640274	No	0.0976805	None or poor	0.195858	0.20293	No	177	65	13.4388	0.0574631	High in serum	7255
15449-33	TIMD4	Q96H15	TIM-4	0.951733	Strong	1.07669e-91	4.93583e-90	Yes	0.94791	Strong	7.17518e-89	7.33519e-88	Yes	177	225	10.674	0.810073	No	1848
15452-5	NT5E	P21589	5'-Nucleotidase	0.744635	Moderate	1.51932e-32	7.2714e-32	Yes	0.834337	Strong	3.92677e-47	1.04005e-46	Yes	177	159	14.578	0.724804	No	2510
15453-3	AMBP	P02760	a1-Microglobulin	0.634293	Moderate	2.59717e-21	8.11087e-21	Yes	0.739863	Moderate	6.07974e-32	1.19255e-31	Yes	177	612	17.1743	0.82701	No	1740
15455-40	ADAM15	Q13444	ADA15:ECD	0.546978	Fair	3.36168e-15	7.76403e-15	Yes	0.794883	Moderate	8.06003e-40	1.84283e-39	Yes	177	156	12.625	0.48804	No	5269
15457-14	ANPEP	P15144	Aminopeptidase N	-0.0211529	None or poor	0.779893	0.787455	No	0.0586361	None or poor	0.438196	0.447278	No	177	104	16.5713	0.0143412	High in serum	7287
15460-9	DPP4	P27487	CD26	0.438695	Fair	1.01171e-09	1.72138e-09	Yes	0.673979	Moderate	8.6163e-25	1.50285e-24	Yes	177	184	11.5422	0.48923	No	5259
15462-28	CD8A	P01732	CD8A	0.728848	Moderate	1.33315e-30	5.91799e-30	Yes	0.796444	Moderate	4.44908e-40	1.02301e-39	Yes	177	119	14.751	0.772912	No	2132
15465-79	CNPY4	Q8N129	CNPY4	-0.116266	None or poor	0.123296	0.131025	No	-0.146833	None or poor	0.0511487	0.0543236	No	177	113	14.2705	1.19097	No	821
15466-30	COL9A1	P20849	CO9A1	0.829415	Strong	4.04707e-46	3.06643e-45	Yes	0.955938	Strong	4.45116e-95	5.88829e-94	Yes	177	44	8.70538	0.64078	No	3343
15467-10	CTHRC1	Q96CG8	CTHR1	0.9129	Strong	5.23205e-70	9.70393e-69	Yes	0.909539	Strong	1.23635e-68	5.72536e-68	Yes	177	78	15.9342	0.89857	No	1430
15468-14	CFHR1	Q03591	FHR1	0.939596	Strong	2.11139e-83	6.60511e-82	Yes	0.938912	Strong	5.48328e-83	4.29298e-82	Yes	177	396	16.0025	1.0311	No	1081
15470-11	HEXB	P07686	Hexosaminidase B	0.921954	Strong	5.28498e-74	1.1465e-72	Yes	0.932969	Strong	1.4229e-79	9.87762e-79	Yes	177	156	10.9854	0.685194	No	2870
15471-29	PNLIPRP2	P54317	LIPR2	0.908073	Strong	4.72556e-68	8.18161e-67	Yes	0.924091	Strong	5.1171e-75	3.00795e-74	Yes	177	61	11.1113	0.469312	No	5525
15472-16	LRP11	Q86VZ4	LRP11	0.857041	Strong	2.8104e-52	2.67428e-51	Yes	0.872791	Strong	2.11979e-56	6.98831e-56	Yes	177	44	12.4256	0.733837	No	2423
15474-7	PIN1	Q13526	PIN1	0.275824	None or poor	0.000202442	0.00025354	Yes	0.282561	None or poor	0.00013866	0.00016402	Yes	177	119	14.4511	1.87022	High in plasma	378
15475-4	PLTP	P55058	PLTP	0.954301	Strong	1.00817e-93	5.60959e-92	Yes	0.953446	Strong	4.91789e-93	5.89581e-92	Yes	177	243	14.4378	0.911657	No	1377
15476-6	REG3G	Q6UW15	REG3G	0.940983	Strong	2.93926e-84	9.65057e-83	Yes	0.952827	Strong	1.52102e-92	1.77671e-91	Yes	177	152	12.9887	0.726743	No	2497
15480-2	VNN2	O95498	VNN2	0.861014	Strong	2.86347e-53	2.85525e-52	Yes	0.872766	Strong	2.15383e-56	7.08452e-56	Yes	177	128	11.7562	0.412492	No	6141
15481-45	CAMP	P49913	LL-37	0.901735	Strong	1.21513e-65	1.93809e-64	Yes	0.911153	Strong	2.74995e-69	1.29989e-68	Yes	177	71	15.928	0.626532	No	3493
15482-12	A2ML1	A8K2U0	A2ML1	0.925181	Strong	1.5156e-75	3.50705e-74	Yes	0.971291	Strong	4.56117e-111	1.40875e-109	Yes	177	134	12.537	0.603916	No	3737
15483-377	AGRN	O00468	Agrin	0.886702	Strong	1.58465e-60	2.09249e-59	Yes	0.91135	Strong	2.2841e-69	1.08109e-68	Yes	177	75	12.5233	0.746363	No	2323
15486-126	AOC1	P19801	ABP1	0.663308	Moderate	8.3752e-24	2.91115e-23	Yes	0.733383	Moderate	3.80908e-31	7.37042e-31	Yes	177	62	13.8797	0.51737	No	4854
15487-164	CES1	P23141	carboxylesterase, liver	0.690421	Moderate	2.1385e-26	8.22561e-26	Yes	0.832841	Strong	8.04327e-47	2.11422e-46	Yes	177	339	12.8586	0.808187	No	1857
15491-20	CD248	Q9HCU0	CD248	0.90882	Strong	2.39221e-68	4.19154e-67	Yes	0.916744	Strong	1.19628e-71	6.19297e-71	Yes	177	107	14.1903	0.756541	No	2249
15492-1	CRIM1	Q9NZV1	CRIM1:ECD	0.419714	Fair	6.05748e-09	9.83581e-09	Yes	0.867418	Strong	6.1932e-55	1.95336e-54	Yes	177	141	8.94527	0.588026	No	3948
15494-11	FGFBP1	Q14512	FGFP1	0.957716	Strong	1.30937e-96	8.02016e-95	Yes	0.984897	Strong	3.21141e-135	4.68159e-133	Yes	177	136	15.7095	0.948179	No	1264
15495-9	FOLR3	P41439	FOLR3	0.861374	Strong	2.32089e-53	2.32376e-52	Yes	0.94924	Strong	7.91607e-90	8.44805e-89	Yes	177	45	11.9034	0.494699	No	5179
15497-9	HS3ST1	O14792	HS3S1	0.376536	Fair	2.39962e-07	3.53279e-07	Yes	0.558584	Fair	6.53966e-16	9.87316e-16	Yes	177	344	10.7653	0.602168	No	3766
15499-11	ATRN	O75882	Attractin	0.490591	Fair	4.15778e-12	8.10322e-12	Yes	0.505145	Fair	7.48888e-13	1.07074e-12	Yes	177	235	10.6777	0.763906	No	2192
15503-15	LEFTY2	O00292	Lefty-A	0.602119	Moderate	7.67533e-19	2.14844e-18	Yes	0.674117	Moderate	8.36196e-25	1.45954e-24	Yes	177	138	14.5443	0.630851	No	3440
15503-20	LEFTY2	O00292	Lefty-A	0.829325	Strong	4.22031e-46	3.19438e-45	Yes	0.870246	Strong	1.06829e-55	3.44699e-55	Yes	177	69	10.465	0.99025	No	1173
15504-39	BIRC7	Q96CA5	Livin B	0.457225	Fair	1.58003e-10	2.81931e-10	Yes	0.904474	Strong	1.15843e-66	5.00522e-66	Yes	177	260	10.9003	0.449486	No	5760
15506-34	LRP12	Q9Y561	LRP12	0.712537	Moderate	9.86452e-29	4.12521e-28	Yes	0.904574	Strong	1.06183e-66	4.59603e-66	Yes	177	122	10.2736	0.480184	No	5373
15509-2	NAGLU	P54802	NAG	0.874608	Strong	6.53774e-57	7.56406e-56	Yes	0.885105	Strong	5.01483e-60	1.81135e-59	Yes	177	148	14.1249	0.50534	No	5032
15511-37	NPTXR	O95502	NPTXR	0.864632	Strong	3.36307e-54	3.52204e-53	Yes	0.90335	Strong	3.0653e-66	1.31121e-65	Yes	177	56	10.9528	0.781508	No	2057
15513-108	PRSS8	Q16651	Prostasin	0.843775	Strong	3.5905e-49	3.03962e-48	Yes	0.888714	Strong	3.61921e-61	1.35354e-60	Yes	177	133	11.9115	0.50976	No	4964
15514-26	BCHE	P06276	Pseudocholinesterase	0.96466	Strong	2.69637e-103	2.25906e-101	Yes	0.975168	Strong	1.6597e-116	7.28767e-115	Yes	177	116	13.7654	0.823633	No	1760
15515-2	SAA1	P0DJI8	SAA	0.988043	Strong	4.87407e-144	4.44089e-141	Yes	0.991266	Strong	6.51964e-156	3.16811e-153	Yes	177	175	17.563	0.719499	No	2567
15516-12	SAA4	P35542	SAA-4	0.921846	Strong	5.93323e-74	1.27951e-72	Yes	0.940682	Strong	4.53036e-84	3.73156e-83	Yes	177	106	16.7976	0.804971	No	1881
15521-4	CLSTN1	O94985	Alcadein alpha-1	0.501909	Fair	1.1041e-12	2.23551e-12	Yes	0.602637	Moderate	7.03951e-19	1.11376e-18	Yes	177	72	12.455	0.488048	No	5268
15522-2	GLIPR2	Q9H4G4	GAPR1	0.702492	Moderate	1.2072e-27	4.87496e-27	Yes	0.75948	Moderate	1.65739e-34	3.39918e-34	Yes	177	111	15.3183	0.762131	No	2209
15523-9	ALAD	P13716	HEM2	0.636662	Moderate	1.66322e-21	5.22551e-21	Yes	0.54844	Fair	2.74485e-15	4.1032e-15	Yes	177	213	14.7775	2.305	High in plasma	245
15524-30	PGAM2	P15259	PGAM2	0.66261	Moderate	9.68755e-24	3.35771e-23	Yes	0.624414	Moderate	1.59816e-20	2.60196e-20	Yes	177	139	13.2233	1.25149	No	755
15525-294	ADH1C	P00326	ADH1G	0.970081	Strong	1.60322e-109	2.05016e-107	Yes	0.971041	Strong	9.63657e-111	2.89058e-109	Yes	177	71	13.0578	0.600046	No	3790
15526-33	GSS	P48637	GSHB	0.758638	Moderate	2.15987e-34	1.11813e-33	Yes	0.877956	Strong	7.13386e-58	2.45277e-57	Yes	177	66	12.2281	0.846908	No	1631
15527-90	DLD	P09622	DLDH	0.934109	Strong	3.33829e-80	9.21696e-79	Yes	0.966605	Strong	2.07116e-105	4.57475e-104	Yes	177	127	13.9216	0.759642	No	2223
15529-33	CSRP1	P21291	Cysteine-rich protein 1	0.307621	Fair	3.11235e-05	4.07855e-05	Yes	0.343263	Fair	2.90571e-06	3.62667e-06	Yes	177	199	17.5753	1.00373	No	1142
15530-33	EPHB4	P54760	EphB4	0.802815	Strong	3.72413e-41	2.42151e-40	Yes	0.826811	Strong	1.34883e-45	3.45698e-45	Yes	177	151	13.1207	0.876981	No	1495
15533-97	MSR1	P21757	Macrophage scavenger receptor:ECD	0.862028	Strong	1.58061e-53	1.60237e-52	Yes	0.885321	Strong	4.29711e-60	1.55829e-59	Yes	177	252	13.9683	0.807285	No	1865
15534-26	MDH2	P40926	Malate dehydrogenase 2	0.422513	Fair	4.68487e-09	7.65651e-09	Yes	0.479727	Fair	1.4193e-11	1.98871e-11	Yes	177	99	15.7044	1.99155	High in plasma	339
15535-3	PRSS27	Q9BQR3	Marapsin	0.794461	Moderate	9.45753e-40	5.84698e-39	Yes	0.843015	Strong	5.30076e-49	1.45253e-48	Yes	177	105	11.927	0.478372	No	5391
15539-15	SLITRK1	Q96PX8	SLIK1	0.890369	Strong	1.05067e-61	1.4532e-60	Yes	0.896095	Strong	1.24538e-63	5.01248e-63	Yes	177	67	10.9534	0.642984	No	3319
15540-6	VIM	P08670	Vimentin	0.45919	Fair	1.28901e-10	2.3102e-10	Yes	0.657119	Moderate	3.00272e-23	5.09945e-23	Yes	177	185	13.9784	0.398391	No	6269
15542-19	CKMT1A	P12532	KCRU	0.666317	Moderate	4.45288e-24	1.56646e-23	Yes	0.718656	Moderate	2.0342e-29	3.81754e-29	Yes	177	106	15.6346	1.03184	No	1078
15544-25	KLK14	Q9P0G3	kallikrein 14	0.818946	Strong	4.54734e-44	3.23687e-43	Yes	0.860219	Strong	4.54844e-53	1.36491e-52	Yes	177	143	12.3439	0.773433	No	2127
15545-13	PPP3R1	P63098	Calcineurin B a	0.271702	None or poor	0.000253988	0.000316185	Yes	0.463864	Fair	7.90198e-11	1.09045e-10	Yes	177	221	13.744	0.53008	No	4663
15548-35	PHGDH	O43175	SERA	0.772853	Moderate	2.11704e-36	1.17794e-35	Yes	0.853481	Strong	2.053e-51	5.92178e-51	Yes	177	224	11.2876	0.563248	No	4259
15553-22	ACHE	P22303	ACES	0.452101	Fair	2.67007e-10	4.68966e-10	Yes	0.873992	Strong	9.76489e-57	3.24413e-56	Yes	177	154	9.82361	0.630492	No	3442
15556-49	AMY2B	P19961	Alpha-amylase 2B	0.963862	Strong	1.84031e-102	1.5072e-100	Yes	0.965783	Strong	1.68106e-104	3.53119e-103	Yes	177	104	11.5741	0.682711	No	2902
15558-63	ENPEP	Q07075	AMPE	0.550855	Fair	1.95944e-15	4.59388e-15	Yes	0.616623	Moderate	6.40326e-20	1.0342e-19	Yes	177	142	12.3023	0.772526	No	2134
15559-5	ANTXR2	P58335	ANTR2	0.954017	Strong	1.71064e-93	9.30514e-92	Yes	0.968724	Strong	7.34577e-108	1.87214e-106	Yes	177	85	13.045	0.783994	No	2033
15560-52	TCN2	P20062	Apo-TC II	0.845065	Strong	1.84556e-49	1.57891e-48	Yes	0.995098	Strong	8.6439e-178	1.3272e-174	Yes	177	178	17.2604	0.674988	No	2985
15562-24	GUSB	P08236	BGLR	0.839676	Strong	2.8642e-48	2.30942e-47	Yes	0.866537	Strong	1.06157e-54	3.32521e-54	Yes	177	84	12.8597	0.491563	No	5225
15565-102	MUC16	Q8WXI7	CA125	0.9684	Strong	1.78433e-107	1.94119e-105	Yes	0.989514	Strong	5.33454e-149	1.69058e-146	Yes	177	24	11.0791	0.618138	No	3572
15566-10	CNN1	P51911	Calponin-1	0.385898	Fair	1.12929e-07	1.69502e-07	Yes	0.400389	Fair	3.35466e-08	4.36334e-08	Yes	177	336	12.3234	0.760463	No	2218
15567-2	CD247	P20963	CD3-zeta	0.362042	Fair	7.36286e-07	1.05937e-06	Yes	0.835726	Strong	2.00519e-47	5.33619e-47	Yes	177	80	9.55958	0.592687	No	3900
15569-15	COL2A1	P02458	Collagen II	0.853888	Strong	1.64012e-51	1.51327e-50	Yes	0.849234	Strong	2.05717e-50	5.80966e-50	Yes	177	155	10.1929	0.617623	No	3579
15570-99	CR2	P20023	Complement receptor type 2	0.955268	Strong	1.61762e-94	9.28414e-93	Yes	0.965497	Strong	3.43993e-104	7.02344e-103	Yes	177	82	13.2856	0.732821	No	2433
15573-110	NCAN	O14594	CSPG3	0.868468	Strong	3.23931e-55	3.51882e-54	Yes	0.871659	Strong	4.36985e-56	1.42514e-55	Yes	177	34	11.7558	1.1666	No	850
15574-37	CCNA2	P20248	Cyclin A	0.281167	None or poor	0.000150073	0.000189362	Yes	0.625844	Moderate	1.23353e-20	2.01415e-20	Yes	177	399	10.5509	0.520974	No	4808
15576-158	RNASE3	P12724	ECP	0.40718	Fair	1.86113e-08	2.9395e-08	Yes	0.411815	Fair	1.23544e-08	1.62254e-08	Yes	177	261	16.6913	0.223955	No	7079
15579-26	ENPP6	Q6UWR7	ENPP6	0.556014	Fair	9.44967e-16	2.26351e-15	Yes	0.944622	Strong	1.31699e-86	1.21822e-85	Yes	177	121	10.4779	0.471319	No	5494
15580-2	EPHA7	Q15375	EPHA7	0.722745	Moderate	6.91639e-30	3.00439e-29	Yes	0.922787	Strong	2.14261e-74	1.22202e-73	Yes	177	204	10.5087	0.595332	No	3862
15581-16	FANK1	Q8TC84	FANK1	0.578821	Fair	3.21728e-17	8.33361e-17	Yes	0.896451	Strong	9.37238e-64	3.79529e-63	Yes	177	100	9.43308	0.697955	No	2753
15582-25	FCN1	O00602	FCN1	0.68079	Moderate	1.91906e-25	7.11135e-25	Yes	0.757043	Moderate	3.55739e-34	7.25107e-34	Yes	177	119	12.6282	0.757234	No	2242
15583-18	FCRLB	Q6BAA4	FCRLB	0.86739	Strong	6.29712e-55	6.76987e-54	Yes	0.972151	Strong	3.31191e-112	1.09233e-110	Yes	177	111	10.4796	0.559115	No	4329
15584-9	CFHR2	P36980	FHR2	0.965109	Strong	8.98147e-104	7.79357e-102	Yes	0.971667	Strong	1.46285e-111	4.63597e-110	Yes	177	196	14.2398	0.817624	No	1804
15585-304	FBLN5	Q9UBX5	fibulin 5	0.701925	Moderate	1.38618e-27	5.58841e-27	Yes	0.593016	Fair	3.42451e-18	5.3496e-18	Yes	177	144	12.5933	1.82313	No	390
15587-20	FOLR2	P14207	FOLR2	0.873199	Strong	1.62975e-56	1.86195e-55	Yes	0.885687	Strong	3.30107e-60	1.20067e-59	Yes	177	84	10.6826	0.711618	No	2638
15588-17	GLA	P06280	galactosidase, alpha	0.26498	None or poor	0.000364864	0.000450303	Yes	0.855775	Strong	5.73642e-52	1.68328e-51	Yes	177	125	12.0224	0.51293	No	4918
15589-1	GC	P02774	Gc-Globulin, Mixed Type	0.450529	Fair	3.1308e-10	5.47645e-10	Yes	0.528178	Fair	4.18485e-14	6.12518e-14	Yes	177	239	14.7049	0.778639	No	2080
15591-28	GPX1	P07203	Glutathione peroxidase	0.517062	Fair	1.73007e-13	3.67116e-13	Yes	0.450058	Fair	3.28328e-10	4.46989e-10	Yes	177	95	14.5367	2.11809	High in plasma	298
15594-47	HTRA1	Q92743	HTRA1	0.905708	Strong	3.92274e-67	6.57307e-66	Yes	0.897993	Strong	2.70255e-64	1.10855e-63	Yes	177	103	15.1908	0.760573	No	2217
15596-7	HEXIM1	O94992	HEXI1	-0.128389	None or poor	0.088558	0.0949543	No	-0.00138954	None or poor	0.985355	0.985626	No	177	137	13.9661	4.56807	High in plasma	50
15602-43	IL6R	P08887	IL-6 sRa	0.889742	Strong	1.68234e-61	2.29636e-60	Yes	0.889579	Strong	1.90009e-61	7.17606e-61	Yes	177	77	12.485	0.687521	No	2851
15603-20	ITGA2	P17301	Integrin alpha-2	0.880225	Strong	1.53097e-58	1.89783e-57	Yes	0.977664	Strong	1.73896e-120	9.60251e-119	Yes	177	72	9.26732	0.58945	No	3935
15604-18	MAPK9	P45984	JNK2	0.0298266	None or poor	0.693512	0.702768	No	0.264681	None or poor	0.000370704	0.000431226	Yes	177	243	13.9002	1.25194	No	754
15606-19	KRT19	P08727	Keratin 19	0.488433	Fair	5.32442e-12	1.03025e-11	Yes	0.542716	Fair	6.03701e-15	8.96755e-15	Yes	177	112	12.147	0.430899	No	5960
15607-56	PKLR	P30613	KPYR	0.493711	Fair	2.89871e-12	5.7151e-12	Yes	0.539997	Fair	8.73299e-15	1.29327e-14	Yes	177	134	14.0227	0.852064	No	1604
15608-5	RPS6KB1	P23443	KS6B1	-0.0910933	None or poor	0.227879	0.237974	No	0.166718	None or poor	0.026564	0.0286046	Yes	177	174	11.2286	1.47184	No	577
15610-72	LAP3	P28838	LAP	0.357242	Fair	1.05461e-06	1.50344e-06	Yes	0.312496	Fair	2.28993e-05	2.78003e-05	Yes	177	199	13.2064	3.5575	High in plasma	98
15612-5	LIN7B	Q9HAP6	LIN7B	0.422325	Fair	4.76661e-09	7.78836e-09	Yes	0.547442	Fair	3.15233e-15	4.70558e-15	Yes	177	62	10.5256	1.06921	No	1011
15613-16	PNLIP	P16233	LIPP	0.984642	Strong	1.37389e-134	8.60443e-132	Yes	0.982935	Strong	1.29242e-130	1.38536e-128	Yes	177	113	11.3411	0.67735	No	2962
15614-168	LILRA2	Q8N149	LIRA2	0.79054	Moderate	4.10092e-39	2.47652e-38	Yes	0.899352	Strong	8.88666e-65	3.69088e-64	Yes	177	98	13.8112	0.49915	No	5111
15615-8	LILRB3	O75022	LIRB3	0.974654	Strong	9.73052e-116	1.68871e-113	Yes	0.97258	Strong	8.66926e-113	2.92547e-111	Yes	177	179	12.5252	0.5537	No	4388
15617-8	XCL2	Q9UBD3	lymphotactin beta	0.497256	Fair	1.91549e-12	3.82835e-12	Yes	0.562448	Fair	3.7379e-16	5.66907e-16	Yes	177	119	12.307	0.515759	No	4872
15619-49	MOG	Q16653	MOG	0.186543	None or poor	0.012916	0.0145667	Yes	0.436516	Fair	1.24946e-09	1.67567e-09	Yes	177	127	8.37553	0.594218	No	3881
15620-4	NLGN1	Q8N2Q7	NLGN1	0.870488	Strong	9.17301e-56	1.01306e-54	Yes	0.939638	Strong	1.99139e-83	1.5881e-82	Yes	177	271	11.5859	0.535304	No	4589
15622-13	OPCML	Q14982	OBCAM	0.723567	Moderate	5.55499e-30	2.42312e-29	Yes	0.871724	Strong	4.19246e-56	1.3679e-55	Yes	177	222	11.8308	0.642401	No	3327
15623-1	PDCD1	Q15116	PD-1	0.855622	Strong	6.24813e-52	5.8689e-51	Yes	0.958409	Strong	3.17808e-97	4.70833e-96	Yes	177	99	10.6025	0.74686	No	2321
15626-223	HSPG2	P98160	Perlecan	0.869748	Strong	1.46009e-55	1.59799e-54	Yes	0.902331	Strong	7.32968e-66	3.11522e-65	Yes	177	151	11.4326	0.623117	No	3527
15627-83	AKT1	P31749	PKB	0.0496356	None or poor	0.51177	0.523256	No	0.0940434	None or poor	0.213109	0.220302	No	177	50	15.0057	3.39262	High in plasma	113
15631-18	PSG1	P11464	PSG1	0.426986	Fair	3.09152e-09	5.11209e-09	Yes	0.536757	Fair	1.3501e-14	1.99248e-14	Yes	177	139	10.4268	0.29552	No	6905
15633-6	RBP4	P02753	RBP	0.873548	Strong	1.30153e-56	1.49872e-55	Yes	0.912482	Strong	7.80713e-70	3.76115e-69	Yes	177	140	12.7207	0.764484	No	2186
15634-139	SLIT1	O75093	SLIT1	0.326933	Fair	8.93687e-06	1.20386e-05	Yes	0.703067	Moderate	1.04889e-27	1.92336e-27	Yes	177	163	9.41983	0.47541	No	5439
15635-4	SMOC2	Q9H3U7	SMOC2	0.835108	Strong	2.70668e-47	2.13286e-46	Yes	0.878531	Strong	4.84447e-58	1.67432e-57	Yes	177	46	11.087	0.707033	No	2683
15636-49	SORCS1	Q8WY21	SORC1	0.821192	Strong	1.69491e-44	1.22198e-43	Yes	0.875816	Strong	2.96095e-57	1.00243e-56	Yes	177	143	10.0521	0.606289	No	3711
15637-38	SORCS3	Q9UPU3	SORC3	0.321772	Fair	1.25797e-05	1.68122e-05	Yes	0.927645	Strong	9.02861e-77	5.68794e-76	Yes	177	161	9.12596	0.57387	No	4130
15640-54	TAGLN	Q01995	TAGL	0.925912	Strong	6.62617e-76	1.57323e-74	Yes	0.862999	Strong	8.91241e-54	2.72723e-53	Yes	177	104	12.8283	0.725442	No	2501
15641-20	TMEFF1	Q8IYR6	TEFF1	0.5747	Fair	6.04198e-17	1.54472e-16	Yes	0.525519	Fair	5.90459e-14	8.61288e-14	Yes	177	139	11.9341	0.301682	No	6877
15644-1	BTD	P43251	Biotinidase	0.790289	Moderate	4.49992e-39	2.7085e-38	Yes	0.801679	Strong	5.83472e-41	1.36487e-40	Yes	177	88	11.6689	0.775761	No	2104
15653-9	COL10A1	Q03692	COAA1	0.943061	Strong	1.39917e-85	4.95074e-84	Yes	0.970589	Strong	3.67287e-110	1.054e-108	Yes	177	74	11.6055	0.532511	No	4632
15666-21	BMP2	P12643	BMP-2	0.485195	Fair	7.69216e-12	1.47161e-11	Yes	0.643757	Moderate	4.27833e-22	7.13936e-22	Yes	177	126	9.1646	0.482936	No	5333
15667-39	BMP4	P12644	BMP-4	0.748556	Moderate	4.74996e-33	2.32366e-32	Yes	0.794906	Moderate	7.99016e-40	1.82743e-39	Yes	177	76	10.9326	0.584239	No	3991
15668-19	BMP8B	P34820	BMP-8	0.428308	Fair	2.73114e-09	4.53468e-09	Yes	0.490171	Fair	4.36352e-12	6.16748e-12	Yes	177	272	11.4306	0.699515	No	2741
15669-7	BRAF	P15056	BRAF1	0.209963	None or poor	0.00503301	0.00582404	Yes	0.566097	Fair	2.18936e-16	3.3288e-16	Yes	177	86	11.5195	0.818693	No	1794
15670-15	C1QL2	Q7Z5L3	C1QL2	0.308933	Fair	2.86723e-05	3.76495e-05	Yes	0.377688	Fair	2.18988e-07	2.7979e-07	Yes	177	52	10.5743	0.425828	No	6006
15674-3	CD79A	P11912	CD79A	0.428777	Fair	2.61311e-09	4.34366e-09	Yes	0.516363	Fair	1.8883e-13	2.72821e-13	Yes	177	80	12.6042	0.232624	No	7062
15675-3	CEBPB	P17676	CEBPB	0.324213	Fair	1.07099e-05	1.43633e-05	Yes	0.33456	Fair	5.33063e-06	6.59229e-06	Yes	177	116	10.6616	0.829741	No	1722
15678-71	DKK2	Q9UBU2	DKK2	0.575427	Fair	5.40949e-17	1.38837e-16	Yes	0.664529	Moderate	6.48723e-24	1.11628e-23	Yes	177	108	16.0603	0.340184	No	6688
15686-49	INHBC	P55103	INHBC	0.957986	Strong	7.56346e-97	4.67204e-95	Yes	0.965228	Strong	6.697e-104	1.34475e-102	Yes	177	139	11.1818	0.728562	No	2486
15688-30	LMAN1	P49257	Mannose-binding lectin	0.622177	Moderate	2.39027e-20	7.14045e-20	Yes	0.710627	Moderate	1.6011e-28	2.96579e-28	Yes	177	60	9.13174	0.786106	No	2017
15692-300	NODAL	Q96S42	NODAL	0.370649	Fair	3.80857e-07	5.55324e-07	Yes	0.922191	Strong	4.08915e-74	2.31772e-73	Yes	177	133	9.21357	0.496306	No	5154
15693-9	PGR	P06401	PgR	0.497042	Fair	1.96438e-12	3.92283e-12	Yes	0.628948	Moderate	6.99805e-21	1.14885e-20	Yes	177	105	15.4135	0.706951	No	2684
15698-6	TXLNA	P40222	TXLNA	0.350995	Fair	1.66876e-06	2.35e-06	Yes	0.55468	Fair	1.14243e-15	1.71836e-15	Yes	177	32	8.88681	1.22032	No	789
16015-19	GPT	P24298	ALT	0.297203	None or poor	5.89018e-05	7.59617e-05	Yes	0.315736	Fair	1.86184e-05	2.26523e-05	Yes	177	244	14.0854	0.451121	No	5741
16021-30	CDH8	P55286	Cadherin-8	0.239761	None or poor	0.00130797	0.00156215	Yes	0.634383	Moderate	2.55366e-21	4.21982e-21	Yes	177	55	10.514	1.41515	No	617
16035-8	FLT4	P35916	VEGF sR3	0.584364	Fair	1.3589e-17	3.59008e-17	Yes	0.556759	Fair	8.49508e-16	1.27988e-15	Yes	177	229	13.23	1.59008	No	504
16043-30	SHC1	P29353	SHC1:PID	0.057844	None or poor	0.444419	0.455736	No	0.117822	None or poor	0.118321	0.123736	No	177	121	14.3096	1.61715	No	489
16049-43	OLR1	P78380	OLR1	0.294626	None or poor	6.87135e-05	8.83338e-05	Yes	0.264549	None or poor	0.000373309	0.000434186	Yes	177	79	11.7391	0.43476	No	5908
16055-3	CFHR5	Q9BXR6	complement factor H-related 5	0.740448	Moderate	5.1383e-32	2.40238e-31	Yes	0.770886	Moderate	4.09611e-36	8.69946e-36	Yes	177	96	16.9166	0.871354	No	1518
16057-6	IGF2R	P11717	IGF-II receptor	0.917594	Strong	5.06367e-72	1.01121e-70	Yes	0.924479	Strong	3.32664e-75	1.97298e-74	Yes	177	126	13.6396	0.640806	No	3342
16060-99	NID2	Q14112	NID2	0.42971	Fair	2.39317e-09	3.9899e-09	Yes	0.415343	Fair	9.00708e-09	1.18678e-08	Yes	177	89	12.6263	0.596949	No	3836
16070-7	WIF1	Q9Y5W5	WIF-1	0.720846	Moderate	1.14404e-29	4.93428e-29	Yes	0.769563	Moderate	6.36125e-36	1.34359e-35	Yes	177	85	10.5479	0.866248	No	1542
16074-12	GRAP2	O75791	GRB2-related adapter protein 2	0.226227	None or poor	0.0024635	0.00290182	Yes	0.204212	None or poor	0.00640286	0.00710898	Yes	177	168	13.4046	0.549879	No	4430
16079-2	TEC	P42680	TEC	0.0951247	None or poor	0.20787	0.217759	No	0.231084	None or poor	0.0019709	0.0022342	Yes	177	202	13.8461	1.30378	No	698
16081-38	AKR1B10	O60218	Aldose reductase-like	0.386483	Fair	1.07651e-07	1.61754e-07	Yes	0.562082	Fair	3.94275e-16	5.9785e-16	Yes	177	88	12.8553	2.19663	High in plasma	273
16288-17	EPHA4	P54764	EPHA4	0.862589	Strong	1.13578e-53	1.16601e-52	Yes	0.885242	Strong	4.54751e-60	1.645e-59	Yes	177	109	14.5862	0.724766	No	2511
16292-288	GIP	P09681	GIP	0.367157	Fair	4.98804e-07	7.23107e-07	Yes	0.564753	Fair	2.66828e-16	4.05105e-16	Yes	177	113	12.259	0.277326	No	6958
16293-1	GHRH	P01286	Growth hormone-releasing factor	0.730382	Moderate	8.75092e-31	3.90842e-30	Yes	0.902417	Strong	6.81e-66	2.89604e-65	Yes	177	77	10.8216	0.724884	No	2509
16296-43	LGR5	O75473	LGR5	0.448498	Fair	3.84106e-10	6.69155e-10	Yes	0.447441	Fair	4.27057e-10	5.79561e-10	Yes	177	127	11.1772	0.340994	No	6680
16297-14	ROBO4	Q8WZ75	ROBO4	0.841433	Strong	1.18438e-48	9.81014e-48	Yes	0.942773	Strong	2.14805e-85	1.90014e-84	Yes	177	65	9.56345	0.595649	No	3853
16298-84	PLA2G2D	Q9UNK4	sPLA(2)-IID	0.676733	Moderate	4.71776e-25	1.71339e-24	Yes	0.958378	Strong	3.38319e-97	5.00205e-96	Yes	177	66	8.25714	0.614943	No	3605
16299-13	TIGIT	Q495A1	TIGIT	0.527884	Fair	4.34819e-14	9.50343e-14	Yes	0.692313	Moderate	1.37561e-26	2.47882e-26	Yes	177	73	11.0164	0.435689	No	5898
16300-4	TREM2	Q9NZC2	TREM2	0.862195	Strong	1.43291e-53	1.46692e-52	Yes	0.870997	Strong	6.65047e-56	2.15637e-55	Yes	177	251	14.8553	0.706363	No	2687
16302-11	BPIFA2	Q96DR5	SPLC2	0.498329	Fair	1.68819e-12	3.38242e-12	Yes	0.350342	Fair	1.74982e-06	2.19677e-06	Yes	177	143	12.3725	0.187246	High in serum	7134
16304-6	LGR4	Q9BXB1	LGR4	0.588841	Fair	6.69403e-18	1.78925e-17	Yes	0.728723	Moderate	1.37929e-30	2.64708e-30	Yes	177	169	11.147	0.756405	No	2252
16305-10	CDH11	P55287	Cadherin-11:ECD	0.918493	Strong	2.01703e-72	4.08393e-71	Yes	0.903929	Strong	1.85878e-66	7.98858e-66	Yes	177	94	12.0757	1.06146	No	1030
16307-22	UNC5D	Q6UXZ4	UNC5H4	0.841375	Strong	1.21957e-48	1.00673e-47	Yes	0.862335	Strong	1.31928e-53	4.02353e-53	Yes	177	55	11.2225	0.701164	No	2721
16308-14	BTLA	Q7Z6A9	BTLA	0.206043	None or poor	0.00593428	0.00684198	Yes	0.233472	None or poor	0.00176318	0.00200278	Yes	177	150	12.1196	0.409634	No	6171
16309-30	DKKL1	Q9UK85	Soggy-1	0.366007	Fair	5.44756e-07	7.88625e-07	Yes	0.666429	Moderate	4.3482e-24	7.50332e-24	Yes	177	86	10.9723	0.5203	No	4814
16312-45	CDH6	P55285	Cadherin-6	0.398047	Fair	4.0978e-08	6.35508e-08	Yes	0.716686	Moderate	3.39715e-29	6.35571e-29	Yes	177	106	11.5978	0.21158	No	7098
16315-105	FLT1	P17948	VEGF sR1	0.435397	Fair	1.3918e-09	2.34942e-09	Yes	0.700346	Moderate	2.03347e-27	3.71013e-27	Yes	177	109	10.9414	0.337106	No	6701
16317-20	DSG3	P32926	Desmoglein-3	-0.0402737	None or poor	0.594569	0.60562	No	-0.0387848	None or poor	0.608277	0.616652	No	177	86	13.6492	0.30807	No	6846
16318-12	ACVRL1	P37023	ALK-1	0.668852	Moderate	2.60035e-24	9.20094e-24	Yes	0.89015	Strong	1.23882e-61	4.70301e-61	Yes	177	81	9.61058	0.592608	No	3903
16320-139	CD320	Q9NPF0	CD320	0.776402	Moderate	6.33051e-37	3.57421e-36	Yes	0.978429	Strong	8.528e-122	5.22358e-120	Yes	177	75	12.2117	0.669978	No	3031
16322-10	MZB1	Q8WU39	PACAP	0.912628	Strong	6.79136e-70	1.25006e-68	Yes	0.920789	Strong	1.83495e-73	1.01019e-72	Yes	177	171	14.4894	0.908332	No	1390
16323-8	NRXN3	Q9Y4C0	NRX3A	0.827158	Strong	1.15005e-45	8.57126e-45	Yes	0.889272	Strong	2.38934e-61	9.00047e-61	Yes	177	168	12.7158	0.852062	No	1605
16324-38	TLR1	Q15399	TLR1:ECD	0.345566	Fair	2.46718e-06	3.43127e-06	Yes	0.574636	Fair	6.10082e-17	9.3599e-17	Yes	177	119	10.8918	0.367229	No	6501
16536-3	HMGA1	P17096	HMGA1	0.628874	Moderate	7.09359e-21	2.16159e-20	Yes	0.80199	Strong	5.16154e-41	1.20856e-40	Yes	177	75	8.92051	0.675924	No	2981
16551-14	STAT5B	P51692	STA5B	0.516999	Fair	1.74371e-13	3.69582e-13	Yes	0.521208	Fair	1.02523e-13	1.48922e-13	Yes	177	176	10.3632	0.944364	No	1279
16558-2	MYOC	Q99972	MYOC	0.953473	Strong	4.67746e-93	2.41801e-91	Yes	0.946814	Strong	4.23316e-88	4.15842e-87	Yes	177	70	11.9778	0.713641	No	2617
16561-9	A1BG	P04217	Alpha-1B-glycoprotein	0.500024	Fair	1.38153e-12	2.7787e-12	Yes	0.517764	Fair	1.58421e-13	2.2925e-13	Yes	177	107	11.333	0.833788	No	1703
16583-8	NUDT2	P50583	AP4A	0.258617	None or poor	0.00050967	0.000623633	Yes	0.284777	None or poor	0.000122172	0.000144681	Yes	177	149	14.632	1.18509	No	826
16585-16	B3GNT4	Q9C0J1	B3GN4	0.289528	None or poor	9.28038e-05	0.000118592	Yes	0.695323	Moderate	6.76952e-27	1.22774e-26	Yes	177	86	10.2358	0.337911	No	6697
16587-1	CSN2	P05814	Beta-casein	0.317159	Fair	1.69876e-05	2.25706e-05	Yes	0.643003	Moderate	4.95094e-22	8.25043e-22	Yes	177	37	9.98185	0.329921	No	6745
16588-10	HSPA5	P11021	BiP	0.453679	Fair	2.2737e-10	4.0109e-10	Yes	0.304974	Fair	3.66846e-05	4.4212e-05	Yes	177	107	13.5469	1.00457	No	1140
16591-71	CHIA	Q9BZP6	CHIA	0.358744	Fair	9.43047e-07	1.34835e-06	Yes	0.823361	Strong	6.45025e-45	1.6291e-44	Yes	177	93	11.1242	0.401233	No	6245
16593-3	FADD	Q13158	FADD	0.65165	Moderate	9.05237e-23	2.9897e-22	Yes	0.606037	Moderate	3.97293e-19	6.31734e-19	Yes	177	114	11.9559	0.90835	No	1389
16594-44	FAIM	Q9NVQ4	FAIM1	0.575338	Fair	5.48316e-17	1.4058e-16	Yes	0.770284	Moderate	5.00624e-36	1.05954e-35	Yes	177	102	10.1219	0.653259	No	3217
16596-25	GLRX3	O76003	GLRX3	0.0712765	None or poor	0.345807	0.35748	No	0.102004	None or poor	0.176699	0.18347	No	177	52	15.0635	1.64883	No	468
16597-11	GLRX5	Q86SX6	GLRX5	0.790451	Moderate	4.23764e-39	2.55485e-38	Yes	0.913211	Strong	3.87807e-70	1.89079e-69	Yes	177	45	9.24788	0.523958	No	4756
16599-38	GPN1	Q9HCN4	GPN1	0.0954681	None or poor	0.206226	0.216099	No	0.522869	Fair	8.29642e-14	1.20752e-13	Yes	177	86	10.6744	0.849315	No	1621
16605-2	C1QTNF9	P0C862	C1T9A	0.553845	Fair	1.28595e-15	3.0502e-15	Yes	0.84273	Strong	6.13037e-49	1.67671e-48	Yes	177	146	10.5698	0.345772	No	6648
16606-85	AKR1B1	P15121	Aldose reductase	0.356417	Fair	1.12115e-06	1.59579e-06	Yes	0.36402	Fair	6.33853e-07	8.02807e-07	Yes	177	91	14.1346	1.49481	No	560
16607-78	GSN	P06396	Gelsolin	0.691896	Moderate	1.51637e-26	5.89169e-26	Yes	0.749882	Moderate	3.19076e-33	6.39995e-33	Yes	177	432	17.0251	0.846539	No	1632
16609-106	KIRREL2	Q6UWL6	KIRR2	0.765995	Moderate	2.0541e-35	1.1066e-34	Yes	0.853091	Strong	2.54481e-51	7.3172e-51	Yes	177	57	9.66421	0.775123	No	2112
16610-13	LRP10	Q7Z4F1	LRP10	0.669472	Moderate	2.27749e-24	8.07816e-24	Yes	0.844738	Strong	2.18514e-49	6.04458e-49	Yes	177	85	13.3224	0.651395	No	3228
16612-28	SDC3	O75056	SDC3	0.673366	Moderate	9.84512e-25	3.54551e-24	Yes	0.662032	Moderate	1.09234e-23	1.86859e-23	Yes	177	67	11.5836	0.92221	No	1337
16613-3	CDH17	Q12864	CAD17	0.963836	Strong	1.9547e-102	1.58309e-100	Yes	0.97544	Strong	6.40357e-117	2.86354e-115	Yes	177	55	13.1522	0.572199	No	4152
16614-27	RSPO1	Q2MKA7	RSPO1	0.819151	Strong	4.15887e-44	2.96615e-43	Yes	0.910898	Strong	3.49419e-69	1.64742e-68	Yes	177	102	12.5864	0.646401	No	3274
16616-137	ENO3	P13929	ENOB	0.395359	Fair	5.14622e-08	7.94216e-08	Yes	0.704074	Moderate	8.19328e-28	1.5043e-27	Yes	177	118	10.8577	0.892934	No	1455
16617-14	CASP14	P31944	Caspase-14	0.106395	None or poor	0.158698	0.167499	No	0.282295	None or poor	0.000140776	0.000166443	Yes	177	2105	10.8416	0.408816	No	6184
16618-7	CD69	Q07108	CD69	0.596681	Fair	1.88616e-18	5.15494e-18	Yes	0.83521	Strong	2.5753e-47	6.83838e-47	Yes	177	32	8.10651	0.726924	No	2494
16620-26	LY75	O60449	LY75	0.895215	Strong	2.50307e-63	3.68583e-62	Yes	0.910945	Strong	3.34252e-69	1.57693e-68	Yes	177	84	12.9571	1.07067	No	1003
16621-77	NAXE	Q8NCW5	AIBP	0.392391	Fair	6.60298e-08	1.00921e-07	Yes	0.512441	Fair	3.07429e-13	4.42506e-13	Yes	177	131	13.6239	1.09045	No	970
16746-12	INHBB	P09529	Activin B	0.594581	Fair	2.65684e-18	7.21256e-18	Yes	0.821318	Strong	1.60318e-44	4.02672e-44	Yes	177	228	11.9248	0.421178	No	6058
16748-1	BMP3	P12645	BMP-3	0.401425	Fair	3.06885e-08	4.79196e-08	Yes	0.674189	Moderate	8.23132e-25	1.43708e-24	Yes	177	241	12.4074	0.427058	No	5992
16749-79	GDF10	P55107	BMP-3b	0.434584	Fair	1.50481e-09	2.53609e-09	Yes	0.735714	Moderate	1.98075e-31	3.8521e-31	Yes	177	332	12.1833	0.349441	No	6625
16751-15	NPPB	P16860	BNP	0.713437	Moderate	7.84092e-29	3.29219e-28	Yes	0.917214	Strong	7.44569e-72	3.87932e-71	Yes	177	107	9.55641	0.625783	No	3499
16753-46	COL6A2	P12110	CO6A2	0.663591	Moderate	7.89492e-24	2.74814e-23	Yes	0.912708	Strong	6.28762e-70	3.04521e-69	Yes	177	177	10.2304	0.576533	No	4096
16754-40	CASK	O14936	CSKP	0.848719	Strong	2.70648e-50	2.38255e-49	Yes	0.961891	Strong	1.75853e-100	3.03024e-99	Yes	177	189	11.9395	0.491747	No	5222
16755-195	GDF3	Q9NR23	GDF-3	0.570254	Fair	1.18086e-16	2.97418e-16	Yes	0.676806	Moderate	4.64272e-25	8.14067e-25	Yes	177	294	11.4176	0.521187	No	4804
16756-30	GDF7	Q7Z4P5	GDF7	0.680688	Moderate	1.96358e-25	7.26893e-25	Yes	0.946427	Strong	7.84948e-88	7.62864e-87	Yes	177	159	9.96512	0.445975	No	5797
16758-96	HDGF	P51858	HDGF	0.366333	Fair	5.31333e-07	7.69498e-07	Yes	0.485481	Fair	7.44753e-12	1.04899e-11	Yes	177	202	14.211	0.51265	No	4923
16760-2	IL26	Q9NPH9	IL-26	0.125645	None or poor	0.0956409	0.102368	No	0.172757	None or poor	0.0214814	0.0232105	Yes	177	128	16.7698	0.0362054	High in serum	7272
16763-11	LECT2	O14960	LECT2	0.821679	Strong	1.36594e-44	9.85779e-44	Yes	0.860636	Strong	3.57043e-53	1.07585e-52	Yes	177	124	14.0208	0.873434	No	1506
16765-52	PPBP	P02775	PBP	0.437739	Fair	1.11008e-09	1.88478e-09	Yes	0.450901	Fair	3.01522e-10	4.10802e-10	Yes	177	121	14.6515	0.434703	No	5914
16768-3	JUP	P14923	PLAK	0.926117	Strong	5.25053e-76	1.25069e-74	Yes	0.987596	Strong	1.19205e-142	2.48253e-140	Yes	177	72	13.1878	0.626059	No	3497
16769-20	RAC3	P60763	RAC3	0.22244	None or poor	0.00292244	0.00342857	Yes	0.199284	None or poor	0.00783174	0.00865589	Yes	177	169	10.9126	0.719386	No	2568
16770-3	REG1B	P48304	REG1B	0.918559	Strong	1.8855e-72	3.82824e-71	Yes	0.935024	Strong	1.02264e-80	7.39486e-80	Yes	177	90	15.7855	0.722287	No	2542
16773-29	SCUBE3	Q8IX30	SCUB3	0.662775	Moderate	9.36073e-24	3.24752e-23	Yes	0.958608	Strong	2.10817e-97	3.15534e-96	Yes	177	50	11.5541	0.693798	No	2792
16780-6	HSPA1A	P0DMV8	HSP 70	0.654949	Moderate	4.66489e-23	1.55974e-22	Yes	0.785046	Moderate	3.04022e-38	6.71317e-38	Yes	177	128	14.929	0.489995	No	5247
16781-2	ENGASE	Q8NFI3	ENASE	0.79828	Moderate	2.19682e-40	1.37921e-39	Yes	0.837287	Strong	9.35152e-48	2.5014e-47	Yes	177	80	10.5536	0.474632	No	5449
16785-45	DEFA5	Q01523	HD-5	0.940146	Strong	9.72062e-84	3.10762e-82	Yes	0.946927	Strong	3.53145e-88	3.48318e-87	Yes	177	134	12.7899	0.66713	No	3063
16792-4	SIGLEC5	O15389	Siglec-5	0.939938	Strong	1.30434e-83	4.13362e-82	Yes	0.978603	Strong	4.2351e-122	2.66118e-120	Yes	177	88	14.4486	0.810941	No	1844
16802-31	OCIAD1	Q9NX40	OCAD1	0.302499	Fair	4.27185e-05	5.55135e-05	Yes	0.681011	Moderate	1.82677e-25	3.22874e-25	Yes	177	168	11.1083	0.843164	No	1650
16803-4	CALB2	P22676	CALB2	0.797916	Moderate	2.52796e-40	1.58302e-39	Yes	0.939469	Strong	2.52149e-83	2.00209e-82	Yes	177	69	9.94218	0.57443	No	4121
16805-5	PDE5A	O76074	PDE5A	-0.0284383	None or poor	0.707108	0.715551	No	0.00400617	None or poor	0.957795	0.958847	No	177	251	16.7999	5.67993	High in plasma	29
16807-35	TNNT3	P45378	TNNT3	0.312395	Fair	2.3046e-05	3.03765e-05	Yes	0.297218	None or poor	5.88489e-05	7.0412e-05	Yes	177	379	12.6907	0.599634	No	3799
16809-1	NME4	O00746	NDKM	0.317713	Fair	1.639e-05	2.18005e-05	Yes	0.309801	Fair	2.71513e-05	3.28637e-05	Yes	177	215	12.2455	1.01371	No	1115
16810-3	GDI1	P31150	RhoGDI	0.463931	Fair	7.84647e-11	1.42448e-10	Yes	0.395363	Fair	5.14456e-08	6.66643e-08	Yes	177	296	13.914	1.37644	No	647
16814-13	FHL1	Q13642	SLIM 1	0.629404	Moderate	6.43476e-21	1.96741e-20	Yes	0.887793	Strong	7.13776e-61	2.64635e-60	Yes	177	175	10.2321	0.598854	No	3809
16818-200	CDCP1	Q9H5V8	CDCP1	0.907104	Strong	1.13242e-67	1.92855e-66	Yes	0.915761	Strong	3.19602e-71	1.62794e-70	Yes	177	106	12.5753	0.708366	No	2670
16823-75	APOL3	O95236	APOL3	0.824799	Strong	3.37349e-45	2.48127e-44	Yes	0.854588	Strong	1.11252e-51	3.23849e-51	Yes	177	60	11.7271	0.503185	No	5059
16825-20	ATXN3	P54252	ATX3	0.278519	None or poor	0.000174212	0.000219276	Yes	0.376554	Fair	2.39624e-07	3.05995e-07	Yes	177	111	13.2746	0.830287	No	1718
16828-8	COL6A1	P12109	Collagen a1(VI)	0.957292	Strong	3.07774e-96	1.86947e-94	Yes	0.975984	Strong	9.22803e-118	4.23039e-116	Yes	177	158	14.5969	0.569057	No	4194
16831-7	DOK1	Q99704	DOK1	-0.169194	None or poor	0.0243672	0.0270751	No	-0.0888289	None or poor	0.239697	0.247087	No	177	261	13.1809	1.64839	No	469
16836-1	CFHR3	Q02985	FHR3	0.454785	Fair	2.03066e-10	3.59346e-10	Yes	0.819523	Strong	3.53438e-44	8.81359e-44	Yes	177	155	9.58749	0.475615	No	5434
16837-20	CFLAR	O15519	FLIP	0.114817	None or poor	0.12807	0.135925	No	0.135799	None or poor	0.0715064	0.0755596	No	177	91	9.33532	1.1138	No	936
16845-15	MPZL1	O95297	MPZL1	0.579468	Fair	2.91176e-17	7.56641e-17	Yes	0.863942	Strong	5.08295e-54	1.56393e-53	Yes	177	228	10.2303	0.523922	No	4757
16847-39	RAB3B	P20337	RAB3B	0.348628	Fair	1.98066e-06	2.77688e-06	Yes	0.597159	Fair	1.744e-18	2.73849e-18	Yes	177	173	9.98561	0.766653	No	2170
16850-5	RGS5	O15539	RGS5	0.49278	Fair	3.22947e-12	6.34832e-12	Yes	0.874287	Strong	8.05995e-57	2.6826e-56	Yes	177	396	11.7093	0.461538	No	5615
16851-50	SCO2	O43819	SCO2	0.495829	Fair	2.26444e-12	4.49864e-12	Yes	0.539435	Fair	9.42251e-15	1.39453e-14	Yes	177	102	9.02604	0.752738	No	2273
16852-10	PDZK1	Q5T2W1	NHRF3	0.463133	Fair	8.53513e-11	1.54565e-10	Yes	0.821801	Strong	1.2939e-44	3.25328e-44	Yes	177	399	12.3218	0.371754	No	6474
16853-5	NMRK1	Q9NWW6	NRK1	0.474452	Fair	2.53693e-11	4.72329e-11	Yes	0.883399	Strong	1.6862e-59	6.03374e-59	Yes	177	107	10.2302	0.727929	No	2493
16854-17	LSM4	Q9Y4Z0	LSM4	0.359985	Fair	8.59471e-07	1.23078e-06	Yes	0.417366	Fair	7.50158e-09	9.90921e-09	Yes	177	206	11.9406	0.680447	No	2925
16856-79	MAPRE2	Q15555	MARE2	-0.131622	None or poor	0.0807568	0.0868835	No	0.0099871	None or poor	0.895038	0.897254	No	177	112	12.9303	3.13691	High in plasma	140
16857-2	RAB2A	P61019	RAB2A	0.303894	Fair	3.92123e-05	5.10846e-05	Yes	0.453359	Fair	2.34907e-10	3.20584e-10	Yes	177	118	11.7978	0.711802	No	2635
16858-384	RCN3	Q96D15	RCN3	0.794074	Moderate	1.09444e-39	6.74905e-39	Yes	0.894329	Strong	5.02689e-63	1.99136e-62	Yes	177	105	10.1596	0.66997	No	3032
16859-100	SH3GLB1	Q9Y371	SHLB1	0.62188	Moderate	2.52051e-20	7.52026e-20	Yes	0.787444	Moderate	1.27752e-38	2.84853e-38	Yes	177	193	11.1517	0.525762	No	4732
16863-47	NANP	Q8TBE9	NANP	0.470809	Fair	3.76691e-11	6.94587e-11	Yes	0.447301	Fair	4.33041e-10	5.87572e-10	Yes	177	230	11.2164	0.436412	No	5892
16865-62	TAF15	Q92804	RBP56	0.315505	Fair	1.88963e-05	2.50382e-05	Yes	0.418001	Fair	7.08129e-09	9.35912e-09	Yes	177	298	12.7488	1.13361	No	901
16867-76	CDK16	Q00536	PCTK1	0.158883	None or poor	0.0346647	0.0381851	Yes	0.817592	Strong	8.18945e-44	2.03037e-43	Yes	177	295	11.9881	0.905737	No	1402
16872-248	GSTZ1	O43708	MAAI	0.888229	Strong	5.17911e-61	6.97792e-60	Yes	0.867262	Strong	6.81427e-55	2.14369e-54	Yes	177	156	12.2009	0.712646	No	2626
16875-13	MAGOHB	Q96A72	MGN2	0.489437	Fair	4.74662e-12	9.21878e-12	Yes	0.688634	Moderate	3.23403e-26	5.78901e-26	Yes	177	114	11.3935	0.583148	No	4006
16877-19	MSRB2	Q9Y3D2	MSRB2	0.489388	Fair	4.7735e-12	9.26853e-12	Yes	0.840321	Strong	2.0736e-48	5.61458e-48	Yes	177	271	10.6329	0.575255	No	4111
16882-27	PHPT1	Q9NRX4	PHP14	0.421917	Fair	4.94897e-09	8.07545e-09	Yes	0.436849	Fair	1.20992e-09	1.62295e-09	Yes	177	110	15.0244	0.79229	No	1969
16883-57	RAB4A	P20338	RAB4A	0.261522	None or poor	0.000438001	0.000538017	Yes	0.414187	Fair	9.99348e-09	1.31532e-08	Yes	177	176	12.3064	0.445968	No	5798
16885-49	MAPRE3	Q9UPY8	MARE3	0.125097	None or poor	0.0971069	0.103907	No	0.109982	None or poor	0.145042	0.151181	No	177	128	16.9782	1.21162	No	794
16887-29	PTRH2	Q9Y3E5	PTH2	0.386747	Fair	1.05343e-07	1.58384e-07	Yes	0.860424	Strong	4.03848e-53	1.21387e-52	Yes	177	177	10.9883	0.499889	No	5101
16890-37	ADAMTSL1	Q8N6G6	ATL1	0.736476	Moderate	1.59731e-31	7.32252e-31	Yes	0.759918	Moderate	1.44328e-34	2.96339e-34	Yes	177	135	13.501	1.11979	No	923
16892-23	ENPP2	Q13822	ENPP2	0.59957	Fair	1.17228e-18	3.24896e-18	Yes	0.632928	Moderate	3.35136e-21	5.5292e-21	Yes	177	149	11.8305	0.540559	No	4534
16899-59	OSBPL9	Q96SU4	OSBL9	0.511909	Fair	3.28295e-13	6.84285e-13	Yes	0.883663	Strong	1.39966e-59	5.01579e-59	Yes	177	243	12.1081	0.379684	No	6424
16900-29	MDGA1	Q8NFP4	MDGA1	0.950778	Strong	5.73332e-91	2.51748e-89	Yes	0.957747	Strong	1.23017e-96	1.75818e-95	Yes	177	62	10.6216	0.716121	No	2599
16902-17	LAMP1	P11279	LAMP1	0.680059	Moderate	2.25914e-25	8.34612e-25	Yes	0.842841	Strong	5.79466e-49	1.58608e-48	Yes	177	118	11.0495	0.656174	No	3180
16907-3	CADM2	Q8N3J6	Nectin-like protein 3	0.697669	Moderate	3.8719e-27	1.538e-26	Yes	0.779331	Moderate	2.29822e-37	5.00051e-37	Yes	177	193	11.1348	0.510936	No	4942
16908-5	OMG	P23515	OMGP	0.924644	Strong	2.7655e-75	6.2993e-74	Yes	0.92373	Strong	7.63022e-75	4.43161e-74	Yes	177	355	12.573	0.634426	No	3401
16913-8	RNASET2	O00584	RNT2	0.777785	Moderate	3.93092e-37	2.24373e-36	Yes	0.773458	Moderate	1.72631e-36	3.69656e-36	Yes	177	79	11.772	0.530714	No	4657
16914-104	CD14	P08571	sCD14	0.717324	Moderate	2.87811e-29	1.22395e-28	Yes	0.705833	Moderate	5.30983e-28	9.78346e-28	Yes	177	166	15.1082	0.775746	No	2105
16915-153	SEMA4A	Q9H3S1	SEM4A	0.64912	Moderate	1.49658e-22	4.90495e-22	Yes	0.627253	Moderate	9.54393e-21	1.56327e-20	Yes	177	103	14.5388	0.457978	No	5651
16916-19	SLITRK6	Q9H5Y7	SLIK6	0.890067	Strong	1.3191e-61	1.81072e-60	Yes	0.912174	Strong	1.04651e-69	5.01844e-69	Yes	177	85	9.76912	0.654481	No	3203
16918-198	TLR3	O15455	TLR3	0.693406	Moderate	1.06448e-26	4.16478e-26	Yes	0.70977	Moderate	1.98725e-28	3.67828e-28	Yes	177	126	9.16078	0.597241	No	3827
16919-1	DBI	P07108	ACBP	0.227764	None or poor	0.00229674	0.00271152	Yes	0.20417	None or poor	0.00641403	0.00712029	Yes	177	198	14.3123	0.902599	No	1407
16922-53	PLXNB3	Q9ULL4	PLXB3	0.53184	Fair	2.59213e-14	5.7272e-14	Yes	0.837863	Strong	7.04193e-48	1.88917e-47	Yes	177	110	9.91776	0.633006	No	3417
16923-20	PFN2	P35080	Profilin II	0.58424	Fair	1.38569e-17	3.65821e-17	Yes	0.729674	Moderate	1.06315e-30	2.04468e-30	Yes	177	179	10.0404	0.527886	No	4700
16926-44	ALPL	P05186	Alkaline phosphatase, liver	-0.351404	None or poor	1.6199e-06	2.2834e-06	No	-0.338592	None or poor	4.03343e-06	5.01017e-06	No	177	123	13.5643	0.193732	High in serum	7127
16927-9	F13B|F13A1	P05160|P00488	Coagulation factor XIII	0.503631	Fair	8.98536e-13	1.82639e-12	Yes	0.42341	Fair	4.31227e-09	5.72638e-09	Yes	177	168	14.8195	0.430807	No	5961
16932-5	SULT1E1	P49888	SULT 1E	0.735172	Moderate	2.30788e-31	1.04745e-30	Yes	0.951213	Strong	2.68835e-91	3.05224e-90	Yes	177	205	10.9282	0.527041	No	4714
17137-160	HBB	P68871	Beta-globin	0.436233	Fair	1.28408e-09	2.17111e-09	Yes	0.329811	Fair	7.36583e-06	9.08913e-06	Yes	177	162	13.7991	0.143251	High in serum	7175
17138-8	GSTA1	P08263	GST A1-1	0.888178	Strong	5.37704e-61	7.2179e-60	Yes	0.941065	Strong	2.61107e-84	2.17013e-83	Yes	177	233	11.5083	0.510752	No	4946
17140-57	PDGFD	Q9GZP0	PDGFD	0.348219	Fair	2.0399e-06	2.85554e-06	Yes	0.335543	Fair	4.98193e-06	6.16943e-06	Yes	177	130	16.8641	0.203487	High in serum	7111
17145-1	S100A9|S100A8	P06702|P05109	S100A8/S100A9	0.396932	Fair	4.505e-08	6.96879e-08	Yes	0.4536	Fair	2.29213e-10	3.1293e-10	Yes	177	130	11.3007	0.723073	No	2532
17148-7	BLVRB	P30043	BLVRB	0.468541	Fair	4.80705e-11	8.81474e-11	Yes	0.508079	Fair	5.24874e-13	7.52223e-13	Yes	177	96	17.0958	1.05021	No	1049
17150-8	HSPE1	P61604	HSP 10	0.658312	Moderate	2.35304e-23	7.99967e-23	Yes	0.69095	Moderate	1.89076e-26	3.40122e-26	Yes	177	63	13.8925	1.26275	No	746
17151-84	IRF3	Q14653	IRF-3	0.160424	None or poor	0.0329235	0.036311	Yes	0.178846	None or poor	0.0172298	0.0187082	Yes	177	78	14.9642	1.55593	No	526
17152-10	KIR2DS4	P43632	KI2S4	0.76428	Moderate	3.58261e-35	1.91309e-34	Yes	0.969025	Strong	3.1871e-108	8.26718e-107	Yes	177	125	10.0816	0.605241	No	3724
17153-46	KIR2DL3	P43628	KI2L3	0.954005	Strong	1.74924e-93	9.44459e-92	Yes	0.95624	Strong	2.46913e-95	3.32671e-94	Yes	177	83	11.0119	0.671899	No	3009
17154-2	PTGES3	Q15185	TEBP	0.205599	None or poor	0.00604511	0.00696424	Yes	0.235447	None or poor	0.00160663	0.00182866	Yes	177	220	12.6937	0.71958	No	2566
17155-1	VPS28	Q9UK41	VPS28 protein homolog	0.245001	None or poor	0.0010138	0.00121941	Yes	0.300133	Fair	4.93494e-05	5.92112e-05	Yes	177	188	13.3184	1.62793	No	482
17156-72	DCLK1	O15075	DCAK1	0.634151	Moderate	2.66684e-21	8.32488e-21	Yes	0.730516	Moderate	8.43492e-31	1.62436e-30	Yes	177	104	12.859	0.435394	No	5902
17158-17	UBE2G1	P62253	UB2G1	0.166972	None or poor	0.0263312	0.0292039	Yes	0.209113	None or poor	0.00521727	0.00582279	Yes	177	46	14.3084	0.337041	No	6702
17161-1	DDOST	P39656	OST48	0.560291	Fair	5.1124e-16	1.24755e-15	Yes	0.591185	Fair	4.59993e-18	7.16583e-18	Yes	177	88	11.2746	0.60363	No	3740
17163-117	ANXA3	P12429	Annexin III	0.569268	Fair	1.3682e-16	3.43772e-16	Yes	0.915273	Strong	5.18853e-71	2.62269e-70	Yes	177	85	8.88168	0.576019	No	4101
17164-15	ANXA4	P09525	annexin IV	0.195932	None or poor	0.00895902	0.0102147	Yes	0.266465	None or poor	0.000337066	0.000392723	Yes	177	121	12.628	1.97701	High in plasma	344
17165-1	PPBP	P02775	BTG	0.421898	Fair	4.95785e-09	8.08813e-09	Yes	0.431641	Fair	1.99303e-09	2.66652e-09	Yes	177	773	15.9525	0.281104	No	6946
17166-4	FGF8	P55075	FGF-8F	0.259195	None or poor	0.000494608	0.00060561	Yes	0.566175	Fair	2.16444e-16	3.2916e-16	Yes	177	105	10.7344	0.231573	No	7067
17170-15	CALCB	P10092	CALCB	0.741309	Moderate	4.00688e-32	1.88549e-31	Yes	0.895327	Strong	2.2915e-63	9.16725e-63	Yes	177	59	9.02119	0.763122	No	2200
17172-19	STATH	P02808	STAT	0.921069	Strong	1.362e-73	2.88594e-72	Yes	0.97668	Strong	7.2568e-119	3.62293e-117	Yes	177	163	13.6986	0.896157	No	1445
17175-5	MAP2K6	P52564	MP2K6	0.325804	Fair	9.63609e-06	1.29661e-05	Yes	0.298822	None or poor	5.34279e-05	6.40099e-05	Yes	177	123	10.275	0.655606	No	3187
17176-13	PSIP1	O75475	PSIP1	0.423099	Fair	4.43794e-09	7.27415e-09	Yes	0.505518	Fair	7.15972e-13	1.02428e-12	Yes	177	123	15.9588	0.564749	No	4244
17195-43	BAG1	Q99933	BAG-1	0.342265	Fair	3.11807e-06	4.31264e-06	Yes	0.420829	Fair	5.46968e-09	7.25145e-09	Yes	177	148	11.2517	1.08938	No	973
17196-5	CLPP	Q16740	ClpP endopeptidase	0.531112	Fair	2.85252e-14	6.28917e-14	Yes	0.930579	Strong	2.74612e-78	1.82134e-77	Yes	177	286	11.1011	0.495853	No	5160
17199-43	HIF1AN	Q9NWT6	HIF1N	0.307009	Fair	3.23338e-05	4.23202e-05	Yes	0.592124	Fair	3.9553e-18	6.16821e-18	Yes	177	134	11.0207	0.335807	No	6710
17200-50	KIR2DL1	P43626	KI2L1	0.375435	Fair	2.61795e-07	3.84722e-07	Yes	0.824742	Strong	3.46103e-45	8.79619e-45	Yes	177	172	11.2483	0.661075	No	3126
17202-37	PDCD4	Q53EL6	PDCD4	0.378809	Fair	2.00259e-07	2.96083e-07	Yes	0.883052	Strong	2.15273e-59	7.67673e-59	Yes	177	134	8.9022	0.502878	No	5062
17204-17	PNMT	P11086	PNMT	0.690424	Moderate	2.13687e-26	8.22368e-26	Yes	0.970079	Strong	1.61502e-109	4.49309e-108	Yes	177	229	12.1405	0.454729	No	5697
17205-21	RAB5A	P20339	RAB5A	0.209029	None or poor	0.00523567	0.00605374	Yes	0.223341	None or poor	0.00280674	0.00316643	Yes	177	219	14.7243	1.23205	No	776
17209-27	SULT2B1	O00204	ST2B1	0.755555	Moderate	5.6467e-34	2.86422e-33	Yes	0.874616	Strong	6.50646e-57	2.17349e-56	Yes	177	226	13.3746	0.69621	No	2769
17210-2	TCL1A	P56279	TCL1A	0.676428	Moderate	5.04544e-25	1.83057e-24	Yes	0.621538	Moderate	2.6797e-20	4.35115e-20	Yes	177	85	9.76967	0.803424	No	1895
17224-12	OGN	P20774	MIME	0.339114	Fair	3.88929e-06	5.35595e-06	Yes	0.41717	Fair	7.63584e-09	1.00811e-08	Yes	177	197	13.2769	0.383994	No	6385
17231-1	LCP1	P13796	L-plastin	0.652637	Moderate	7.42991e-23	2.46278e-22	Yes	0.706181	Moderate	4.87076e-28	8.97899e-28	Yes	177	185	15.4236	0.621229	No	3539
17319-1	SELENOH	Q8IZQ5	SELH	0.371436	Fair	3.58237e-07	5.23179e-07	Yes	0.689103	Moderate	2.90193e-26	5.19837e-26	Yes	177	108	9.75148	0.521248	No	4803
17320-19	AASDHPPT	Q9NRN7	ADPPT	0.0596846	None or poor	0.430037	0.441608	No	0.0686752	None or poor	0.363739	0.372477	No	177	138	15.2968	3.14269	High in plasma	139
17325-10	GUK1	Q16774	KGUA	0.372009	Fair	3.42582e-07	5.00718e-07	Yes	0.3927	Fair	6.43446e-08	8.32311e-08	Yes	177	136	15.2375	1.26008	No	749
17326-44	DUSP23	Q9BVJ7	DUS23	0.6172	Moderate	5.78594e-20	1.70124e-19	Yes	0.94236	Strong	3.95968e-85	3.4524e-84	Yes	177	89	9.5763	0.370132	No	6484
17327-3	CNPY3	Q9BT09	CNPY3	0.519274	Fair	1.30981e-13	2.79403e-13	Yes	0.630589	Moderate	5.17253e-21	8.51073e-21	Yes	177	201	12.1364	1.40222	No	627
17329-2	BDH2	Q9BUT1	BDH2	0.550827	Fair	1.96712e-15	4.61041e-15	Yes	0.562074	Fair	3.94729e-16	5.98415e-16	Yes	177	116	9.83284	0.498615	No	5121
17331-138	KREMEN1	Q96MU8	KREM1	0.778709	Moderate	2.85311e-37	1.63236e-36	Yes	0.839814	Strong	2.67338e-48	7.23052e-48	Yes	177	64	11.291	0.696761	No	2765
17332-3	ADPRS	Q9NX46	ARHL2	0.353389	Fair	1.40126e-06	1.98171e-06	Yes	0.393796	Fair	5.87003e-08	7.59977e-08	Yes	177	71	14.7188	1.11947	No	925
17333-20	ACADM	P11310	ACADM	0.224249	None or poor	0.00269437	0.00316813	Yes	0.324527	Fair	1.04893e-05	1.28779e-05	Yes	177	60	9.74459	1.64712	No	472
[truncated: 5,290 more rows]

## Sheet: Column Descriptions
Column name	Description
SeqId	The SomaLogic® identifier for this SOMAmer Reagent.
GeneName	The Entrez Gene name for the gene encoding the target protein used to develop this SOMAmer Reagent.
UniProt ID	The UniProt identifier for the protein measured by the SOMAmer Reagent.
Target Name	The abbreviated SomaLogic name for the target protein used to develop the SOMAmer Reagent.
Spearman	Plasma-serum protein expression Spearman correlation
Spearman class	Correlation classes are based on [1].
Spearman p-value	Significance level of the Spearman correlation, without adjustment for multiple testing.
Spearman q-value	Significance level of the Spearman correlation after false discovery rate (FDR) correction.
Spearman FDR < 0.05	Indicator of correlations considered significant after FDR correction (q-value < 0.05).
Pearson	Plasma-serum protein expression Pearson correlation
Pearson class	Correlation classes are based on [1].
Pearson p-value	Significance level of the Pearson correlation, without adjustment for multiple testing.
Pearson q-value	Significance level of the Pearson correlation after false discovery rate (FDR) correction.
Pearson FDR < 0.05	Indicator of correlations considered significant after FDR correction (q-value < 0.05).
Sample size	Number of serum-plasma sample pairs used for calculating protein correlation
LoDB (RFU)	The estimated limit of detection from repeated assay buffer measurements across 15 validation runs. The estimated LoD computation is: eLoD=median signal of the blank samples + 3.3 * standard median absolute deviation of the blank where the standard median absolute deviation is defined as 1.4826 * the median absolute deviation.
95th percentile (log2(RFU))	95th percentile of all paired sample measurements (both plasma and serum samples combined)
Plasma to serum ratio	Ratio between median plasma and median serum measurements (unit: RFU)
Plasma to serum ratio outlier	Outlier Plasma to serum ratio values (as defined in method section) were labeled as either "High in serum" or "High in plasma"
Rank	Rank of plasma to serum ratio - 1 indicates highest in plasma, 7288 indicates highest in serum
References
[1] Y.H. Chan, Biostatistics 104: correlational analysis, Singapore Med J 44(12) (2003) 614-9.
