# Supplementary material for: Bridging the gap: A systematic approach to integrating serum and plasma proteomic datasets for biomarker studies
Source: J Pharm Biomed Anal. Author manuscript; Available in PMC 2026 Mar 23. (PMC13008497; doi:10.1016/j.jpba.2026.117421)
Supplement: Supplementary Table S11 [file NIHMS2148897-supplement-Supplementary_Table_S11.xlsx]

## Sheet: Supplementary Table S11
SeqId	GeneName	Paired Cohort A (n=55) Plasma, Median	Paired Cohort B (n=80) Plasma, Median	Paired Cohort C (n=42) Plasma, Median	External cohort (n=533) Plasma, Median	Paired Cohort A (n=55) Serum, Median	Paired Cohort B (n=80) Serum, Median	Paired Cohort C (n=42) Serum, Median	External cohort (n=103) Serum, Median	CohortA Plasma, Diff	CohortB Plasma, Diff	CohortC Plasma, Diff	CohortA Serum, Diff	CohortB Serum, Diff	CohortC Serum, Diff	CohortA Plasma, Outlier	CohortB Plasma, Outlier	CohortC Plasma, Outlier	CohortA Serum, Outlier	CohortB Serum, Outlier	CohortC Serum, Outlier
10000-28	CRYBB2	8.92689	8.94339	8.97642	8.96867	10.3985	10.4802	10.4025	10.4293	-0.0417778	-0.0252796	0.00775387	-0.0307722	0.0509323	-0.026823	FALSE	FALSE	FALSE	FALSE	FALSE	FALSE
10001-7	RAF1	8.70079	9.10158	9.97326	8.60548	8.85206	9.0856	8.93295	9.00759	0.095307	0.496102	1.36778	-0.155527	0.0780148	-0.0746355	FALSE	TRUE	TRUE	FALSE	FALSE	FALSE
10003-15	ZNF41	7.3837	7.35623	7.37022	7.43129	8.12825	8.30492	8.29439	8.27286	-0.0475844	-0.0750585	-0.061072	-0.144611	0.0320582	0.0215239	FALSE	FALSE	FALSE	FALSE	FALSE	FALSE
10006-25	ELK1	9.22038	9.1352	9.43567	9.21529	9.9362	10.0048	9.95637	10.0309	0.00508802	-0.0800952	0.220379	-0.0947467	-0.0261607	-0.0745743	FALSE	FALSE	TRUE	FALSE	FALSE	FALSE
10008-43	GUCA1A	8.79863	8.86558	8.7705	8.83321	9.8895	9.84329	9.82695	9.84878	-0.0345726	0.0323721	-0.0627095	0.0407246	-0.00549314	-0.0218339	FALSE	FALSE	FALSE	FALSE	FALSE	FALSE
10010-10	BECN1	8.271	8.20628	8.1192	8.24365	9.28031	9.27822	9.25337	9.26538	0.027346	-0.0373683	-0.12445	0.0149262	0.0128362	-0.0120059	FALSE	FALSE	FALSE	FALSE	FALSE	FALSE
10011-65	OCRL	11.2385	11.3096	11.1147	11.2351	11.5805	11.401	11.4656	11.4774	0.00334774	0.07453	-0.120404	0.103188	-0.0763416	-0.0117901	FALSE	FALSE	FALSE	FALSE	FALSE	FALSE
10012-5	SPDEF	10.5649	10.5574	10.4535	10.5427	11.4507	11.4092	11.3126	11.3682	0.0221699	0.0146263	-0.0892139	0.0825167	0.0409997	-0.0555547	FALSE	FALSE	FALSE	FALSE	FALSE	FALSE
10014-31	SNAI2	9.65982	9.68282	9.62104	9.66551	10.5875	10.6582	10.5773	10.5932	-0.00569603	0.0173054	-0.0444701	-0.00570809	0.0649623	-0.0158826	FALSE	FALSE	FALSE	FALSE	FALSE	FALSE
10015-119	KCNAB2	9.02042	8.98214	9.22496	9.06474	10.0596	10.1046	10.0416	10.0711	-0.0443183	-0.0826052	0.160221	-0.0114452	0.0335368	-0.0294729	FALSE	FALSE	FALSE	FALSE	FALSE	FALSE
10022-207	POLH	7.49506	7.43421	7.3685	7.48623	8.03562	8.07494	8.02292	8.07039	0.00882385	-0.052022	-0.117731	-0.0347654	0.00455368	-0.0474684	FALSE	FALSE	FALSE	FALSE	FALSE	FALSE
10023-32	VDR	9.10696	8.95928	8.98911	9.05447	10.6778	10.6394	10.6136	10.6217	0.0524868	-0.0951928	-0.065358	0.0561221	0.0177002	-0.00812872	FALSE	FALSE	FALSE	FALSE	FALSE	FALSE
10024-44	HOGA1	9.30378	9.33617	9.27868	9.35953	10.5068	10.485	10.4595	10.4935	-0.0557492	-0.0233584	-0.0808487	0.0133482	-0.00848132	-0.0339777	FALSE	FALSE	FALSE	FALSE	FALSE	FALSE
10025-1	DLD	10.1436	10.5245	10.3015	10.2262	10.6324	10.7708	10.6763	10.6455	-0.082533	0.298376	0.0753237	-0.0131192	0.125336	0.0307886	FALSE	TRUE	FALSE	FALSE	FALSE	FALSE
10030-8	MUTYH	7.08958	7.03231	7.0736	7.15381	7.76089	7.84737	7.8808	7.84549	-0.0642224	-0.121495	-0.0802057	-0.0846038	0.00187933	0.0353132	FALSE	FALSE	FALSE	FALSE	FALSE	FALSE
10035-6	DUSP4	9.01931	8.94617	8.85891	9.03617	9.91767	9.89656	9.92503	9.92377	-0.0168609	-0.0899996	-0.17726	-0.00610272	-0.0272141	0.00125289	FALSE	FALSE	FALSE	FALSE	FALSE	FALSE
10036-201	ZHX3	11.1459	11.2285	11.0802	11.1922	12.6097	12.6818	12.6761	12.663	-0.0462374	0.0363481	-0.112018	-0.0532248	0.0188518	0.013158	FALSE	FALSE	FALSE	FALSE	FALSE	FALSE
10037-98	SIGLEC12	7.71493	7.58871	7.62498	7.74685	9.31402	9.39671	9.33761	9.35623	-0.0319178	-0.158136	-0.121873	-0.0422152	0.0404799	-0.0186225	FALSE	FALSE	FALSE	FALSE	FALSE	FALSE
10039-32	PNP	11.7681	12.2917	13.6025	11.9731	10.5308	10.4711	10.9658	10.8286	-0.204991	0.318657	1.62941	-0.297816	-0.357468	0.137194	FALSE	TRUE	TRUE	FALSE	FALSE	FALSE
10040-63	TP63	8.74416	8.81857	8.72195	8.74853	9.44543	9.7533	9.63532	9.6248	-0.00436723	0.0700397	-0.026577	-0.179367	0.128502	0.0105266	FALSE	FALSE	FALSE	FALSE	FALSE	FALSE
10041-3	HNF4A	14.615	14.1704	14.2347	14.61	14.5935	14.6726	14.5363	14.6242	0.00497617	-0.439557	-0.375311	-0.0306418	0.0484566	-0.0878354	FALSE	FALSE	FALSE	FALSE	FALSE	FALSE
10042-8	SGK3	9.84141	9.79417	10.1263	9.72315	10.6512	10.9	10.7532	10.751	0.118258	0.071022	0.403102	-0.0998108	0.148919	0.00217472	FALSE	FALSE	TRUE	FALSE	FALSE	FALSE
10043-31	BRD4	9.03672	9.02195	9.028	9.06797	9.96521	10.1291	10.0305	10.0204	-0.031249	-0.0460216	-0.0399692	-0.0552173	0.108665	0.0100293	FALSE	FALSE	FALSE	FALSE	FALSE	FALSE
10044-12	WNT10A	9.39124	9.33516	9.3749	9.48824	11.3379	11.3701	11.4207	11.3982	-0.0969983	-0.15308	-0.113338	-0.0603087	-0.0280941	0.0224627	FALSE	FALSE	FALSE	FALSE	FALSE	FALSE
10045-47	CUL3	9.59973	9.82536	10.7932	9.82671	9.44253	9.42354	9.5482	9.56262	-0.22698	-0.00135139	0.966528	-0.120095	-0.139088	-0.0144234	FALSE	FALSE	TRUE	FALSE	FALSE	FALSE
10046-55	BIRC2	10.2	10.1663	10.7251	10.0987	10.8012	10.754	10.7015	10.7129	0.10135	0.0675832	0.626364	0.0883525	0.041098	-0.0113914	FALSE	FALSE	TRUE	FALSE	FALSE	FALSE
10047-12	NCF2	8.75221	8.76785	8.9107	8.77479	9.848	10.1105	9.99188	9.96044	-0.0225737	-0.00693503	0.135911	-0.11244	0.150047	0.0314391	FALSE	FALSE	FALSE	FALSE	FALSE	FALSE
10048-7	CBFB	10.3091	10.3603	10.6067	10.3249	10.6315	10.6882	10.7296	10.7103	-0.0157203	0.0354428	0.28182	-0.078749	-0.0221304	0.0192804	FALSE	FALSE	TRUE	FALSE	FALSE	FALSE
10049-112	TERF1	8.90026	8.8157	8.82686	8.89269	9.71545	9.76736	9.71278	9.71063	0.00756845	-0.0769911	-0.0658334	0.004813	0.0567216	0.00215052	FALSE	FALSE	FALSE	FALSE	FALSE	FALSE
10053-5	ILK	13.8154	13.9982	14.9695	13.4555	11.125	11.9547	11.8324	11.7232	0.359892	0.542677	1.51407	-0.598166	0.2315	0.109165	TRUE	TRUE	TRUE	FALSE	TRUE	FALSE
10054-3	GAN	8.21043	8.07868	8.28401	8.22159	9.57894	9.55065	9.58148	9.58308	-0.0111593	-0.142903	0.0624246	-0.00414405	-0.032437	-0.00160194	FALSE	FALSE	FALSE	FALSE	FALSE	FALSE
10056-5	FOXM1	10.3085	10.5282	11.5913	10.2966	9.87836	9.88455	9.94625	10.022	0.0118807	0.231588	1.29473	-0.143594	-0.137399	-0.0756971	FALSE	TRUE	TRUE	FALSE	FALSE	FALSE
10058-1	RAD23A	13.5583	13.9769	14.7257	13.8782	13.3654	13.8837	13.7695	13.961	-0.319891	0.0987548	0.847522	-0.595673	-0.0773026	-0.19155	FALSE	FALSE	TRUE	FALSE	FALSE	FALSE
10063-10	FANCL	8.54805	8.49365	8.56358	8.53683	9.68317	9.70018	9.67983	9.67895	0.0112212	-0.043175	0.026747	0.0042179	0.0212255	0.00087936	FALSE	FALSE	FALSE	FALSE	FALSE	FALSE
10064-12	RBBP9	10.3006	10.305	10.3566	10.3242	11.51	11.5308	11.5302	11.5072	-0.0235992	-0.019202	0.0324352	0.00282246	0.0236216	0.0230363	FALSE	FALSE	FALSE	FALSE	FALSE	FALSE
10069-2	PIN1	9.06259	9.04138	9.40772	9.10826	10.2315	10.1974	10.1504	10.1625	-0.0456772	-0.0668871	0.299458	0.068944	0.0348824	-0.0120718	FALSE	FALSE	TRUE	FALSE	FALSE	FALSE
10070-22	PLCG2	10.3671	10.5104	12.0114	10.2793	10.4733	10.7163	10.5267	10.6233	0.0878247	0.231109	1.73212	-0.150033	0.0930061	-0.0966469	FALSE	TRUE	TRUE	FALSE	FALSE	FALSE
10073-22	TDP1	9.80687	9.76942	10.4001	9.79766	10.5094	10.6002	10.5522	10.5911	0.00921027	-0.0282395	0.602412	-0.0816756	0.00913689	-0.0388419	FALSE	FALSE	TRUE	FALSE	FALSE	FALSE
10074-128	BRD2	9.57837	9.47533	9.47927	9.56796	10.9267	10.9273	10.9292	10.8933	0.0104166	-0.092628	-0.0886818	0.0333651	0.0340303	0.0359007	FALSE	FALSE	FALSE	FALSE	FALSE	FALSE
10075-75	ACBD6	9.32486	10.0216	11.6099	9.35953	8.18041	8.16338	8.14949	8.21868	-0.0346744	0.662066	2.25034	-0.0382778	-0.055306	-0.0691923	FALSE	TRUE	TRUE	FALSE	FALSE	FALSE
10076-1	AP4M1	10.7769	10.9542	11.8297	10.5138	10.9311	10.9813	10.9301	10.9554	0.2631	0.44034	1.31586	-0.0243251	0.0258492	-0.0252867	TRUE	TRUE	TRUE	FALSE	FALSE	FALSE
10078-5	BAG3	9.31447	9.28586	9.17654	9.34983	10.0116	10.0402	10.0276	10.0386	-0.0353641	-0.06397	-0.173289	-0.0269981	0.0015764	-0.0110166	FALSE	FALSE	FALSE	FALSE	FALSE	FALSE
10080-9	EIF2B1	10.3217	10.8415	12.43	10.3356	9.3031	10.0508	10.0993	10.0375	-0.013911	0.505905	2.0944	-0.734451	0.0132874	0.0617507	FALSE	TRUE	TRUE	FALSE	FALSE	FALSE
10081-17	SATB2	9.03727	9.00183	8.95681	9.04139	9.9642	9.80518	9.89178	9.87237	-0.00411298	-0.0395561	-0.0845738	0.0918294	-0.0671909	0.0194089	FALSE	FALSE	FALSE	FALSE	FALSE	FALSE
10082-251	NEFL	9.53119	9.44832	9.12385	9.43338	12.0634	12.0384	11.8969	11.9526	0.0978097	0.014946	-0.309522	0.11087	0.0858452	-0.0556277	FALSE	FALSE	FALSE	FALSE	FALSE	FALSE
10085-25	STAR	10.0716	9.96101	10.3614	10.1085	11.1936	11.2251	11.1677	11.1633	-0.036928	-0.147512	0.25287	0.0303147	0.0618746	0.00442788	FALSE	FALSE	TRUE	FALSE	FALSE	FALSE
10086-39	CBS	10.2247	10.1775	10.3902	10.2331	11.1781	11.1849	11.2752	11.2082	-0.00841504	-0.0556004	0.157027	-0.0301298	-0.023359	0.067015	FALSE	FALSE	FALSE	FALSE	FALSE	FALSE
10087-10	CRYAA	8.38068	8.3001	8.30127	8.36588	9.31967	9.26115	9.28828	9.26655	0.0147925	-0.0657822	-0.0646174	0.0531198	-0.00539772	0.0217277	FALSE	FALSE	FALSE	FALSE	FALSE	FALSE
10088-37	APRT	12.4677	12.9848	14.5402	12.4522	9.90222	9.3912	9.23082	9.71167	0.0155177	0.53263	2.08803	0.190557	-0.320471	-0.480849	FALSE	TRUE	TRUE	TRUE	FALSE	FALSE
10089-7	ASMTL	9.43045	9.45008	10.3855	9.29255	9.39103	9.59488	9.45902	9.51747	0.137901	0.157524	1.09298	-0.126444	0.0774118	-0.0584509	FALSE	FALSE	TRUE	FALSE	FALSE	FALSE
10336-3	STUB1	9.67313	10.0205	11.4252	9.72962	9.04685	9.35997	9.29966	9.41891	-0.0564884	0.290871	1.69554	-0.372056	-0.0589387	-0.119244	FALSE	TRUE	TRUE	FALSE	FALSE	FALSE
10339-48	ENO2	13.2769	13.572	14.7424	13.3129	11.3659	12.1124	12.3551	11.8314	-0.0360029	0.259113	1.42954	-0.465501	0.280971	0.523714	FALSE	TRUE	TRUE	FALSE	TRUE	TRUE
10342-55	PIAS4	8.61985	8.57459	8.74785	8.61875	9.78676	9.78382	9.73301	9.75422	0.00110059	-0.0441605	0.129096	0.0325403	0.0295973	-0.0212047	FALSE	FALSE	FALSE	FALSE	FALSE	FALSE
10344-334	IL10RA	11.6791	11.7961	11.5091	11.6327	11.5992	11.3643	11.4293	11.4714	0.0464056	0.163397	-0.123597	0.127748	-0.107101	-0.042117	FALSE	TRUE	FALSE	FALSE	FALSE	FALSE
10346-5	STAT3	14.7564	15.0702	15.8993	14.4735	13.8076	14.0509	13.6526	13.915	0.282954	0.596693	1.42582	-0.107385	0.135915	-0.262441	TRUE	TRUE	TRUE	FALSE	FALSE	FALSE
10351-51	IRF1	9.7039	9.69331	9.77033	9.74702	10.416	10.3936	10.4171	10.4517	-0.0431145	-0.0537069	0.0233136	-0.0357733	-0.0581213	-0.0346123	FALSE	FALSE	FALSE	FALSE	FALSE	FALSE
10354-57	STAT3	12.7332	12.9117	13.9224	12.4468	12.1677	12.3028	12.1671	12.2761	0.286433	0.464965	1.47567	-0.108364	0.0267084	-0.109011	TRUE	TRUE	TRUE	FALSE	FALSE	FALSE
10356-21	JUN	10.2336	10.174	10.0663	10.2194	11.6735	11.5898	11.5898	11.5858	0.0142091	-0.0454215	-0.153077	0.0877693	0.00402464	0.00402348	FALSE	FALSE	FALSE	FALSE	FALSE	FALSE
10361-25	OAS1	8.7252	8.63536	8.74297	8.72758	9.85066	9.82639	9.85534	9.84376	-0.00238434	-0.0922251	0.0153879	0.00689162	-0.0173745	0.0115716	FALSE	FALSE	FALSE	FALSE	FALSE	FALSE
10362-35	MYC	8.25786	8.19844	8.30964	8.24365	9.79458	9.56434	9.67366	9.63844	0.0142092	-0.045206	0.0659934	0.156142	-0.0740983	0.0352263	FALSE	FALSE	FALSE	FALSE	FALSE	FALSE
10363-13	SMAD3	12.932	13.1995	14.3414	12.8536	12.9323	13.4198	13.241	13.2595	0.0784487	0.345975	1.48781	-0.327175	0.160354	-0.0184699	FALSE	TRUE	TRUE	FALSE	FALSE	FALSE
10364-6	SMAD2	12.8549	13.1878	14.2163	12.5646	11.4068	11.8448	11.6743	11.7536	0.290314	0.623292	1.65172	-0.346708	0.0912099	-0.0792724	TRUE	TRUE	TRUE	FALSE	FALSE	FALSE
10365-132	IL23A|IL12B	9.36632	9.73961	9.54949	9.5691	10.2037	10.4268	10.3998	10.4093	-0.202774	0.170513	-0.0196073	-0.20557	0.0175542	-0.00944143	FALSE	TRUE	FALSE	FALSE	FALSE	FALSE
10366-11	PDGFRA	10.1744	10.0993	9.85673	10.0835	11.189	11.058	11.1172	11.1542	0.0909471	0.0158685	-0.226747	0.0348363	-0.0962319	-0.0369821	FALSE	FALSE	FALSE	FALSE	FALSE	FALSE
10367-62	IL12B|IL12A	7.40259	7.37678	7.37286	7.38457	8.41659	8.32328	8.42059	8.36545	0.0180178	-0.00779135	-0.0117082	0.0511388	-0.0421679	0.055143	FALSE	FALSE	FALSE	FALSE	FALSE	FALSE
10370-21	STAT1	9.86929	10.3915	11.7867	9.74231	9.09144	9.35744	9.05152	9.15785	0.126976	0.649195	2.04438	-0.0664168	0.199593	-0.106332	FALSE	TRUE	TRUE	FALSE	TRUE	FALSE
10372-18	STAT6	12.6243	13.0985	14.1861	12.5437	12.1348	12.2872	12.2822	12.3737	0.0805373	0.554749	1.64236	-0.238892	-0.0865664	-0.091535	FALSE	TRUE	TRUE	FALSE	FALSE	FALSE
10382-1	ANGPTL3	15.7453	15.9679	15.6228	15.852	15.9548	16.3689	16.1568	16.1609	-0.10677	0.11583	-0.229257	-0.206107	0.208032	-0.00409374	FALSE	FALSE	FALSE	FALSE	TRUE	FALSE
10390-21	ZNRF3	8.91618	9.18758	9.76213	8.95971	9.15431	9.14568	9.19032	9.21213	-0.0435342	0.227866	0.802416	-0.0578198	-0.0664543	-0.0218135	FALSE	TRUE	TRUE	FALSE	FALSE	FALSE
10391-1	ANGPTL3	10.8177	11.1853	10.9155	10.9785	11.0733	11.2784	11.017	11.1034	-0.160793	0.206786	-0.0629527	-0.0301477	0.174971	-0.0864564	FALSE	TRUE	FALSE	FALSE	TRUE	FALSE
10396-6	MCL1	7.37504	7.44043	7.27778	7.37417	8.07253	8.2609	7.97324	8.04876	0.000869355	0.0662645	-0.0963878	0.0237753	0.212139	-0.0755217	FALSE	FALSE	FALSE	FALSE	TRUE	FALSE
10398-110	ANKRD1	9.01318	8.95099	8.88142	9.0129	9.78333	9.79563	9.80679	9.74248	0.00027924	-0.0619109	-0.131487	0.0408478	0.0531552	0.0643129	FALSE	FALSE	FALSE	FALSE	FALSE	FALSE
10418-36	STX12	11.7083	12.2338	12.9931	11.5449	11.9304	13.7308	12.7833	12.9285	0.16344	0.688978	1.44826	-0.998114	0.802327	-0.14523	TRUE	TRUE	TRUE	FALSE	TRUE	FALSE
10419-1	SCARA5	12.4167	12.3369	12.0257	12.3114	12.8486	12.7659	12.7883	12.9167	0.105315	0.0255111	-0.285669	-0.068099	-0.150776	-0.128354	FALSE	FALSE	FALSE	FALSE	FALSE	FALSE
10420-30	FAIM	9.48301	9.59255	9.90422	9.47289	10.0971	10.0106	10.0436	10.0084	0.0101157	0.119654	0.431323	0.0886817	0.00215884	0.0351372	FALSE	FALSE	TRUE	FALSE	FALSE	FALSE
10424-31	NPDC1	8.90328	8.75472	8.57927	8.886	9.74601	9.60927	9.67631	9.7151	0.017278	-0.131283	-0.306733	0.0309064	-0.105835	-0.0387967	FALSE	FALSE	FALSE	FALSE	FALSE	FALSE
10425-3	B4GALT5	9.63281	9.54631	9.62643	9.65051	11.1263	11.1812	11.1168	11.121	-0.0176998	-0.104199	-0.0240808	0.00530189	0.060199	-0.00424922	FALSE	FALSE	FALSE	FALSE	FALSE	FALSE
10426-21	GOSR2	7.02348	7.15884	7.1644	7.15583	8.86202	8.73471	8.81233	8.82909	-0.132353	0.00300933	0.0085732	0.0329289	-0.0943808	-0.0167592	FALSE	FALSE	FALSE	FALSE	FALSE	FALSE
10428-1	KIR2DS2	10.657	10.2101	10.0372	10.3116	11.9033	11.7154	11.8211	11.8554	0.345326	-0.101513	-0.274459	0.0479047	-0.139937	-0.0342961	TRUE	FALSE	FALSE	FALSE	FALSE	FALSE
10430-31	SLC3A2	7.01903	6.98584	7.11164	7.0607	8.20897	8.09987	8.20554	8.14873	-0.0416613	-0.074855	0.0509429	0.0602351	-0.048857	0.0568128	FALSE	FALSE	FALSE	FALSE	FALSE	FALSE
10432-3	SHISAL1	6.8716	6.84423	6.7866	6.89724	7.61765	7.66356	7.64132	7.62717	-0.0256432	-0.0530054	-0.110645	-0.00951794	0.0363869	0.0141526	FALSE	FALSE	FALSE	FALSE	FALSE	FALSE
10435-2	AGA	9.17991	9.05961	9.21756	9.17792	9.97599	9.85704	9.99852	9.95216	0.0019913	-0.118304	0.0396379	0.0238324	-0.0951184	0.0463587	FALSE	FALSE	FALSE	FALSE	FALSE	FALSE
10438-19	CSF2RA	9.74668	9.68841	9.67816	9.76752	10.7664	10.7929	10.7941	10.7822	-0.0208401	-0.0791074	-0.0893647	-0.0158159	0.0106896	0.0118911	FALSE	FALSE	FALSE	FALSE	FALSE	FALSE
10439-57	AMY2B	12.0006	11.9868	11.9127	12.1578	12.7155	12.6636	12.9693	13.0573	-0.157257	-0.170991	-0.245147	-0.341803	-0.393723	-0.0880211	FALSE	FALSE	FALSE	FALSE	FALSE	FALSE
10440-26	CLMP	9.7502	9.7497	9.57691	9.83936	10.4143	10.4216	10.4882	10.4922	-0.0891568	-0.0896594	-0.262447	-0.0778912	-0.0705691	-0.00391472	FALSE	FALSE	FALSE	FALSE	FALSE	FALSE
10442-1	TMEM190	7.95536	7.9046	7.83106	8.03782	8.71836	8.54009	8.86784	8.62315	-0.0824622	-0.133219	-0.20676	0.0952117	-0.0830584	0.244685	FALSE	FALSE	FALSE	FALSE	FALSE	TRUE
10445-20	APOM	9.40408	9.53196	9.38694	9.34784	9.76587	9.70364	9.66193	9.68212	0.0562343	0.184118	0.0390964	0.0837494	0.0215272	-0.0201892	FALSE	TRUE	FALSE	FALSE	FALSE	FALSE
10447-18	PABPC3	11.5668	11.771	12.4736	11.5616	11.035	11.4327	11.1279	11.3121	0.00519324	0.209461	0.911977	-0.27714	0.120552	-0.184249	FALSE	TRUE	TRUE	FALSE	FALSE	FALSE
10449-31	SHISA2	11.5378	11.4902	11.3409	11.4846	12.1818	12.1245	12.031	12.0999	0.0532278	0.00562758	-0.143722	0.0819618	0.0246617	-0.0688974	FALSE	FALSE	FALSE	FALSE	FALSE	FALSE
10451-11	NUCB1	10.943	10.9057	10.8232	10.8406	12.6845	12.6187	12.4967	12.531	0.102334	0.0650297	-0.017463	0.15354	0.0877165	-0.0342506	FALSE	FALSE	FALSE	FALSE	FALSE	FALSE
10453-7	CEACAM20	6.32733	6.35138	6.14057	6.32733	7.42206	7.52238	7.38365	7.45533	0	0.0240505	-0.186763	-0.0332625	0.0670538	-0.0716736	FALSE	FALSE	FALSE	FALSE	FALSE	FALSE
10454-99	DNAJC16	9.14517	9.76512	10.9067	8.70009	8.40088	9.53089	8.53164	8.94837	0.445075	1.06503	2.20657	-0.547488	0.582526	-0.416728	TRUE	TRUE	TRUE	FALSE	TRUE	FALSE
10455-196	IL31	8.52474	8.49785	8.53099	8.5588	9.82559	10.0289	10.0817	9.96852	-0.0340658	-0.0609515	-0.0278161	-0.142928	0.0603481	0.113136	FALSE	FALSE	FALSE	FALSE	FALSE	FALSE
10457-3	IL18RAP	8.48059	8.45224	8.54047	8.54767	9.97556	10.0623	9.96258	9.88203	-0.0670775	-0.0954249	-0.0071986	0.0935298	0.180284	0.0805458	FALSE	FALSE	FALSE	FALSE	TRUE	FALSE
10460-1	CHIT1	10.879	10.5598	10.7387	10.9487	11.7072	11.4829	11.8889	11.8203	-0.0696121	-0.388855	-0.209936	-0.113112	-0.337394	0.0686499	FALSE	FALSE	FALSE	FALSE	FALSE	FALSE
10462-14	INSL5	8.27519	8.04985	8.12834	8.2503	9.11842	9.0381	9.20615	9.11452	0.0248949	-0.20045	-0.121963	0.00389883	-0.0764275	0.0916301	FALSE	FALSE	FALSE	FALSE	FALSE	FALSE
10463-23	ALPI	9.40259	9.43692	9.23637	9.40769	10.1775	10.1893	10.1349	10.1721	-0.00510689	0.0292263	-0.17132	0.00549171	0.0172158	-0.0371133	FALSE	FALSE	FALSE	FALSE	FALSE	FALSE
10464-6	ANTXR1	10.1068	10.1949	10.1625	10.1262	10.8684	10.9649	11.1348	11.0995	-0.0193636	0.0686915	0.0363189	-0.231043	-0.134577	0.0353497	FALSE	FALSE	FALSE	FALSE	FALSE	FALSE
10470-34	TXNDC11	8.34873	8.42585	8.13762	8.36194	9.02375	8.95753	8.93467	9.01486	-0.0132156	0.0639015	-0.224319	0.00889697	-0.0573253	-0.0801896	FALSE	FALSE	FALSE	FALSE	FALSE	FALSE
10472-53	TNFRSF14	10.3296	10.3095	10.0997	10.3012	10.8804	10.6605	10.7368	10.7631	0.0284189	0.00837999	-0.201421	0.117296	-0.102607	-0.0263492	FALSE	FALSE	FALSE	FALSE	FALSE	FALSE
10473-2	TFF2	7.41024	7.35755	7.27882	7.39575	8.41954	8.38024	8.39081	8.38111	0.014491	-0.0381963	-0.116931	0.0384286	-0.000868887	0.00970352	FALSE	FALSE	FALSE	FALSE	FALSE	FALSE
10479-18	MMP10	11.3143	11.3582	10.9552	11.4078	12.1236	12.1418	12.0817	12.0911	-0.0934988	-0.0496447	-0.452623	0.0325317	0.0506917	-0.0093638	FALSE	FALSE	FALSE	FALSE	FALSE	FALSE
10480-33	CD59	8.79572	8.78168	8.77742	8.84612	10.8678	10.7763	10.925	10.8355	-0.0504022	-0.0644326	-0.0686988	0.0323215	-0.0591892	0.0895301	FALSE	FALSE	FALSE	FALSE	FALSE	FALSE
10485-56	MAGEA4	5	5.54998	5.25361	5.32912	6.23649	5.80863	6.24496	6.26115	-0.329124	0.220853	-0.0755137	-0.0246621	-0.452527	-0.0161906	FALSE	TRUE	FALSE	FALSE	FALSE	FALSE
10490-3	RPN1	11.7095	11.9159	11.326	11.6535	12.0954	12.2816	11.9538	12.0372	0.0559547	0.262341	-0.327543	0.0581919	0.244317	-0.0834667	FALSE	TRUE	FALSE	FALSE	TRUE	FALSE
10496-11	CLCA1	8.90719	8.92318	9.0594	8.91379	10.5562	10.5802	10.5844	10.5697	-0.00659587	0.00939183	0.145612	-0.0134471	0.0105454	0.014686	FALSE	FALSE	FALSE	FALSE	FALSE	FALSE
10499-1	TMEM106A	7.44211	7.53485	7.92511	7.44626	9.19845	9.42406	9.24234	9.25456	-0.00414211	0.0885975	0.478852	-0.0561112	0.169504	-0.0122211	FALSE	FALSE	TRUE	FALSE	TRUE	FALSE
10505-12	RNF43	9.32148	9.12358	9.06054	9.24317	10.3858	10.3367	10.3396	10.3302	0.0783032	-0.119591	-0.182632	0.0555099	0.00642524	0.00935091	FALSE	FALSE	FALSE	FALSE	FALSE	FALSE
10506-53	PGRMC2	9.58834	9.77758	9.57543	9.62443	10.702	10.8013	10.8096	10.761	-0.0360901	0.153148	-0.0489991	-0.0589699	0.0403719	0.0485873	FALSE	FALSE	FALSE	FALSE	FALSE	FALSE
10507-166	ACRV1	7.44377	7.44004	7.34429	7.45697	8.63081	8.55593	8.5689	8.56415	-0.013198	-0.0169333	-0.112676	0.0666637	-0.00821834	0.00475385	FALSE	FALSE	FALSE	FALSE	FALSE	FALSE
10510-62	SCIMP	7.39575	7.34607	7.29691	7.41447	8.03012	7.97498	8.04521	8.00619	-0.0187255	-0.0684045	-0.117559	0.0239295	-0.031205	0.0390265	FALSE	FALSE	FALSE	FALSE	FALSE	FALSE
10511-10	COL6A3	8.85736	9.52355	8.9952	9.28239	9.544	9.69553	9.64356	9.71528	-0.425034	0.241154	-0.287198	-0.171277	-0.0197493	-0.0717171	FALSE	TRUE	FALSE	FALSE	FALSE	FALSE
10512-13	CSF2RB	7.7761	7.78266	7.58153	7.78463	8.70874	8.76785	8.698	8.73302	-0.00853086	-0.00197624	-0.203105	-0.0242763	0.0348367	-0.035016	FALSE	FALSE	FALSE	FALSE	FALSE	FALSE
10513-13	KCNIP3	8.95303	8.94149	9.16601	9.02098	9.69105	9.79807	9.76603	9.80945	-0.0679476	-0.0794938	0.145025	-0.118401	-0.0113802	-0.0434147	FALSE	FALSE	FALSE	FALSE	FALSE	FALSE
10514-5	PTGDS	13.8604	14.3542	14.1768	14.0176	14.3791	14.4607	14.4719	14.6465	-0.157236	0.336589	0.159164	-0.267397	-0.185747	-0.174607	FALSE	TRUE	FALSE	FALSE	FALSE	FALSE
10521-10	MXRA8	8.78005	8.83415	8.94814	8.88874	9.36763	9.46322	9.6663	9.65857	-0.108696	-0.0545975	0.0593995	-0.290935	-0.195351	0.00772968	FALSE	FALSE	FALSE	FALSE	FALSE	FALSE
10527-22	DHX9	7.57061	7.59096	7.52786	7.59991	8.45697	8.42606	8.46673	8.44128	-0.0292981	-0.0089516	-0.0720568	0.0156861	-0.0152292	0.025447	FALSE	FALSE	FALSE	FALSE	FALSE	FALSE
10528-2	DPEP1	8.10852	8.0348	7.94837	8.10066	9.4477	9.45553	9.43452	9.43921	0.00786212	-0.065864	-0.152297	0.00849561	0.0163242	-0.00468421	FALSE	FALSE	FALSE	FALSE	FALSE	FALSE
10530-8	PSMB6	8.31016	8.27496	8.31741	8.43087	9.28309	9.35909	9.30032	9.31628	-0.120712	-0.15591	-0.113464	-0.0331932	0.042808	-0.0159657	FALSE	FALSE	FALSE	FALSE	FALSE	FALSE
10531-18	NRAS	10.2644	10.5827	10.629	10.4788	10.9335	11.4645	11.3367	11.4796	-0.214327	0.103887	0.150255	-0.546035	-0.0150595	-0.14286	FALSE	FALSE	FALSE	FALSE	FALSE	FALSE
10534-40	PARP1	8.39103	8.33338	8.52188	8.42794	9.62845	9.62251	9.62489	9.6193	-0.0369126	-0.0945623	0.0939387	0.00914258	0.00320601	0.00558352	FALSE	FALSE	FALSE	FALSE	FALSE	FALSE
10535-25	COX6A2	7.07146	7.17188	6.82782	7.3906	7.62863	7.78299	7.69417	7.66534	-0.319137	-0.218722	-0.562782	-0.0367081	0.117654	0.0288371	FALSE	FALSE	FALSE	FALSE	FALSE	FALSE
10539-30	CD99L2	8.97355	8.8936	8.8181	8.91439	10.5553	10.6196	10.5263	10.5363	0.0591687	-0.0207807	-0.0962855	0.0189158	0.0832332	-0.0100907	FALSE	FALSE	FALSE	FALSE	FALSE	FALSE
10546-2	TSPEAR	9.43171	9.42132	9.22159	9.434	10.1106	10.0086	9.98434	10.0039	-0.00229612	-0.0126783	-0.212416	0.106674	0.00462876	-0.0196043	FALSE	FALSE	FALSE	FALSE	FALSE	FALSE
10550-37	BMPR1B	8.53489	8.49925	8.4543	8.54032	9.67701	9.63563	9.58617	9.60881	-0.00543535	-0.0410739	-0.0860225	0.0682056	0.0268182	-0.0226383	FALSE	FALSE	FALSE	FALSE	FALSE	FALSE
10551-7	LAT	10.607	9.69549	10.139	10.1259	10.9637	10.3728	10.8347	10.6291	0.48103	-0.430441	0.0131097	0.334608	-0.256327	0.205584	TRUE	FALSE	FALSE	TRUE	FALSE	TRUE
10552-88	KLRC4	9.00955	9.1714	10.0594	9.02181	9.42731	9.45994	9.4085	9.4248	-0.0122641	0.149586	1.03755	0.00251669	0.0351446	-0.0162932	FALSE	FALSE	TRUE	FALSE	FALSE	FALSE
10553-8	TOR1AIP2	10.9767	10.9229	10.9369	10.9094	11.3729	11.3435	11.3435	11.3275	0.0673392	0.0135016	0.0275249	0.0453686	0.0159915	0.0159875	FALSE	FALSE	FALSE	FALSE	FALSE	FALSE
10554-23	GLB1	4.59096	4.31828	4.42612	4.62059	6.70736	6.56453	6.91827	6.7252	-0.0296252	-0.30231	-0.194462	-0.0178367	-0.160667	0.19307	FALSE	FALSE	FALSE	FALSE	FALSE	TRUE
10557-6	TEX29	9.39318	9.39178	9.79658	9.36982	11.0338	11.0812	11.0582	11.0358	0.0233605	0.0219652	0.42676	-0.00206296	0.0453867	0.0223231	FALSE	FALSE	TRUE	FALSE	FALSE	FALSE
10558-26	PCDH9	11.5721	11.4586	11.5707	11.5597	12.5245	12.2053	12.693	12.6257	0.0124205	-0.101043	0.0110284	-0.101216	-0.420397	0.0672901	FALSE	FALSE	FALSE	FALSE	FALSE	FALSE
10560-1	ITM2C	7.82209	7.80831	7.75216	7.85798	9.12386	9.13686	9.14529	9.1179	-0.0358882	-0.0496684	-0.105818	0.00595995	0.0189592	0.0273878	FALSE	FALSE	FALSE	FALSE	FALSE	FALSE
10561-5	PGLYRP3	9.05447	9.09882	8.99868	9.08667	10.8494	10.8357	10.8617	10.8315	-0.0321984	0.0121517	-0.0879901	0.0179395	0.0042689	0.0302686	FALSE	FALSE	FALSE	FALSE	FALSE	FALSE
10562-42	NETO2	9.04412	9.00885	9.04428	8.96694	10.0232	9.99986	10.1048	10.0704	0.0771829	0.0419105	0.0773443	-0.0471894	-0.0705305	0.0344554	FALSE	FALSE	FALSE	FALSE	FALSE	FALSE
10563-13	LYSMD3	7.20555	7.16992	7.15279	7.22786	8.24555	8.23817	8.2048	8.20994	-0.0223077	-0.0579319	-0.0750647	0.035612	0.0282252	-0.00513798	FALSE	FALSE	FALSE	FALSE	FALSE	FALSE
10565-19	SLITRK3	11.9575	11.7994	11.8848	11.8289	12.189	12.0845	12.3137	12.2983	0.128608	-0.029499	0.0558489	-0.109303	-0.213721	0.0154277	FALSE	FALSE	FALSE	FALSE	FALSE	FALSE
10569-28	MFAP2	9.93089	9.97928	9.95084	10.0286	11.8662	11.937	11.8405	11.8832	-0.0977116	-0.0493146	-0.0777568	-0.0170576	0.0538082	-0.0427553	FALSE	FALSE	FALSE	FALSE	FALSE	FALSE
10571-14	MGAT1	8.28309	8.45613	8.11113	8.36457	8.824	8.78741	8.90313	8.83099	-0.0814841	0.0915597	-0.253438	-0.00698643	-0.0435803	0.0721381	FALSE	FALSE	FALSE	FALSE	FALSE	FALSE
10572-65	CST8	13.0556	12.9532	12.5911	12.999	12.6826	12.6592	12.6695	12.6187	0.0565225	-0.0458622	-0.407962	0.0639378	0.0405508	0.0507708	FALSE	FALSE	FALSE	FALSE	FALSE	FALSE
10574-10	B2M	10.1688	10.0555	10.2161	10.0995	11.5286	11.7038	11.6216	11.6371	0.0693181	-0.0439398	0.116635	-0.108428	0.0667501	-0.0154619	FALSE	FALSE	FALSE	FALSE	FALSE	FALSE
10575-31	PUF60	12.4645	12.686	12.2809	12.353	12.6067	12.8539	12.5104	12.6259	0.111433	0.333013	-0.07218	-0.0191396	0.228011	-0.11545	FALSE	TRUE	FALSE	FALSE	TRUE	FALSE
10576-7	PLXDC2	9.11452	8.9688	8.96923	9.13186	9.75522	9.53333	9.70874	9.69592	-0.0173338	-0.163056	-0.162627	0.0592972	-0.162595	0.0128131	FALSE	FALSE	FALSE	FALSE	FALSE	FALSE
10580-14	SFTA2	8.2293	8.22304	8.14313	8.27006	8.6872	8.6872	8.69836	8.67666	-0.0407622	-0.0470254	-0.126934	0.0105384	0.0105368	0.0216951	FALSE	FALSE	FALSE	FALSE	FALSE	FALSE
10582-36	POMK	8.16138	8.18908	8.0569	8.23984	10.5584	10.8713	10.6111	10.7525	-0.0784533	-0.0507556	-0.182932	-0.194127	0.118742	-0.141409	FALSE	FALSE	FALSE	FALSE	FALSE	FALSE
10583-1	TMEM108	7.86604	7.8716	7.87648	7.91468	8.95303	9.04111	8.99265	8.93251	-0.0486416	-0.043087	-0.0382049	0.0205223	0.108601	0.0601444	FALSE	FALSE	FALSE	FALSE	FALSE	FALSE
10584-7	NDUFS4	10.658	10.1245	10.2773	10.7439	10.9508	10.9696	11.0417	10.8996	-0.0858758	-0.619401	-0.466565	0.0511911	0.0699729	0.142106	FALSE	FALSE	FALSE	FALSE	FALSE	FALSE
10588-39	ST3GAL5	8.19279	8.08746	8.15051	8.2211	9.73064	9.63081	9.68509	9.62315	-0.0283178	-0.133641	-0.0705966	0.10749	0.00766232	0.061939	FALSE	FALSE	FALSE	FALSE	FALSE	FALSE
10589-7	RAET1L	8.4149	8.37851	8.42478	8.43838	8.97871	9.04835	9.01674	8.96694	-0.0234794	-0.0598697	-0.0135927	0.0117725	0.0814125	0.0498058	FALSE	FALSE	FALSE	FALSE	FALSE	FALSE
10600-24	CLGN	12.3734	12.4026	12.1738	12.4342	12.7239	12.899	12.6939	12.9236	-0.0608306	-0.0315465	-0.260423	-0.199689	-0.0246093	-0.229684	FALSE	FALSE	FALSE	FALSE	FALSE	FALSE
10603-1	HTN3	9.76653	10.0351	9.94181	9.88707	9.91049	9.76594	10.1995	10.0569	-0.120539	0.148073	0.0547435	-0.146416	-0.290965	0.14263	FALSE	FALSE	FALSE	FALSE	FALSE	FALSE
10605-22	APMAP	7.1918	7	6.90929	7.08002	8.12928	7.84485	7.98584	7.93899	0.111781	-0.0800185	-0.170733	0.190292	-0.0941375	0.0468504	FALSE	FALSE	FALSE	TRUE	FALSE	FALSE
10606-34	TOR1AIP1	11.4975	11.7931	11.2682	11.5116	11.8855	12.3071	12.0626	12.1277	-0.0141018	0.28151	-0.243386	-0.242198	0.179387	-0.0651182	FALSE	TRUE	FALSE	FALSE	TRUE	FALSE
10608-9	HTN1	8.87836	8.78382	8.67383	8.95884	9.7705	9.69435	9.62899	9.64422	-0.0804852	-0.175026	-0.285015	0.126282	0.050135	-0.0152272	FALSE	FALSE	FALSE	FALSE	FALSE	FALSE
10612-18	PLOD3	10.9961	10.8827	10.849	10.8426	11.7803	11.7261	11.439	11.5356	0.153534	0.0401305	0.00639957	0.244727	0.190502	-0.0965517	FALSE	FALSE	FALSE	TRUE	TRUE	FALSE
10613-33	GOLM2	10.7007	10.8645	10.4537	10.7171	11.7872	11.7832	11.7373	11.6687	-0.0163768	0.14741	-0.26336	0.11846	0.114494	0.0686191	FALSE	FALSE	FALSE	FALSE	FALSE	FALSE
10615-18	MPZ	10.2427	10.406	10.3208	10.2459	10.5568	10.6679	11.0001	10.7877	-0.00321141	0.160126	0.0748531	-0.230864	-0.119709	0.21248	FALSE	FALSE	FALSE	FALSE	FALSE	TRUE
10616-67	PODXL2	8.71973	8.62826	8.46597	8.6851	9.1316	9.30298	9.18016	9.18438	0.0346319	-0.0568437	-0.219125	-0.0527797	0.1186	-0.00422427	FALSE	FALSE	FALSE	FALSE	FALSE	FALSE
10618-190	LRP2	8.61655	8.58532	8.77741	8.72826	10.1033	10.1302	10.0747	10.093	-0.111712	-0.142938	0.0491495	0.0102665	0.0371624	-0.0183454	FALSE	FALSE	FALSE	FALSE	FALSE	FALSE
10620-21	MSMB	12.5457	11.8766	12.0156	12.5017	12.9791	12.5433	13.0855	12.936	0.0439516	-0.625064	-0.486144	0.043164	-0.392642	0.149533	FALSE	FALSE	FALSE	FALSE	FALSE	FALSE
10621-26	PRR16	8.48985	8.74399	9.58541	8.69836	8.77347	8.812	8.82972	8.90839	-0.208509	0.0456354	0.887048	-0.134924	-0.0963939	-0.0786704	FALSE	FALSE	TRUE	FALSE	FALSE	FALSE
10623-19	MUC1	8.24888	8.26397	8.26749	8.26866	9.49745	9.40407	9.42173	9.40684	-0.0197826	-0.00468568	-0.00117015	0.0906099	-0.00276964	0.014885	FALSE	FALSE	FALSE	FALSE	FALSE	FALSE
10624-45	SPINK13	7.86604	7.82655	7.78103	7.83731	9.13109	9.05934	9.07334	9.0493	0.0287299	-0.0107642	-0.0562826	0.0817812	0.01004	0.0240342	FALSE	FALSE	FALSE	FALSE	FALSE	FALSE
10626-116	ST6GALNAC3	10.1639	10.225	10.356	10.3081	10.8746	10.9368	10.9651	10.9658	-0.14421	-0.0831482	0.0478448	-0.0911871	-0.0290008	-0.000645249	FALSE	FALSE	FALSE	FALSE	FALSE	FALSE
10627-87	APLP2	10.3083	10.3541	10.9894	10.2434	12.3624	12.2863	12.1394	12.1815	0.064927	0.11067	0.746019	0.180943	0.104787	-0.0421419	FALSE	FALSE	TRUE	TRUE	FALSE	FALSE
10630-5	HTATIP2	9.64962	9.77902	10.5221	9.59395	10.1572	10.2318	10.1559	10.1902	0.0556642	0.185072	0.928104	-0.0329745	0.0416375	-0.0342534	FALSE	TRUE	TRUE	FALSE	FALSE	FALSE
10631-9	PGRMC2	9.72212	9.74945	9.5009	9.702	10.6445	10.6156	10.5738	10.5957	0.020125	0.0474509	-0.201094	0.0487635	0.0198582	-0.0219348	FALSE	FALSE	FALSE	FALSE	FALSE	FALSE
10636-1	CD200R1	8.19918	8.32508	8.46601	8.20114	8.78398	8.74079	8.79652	8.78136	-0.00196218	0.123937	0.26487	0.0026207	-0.040568	0.0151651	FALSE	FALSE	TRUE	FALSE	FALSE	FALSE
10637-50	ELAPOR1	7.82146	7.77314	7.64205	7.81121	8.2914	8.24743	8.45718	8.37374	0.010241	-0.0380749	-0.169164	-0.0823342	-0.126302	0.0834401	FALSE	FALSE	FALSE	FALSE	FALSE	FALSE
10638-1	TINF2	6.83162	6.80929	6.70044	6.78529	7.88448	7.82972	7.84925	7.82082	0.046335	0.0239967	-0.0848499	0.0636586	0.008905	0.0284314	FALSE	FALSE	FALSE	FALSE	FALSE	FALSE
10643-16	OLFM3	10.5265	10.4067	10.5495	10.4969	13.2001	13.0841	13.1156	13.1313	0.0296455	-0.0901186	0.0526933	0.0687131	-0.0472901	-0.0157154	FALSE	FALSE	FALSE	FALSE	FALSE	FALSE
10647-18	ASCC1	10.2678	10.2997	10.5322	10.2365	10.9122	10.8693	10.8871	10.8694	0.0313475	0.063228	0.295677	0.0427761	-0.000115828	0.0176533	FALSE	FALSE	TRUE	FALSE	FALSE	FALSE
10663-42	INSIG1	8.15583	8.19081	8.14364	8.19229	9.06636	8.92733	8.98456	8.99124	-0.0364626	-0.00148121	-0.0486545	0.0751199	-0.0639052	-0.00667954	FALSE	FALSE	FALSE	FALSE	FALSE	FALSE
10666-7	GNPTG	9.6226	9.68326	9.5987	9.62242	9.95041	9.92058	9.89406	9.97928	0.000183025	0.0608396	-0.0237212	-0.0288722	-0.0587068	-0.0852253	FALSE	FALSE	FALSE	FALSE	FALSE	FALSE
10667-78	C1orf185	7.25077	7.15684	7.13494	7.24031	8.10224	8.16189	8.15658	8.11478	0.0104578	-0.0834728	-0.105376	-0.0125453	0.0471042	0.0417989	FALSE	FALSE	FALSE	FALSE	FALSE	FALSE
10668-5	STX4	11.0141	11.8071	12.6048	10.8398	10.9707	12.8393	11.8359	12.1622	0.174257	0.967217	1.76497	-1.19155	0.677079	-0.326286	TRUE	TRUE	TRUE	FALSE	TRUE	FALSE
10670-26	SEMA3E	5.17393	5.12087	5.05092	5.25927	6.30012	6.3336	6.29553	6.38888	-0.0853456	-0.138406	-0.20835	-0.0887546	-0.0552826	-0.0933533	FALSE	FALSE	FALSE	FALSE	FALSE	FALSE
10672-75	SFTPB	7.81762	7.59876	7.28863	7.86975	8.30879	7.93369	8.05903	8.15026	-0.0521248	-0.270986	-0.581122	0.158539	-0.216565	-0.0912229	FALSE	FALSE	FALSE	FALSE	FALSE	FALSE
10675-223	TMX2	7.28817	7.22448	7.01339	7.23266	7.61102	7.25219	7.4826	7.49586	0.0555132	-0.00817674	-0.219272	0.11517	-0.243663	-0.0132555	FALSE	FALSE	FALSE	FALSE	FALSE	FALSE
10677-9	NDUFB4	11.4339	11.59	10.9254	11.31	11.4079	10.9365	11.0538	11.1396	0.12391	0.279992	-0.384586	0.268237	-0.203125	-0.0857915	FALSE	TRUE	FALSE	TRUE	FALSE	FALSE
10693-43	KLRG2	8.50859	8.55209	8.79231	8.61618	9.1166	9.27158	9.34714	9.21917	-0.107594	-0.0640923	0.176133	-0.102565	0.0524111	0.127972	FALSE	FALSE	TRUE	FALSE	FALSE	FALSE
10695-12	WFDC10B	8.07093	8.04166	8.02125	8.07307	9.1533	9.15355	9.13173	9.18636	-0.00214447	-0.0314122	-0.0518166	-0.0330632	-0.0328113	-0.0546337	FALSE	FALSE	FALSE	FALSE	FALSE	FALSE
10699-52	LRP1	8.10224	8.06931	8.35662	8.12153	8.74349	8.6489	8.74916	8.70701	-0.0192953	-0.0522229	0.23509	0.0364741	-0.0581188	0.04215	FALSE	FALSE	TRUE	FALSE	FALSE	FALSE
10700-10	IGSF11	8.2114	8.32011	8.2038	8.1644	8.98641	9.10053	9.08161	9.19229	0.0469975	0.155709	0.0393984	-0.205882	-0.091765	-0.110683	FALSE	FALSE	FALSE	FALSE	FALSE	FALSE
10702-1	COL28A1	12.109	12.2892	11.9888	12.1488	12.6975	12.691	12.5877	12.7323	-0.0397155	0.140402	-0.15992	-0.0348275	-0.0413146	-0.144625	FALSE	FALSE	FALSE	FALSE	FALSE	FALSE
10703-203	SUDS3	9.0983	9.06151	9.03395	9.08188	10.4196	10.3225	10.3051	10.3286	0.0164125	-0.020377	-0.0479345	0.0910815	-0.00607395	-0.023482	FALSE	FALSE	FALSE	FALSE	FALSE	FALSE
10704-91	IRAG2	6.8505	6.8691	6.72983	6.93428	7.49825	7.63118	7.59204	7.61471	-0.0837812	-0.0651833	-0.204455	-0.116459	0.0164672	-0.0226673	FALSE	FALSE	FALSE	FALSE	FALSE	FALSE
10705-14	ST6GALNAC3	7.61471	7.6388	7.54416	7.61618	8.82018	8.83668	8.79602	8.77446	-0.00147139	0.0226159	-0.0720219	0.0457213	0.0622236	0.0215627	FALSE	FALSE	FALSE	FALSE	FALSE	FALSE
10708-3	GNRH2	7.69836	7.84203	7.67313	7.74012	8.58646	8.60177	8.61195	8.61545	-0.0417606	0.101912	-0.0669864	-0.0289812	-0.013675	-0.00349936	FALSE	FALSE	FALSE	FALSE	FALSE	FALSE
10710-23	ZPBP2	6.05745	6.03672	5.97154	6.05961	6.89118	6.95244	6.96287	6.94953	-0.00216458	-0.0228922	-0.0880754	-0.0583588	0.00290936	0.013335	FALSE	FALSE	FALSE	FALSE	FALSE	FALSE
10713-151	CD300LB	6.8679	6.89117	6.76487	6.90328	7.44045	7.4392	7.51136	7.46189	-0.0353829	-0.0121053	-0.138408	-0.0214347	-0.0226884	0.0494682	FALSE	FALSE	FALSE	FALSE	FALSE	FALSE
10714-7	ACE	8.83668	8.79425	8.93061	8.90509	9.84565	9.70873	9.93219	9.91334	-0.0684045	-0.110833	0.0255193	-0.0676914	-0.204612	0.0188495	FALSE	FALSE	FALSE	FALSE	FALSE	FALSE
10716-35	PSMD5	9.21383	9.05473	8.98778	9.12903	9.83936	9.77701	9.79276	9.80977	0.0848079	-0.0743001	-0.141245	0.0295932	-0.032762	-0.017012	FALSE	FALSE	FALSE	FALSE	FALSE	FALSE
10721-76	HSPA1A	12.5617	12.8515	12.2066	12.6161	13.1839	13.3592	13.3473	13.3423	-0.0543956	0.235385	-0.409531	-0.158413	0.0169034	0.00499637	FALSE	TRUE	FALSE	FALSE	FALSE	FALSE
10722-13	SYK	12.0217	12.3648	13.4223	11.9173	11.0509	11.268	11.2026	11.2473	0.104483	0.447563	1.50508	-0.196397	0.0206812	-0.0446901	FALSE	TRUE	TRUE	FALSE	FALSE	FALSE
10731-10	HS3ST5	10.9937	10.8775	10.9131	10.9671	12.9033	13.0686	12.9979	12.9822	0.0266347	-0.0896083	-0.0539344	-0.0789309	0.086426	0.0157269	FALSE	FALSE	FALSE	FALSE	FALSE	FALSE
10734-339	GAL3ST2	10.0588	10.2867	9.81078	10.1463	10.3112	9.90109	10.1469	10.185	-0.0875106	0.140412	-0.335529	0.126181	-0.283906	-0.0381236	FALSE	FALSE	FALSE	FALSE	FALSE	FALSE
10737-96	SERPINB1	12.6615	12.5376	13.2193	12.5815	13.1399	13.8512	13.3845	13.5489	0.0799598	-0.0439077	0.637781	-0.409011	0.302277	-0.164453	FALSE	FALSE	TRUE	FALSE	TRUE	FALSE
10738-11	FBLN5	14.2685	14.1069	13.7251	14.3353	13.1466	12.9582	12.8225	13.0056	-0.0667948	-0.228349	-0.610216	0.140992	-0.0473932	-0.183075	FALSE	FALSE	FALSE	FALSE	FALSE	FALSE
10741-22	CSF1	5.97728	6.18884	5.88248	5.97957	7.27891	7.58833	7.43086	7.35315	-0.00228818	0.209268	-0.0970929	-0.0742328	0.235182	0.0777136	FALSE	TRUE	FALSE	FALSE	TRUE	FALSE
10743-13	SLITRK1	11.6093	11.9335	11.3505	11.4536	12.048	12.3773	11.9896	11.9774	0.155738	0.479926	-0.103029	0.0705869	0.399915	0.0121309	FALSE	TRUE	FALSE	FALSE	TRUE	FALSE
10746-24	DKK3	10.6693	10.693	10.4499	10.6849	11.1076	10.9206	11.0204	11.2457	-0.0155959	0.0080659	-0.235008	-0.138062	-0.32511	-0.22532	FALSE	FALSE	FALSE	FALSE	FALSE	FALSE
10748-216	PCDHB2	9.0542	9.00436	8.92078	9.0129	9.32328	9.15507	9.2516	9.25503	0.0412935	-0.00854537	-0.0921228	0.0682514	-0.0999582	-0.00343135	FALSE	FALSE	FALSE	FALSE	FALSE	FALSE
10749-18	HSPA1A	11.27	11.3547	11.0768	11.3307	12.196	12.6028	12.2813	12.4679	-0.0606896	0.0240565	-0.253844	-0.271862	0.134854	-0.18665	FALSE	FALSE	FALSE	FALSE	FALSE	FALSE
10752-8	CDYL2	8.71905	8.702	8.63571	8.66391	9.07948	8.98669	9.04056	8.9542	0.0551327	0.0380854	-0.0282081	0.125288	0.0324972	0.0863648	FALSE	FALSE	FALSE	FALSE	FALSE	FALSE
10753-31	ADAM7	8.82528	8.78332	8.88338	8.78725	10.2576	10.2211	10.3562	10.3162	0.0380272	-0.00392927	0.0961292	-0.0585448	-0.0950651	0.0400063	FALSE	FALSE	FALSE	FALSE	FALSE	FALSE
10754-113	PROK2	11.0983	11.0276	10.8245	11.1404	12.4771	12.4026	12.0702	12.1203	-0.042151	-0.112823	-0.315981	0.356798	0.282323	-0.0500741	FALSE	FALSE	FALSE	TRUE	TRUE	FALSE
10756-34	UCN3	9.75422	9.87419	10.3748	9.63554	9.6886	9.98456	9.89193	9.86078	0.118683	0.23865	0.739284	-0.172177	0.12378	0.0311551	FALSE	TRUE	TRUE	FALSE	FALSE	FALSE
10758-2	KERA	10.8862	10.7724	10.7695	10.8742	11.0062	10.9693	10.9841	10.9659	0.0119409	-0.101816	-0.104698	0.0402573	0.00338238	0.018152	FALSE	FALSE	FALSE	FALSE	FALSE	FALSE
10760-107	GRIA4	11.3451	11.1205	10.949	11.3861	11.1997	11.2943	11.1638	11.1039	-0.04095	-0.265624	-0.437031	0.0957903	0.190385	0.0598317	FALSE	FALSE	FALSE	FALSE	TRUE	FALSE
10761-5	TMED2	9.02514	9.01931	8.96333	9.07093	10.1662	10.0986	10.1035	10.105	-0.0457864	-0.0516133	-0.107598	0.0611713	-0.00637308	-0.00151247	FALSE	FALSE	FALSE	FALSE	FALSE	FALSE
10762-2	KLRG2	9.51905	9.39328	9.21335	9.47857	8.80768	8.92793	8.79405	8.80929	0.0404791	-0.0852849	-0.26522	-0.00160889	0.11864	-0.0152348	FALSE	FALSE	FALSE	FALSE	FALSE	FALSE
10767-52	ADGRG2	8.90959	8.8805	8.9245	8.91976	10.2859	10.2441	10.3098	10.311	-0.0101641	-0.0392558	0.00474364	-0.025089	-0.0668955	-0.00119393	FALSE	FALSE	FALSE	FALSE	FALSE	FALSE
10772-21	CSGALNACT2	7.95245	7.93251	7.95883	8.01179	9.16692	8.93634	8.978	9.02126	-0.0593363	-0.0792764	-0.0529553	0.145659	-0.0849142	-0.0432626	FALSE	FALSE	FALSE	FALSE	FALSE	FALSE
10780-10	RAB3D	7.08108	7.09223	6.99433	7.11061	8.06232	7.99064	8.00675	8.02181	-0.0295299	-0.0183876	-0.116282	0.0405032	-0.0311719	-0.0150664	FALSE	FALSE	FALSE	FALSE	FALSE	FALSE
10781-19	CLEC4G	12.0964	12.0203	12.5413	12.1194	14.066	14.1227	14.0804	14.0594	-0.0230418	-0.0991576	0.421838	0.00662689	0.0633073	0.0210385	FALSE	FALSE	TRUE	FALSE	FALSE	FALSE
10785-8	LRRC52	8.85767	8.82112	8.95714	8.82591	9.61747	9.48431	9.82272	9.68895	0.0317572	-0.00479692	0.131227	-0.0714822	-0.204642	0.133771	FALSE	FALSE	FALSE	FALSE	FALSE	FALSE
10798-4	CD300E	8.79928	8.77363	8.85081	8.80961	13.5669	13.3391	13.5876	13.4828	-0.0103258	-0.0359736	0.0412018	0.0841387	-0.143712	0.104769	FALSE	FALSE	FALSE	FALSE	FALSE	FALSE
10800-15	SERPINH1	10.374	11.4195	12.7765	10.2497	9.60733	9.76824	9.84493	9.71596	0.124247	1.16974	2.52681	-0.108632	0.0522769	0.128972	FALSE	TRUE	TRUE	FALSE	FALSE	FALSE
10801-11	EFNA2	11.061	11.1795	11.048	11.1379	11.9487	12.0127	12.0397	12.0267	-0.0769216	0.0416139	-0.0898791	-0.0780717	-0.0139844	0.0130069	FALSE	FALSE	FALSE	FALSE	FALSE	FALSE
10803-22	HSPA1A	11.3913	11.474	11.0756	11.4168	12.0733	12.3	12.0863	12.1793	-0.0255002	0.0571613	-0.341162	-0.105949	0.120675	-0.0929712	FALSE	FALSE	FALSE	FALSE	FALSE	FALSE
10809-14	KLRB1	8.02791	8.09117	7.95588	8.16792	8.93958	8.97727	9.00575	9.02763	-0.140014	-0.0767491	-0.212036	-0.0880504	-0.0503589	-0.0218811	FALSE	FALSE	FALSE	FALSE	FALSE	FALSE
10814-7	CD1A	9.54361	9.60972	9.2781	9.57648	9.81346	9.68203	9.65607	9.72451	-0.0328725	0.0332405	-0.298386	0.0889467	-0.042485	-0.0684467	FALSE	FALSE	FALSE	FALSE	FALSE	FALSE
10815-2	HABP4	8.21286	8.10355	8.29806	8.18686	9.18537	9.08667	9.16491	9.11816	0.026004	-0.0833076	0.111199	0.0672086	-0.0314956	0.0467431	FALSE	FALSE	FALSE	FALSE	FALSE	FALSE
10816-150	PILRA	8.98812	9.10288	10.0517	11.5511	10.1568	10.1941	11.0295	10.2691	-2.56297	-2.44821	-1.49937	-0.112285	-0.0749856	0.760354	FALSE	FALSE	FALSE	FALSE	FALSE	TRUE
10817-26	TOMM20L	11.4597	11.3975	11.1335	11.3409	11.7562	11.3883	11.5108	11.5485	0.118832	0.0565535	-0.207448	0.207738	-0.160146	-0.0376797	FALSE	FALSE	FALSE	TRUE	FALSE	FALSE
10818-36	SMPD1	10.4289	10.0578	9.74827	10.1672	10.9528	10.4986	10.4437	10.5718	0.261716	-0.109396	-0.418898	0.381061	-0.0731048	-0.128033	TRUE	FALSE	FALSE	TRUE	FALSE	FALSE
10819-108	FBLN1	12.0782	12.322	12.2129	12.1737	12.2463	12.2191	12.2113	12.4563	-0.0955263	0.148318	0.0392606	-0.210012	-0.237143	-0.244953	FALSE	FALSE	FALSE	FALSE	FALSE	FALSE
10825-12	VSIG10	9.10748	9.11829	9.15544	9.1249	9.19279	9.30058	9.31194	9.27775	-0.0174181	-0.00661012	0.0305456	-0.0849664	0.0228276	0.0341915	FALSE	FALSE	FALSE	FALSE	FALSE	FALSE
10827-67	LINGO3	7.5947	7.52552	7.5395	7.59246	8.29416	8.24484	8.3593	8.29646	0.00224079	-0.0669388	-0.0529543	-0.00229619	-0.0516184	0.0628433	FALSE	FALSE	FALSE	FALSE	FALSE	FALSE
10830-5	EFCAB14	8.22014	8.17966	8.13237	8.23458	9.33383	9.39178	9.31277	9.33069	-0.0144415	-0.0549182	-0.102209	0.00313338	0.0610866	-0.0179237	FALSE	FALSE	FALSE	FALSE	FALSE	FALSE
10832-24	B4GALT6	9.43692	9.44491	9.66958	9.46862	10.1005	10.2073	10.5931	10.3576	-0.0317043	-0.0237133	0.200951	-0.257021	-0.150294	0.235595	FALSE	FALSE	TRUE	FALSE	FALSE	TRUE
10833-64	HHIP	9.51195	9.49908	9.52493	9.53761	10.0055	9.93469	10.1183	10.0704	-0.0256564	-0.0385288	-0.0126741	-0.0649051	-0.1357	0.04796	FALSE	FALSE	FALSE	FALSE	FALSE	FALSE
10835-25	A4GNT	9.24698	9.16916	8.93914	9.14287	9.93737	10.1682	9.9993	10.0532	0.104105	0.0262918	-0.203736	-0.115873	0.114941	-0.053952	FALSE	FALSE	FALSE	FALSE	FALSE	FALSE
10842-7	GCNT4	9.00534	8.96145	8.88996	8.98043	11.0995	10.9366	11.0149	10.9683	0.0249186	-0.0189756	-0.0904655	0.131173	-0.0317069	0.0466203	FALSE	FALSE	FALSE	FALSE	FALSE	FALSE
10847-1	SIGLEC15	9.95667	9.99527	9.75489	9.9737	10.6925	10.5989	10.5873	10.6332	-0.0170308	0.0215742	-0.218811	0.0593514	-0.0342484	-0.0458832	FALSE	FALSE	FALSE	FALSE	FALSE	FALSE
10848-137	BTNL3	8.45615	8.42227	8.28563	8.44708	9.14185	9.23554	9.15962	9.17916	0.00906581	-0.0248083	-0.16145	-0.037311	0.0563729	-0.0195436	FALSE	FALSE	FALSE	FALSE	FALSE	FALSE
10851-77	EBI3	13.7266	13.3073	13.0876	13.6182	14.124	13.7759	14.0793	13.8875	0.108421	-0.310944	-0.530572	0.236516	-0.111522	0.191879	FALSE	FALSE	FALSE	TRUE	FALSE	TRUE
10852-114	HNRNPDL	13.6422	14.1156	15.3463	13.5516	13.1553	14.4534	13.9355	14.0175	0.0906125	0.564073	1.79478	-0.86227	0.435849	-0.0820408	FALSE	TRUE	TRUE	FALSE	TRUE	FALSE
10854-15	GCNT4	11.1911	11.1319	11.1576	11.1298	11.5915	11.3525	11.3816	11.4139	0.061261	0.00214908	0.0277839	0.177583	-0.0614407	-0.0322683	FALSE	FALSE	FALSE	TRUE	FALSE	FALSE
10855-55	PLXNB2	11.6726	11.8676	11.5618	11.7386	12.5128	12.5126	12.4144	12.6217	-0.0659104	0.129003	-0.176794	-0.10892	-0.109073	-0.207315	FALSE	FALSE	FALSE	FALSE	FALSE	FALSE
10866-60	PPP4R3A	12.2204	12.3678	12.6136	12.3834	12.9286	13.0903	12.9631	13.0722	-0.162969	-0.0155947	0.230195	-0.143607	0.0181176	-0.109119	FALSE	FALSE	TRUE	FALSE	FALSE	FALSE
10870-32	SPAST	13.5122	13.9194	14.8526	13.2432	12.7407	14.0899	13.4418	13.5368	0.268949	0.676115	1.60934	-0.79604	0.553173	-0.0950176	TRUE	TRUE	TRUE	FALSE	TRUE	FALSE
10876-300	BRAT1	9.22689	9.18995	9.2086	9.20433	11.2035	11.0703	11.2075	11.1371	0.0225672	-0.014379	0.00427344	0.0664764	-0.0667336	0.0704756	FALSE	FALSE	FALSE	FALSE	FALSE	FALSE
10880-38	FAM163B	11.3734	11.585	12.3752	11.3404	11.7836	11.7294	11.6886	11.7142	0.0329481	0.244608	1.03479	0.0693687	0.0152267	-0.0256354	FALSE	TRUE	TRUE	FALSE	FALSE	FALSE
10882-12	DSC1	9.56739	9.4739	9.4816	9.51688	11.4854	11.1833	11.2904	11.2932	0.0505038	-0.0429774	-0.0352852	0.192135	-0.109917	-0.0028018	FALSE	FALSE	FALSE	TRUE	FALSE	FALSE
10885-36	C6orf89	10.3617	10.3834	10.4366	10.3717	10.7312	10.8065	10.7923	10.773	-0.00994326	0.0117527	0.064945	-0.0417402	0.0334947	0.0193494	FALSE	FALSE	FALSE	FALSE	FALSE	FALSE
10889-2	MRAP2	10.168	10.4964	11.2924	10.0443	10.0226	10.0743	10.1154	10.1046	0.123788	0.452096	1.24811	-0.0819535	-0.030258	0.0107683	FALSE	TRUE	TRUE	FALSE	FALSE	FALSE
10890-135	LCTL	9.6204	9.57657	9.48412	9.61195	10.9598	10.8303	10.8286	10.8379	0.00845619	-0.0353812	-0.127829	0.12192	-0.0075885	-0.00929647	FALSE	FALSE	FALSE	FALSE	FALSE	FALSE
10892-8	OSMR	10.4102	10.3267	10.3643	10.4008	12.2892	12.0795	12.201	12.1932	0.00946661	-0.0741194	-0.0364744	0.0960563	-0.113688	0.00780352	FALSE	FALSE	FALSE	FALSE	FALSE	FALSE
10894-25	SCGN	7.49105	7.48744	7.47735	7.55459	9.03232	8.97197	9.03026	9.04767	-0.0635375	-0.0671508	-0.0772374	-0.015348	-0.0756953	-0.0174073	FALSE	FALSE	FALSE	FALSE	FALSE	FALSE
10895-28	TMPRSS11B	9.29989	9.356	9.20823	9.3505	10.2822	10.3204	10.3171	10.2716	-0.0506024	0.00550398	-0.14227	0.010582	0.048825	0.0455425	FALSE	FALSE	FALSE	FALSE	FALSE	FALSE
10900-272	STMN2	10.4874	11.0158	11.7536	10.6382	10.3797	10.8942	10.523	10.8342	-0.150726	0.377669	1.11543	-0.454452	0.0600915	-0.31114	FALSE	TRUE	TRUE	FALSE	FALSE	FALSE
10902-53	ASPRV1	8.48099	8.8112	8.79863	8.6858	9.6193	9.84447	9.78789	9.8181	-0.204808	0.125404	0.112826	-0.1988	0.0263675	-0.0302109	FALSE	FALSE	FALSE	FALSE	FALSE	FALSE
10903-50	STX8	12.1242	12.9305	13.941	11.9205	12.4425	14.2635	13.1845	13.3328	0.203721	1.01003	2.02055	-0.890277	0.930712	-0.148288	TRUE	TRUE	TRUE	FALSE	TRUE	FALSE
10907-116	NTM	13.1698	13.1692	12.9514	13.1247	13.5521	13.8344	13.9839	13.8432	0.0451135	0.044548	-0.173305	-0.291146	-0.0088131	0.140663	FALSE	FALSE	FALSE	FALSE	FALSE	FALSE
10908-2	GALNT13	9.65249	9.72204	9.62525	9.67666	10.8761	10.9115	10.9261	10.9051	-0.0241758	0.0453767	-0.0514133	-0.0289529	0.00637813	0.0210199	FALSE	FALSE	FALSE	FALSE	FALSE	FALSE
10910-6	CEACAM4	9.12619	9.1179	9.11569	9.17542	9.2635	9.32643	9.25918	9.31424	-0.0492366	-0.0575221	-0.0597372	-0.0507394	0.0121861	-0.0550623	FALSE	FALSE	FALSE	FALSE	FALSE	FALSE
10916-44	PLA2R1	11.6119	11.5357	11.4963	11.692	11.6724	11.71	11.9285	11.8434	-0.0801018	-0.156363	-0.195787	-0.17099	-0.133341	0.0851145	FALSE	FALSE	FALSE	FALSE	FALSE	FALSE
10917-40	GNGT2	8.33092	8.33204	8.26702	8.32508	9.34917	9.39874	9.39403	9.37112	0.00583633	0.00695585	-0.0580598	-0.0219526	0.0276205	0.0229088	FALSE	FALSE	FALSE	FALSE	FALSE	FALSE
10924-258	CYB5D2	6.11894	6.15381	6.09369	6.16189	6.8189	6.87467	6.92006	6.94369	-0.0429466	-0.00808235	-0.0681993	-0.124785	-0.0690162	-0.0236319	FALSE	FALSE	FALSE	FALSE	FALSE	FALSE
10933-107	CALN1	9.87513	9.837	9.69896	9.85331	11.7248	11.6223	11.66	11.6756	0.0218254	-0.0163144	-0.154346	0.049208	-0.053255	-0.0155638	FALSE	FALSE	FALSE	FALSE	FALSE	FALSE
10938-13	CD58	10.1201	10.1722	10.0899	10.1218	11.2965	11.3166	11.2997	11.2852	-0.00168426	0.0503849	-0.0318881	0.0112864	0.0313818	0.0144843	FALSE	FALSE	FALSE	FALSE	FALSE	FALSE
10939-16	PLEKHA4	8.1634	8.10747	8.12464	8.15482	9.22062	9.10578	9.17392	9.16867	0.00857999	-0.0473441	-0.0301799	0.051948	-0.0628945	0.00524338	FALSE	FALSE	FALSE	FALSE	FALSE	FALSE
10940-25	SRL	9.5306	9.65928	9.45776	9.63536	10.6558	10.6072	10.8387	10.7637	-0.104754	0.0239254	-0.177594	-0.107911	-0.156521	0.074942	FALSE	FALSE	FALSE	FALSE	FALSE	FALSE
10945-11	STX6	11.4483	11.705	12.189	11.3778	11.283	11.3007	11.2356	11.2864	0.0705158	0.32715	0.811227	-0.00335403	0.0143391	-0.0507627	FALSE	TRUE	TRUE	FALSE	FALSE	FALSE
10948-14	PLD3	8.57061	8.63588	8.4863	8.49185	9.11972	8.78528	8.73403	8.84987	0.0787616	0.144022	-0.0055522	0.269845	-0.0645947	-0.115844	FALSE	FALSE	FALSE	TRUE	FALSE	FALSE
10949-59	RPLP2	8.64854	8.72262	8.54727	8.6489	9.31447	9.26303	9.2635	9.25408	-0.000359461	0.0737246	-0.101623	0.0603862	0.00894994	0.00941787	FALSE	FALSE	FALSE	FALSE	FALSE	FALSE
10953-14	CLEC2A	8.91229	8.83004	8.70252	8.92867	9.29989	9.39864	9.39135	9.40131	-0.0163758	-0.0986279	-0.22615	-0.101411	-0.00266942	-0.0099552	FALSE	FALSE	FALSE	FALSE	FALSE	FALSE
10955-4	CLEC10A	8.59059	8.59301	8.44315	8.62352	9.27775	9.35469	9.34573	9.30788	-0.0329287	-0.0305084	-0.180366	-0.0301315	0.0468059	0.0378476	FALSE	FALSE	FALSE	FALSE	FALSE	FALSE
10956-82	GCSH	10.167	10.0757	10.2853	10.1749	10.1782	10.0902	10.1836	10.1667	-0.00788394	-0.0992503	0.110359	0.0115016	-0.0764388	0.0169678	FALSE	FALSE	FALSE	FALSE	FALSE	FALSE
10959-125	BET1L	8.10276	8.10774	8.14643	8.07788	8.89724	8.87344	8.81426	8.83321	0.0248792	0.0298561	0.0685476	0.0640341	0.0402378	-0.0189508	FALSE	FALSE	FALSE	FALSE	FALSE	FALSE
10961-15	PLAAT4	10.1445	10.2482	10.6298	10.0939	11.8372	11.7398	11.7998	11.7465	0.0505851	0.154215	0.535806	0.0907194	-0.00676391	0.0533107	FALSE	FALSE	TRUE	FALSE	FALSE	FALSE
10966-1	AHSG	11.8884	13.0367	7.48184	12.5227	12.4029	13.3417	8.34407	13.4285	-0.634241	0.514006	-5.04084	-1.02568	-0.0868781	-5.08446	FALSE	TRUE	FALSE	FALSE	FALSE	FALSE
10967-12	PRL	10.8111	11.0245	10.6691	10.9903	11.4233	11.3856	11.3495	11.371	-0.179183	0.0341988	-0.32119	0.0523663	0.0146598	-0.0214586	FALSE	FALSE	FALSE	FALSE	FALSE	FALSE
10970-3	ART3	10.2698	10.2953	10.6204	10.2759	10.7086	10.5026	10.7128	10.8047	-0.00606371	0.0193589	0.344462	-0.0961291	-0.302069	-0.091934	FALSE	FALSE	TRUE	FALSE	FALSE	FALSE
10974-20	SPINK7	10.0421	10.0974	9.85144	10.0626	10.5931	10.5564	10.665	10.7513	-0.0205161	0.0347773	-0.21115	-0.158182	-0.194859	-0.0863398	FALSE	FALSE	FALSE	FALSE	FALSE	FALSE
10975-59	MUCL1	8.90087	8.94295	8.79439	8.90689	9.26162	9.14542	9.21587	9.18982	-0.00602379	0.0360615	-0.112501	0.0718003	-0.0444018	0.0260481	FALSE	FALSE	FALSE	FALSE	FALSE	FALSE
10976-44	MUC1	9.70908	9.63988	9.55017	9.68843	10.5518	10.4894	10.463	10.489	0.0206586	-0.0485424	-0.138256	0.0627592	0.000350834	-0.02609	FALSE	FALSE	FALSE	FALSE	FALSE	FALSE
10977-55	UCMA	9.88448	10.031	10.1561	9.92095	10.866	10.9617	10.9499	10.9448	-0.0364725	0.110038	0.235198	-0.0788201	0.0168806	0.00506902	FALSE	FALSE	TRUE	FALSE	FALSE	FALSE
10978-39	GH2	9.29898	9.21138	8.618	9.01346	10.4297	10.0446	9.62049	9.75556	0.285517	0.19792	-0.395461	0.674165	0.289004	-0.135062	TRUE	TRUE	FALSE	TRUE	TRUE	FALSE
10980-11	ACHE	10.5769	10.423	10.7286	10.5393	10.9682	10.8565	11.4043	11.2737	0.0376065	-0.116219	0.189298	-0.305444	-0.417137	0.13061	FALSE	FALSE	TRUE	FALSE	FALSE	FALSE
10981-56	NRG3	8.70839	8.75622	8.7214	8.72622	9.64997	9.49914	9.58609	9.59115	-0.017824	0.0300042	-0.00481358	0.0588264	-0.0920053	-0.00505915	FALSE	FALSE	FALSE	FALSE	FALSE	FALSE
10990-21	LRRK2	10.832	10.8432	10.8905	10.8901	14.1019	14.1739	14.0612	14.0993	-0.0580925	-0.0469375	0.000358395	0.00268546	0.0746129	-0.0380396	FALSE	FALSE	FALSE	FALSE	FALSE	FALSE
11067-13	BGLAP	9.57175	9.71209	9.93509	9.45943	10.2382	10.3749	10.2903	10.1424	0.112321	0.252658	0.475656	0.0958035	0.232514	0.147928	FALSE	TRUE	TRUE	FALSE	TRUE	FALSE
11071-1	IL5	8.41996	8.37786	8.35447	8.46761	9.42668	9.49885	9.4547	9.44294	-0.0476454	-0.0897447	-0.113139	-0.0162594	0.0559057	0.0117586	FALSE	FALSE	FALSE	FALSE	FALSE	FALSE
11081-1	GPD1	8.96607	9.31286	9.0194	9.07922	9.31198	9.47269	9.68438	9.51412	-0.113145	0.233645	-0.059817	-0.202147	-0.0414315	0.170261	FALSE	TRUE	FALSE	FALSE	FALSE	TRUE
11083-23	ENO2	8.48543	8.35337	9.24221	8.62498	8.73708	8.66871	8.78496	8.7039	-0.139551	-0.271611	0.617228	0.0331747	-0.0351964	0.0810554	FALSE	FALSE	TRUE	FALSE	FALSE	FALSE
11089-7	IGHA2|IGHA1	12.4862	12.3982	12.4174	12.5696	12.9888	12.6666	12.6871	12.7666	-0.0833894	-0.171413	-0.152178	0.222162	-0.100029	-0.0795481	FALSE	FALSE	FALSE	TRUE	FALSE	FALSE
11094-104	CLC	9.48945	9.47968	9.392	9.50263	11.0715	11.0198	11.0185	10.996	-0.0131863	-0.0229541	-0.110638	0.0755503	0.0238184	0.0225652	FALSE	FALSE	FALSE	FALSE	FALSE	FALSE
11096-57	N6AMT1	11.4883	11.74	12.8374	11.4619	11.8181	11.8607	11.962	11.8733	0.0264536	0.278068	1.37556	-0.055186	-0.0126128	0.0886438	FALSE	TRUE	TRUE	FALSE	FALSE	FALSE
11098-1	PDXK	8.99944	9.36949	9.43155	9.25857	11.0621	11.1041	11.0618	11.3193	-0.25913	0.110921	0.172983	-0.257163	-0.215195	-0.257435	FALSE	FALSE	TRUE	FALSE	FALSE	FALSE
11101-18	TLR4	7.7286	7.6388	7.60992	7.71631	8.75756	8.7096	8.72264	8.74416	0.0122958	-0.0775088	-0.106388	0.0133956	-0.0345603	-0.0215243	FALSE	FALSE	FALSE	FALSE	FALSE	FALSE
11102-22	REG4	14.8097	14.7191	14.3258	14.9134	15.0762	15.1188	15.3306	15.2743	-0.103734	-0.19436	-0.587646	-0.198117	-0.155507	0.0562785	FALSE	FALSE	FALSE	FALSE	FALSE	FALSE
11103-24	HSPB1	11.4826	11.5014	12.926	11.2504	10.2371	10.1287	10.32	10.1551	0.232249	0.251008	1.67559	0.0820192	-0.026369	0.164965	TRUE	TRUE	TRUE	FALSE	FALSE	TRUE
11104-13	CHI3L1	13.631	13.583	12.9545	13.6943	14.1951	14.3394	13.8135	13.8538	-0.0632871	-0.111266	-0.739728	0.34125	0.485557	-0.0403172	FALSE	FALSE	FALSE	TRUE	TRUE	FALSE
11105-171	ENO1	15.009	15.3699	16.4363	15.0309	13.8248	14.0556	13.8466	13.9249	-0.0218677	0.338986	1.40545	-0.100154	0.130716	-0.078333	FALSE	TRUE	TRUE	FALSE	FALSE	FALSE
11107-25	TENM3	8.48502	8.39124	8.34207	8.47452	9.57118	9.67216	9.64818	9.62297	0.0105071	-0.0832737	-0.132443	-0.0517831	0.0491931	0.0252097	FALSE	FALSE	FALSE	FALSE	FALSE	FALSE
11109-56	SVEP1	11.4459	11.4385	11.0532	11.3862	12.0783	11.9109	11.739	11.8979	0.0596545	0.0522383	-0.333069	0.180434	0.0130183	-0.158925	FALSE	FALSE	FALSE	TRUE	FALSE	FALSE
11110-4	TMEM119	8.40514	8.34252	8.74131	8.40514	9.64313	9.6515	9.66524	9.6359	0	-0.0626223	0.336169	0.0072352	0.0156008	0.0293439	FALSE	FALSE	TRUE	FALSE	FALSE	FALSE
11112-18	TMEM167A	7.79701	7.70598	7.61874	7.78986	8.55574	8.59619	8.61839	8.58496	0.00715334	-0.0838832	-0.171121	-0.029223	0.0112272	0.033423	FALSE	FALSE	FALSE	FALSE	FALSE	FALSE
11116-16	C11orf87	11.8076	11.8054	11.9018	11.8007	11.0109	10.9183	10.9946	10.9079	0.00689871	0.00468166	0.101093	0.103005	0.0103245	0.0866568	FALSE	FALSE	FALSE	FALSE	FALSE	FALSE
11117-2	SPATA20	9.91004	10.1361	10.1229	10.0373	10.8376	11.0136	11.0398	10.9915	-0.127229	0.0988216	0.0856171	-0.153823	0.0221854	0.0483497	FALSE	FALSE	FALSE	FALSE	FALSE	FALSE
11118-107	RAB17	12.9977	12.9783	12.6597	12.8429	13.283	12.9727	13.0724	13.0787	0.15481	0.135392	-0.183208	0.204315	-0.106028	-0.00629619	FALSE	FALSE	FALSE	TRUE	FALSE	FALSE
11120-49	NAT14	10.8122	10.9003	11.1699	10.7988	11.5535	11.5782	11.5676	11.5482	0.0133815	0.101467	0.371123	0.00528954	0.0300515	0.0193792	FALSE	FALSE	TRUE	FALSE	FALSE	FALSE
11121-56	VWC2	12.0612	12.1107	11.7806	12.1671	12.5428	12.5302	12.7138	12.7567	-0.105904	-0.056381	-0.38649	-0.213895	-0.226474	-0.0428119	FALSE	FALSE	FALSE	FALSE	FALSE	FALSE
11122-97	SPG21	9.51964	9.87736	10.7401	9.53216	10.408	10.3305	10.4409	10.5164	-0.0125248	0.345194	1.20791	-0.108378	-0.185865	-0.0754972	FALSE	TRUE	TRUE	FALSE	FALSE	FALSE
11126-102	TRIO	8.46923	8.51885	8.56586	8.49745	10.1353	10.2434	10.153	10.1156	-0.0282179	0.0213952	0.0684107	0.0197606	0.127789	0.03748	FALSE	FALSE	FALSE	FALSE	FALSE	FALSE
11128-29	TMEM132C	8.36851	8.49685	8.5956	8.44791	8.73471	8.88463	8.86325	8.86882	-0.0794033	0.0489424	0.147694	-0.134113	0.0158049	-0.00557626	FALSE	FALSE	FALSE	FALSE	FALSE	FALSE
11129-66	BMP15	9.76321	9.70278	9.68702	9.74668	11.29	11.2428	11.2682	11.2829	0.0165301	-0.0439041	-0.0596608	0.00710418	-0.0401282	-0.0147268	FALSE	FALSE	FALSE	FALSE	FALSE	FALSE
11130-158	CACNB4	8.74248	8.8414	9.66081	8.6532	9.24055	9.22159	9.23932	9.21602	0.0892745	0.188196	1.00761	0.0245346	0.00556877	0.0233051	FALSE	TRUE	TRUE	FALSE	FALSE	FALSE
11134-30	MTRF1L	9.07975	9.26884	9.11582	9.14924	10.4689	10.5325	10.4441	10.4854	-0.0694876	0.119604	-0.0334151	-0.0164974	0.0470752	-0.0413457	FALSE	FALSE	FALSE	FALSE	FALSE	FALSE
11135-5	MRPL55	8.2854	8.41483	8.2925	8.18834	8.50224	8.3217	8.44273	8.40727	0.0970606	0.226493	0.104158	0.0949674	-0.0855655	0.0354659	FALSE	TRUE	FALSE	FALSE	FALSE	FALSE
11137-43	CSF2RB	8.90569	8.85206	8.81729	8.90418	9.5651	9.52356	9.46086	9.49605	0.00150485	-0.0521223	-0.0868923	0.0690472	0.0275071	-0.0351904	FALSE	FALSE	FALSE	FALSE	FALSE	FALSE
11138-16	RUNX3	9.54863	9.59374	10.1829	9.51432	11.0259	11.1073	11.0407	11.061	0.0343097	0.0794247	0.668597	-0.0351327	0.0462481	-0.0203329	FALSE	FALSE	TRUE	FALSE	FALSE	FALSE
11140-56	COL1A1	10.5159	10.8314	10.8025	10.62	11.219	11.3092	11.4343	11.4262	-0.10414	0.211362	0.182433	-0.207112	-0.116912	0.00815321	FALSE	TRUE	TRUE	FALSE	FALSE	FALSE
11142-11	ANGPTL1	9.79766	9.63496	9.50775	9.72707	10.4229	10.2349	10.2136	10.231	0.070592	-0.0921067	-0.219315	0.191925	0.00395602	-0.0173911	FALSE	FALSE	FALSE	TRUE	FALSE	FALSE
11143-32	OLFM3	10.2306	10.0854	10.3059	10.2574	12.4924	12.2969	12.4436	12.4237	-0.0267669	-0.171982	0.0485226	0.0686853	-0.126824	0.0199485	FALSE	FALSE	FALSE	FALSE	FALSE	FALSE
11144-10	DEFB116	8.48985	8.49865	8.37176	8.53372	9.76072	9.90712	9.72041	9.78986	-0.0438711	-0.0350702	-0.161956	-0.0291397	0.117256	-0.0694449	FALSE	FALSE	FALSE	FALSE	FALSE	FALSE
11145-72	KIAA1549L	9.02818	8.99771	9.02431	9.01207	10.2382	10.2205	10.315	10.2472	0.0161166	-0.0143575	0.0122428	-0.00904962	-0.0267162	0.0677631	FALSE	FALSE	FALSE	FALSE	FALSE	FALSE
11146-4	TBX22	9.03012	8.94178	8.9431	9.04303	9.76951	9.80267	9.76089	9.77215	-0.012912	-0.101246	-0.09993	-0.0026423	0.0305235	-0.0112638	FALSE	FALSE	FALSE	FALSE	FALSE	FALSE
11147-17	TREML1	8.15381	8.09935	8.40447	8.15178	8.66782	8.67313	8.77148	8.70874	0.00202768	-0.0524304	0.252688	-0.0409179	-0.0356102	0.062745	FALSE	FALSE	TRUE	FALSE	FALSE	FALSE
11149-3	TLR1	9.52963	9.40525	9.41267	9.50859	10.6984	10.5827	10.6532	10.6167	0.0210387	-0.103339	-0.0959147	0.0817116	-0.0340261	0.0365005	FALSE	FALSE	FALSE	FALSE	FALSE	FALSE
11150-3	COL6A1	10.7912	10.8158	10.733	10.8582	12.0109	11.747	11.8598	12.0935	-0.0670513	-0.0423715	-0.12522	-0.0826719	-0.346508	-0.233721	FALSE	FALSE	FALSE	FALSE	FALSE	FALSE
11152-46	KLK13	12.273	12.3057	12.1433	12.3501	12.3636	12.1727	12.3871	12.3259	-0.0771584	-0.0444084	-0.206793	0.0376916	-0.153237	0.0612378	FALSE	FALSE	FALSE	FALSE	FALSE	FALSE
11154-3	NFE2L1	8.94953	9.29347	10.1028	8.76653	9.04385	9.32105	9.21298	9.27705	0.183006	0.526939	1.33623	-0.233207	0.0439914	-0.0640723	TRUE	TRUE	TRUE	FALSE	FALSE	FALSE
11155-16	COL6A5	8.10538	8.05338	7.89239	8.07628	8.86882	8.92184	8.86651	8.87713	0.0291036	-0.0228983	-0.18389	-0.00830817	0.0447099	-0.0106245	FALSE	FALSE	FALSE	FALSE	FALSE	FALSE
11157-35	HSPA1A	11.1372	11.1156	11.6014	11.1572	12.0598	12.1598	12.0393	12.0823	-0.0199733	-0.0415923	0.444172	-0.0224645	0.0774789	-0.0430203	FALSE	FALSE	TRUE	FALSE	FALSE	FALSE
11158-40	BICDL1	9.35535	9.44781	9.29152	9.3906	10.1846	10.2666	10.2185	10.2165	-0.0352478	0.0572073	-0.0990836	-0.0318759	0.0500488	0.00199218	FALSE	FALSE	FALSE	FALSE	FALSE	FALSE
11159-14	MUL1	7.89664	7.84956	7.74517	7.88142	7.9629	7.91019	7.97985	7.95884	0.0152152	-0.0318593	-0.136251	0.00405333	-0.04865	0.0210109	FALSE	FALSE	FALSE	FALSE	FALSE	FALSE
11160-56	RNF122	10.3356	10.2384	10.5931	10.313	12.1048	12.1708	12.0707	12.1059	0.0226173	-0.0745916	0.28011	-0.00108049	0.0648903	-0.0351294	FALSE	FALSE	TRUE	FALSE	FALSE	FALSE
11161-5	SPART	9.63481	9.92372	11.163	9.57554	9.43484	10.2237	9.78869	9.94237	0.0592718	0.348184	1.58749	-0.507531	0.281327	-0.153681	FALSE	TRUE	TRUE	FALSE	TRUE	FALSE
11162-37	EQTN	7.7046	7.68263	7.57099	7.74281	8.83763	8.75271	8.83289	8.80155	-0.0382193	-0.0601808	-0.171821	0.0360812	-0.0488376	0.0313433	FALSE	FALSE	FALSE	FALSE	FALSE	FALSE
11163-7	FAM162B	10.112	10.0572	9.9852	10.1001	11.5728	11.5713	11.5259	11.5427	0.0119118	-0.0429633	-0.114935	0.0301006	0.0285132	-0.0168083	FALSE	FALSE	FALSE	FALSE	FALSE	FALSE
11164-7	TENM2	11.103	11.1702	11.2827	11.2503	12.4261	12.4139	12.449	12.4424	-0.147339	-0.0801272	0.0323584	-0.0162921	-0.028481	0.00661523	FALSE	FALSE	FALSE	FALSE	FALSE	FALSE
11167-6	MTMR1	9.0359	9.0214	8.92362	9.05961	10.5326	10.5709	10.5715	10.5377	-0.0237161	-0.0382187	-0.13599	-0.00505561	0.0331473	0.0338113	FALSE	FALSE	FALSE	FALSE	FALSE	FALSE
11168-3	MEGF10	8.79377	8.88706	8.86214	8.80122	9.89754	10.2359	9.89714	9.96434	-0.00745748	0.0858414	0.0609201	-0.0667979	0.271548	-0.0671997	FALSE	FALSE	FALSE	FALSE	TRUE	FALSE
11171-25	FLNA	9.56682	9.9328	11.2939	9.46985	9.53683	9.79067	9.73475	9.70857	0.0969699	0.462952	1.82403	-0.171737	0.0821075	0.0261809	FALSE	TRUE	TRUE	FALSE	FALSE	FALSE
11173-29	MILR1	8.76022	8.78478	8.81137	8.76454	9.53896	9.50402	9.52865	9.50541	-0.00431895	0.0202397	0.0468301	0.0335503	-0.00139017	0.0232335	FALSE	FALSE	FALSE	FALSE	FALSE	FALSE
11174-8	THSD7A	10.7112	10.5163	10.2034	10.6838	11.4134	11.0298	10.9577	11.0269	0.0273665	-0.167503	-0.480378	0.386547	0.00289994	-0.0692073	FALSE	FALSE	FALSE	TRUE	FALSE	FALSE
11175-45	LPCAT2	9.81826	9.88867	10.0205	9.87851	10.6642	10.7122	10.6793	10.6761	-0.0602482	0.0101555	0.141977	-0.0119528	0.0360926	0.00321383	FALSE	FALSE	FALSE	FALSE	FALSE	FALSE
11177-16	KRT5	11.1191	11.9135	10.6449	11.0581	11.6305	12.6784	11.8913	12.0752	0.0610763	0.855422	-0.413207	-0.44475	0.603157	-0.183961	FALSE	TRUE	FALSE	FALSE	TRUE	FALSE
11178-21	SVEP1	10.8322	10.9216	10.4539	10.8443	11.313	10.9918	10.8485	11.0206	-0.0121355	0.0773074	-0.390426	0.292433	-0.0287787	-0.172038	FALSE	FALSE	FALSE	TRUE	FALSE	FALSE
11179-7	TSSK1B	9.15076	9.20432	9.08908	9.18165	10.1193	10.2504	10.2059	10.2169	-0.0308865	0.0226682	-0.0925705	-0.0975369	0.0335494	-0.0110145	FALSE	FALSE	FALSE	FALSE	FALSE	FALSE
11180-17	SMARCC1	9.99789	9.93362	9.72058	9.92615	10.6393	10.5121	10.5251	10.5141	0.0717374	0.00746918	-0.205563	0.125218	-0.00202417	0.0110069	FALSE	FALSE	FALSE	FALSE	FALSE	FALSE
11184-51	CHGA	15.1714	15.0744	14.7979	15.1944	13.128	12.7477	13.8309	13.4182	-0.0229884	-0.119994	-0.396493	-0.290207	-0.670441	0.412717	FALSE	FALSE	FALSE	FALSE	FALSE	TRUE
11185-145	GCH1	9.39296	9.39885	9.35876	9.39553	10.4202	10.3041	10.2856	10.2769	-0.0025728	0.00331467	-0.036774	0.143232	0.0271839	0.00862326	FALSE	FALSE	FALSE	FALSE	FALSE	FALSE
11186-12	TMEM52	8.55919	8.49305	8.36427	8.50661	9.28748	9.27833	9.24412	9.24769	0.0525808	-0.0135512	-0.142335	0.0397913	0.0306423	-0.00356758	FALSE	FALSE	FALSE	FALSE	FALSE	FALSE
11187-11	CLEC12A	10.7061	10.213	10.2889	10.723	11.7952	11.456	11.5391	11.7809	-0.016914	-0.509961	-0.434096	0.0142786	-0.324925	-0.241775	FALSE	FALSE	FALSE	FALSE	FALSE	FALSE
11190-129	YME1L1	9.70269	9.63263	9.67674	9.70805	11.5011	11.5828	11.5283	11.516	-0.00535708	-0.0754186	-0.0313058	-0.0148549	0.0668429	0.0123365	FALSE	FALSE	FALSE	FALSE	FALSE	FALSE
11192-168	TINAGL1	11.4823	11.3093	11.1528	11.4107	12.0239	11.982	12.1321	12.0484	0.0715874	-0.101444	-0.257963	-0.0245264	-0.0663897	0.0836961	FALSE	FALSE	FALSE	FALSE	FALSE	FALSE
11193-27	HNF1A	8.07788	8.00169	8.03755	8.04603	9.19032	9.03713	9.13083	9.09935	0.0318512	-0.0443431	-0.00848694	0.0909707	-0.062219	0.031479	FALSE	FALSE	FALSE	FALSE	FALSE	FALSE
11194-6	SIT1	8.31741	8.36395	8.20087	8.39703	9.21408	9.28251	9.22833	9.24198	-0.0796202	-0.0330854	-0.19616	-0.0279069	0.0405262	-0.0136512	FALSE	FALSE	FALSE	FALSE	FALSE	FALSE
11196-31	COL6A3	11.3823	11.5532	11.2374	11.4081	12.0797	12.0625	11.9477	12.0443	-0.0258176	0.145127	-0.17071	0.0353923	0.0181251	-0.0966323	FALSE	FALSE	FALSE	FALSE	FALSE	FALSE
11198-37	CREB3L1	9.52611	9.49436	9.43484	9.51924	10.8265	10.7679	10.8088	10.7975	0.00686485	-0.0248879	-0.0844066	0.0290491	-0.0295633	0.0113015	FALSE	FALSE	FALSE	FALSE	FALSE	FALSE
11200-52	CD93	12.1282	12.096	11.9773	12.1064	12.1874	12.3079	12.3445	12.3339	0.0218206	-0.0103936	-0.129084	-0.146465	-0.0260125	0.0105722	FALSE	FALSE	FALSE	FALSE	FALSE	FALSE
11201-19	PUS1	7.49985	7.48904	7.78265	7.5812	8.67101	8.5567	8.65928	8.60844	-0.0813547	-0.0921582	0.201452	0.0625706	-0.0517421	0.0508406	FALSE	FALSE	TRUE	FALSE	FALSE	FALSE
11202-70	TBX5	8.92006	8.85191	8.84422	8.92896	10.2604	10.2256	10.2339	10.2049	-0.00890739	-0.0770573	-0.0847471	0.0555113	0.0206289	0.0289157	FALSE	FALSE	FALSE	FALSE	FALSE	FALSE
11203-97	PKLR	12.3908	12.6672	13.1515	13.2511	13.0927	12.4656	12.7539	12.9072	-0.860311	-0.58391	-0.0995985	0.185535	-0.441589	-0.153322	FALSE	FALSE	FALSE	TRUE	FALSE	FALSE
11204-80	CXADR	10.9848	11.0382	11.597	10.9742	10.9458	11.3651	11.1953	11.1321	0.010575	0.0639972	0.622847	-0.186305	0.232977	0.0632072	FALSE	FALSE	TRUE	FALSE	TRUE	FALSE
11205-10	ITGB7	11.5615	11.4955	11.5006	11.628	13.5105	14.0862	13.3685	13.5402	-0.0664632	-0.13251	-0.127362	-0.0297453	0.546001	-0.17174	FALSE	FALSE	FALSE	FALSE	TRUE	FALSE
11207-3	MSR1	9.01959	9.02015	9.09104	9.05066	9.71493	9.75489	9.76274	9.7286	-0.0310742	-0.0305186	0.0403734	-0.0136685	0.0262864	0.0341345	FALSE	FALSE	FALSE	FALSE	FALSE	FALSE
11208-15	NAGPA	12.3506	12.2835	12.3446	12.2969	12.7163	12.7644	13.1283	12.9278	0.0537765	-0.0133812	0.0477573	-0.211467	-0.163394	0.200448	FALSE	FALSE	FALSE	FALSE	FALSE	TRUE
11211-7	TBCE	13.4024	13.8612	14.8462	13.3102	11.8995	14.0927	12.9984	13.3515	0.0922134	0.551071	1.536	-1.452	0.741209	-0.353072	FALSE	TRUE	TRUE	FALSE	TRUE	FALSE
11212-7	TXNDC5	12.3538	12.4592	12.7769	12.3637	12.7636	12.6999	12.5666	12.6285	-0.00986072	0.0954749	0.413248	0.135113	0.0714035	-0.0618721	FALSE	FALSE	TRUE	FALSE	FALSE	FALSE
11214-40	DNAJB9	13.8203	14.0035	13.2205	13.6912	14.1802	14.1069	13.7472	13.9066	0.1291	0.312298	-0.470722	0.273663	0.20027	-0.159424	FALSE	TRUE	FALSE	TRUE	TRUE	FALSE
11215-6	CDH15	12.2682	12.069	11.8043	12.1635	12.2854	11.6024	12.0787	12.0613	0.104669	-0.0944749	-0.359204	0.224132	-0.458896	0.0174102	FALSE	FALSE	FALSE	TRUE	FALSE	FALSE
11217-16	CTBP1	9.94325	10.2035	11.2995	9.8699	9.75606	10.1132	9.87917	9.95812	0.0733452	0.333586	1.42964	-0.202062	0.155103	-0.0789471	FALSE	TRUE	TRUE	FALSE	FALSE	FALSE
11218-84	TPMT	11.5503	11.4841	11.7798	11.4592	12.8737	12.8678	12.8458	12.8568	0.0910904	0.0248773	0.320648	0.01686	0.0109562	-0.0110838	FALSE	FALSE	TRUE	FALSE	FALSE	FALSE
11219-95	FGFBP3	10.1457	10.1365	10.0788	10.0619	10.7476	10.9847	10.9624	10.8193	0.0837663	0.0746314	0.01684	-0.0716954	0.165436	0.143087	FALSE	FALSE	FALSE	FALSE	TRUE	FALSE
11220-53	C10orf105	8.34563	8.30172	8.30901	8.37374	9.51728	9.61416	9.52415	9.54052	-0.0281082	-0.0720113	-0.0647287	-0.0232399	0.0736421	-0.0163667	FALSE	FALSE	FALSE	FALSE	FALSE	FALSE
11223-1	TMEM154	9.62699	9.55877	9.46421	9.5988	9.20921	9.27914	9.39189	9.32373	0.0281897	-0.0400266	-0.134582	-0.114521	-0.0445901	0.0681575	FALSE	FALSE	FALSE	FALSE	FALSE	FALSE
11226-16	UBE3A	12.2683	12.5253	13.6052	12.2345	12.1887	13.0226	12.6257	12.7331	0.0338192	0.290818	1.37073	-0.544378	0.289473	-0.107414	FALSE	TRUE	TRUE	FALSE	TRUE	FALSE
11227-31	TBL2	10.2226	10.9608	11.1041	10.0516	10.009	10.1397	10.0119	10.0133	0.170937	0.909141	1.0525	-0.00433389	0.126356	-0.0014698	TRUE	TRUE	TRUE	FALSE	FALSE	FALSE
11228-37	RIC3	10.3077	10.3151	10.2892	10.3305	11.4111	11.4249	11.3657	11.4083	-0.0228126	-0.0153197	-0.0413155	0.00281046	0.0165707	-0.0426452	FALSE	FALSE	FALSE	FALSE	FALSE	FALSE
11229-16	ERN1	10.2119	10.2629	10.2549	10.1472	10.9533	10.9275	10.914	10.8784	0.0646834	0.11571	0.107703	0.0748932	0.0491317	0.0356617	FALSE	FALSE	FALSE	FALSE	FALSE	FALSE
11231-12	FDX2	7.3966	7.51884	7.32057	7.35755	7.85549	7.70286	7.94631	7.78267	0.0390528	0.16129	-0.0369771	0.0728208	-0.0798087	0.163642	FALSE	TRUE	FALSE	FALSE	FALSE	TRUE
11232-46	TCN1	10.7201	10.8064	10.7264	10.8181	12.1674	12.2408	12.227	12.2184	-0.0980296	-0.0117015	-0.0916723	-0.0510565	0.0224074	0.00857788	FALSE	FALSE	FALSE	FALSE	FALSE	FALSE
11237-49	PCOLCE	11.8301	11.8002	12.0446	11.9214	12.0691	11.8837	12.1931	12.285	-0.0912756	-0.121151	0.123238	-0.215946	-0.401295	-0.0918883	FALSE	FALSE	FALSE	FALSE	FALSE	FALSE
11239-49	TMPRSS6	9.3289	9.34229	8.99066	9.44377	11.3948	11.7518	11.4411	11.551	-0.114873	-0.101487	-0.453115	-0.156198	0.200759	-0.109938	FALSE	FALSE	FALSE	FALSE	TRUE	FALSE
11241-8	ASL	12.5688	12.6221	13.0696	12.5999	13.0199	12.9005	13.0573	12.9103	-0.0311259	0.0221657	0.4697	0.109595	-0.00983792	0.146983	FALSE	FALSE	TRUE	FALSE	FALSE	FALSE
11242-33	TGM1	7.93133	7.91199	7.7512	7.90569	8.74853	8.77132	8.80912	8.76984	0.0256406	0.00630075	-0.15449	-0.0213095	0.00147966	0.0392824	FALSE	FALSE	FALSE	FALSE	FALSE	FALSE
11243-90	ADGRF1	11.2934	11.3499	11.7166	11.3264	14.2045	14.4573	14.2036	14.3399	-0.0330153	0.0234872	0.390153	-0.135374	0.117435	-0.136258	FALSE	FALSE	TRUE	FALSE	FALSE	FALSE
11245-43	FLNA	14.6704	15.2267	15.9685	14.5387	13.5711	14.2117	14.1418	14.2151	0.131722	0.688049	1.42977	-0.643958	-0.00337984	-0.0732728	FALSE	TRUE	TRUE	FALSE	FALSE	FALSE
11246-3	BPIFB1	14.0864	14.2644	13.8544	14.2018	14.6913	14.8074	14.4181	14.6196	-0.115392	0.0626202	-0.347369	0.0716515	0.187753	-0.201466	FALSE	FALSE	FALSE	FALSE	TRUE	FALSE
11247-20	NAGS	9.2628	9.19056	9.17418	9.2329	10.2939	10.1642	10.2331	10.2074	0.029899	-0.0423364	-0.0587244	0.086551	-0.0431649	0.0257431	FALSE	FALSE	FALSE	FALSE	FALSE	FALSE
11248-43	UROS	10.5383	10.7499	11.8035	11.0155	10.4034	10.5989	10.6988	10.6821	-0.477199	-0.265624	0.788059	-0.278679	-0.0832273	0.0166523	FALSE	FALSE	TRUE	FALSE	FALSE	FALSE
11252-30	LRCH4	10.2438	10.2404	10.4287	10.2086	11.406	11.4485	11.4244	11.4017	0.0351689	0.0317738	0.220074	0.00431283	0.0468482	0.0227146	FALSE	FALSE	TRUE	FALSE	FALSE	FALSE
11254-13	PAPLN	9.42794	9.3921	9.39371	9.4543	10.6825	10.7433	10.6408	10.6798	-0.026358	-0.0621985	-0.0605872	0.00263602	0.0634457	-0.0390054	FALSE	FALSE	FALSE	FALSE	FALSE	FALSE
11257-1	QDPR	12.2453	12.6987	13.5512	12.3824	12.183	12.2267	12.3993	12.3528	-0.137093	0.316303	1.16877	-0.169828	-0.126162	0.0464354	FALSE	TRUE	TRUE	FALSE	FALSE	FALSE
11258-41	MADCAM1	10.3298	10.3571	11.0095	10.3059	12.2535	12.1674	12.1729	12.1752	0.0238486	0.0511041	0.703525	0.0783161	-0.00785311	-0.00229694	FALSE	FALSE	TRUE	FALSE	FALSE	FALSE
11260-47	SUN5	8.25219	8.26632	8.35005	8.2588	9.1416	9.0407	9.19154	9.12464	-0.00660922	0.00751642	0.0912493	0.016958	-0.0839378	0.0668967	FALSE	FALSE	FALSE	FALSE	FALSE	FALSE
11262-39	TRABD	7.60214	7.53488	7.73707	7.62205	8.91349	9.11152	9.04269	9.0182	-0.0199097	-0.0871717	0.115022	-0.104712	0.0933203	0.0244913	FALSE	FALSE	FALSE	FALSE	FALSE	FALSE
11263-57	CASQ1	12.7572	12.6909	12.672	12.7735	13.4745	13.689	13.5828	13.5729	-0.0163079	-0.0825422	-0.10154	-0.098348	0.116126	0.00994564	FALSE	FALSE	FALSE	FALSE	FALSE	FALSE
11264-33	XDH	7.05853	7.08108	7.12875	7.08215	7.95768	7.84141	7.9943	7.88203	-0.0236161	-0.00106551	0.0466031	0.0756509	-0.0406254	0.112273	FALSE	FALSE	FALSE	FALSE	FALSE	FALSE
11265-8	ALDH1A1	10.207	10.3845	11.0557	10.8095	10.8304	10.562	10.5907	10.73	-0.602513	-0.42507	0.246188	0.10039	-0.16809	-0.139348	FALSE	FALSE	TRUE	FALSE	FALSE	FALSE
11266-8	SELPLG	10.9393	10.9727	10.8095	10.964	11.7172	11.6397	11.8317	11.7041	-0.0246944	0.00876954	-0.154493	0.0131286	-0.0643742	0.127583	FALSE	FALSE	FALSE	FALSE	FALSE	FALSE
11270-17	CHCHD10	10.2155	10.261	10.1289	10.2812	11.501	11.499	11.435	11.4848	-0.0657016	-0.0201978	-0.15234	0.0162684	0.0142716	-0.049813	FALSE	FALSE	FALSE	FALSE	FALSE	FALSE
11273-176	GSTT2B	8.65105	8.63063	8.71131	8.66782	9.45697	9.46332	9.50004	9.49905	-0.0167695	-0.0371914	0.043486	-0.0420782	-0.0357303	0.000994218	FALSE	FALSE	FALSE	FALSE	FALSE	FALSE
11275-94	LRP1B	9.61066	9.69714	10.3588	9.69262	10.6547	10.7661	10.6505	10.6924	-0.0819597	0.00452557	0.666144	-0.0377156	0.0736308	-0.0419285	FALSE	FALSE	TRUE	FALSE	FALSE	FALSE
11277-23	ATF6	13.4522	13.4597	13.2899	13.3645	13.8725	13.7598	13.8337	13.7287	0.0876833	0.0951764	-0.0746848	0.143775	0.0310739	0.104996	FALSE	FALSE	FALSE	FALSE	FALSE	FALSE
11278-4	COL11A2	11.6643	12.0989	12.0237	11.8104	11.9461	12.3844	12.8917	12.6396	-0.146141	0.288442	0.213291	-0.693533	-0.255256	0.2521	FALSE	TRUE	TRUE	FALSE	FALSE	TRUE
11279-42	GABBR1	8.74719	8.65856	8.6858	8.72417	9.78267	9.74693	9.71699	9.72605	0.0230132	-0.0656117	-0.0383731	0.0566228	0.0208837	-0.00905697	FALSE	FALSE	FALSE	FALSE	FALSE	FALSE
11280-6	GAD1	8.95652	8.93884	8.93472	8.98356	10.4116	10.3471	10.3629	10.3766	-0.0270423	-0.0447193	-0.0488414	0.0350574	-0.0294919	-0.0136548	FALSE	FALSE	FALSE	FALSE	FALSE	FALSE
11281-6	GRB7	10.8485	10.8543	10.5788	10.8174	11.5473	11.4321	11.4097	11.4585	0.031083	0.036936	-0.23854	0.0888192	-0.0263868	-0.0487737	FALSE	FALSE	FALSE	FALSE	FALSE	FALSE
11282-16	MSR1	7.99548	7.99519	7.94983	8.04166	8.79539	8.68895	8.73775	8.72894	-0.0461746	-0.0464673	-0.0918339	0.0664495	-0.0399914	0.00880573	FALSE	FALSE	FALSE	FALSE	FALSE	FALSE
11283-13	DCAF5	9.36829	9.26655	9.29955	9.3661	10.999	10.931	10.9476	10.9525	0.00218458	-0.0995515	-0.0665522	0.0464906	-0.0215665	-0.00496717	FALSE	FALSE	FALSE	FALSE	FALSE	FALSE
11284-24	LAIR1	8.80187	8.69052	8.74079	8.83162	9.95638	9.90072	9.96571	9.92585	-0.0297539	-0.141104	-0.0908313	0.030525	-0.0251355	0.0398604	FALSE	FALSE	FALSE	FALSE	FALSE	FALSE
11285-8	CD34	9.63735	9.6954	9.5904	9.64133	11.1375	11.1199	11.1097	11.0918	-0.00397985	0.054072	-0.0509308	0.0457376	0.0281152	0.0178868	FALSE	FALSE	FALSE	FALSE	FALSE	FALSE
11286-78	SELENOS	8.75589	8.62406	8.80976	8.77906	11.2527	11.3839	11.1375	11.2479	-0.0231737	-0.154998	0.0306957	0.00485637	0.135996	-0.110334	FALSE	FALSE	FALSE	FALSE	FALSE	FALSE
11287-14	CYB5A	9.85611	10.1644	9.95184	10.0505	10.4946	10.717	10.66	10.6734	-0.194415	0.113918	-0.0986901	-0.178842	0.0436229	-0.0134022	FALSE	FALSE	FALSE	FALSE	FALSE	FALSE
11288-26	NT5C2	11.178	11.4682	12.6871	11.0417	11.6952	11.8166	11.718	11.8255	0.136315	0.426512	1.64542	-0.130291	-0.00891255	-0.107467	FALSE	TRUE	TRUE	FALSE	FALSE	FALSE
11289-31	CSNK1D	9.46964	9.45306	9.5855	9.45984	10.5667	10.607	10.5681	10.565	0.0098004	-0.00677948	0.125655	0.00171319	0.0419997	0.00304421	FALSE	FALSE	FALSE	FALSE	FALSE	FALSE
11292-13	SCARA3	9.74164	9.70727	9.55305	9.73064	11.3866	11.4447	11.3768	11.3963	0.0109956	-0.0233671	-0.177587	-0.00966669	0.048446	-0.01948	FALSE	FALSE	FALSE	FALSE	FALSE	FALSE
11293-14	LRRN1	9.24745	9.21565	9.12218	9.26749	10.4357	10.4296	10.4641	10.4487	-0.0200361	-0.0518432	-0.145309	-0.0130655	-0.0191242	0.0153466	FALSE	FALSE	FALSE	FALSE	FALSE	FALSE
11294-7	TMCC3	11.569	11.5937	11.2977	11.4898	11.9527	11.8123	11.7642	11.8476	0.0791057	0.103808	-0.192145	0.105024	-0.0353069	-0.0834369	FALSE	FALSE	FALSE	FALSE	FALSE	FALSE
11297-54	NOTCH2	7.09381	7.07307	7.02015	7.11998	7.82018	7.85611	7.8275	7.83983	-0.0261649	-0.0469083	-0.0998325	-0.0196547	0.0162772	-0.0123364	FALSE	FALSE	FALSE	FALSE	FALSE	FALSE
11300-32	SORT1	9.23745	9.1634	9.18089	9.2329	10.5771	10.5812	10.563	10.5739	0.00454845	-0.0695028	-0.0520092	0.00311996	0.00731617	-0.0109256	FALSE	FALSE	FALSE	FALSE	FALSE	FALSE
11302-237	TNR	10.1628	10.2841	10.0718	10.1864	11.302	11.2608	11.2708	11.2934	-0.0235929	0.097728	-0.114565	0.00859671	-0.032591	-0.0225678	FALSE	FALSE	FALSE	FALSE	FALSE	FALSE
11303-7	SAMHD1	9.84329	9.81506	9.8436	9.86264	11.0162	10.9127	10.9406	10.9266	-0.0193444	-0.0475763	-0.0190337	0.089589	-0.0138528	0.013978	FALSE	FALSE	FALSE	FALSE	FALSE	FALSE
11307-33	WWP1	12.3136	12.5467	13.759	12.1417	12.2049	12.3405	12.105	12.2507	0.171928	0.404962	1.61726	-0.0458056	0.0897539	-0.145731	TRUE	TRUE	TRUE	FALSE	FALSE	FALSE
11308-8	CREB3L4	9.66764	9.62269	9.57092	9.66782	10.8545	10.8836	10.9693	10.8983	-0.000177377	-0.0451323	-0.096901	-0.0438202	-0.0147012	0.0709749	FALSE	FALSE	FALSE	FALSE	FALSE	FALSE
11310-8	DSG3	8.7077	8.60936	8.66658	8.71768	10.3855	10.4122	10.4085	10.3959	-0.00997219	-0.108316	-0.0510973	-0.0103165	0.0163439	0.0126861	FALSE	FALSE	FALSE	FALSE	FALSE	FALSE
11311-79	RAG1	9.26491	9.1728	9.24662	9.27961	10.5317	10.5618	10.5596	10.5289	-0.0146989	-0.106808	-0.0329905	0.00273145	0.0328703	0.0306964	FALSE	FALSE	FALSE	FALSE	FALSE	FALSE
11312-40	PMS2	8.82464	8.80816	8.7861	8.79572	10.187	10.0389	10.0906	10.1029	0.0289256	0.0124437	-0.00961034	0.0840865	-0.0640439	-0.0123194	FALSE	FALSE	FALSE	FALSE	FALSE	FALSE
11313-100	PCBD1	10.5069	10.9454	10.672	10.6502	11.2091	11.4756	11.3406	11.2324	-0.143341	0.295125	0.021747	-0.0233332	0.243132	0.108153	FALSE	TRUE	FALSE	FALSE	TRUE	FALSE
11315-148	PPM1D	9.03782	8.92837	8.98427	9.02984	11.0181	11.0968	11.0571	11.0706	0.00798212	-0.101469	-0.0455649	-0.0525295	0.0262561	-0.0135217	FALSE	FALSE	FALSE	FALSE	FALSE	FALSE
11318-20	APOA5	10.8032	10.6178	10.539	10.9038	11.4764	11.1998	11.2775	11.2256	-0.100644	-0.285987	-0.364842	0.250873	-0.0258085	0.05195	FALSE	FALSE	FALSE	TRUE	FALSE	FALSE
11319-106	MRE11	9.81506	9.93133	10.451	9.89026	11.189	11.2293	11.1886	11.2259	-0.0752013	0.0410636	0.560754	-0.0369707	0.00339905	-0.0373728	FALSE	FALSE	TRUE	FALSE	FALSE	FALSE
11320-29	CHFR	9.9542	9.77544	9.99822	9.98257	13.4962	13.2782	13.4746	13.4053	-0.0283695	-0.207127	0.015653	0.0908795	-0.127082	0.069284	FALSE	FALSE	FALSE	FALSE	FALSE	FALSE
11324-3	PXDNL	8.75188	8.68526	8.70181	8.76122	10.3938	10.3333	10.3577	10.3425	-0.00934002	-0.0759589	-0.0594092	0.0513003	-0.00925208	0.0151354	FALSE	FALSE	FALSE	FALSE	FALSE	FALSE
11325-8	BTG2	8.20848	8.17093	7.96405	8.11634	9.17093	9.00603	9.03595	9.07334	0.0921343	0.0545818	-0.152295	0.0975883	-0.0673078	-0.0373856	FALSE	FALSE	FALSE	FALSE	FALSE	FALSE
11327-56	CLK2	10.2804	10.3906	9.867	10.1582	10.7211	10.1867	10.4248	10.398	0.122192	0.232418	-0.291234	0.323104	-0.211269	0.0268361	FALSE	TRUE	FALSE	TRUE	FALSE	FALSE
11328-9	USB1	7.69836	7.6406	7.65249	7.73674	8.62205	8.64422	8.66088	8.65069	-0.0383827	-0.0961392	-0.0842537	-0.0286409	-0.00647613	0.010192	FALSE	FALSE	FALSE	FALSE	FALSE	FALSE
11330-15	CSNK2B	8.64169	8.70425	9.09532	8.80155	10.3602	10.467	10.4899	10.4581	-0.159856	-0.0972982	0.293777	-0.0979103	0.00889514	0.0318489	FALSE	FALSE	TRUE	FALSE	FALSE	FALSE
11333-82	ARHGAP25	14.1109	14.6173	15.4658	13.9668	14.4919	15.0565	14.7025	14.9116	0.144047	0.650514	1.49896	-0.419684	0.144961	-0.209061	FALSE	TRUE	TRUE	FALSE	FALSE	FALSE
11334-7	LILRB3	8.98527	8.88142	8.98897	8.9629	10.8379	10.8246	10.8542	10.8406	0.0223767	-0.0814764	0.0260724	-0.00267735	-0.0160596	0.013617	FALSE	FALSE	FALSE	FALSE	FALSE	FALSE
11336-9	FANCF	8.89573	8.8173	8.803	8.90899	9.84862	9.95427	9.89951	9.8716	-0.0132663	-0.0916908	-0.105992	-0.0229743	0.0826717	0.0279105	FALSE	FALSE	FALSE	FALSE	FALSE	FALSE
11338-49	BLK	8.4545	8.41426	8.50283	8.50541	10.0803	10.1249	10.0705	10.0755	-0.0509097	-0.0911523	-0.00258282	0.00480543	0.049402	-0.00497317	FALSE	FALSE	FALSE	FALSE	FALSE	FALSE
11342-59	PLXDC2	7.73539	7.98014	7.97612	7.74819	8.08852	8.11061	8.14006	8.11061	-0.0128061	0.231947	0.227922	-0.0220905	0	0.029449	FALSE	TRUE	TRUE	FALSE	FALSE	FALSE
11347-9	TALDO1	14.1666	14.1957	14.407	14.0338	13.8102	13.9143	13.9199	14.0063	0.13282	0.161943	0.373262	-0.196097	-0.0920537	-0.0864021	FALSE	TRUE	TRUE	FALSE	FALSE	FALSE
11348-132	P4HA2	10.1009	9.89398	10.0535	10.0877	10.704	10.7559	10.668	10.7045	0.0131971	-0.193747	-0.0342201	-0.000518831	0.0514179	-0.0365551	FALSE	FALSE	FALSE	FALSE	FALSE	FALSE
11350-30	STUB1	10.0294	10.1962	11.2269	9.93413	10.3809	10.2876	10.3608	10.3305	0.0952921	0.262073	1.29277	0.0504252	-0.042872	0.0303207	FALSE	TRUE	TRUE	FALSE	FALSE	FALSE
11351-233	NHEJ1	8.09751	8.26842	8.26088	8.06555	8.58383	8.67207	8.64548	8.63952	0.0319547	0.202867	0.19533	-0.0556866	0.0325501	0.00595535	FALSE	TRUE	TRUE	FALSE	FALSE	FALSE
11352-42	TTN	8.57554	8.45737	8.5261	8.62132	9.51983	9.49635	9.56272	9.56434	-0.0457801	-0.163948	-0.0952184	-0.0445073	-0.067986	-0.00162079	FALSE	FALSE	FALSE	FALSE	FALSE	FALSE
11353-143	SMAD2	10.4586	10.5122	11.0579	10.4375	11.9157	11.8818	11.9176	11.86	0.0210676	0.0747016	0.620331	0.0556936	0.0218013	0.0576339	FALSE	FALSE	TRUE	FALSE	FALSE	FALSE
11354-21	PLCB1	12.6532	12.9287	13.6737	12.5037	12.2835	12.556	12.4065	12.3501	0.149455	0.425022	1.17002	-0.0666445	0.205839	0.0563368	FALSE	TRUE	TRUE	FALSE	TRUE	FALSE
11355-10	EIF5A2	11.0999	11.7005	12.6295	11.2351	12.0746	15.5028	13.6633	14.0943	-0.135117	0.465486	1.39443	-2.01967	1.40846	-0.431048	FALSE	TRUE	TRUE	FALSE	TRUE	FALSE
11356-19	ESS2	8.74786	8.67419	8.85081	8.77017	9.98399	9.92206	9.96224	9.93502	-0.022311	-0.0959761	0.0806431	0.0489735	-0.0129537	0.027227	FALSE	FALSE	FALSE	FALSE	FALSE	FALSE
11358-15	GRB10	12.3306	12.7827	13.8883	11.9124	10.4842	11.9036	10.7567	10.9564	0.418234	0.870346	1.97593	-0.47223	0.947116	-0.199781	TRUE	TRUE	TRUE	FALSE	TRUE	FALSE
11360-39	RRM1	12.0132	12.5771	13.413	13.1003	13.112	12.8727	13.158	13.3176	-1.08707	-0.523193	0.312731	-0.205548	-0.444911	-0.159594	FALSE	FALSE	TRUE	FALSE	FALSE	FALSE
11361-73	TYMP	13.3383	13.9583	15.0669	12.6965	12.4494	13.5048	12.7419	12.8219	0.641879	1.26179	2.37041	-0.372553	0.68291	-0.0800246	TRUE	TRUE	TRUE	FALSE	TRUE	FALSE
11363-58	AQP4	9.44253	9.36534	9.35061	9.44377	11.2402	11.2964	11.2526	11.2554	-0.00124352	-0.0784357	-0.0931669	-0.0152467	0.0409869	-0.00281121	FALSE	FALSE	FALSE	FALSE	FALSE	FALSE
11364-18	MFN1	10.2746	10.2997	10.395	10.2809	10.9061	10.9066	10.8789	10.9177	-0.00627563	0.0187756	0.114124	-0.0116066	-0.0110429	-0.0387769	FALSE	FALSE	FALSE	FALSE	FALSE	FALSE
11365-17	TENM4	8.5744	8.50817	8.52669	8.59991	9.61839	9.70736	9.70278	9.64962	-0.0255085	-0.0917416	-0.0732182	-0.03123	0.0577434	0.0531631	FALSE	FALSE	FALSE	FALSE	FALSE	FALSE
11368-32	AK2	15.1019	15.4814	16.03	14.9131	13.4069	13.9542	13.5079	13.6937	0.18878	0.568271	1.11684	-0.28682	0.260473	-0.185825	TRUE	TRUE	TRUE	FALSE	TRUE	FALSE
11369-23	ADH5	13.669	13.9049	14.9301	13.5943	11.9245	11.913	11.9648	12.0019	0.0747411	0.310643	1.3358	-0.0774574	-0.0889025	-0.0371654	FALSE	TRUE	TRUE	FALSE	FALSE	FALSE
11370-20	INPP5E	8.76719	8.68876	9.07828	8.77281	10.7609	10.6759	10.7729	10.7185	-0.00561811	-0.0840507	0.305473	0.0423534	-0.0426649	0.0543526	FALSE	FALSE	TRUE	FALSE	FALSE	FALSE
11371-1	GPR101	9.11087	9.08002	9.1743	9.15381	10.8694	10.8582	10.8765	10.8338	-0.0429306	-0.0737893	0.0204946	0.0356027	0.0244538	0.0427187	FALSE	FALSE	FALSE	FALSE	FALSE	FALSE
11372-2	ZNF18	10.7496	10.7637	10.8208	10.7469	11.4068	11.3693	11.3158	11.3576	0.00276788	0.0168761	0.0739336	0.0491826	0.0117365	-0.04176	FALSE	FALSE	FALSE	FALSE	FALSE	FALSE
11375-49	FOXL2	8.48985	8.50839	8.46944	8.52865	9.50799	9.46025	9.51195	9.5076	-0.0388015	-0.0202605	-0.0592111	0.000396345	-0.0473456	0.00435315	FALSE	FALSE	FALSE	FALSE	FALSE	FALSE
11377-19	ADH7	10.9156	12.1571	10.8156	10.9703	12.2112	12.8634	12.1882	12.2308	-0.054741	1.18675	-0.154759	-0.0195823	0.632632	-0.0425452	FALSE	TRUE	FALSE	FALSE	TRUE	FALSE
11378-37	SYK	9.71425	9.74037	11.3608	9.5068	8.97671	9.04125	9.10335	9.15305	0.207442	0.233563	1.85399	-0.176338	-0.111797	-0.0496921	TRUE	TRUE	TRUE	FALSE	FALSE	FALSE
11380-84	RBM24	9.9884	9.91027	9.77182	9.92941	10.5661	10.4222	10.4067	10.4388	0.0589943	-0.0191401	-0.157588	0.127262	-0.0166256	-0.0321097	FALSE	FALSE	FALSE	FALSE	FALSE	FALSE
11381-56	PRPS1	8.05528	8.04658	8.49045	8.14975	8.84172	8.67295	8.78414	8.79344	-0.0944647	-0.10317	0.340701	0.0482808	-0.120486	-0.0092967	FALSE	FALSE	TRUE	FALSE	FALSE	FALSE
11382-5	BLVRA	11.8862	12.2403	13.3441	12.1629	11.4804	11.7133	11.7096	11.9224	-0.276741	0.0774533	1.18121	-0.442049	-0.209157	-0.212815	FALSE	FALSE	TRUE	FALSE	FALSE	FALSE
11383-41	KRT7	9.99365	10.0381	9.64033	9.96506	11.3049	11.3154	11.1287	11.1779	0.0285833	0.0730321	-0.324736	0.127009	0.137577	-0.0491585	FALSE	FALSE	FALSE	FALSE	FALSE	FALSE
11387-3	ATF6B	11.2019	11.0785	10.9246	11.127	11.5224	11.242	11.3302	11.3004	0.0749131	-0.0484801	-0.202438	0.222025	-0.058427	0.0297738	FALSE	FALSE	FALSE	TRUE	FALSE	FALSE
11388-75	WFDC2	12.8045	12.3491	11.6375	12.6922	13.1529	12.7351	12.5223	12.5822	0.112311	-0.34317	-1.05472	0.570682	0.1529	-0.0599109	FALSE	FALSE	FALSE	TRUE	FALSE	FALSE
11390-24	CA8	7.55152	7.5887	7.5204	7.67313	8.2341	8.40423	8.39339	8.39275	-0.121616	-0.0844335	-0.152736	-0.158648	0.0114829	0.000642943	FALSE	FALSE	FALSE	FALSE	FALSE	FALSE
11391-69	MVK	11.2338	11.2346	11.6144	11.2789	13.8834	13.9827	13.9239	13.9618	-0.0450566	-0.0442914	0.335508	-0.0783672	0.0208962	-0.0378981	FALSE	FALSE	TRUE	FALSE	FALSE	FALSE
11395-5	PTK2B	10.7188	10.8307	12.1987	10.6878	10.921	11.1396	10.9904	11.069	0.0309767	0.142845	1.51093	-0.147957	0.0706625	-0.0786246	FALSE	FALSE	TRUE	FALSE	FALSE	FALSE
11396-39	DNAI1	9.36785	9.28042	9.15747	9.35579	10.2537	10.1911	10.2202	10.2144	0.01206	-0.0753688	-0.198319	0.0392888	-0.0233209	0.00572102	FALSE	FALSE	FALSE	FALSE	FALSE	FALSE
11401-181	RNF146	10.4284	10.3832	10.5315	10.3868	11.2726	11.2953	11.2819	11.2611	0.0415277	-0.00361627	0.144695	0.0114756	0.0342426	0.0207733	FALSE	FALSE	FALSE	FALSE	FALSE	FALSE
11402-17	KMT2C	7.6865	7.66605	7.64277	7.69	8.82877	8.80719	8.80009	8.77281	-0.00349744	-0.0239517	-0.0472264	0.0559618	0.034383	0.0272815	FALSE	FALSE	FALSE	FALSE	FALSE	FALSE
11405-150	CARD9	9.40939	9.41753	9.7961	9.41891	10.9026	10.9201	10.917	10.8852	-0.0095158	-0.00137304	0.37719	0.0173624	0.0348857	0.0317229	FALSE	FALSE	TRUE	FALSE	FALSE	FALSE
11406-82	ACAD8	9.74366	9.71287	9.70217	9.78349	10.9236	10.9027	10.861	10.8594	-0.0398331	-0.0706189	-0.0813171	0.0641709	0.0432968	0.00159098	FALSE	FALSE	FALSE	FALSE	FALSE	FALSE
11407-57	PLSCR3	9.22328	9.08055	9.06796	9.20945	10.7063	10.6961	10.6933	10.6904	0.0138244	-0.128902	-0.141492	0.0158888	0.00561753	0.0028771	FALSE	FALSE	FALSE	FALSE	FALSE	FALSE
11416-23	FBXL4	10.3347	10.3552	10.3342	10.3757	11.3528	11.4635	11.4589	11.4152	-0.0409709	-0.0205094	-0.0415299	-0.0624529	0.0483108	0.0437263	FALSE	FALSE	FALSE	FALSE	FALSE	FALSE
11421-10	EHD4	11.0167	11.1364	12.0917	11.0329	12.1145	12.3373	12.1458	12.2394	-0.0162024	0.103494	1.05875	-0.124902	0.0979684	-0.0935722	FALSE	FALSE	TRUE	FALSE	FALSE	FALSE
11422-2	DLX3	7.40599	7.42542	7.37892	7.42459	8.16289	8.06339	8.13648	8.11426	-0.0185939	0.000837311	-0.0456647	0.0486319	-0.0508687	0.0222133	FALSE	FALSE	FALSE	FALSE	FALSE	FALSE
11424-4	FAH	12.2587	12.1831	12.4801	12.3204	13.1057	13.0846	13.2132	13.1885	-0.0617501	-0.137372	0.159692	-0.0827531	-0.103823	0.0246876	FALSE	FALSE	FALSE	FALSE	FALSE	FALSE
11425-31	RUFY1	10.9244	10.8456	11.0236	10.9375	14.5787	14.4053	14.5449	14.479	-0.0131538	-0.0919527	0.0860589	0.0996768	-0.0736598	0.0659299	FALSE	FALSE	FALSE	FALSE	FALSE	FALSE
11428-31	PDLIM1	11.0266	11.3922	12.7112	10.8541	10.3044	12.1411	11.2753	11.4414	0.172503	0.538066	1.85708	-1.13709	0.699611	-0.166131	TRUE	TRUE	TRUE	FALSE	TRUE	FALSE
11429-80	HNRNPC	10.1555	10.1597	9.94031	10.1568	10.7998	10.7312	10.6682	10.6901	-0.00139079	0.00284062	-0.216529	0.109763	0.0411486	-0.0218448	FALSE	FALSE	FALSE	FALSE	FALSE	FALSE
11430-49	DTX1	11.5517	11.4027	11.2699	11.5534	11.7364	11.6464	11.619	11.6695	-0.0017771	-0.150784	-0.283511	0.0668988	-0.0230823	-0.0504561	FALSE	FALSE	FALSE	FALSE	FALSE	FALSE
11431-235	RECQL	11.824	12.0854	12.9689	11.8464	12.2847	12.5044	12.1532	12.4523	-0.0224272	0.239041	1.12256	-0.16761	0.0520657	-0.299155	FALSE	TRUE	TRUE	FALSE	FALSE	FALSE
11432-11	PQBP1	6.94251	6.9254	7.05853	6.98071	8.15026	8.05718	8.07868	8.11322	-0.0381963	-0.0553078	0.0778205	0.0370338	-0.0560418	-0.0345397	FALSE	FALSE	FALSE	FALSE	FALSE	FALSE
11433-11	TCTN2	8.61324	8.56281	8.54187	8.64061	9.94266	9.81832	9.88139	9.89345	-0.0273695	-0.077792	-0.0987368	0.0492079	-0.0751299	-0.0120676	FALSE	FALSE	FALSE	FALSE	FALSE	FALSE
11436-6	INA	9.20994	9.17854	9.29192	9.10565	10.08	10.1768	10.0321	10.1714	0.104294	0.0728898	0.186275	-0.091409	0.00536824	-0.139324	FALSE	FALSE	TRUE	FALSE	FALSE	FALSE
11438-6	DNAJB2	12.0838	12.3167	13.2657	12.1663	12.9716	13.2855	13.1555	13.1771	-0.0824769	0.150387	1.09942	-0.205464	0.108441	-0.0215343	FALSE	FALSE	TRUE	FALSE	FALSE	FALSE
11439-88	RHPN2	9.47472	9.43066	9.29241	9.50343	10.2778	10.157	10.1805	10.1713	-0.0287083	-0.072771	-0.211015	0.10645	-0.0143354	0.00921756	FALSE	FALSE	FALSE	FALSE	FALSE	FALSE
11440-58	SOCS3	9.79718	9.76138	9.98449	9.87375	10.8427	10.9601	10.8459	10.8733	-0.0765765	-0.112372	0.110738	-0.0305471	0.0868173	-0.0273788	FALSE	FALSE	FALSE	FALSE	FALSE	FALSE
11441-11	PYGL	13.2888	13.8054	14.8228	13.2447	13.745	14.1473	13.7387	13.8243	0.0441468	0.560751	1.57808	-0.0793408	0.323004	-0.0855912	FALSE	TRUE	TRUE	FALSE	TRUE	FALSE
11442-1	DNER	9.6961	9.6359	9.66238	9.70356	11.1027	11.1236	11.0773	11.0464	-0.00745939	-0.0676622	-0.0411751	0.0563238	0.0771971	0.030976	FALSE	FALSE	FALSE	FALSE	FALSE	FALSE
11444-49	POLR3F	8.58571	8.55247	8.52611	8.6014	9.63988	9.70934	9.65776	9.65928	-0.0156857	-0.0489246	-0.0752937	-0.0193991	0.0500599	-0.00152001	FALSE	FALSE	FALSE	FALSE	FALSE	FALSE
11448-34	GALK1	13.2116	13.6882	14.7358	13.1451	12.5089	13.1863	13.0308	13.0276	0.0665581	0.543184	1.59073	-0.518745	0.158715	0.00317978	FALSE	TRUE	TRUE	FALSE	FALSE	FALSE
11449-22	CAPZA1	13.0725	13.5758	14.5099	12.8911	12.2538	12.6736	12.8821	12.7337	0.181439	0.684749	1.6188	-0.479846	-0.0600792	0.148403	TRUE	TRUE	TRUE	FALSE	FALSE	FALSE
11450-110	P4HB	11.7951	11.8908	11.8896	11.8187	12.3242	12.2468	12.1155	12.2216	-0.0235952	0.0720334	0.0709058	0.102563	0.0251813	-0.10616	FALSE	FALSE	FALSE	FALSE	FALSE	FALSE
11454-87	EIF3G	13.9967	14.4034	15.1671	13.9014	13.7378	14.9931	14.3076	14.5755	0.0953334	0.501983	1.26572	-0.83767	0.417573	-0.267914	FALSE	TRUE	TRUE	FALSE	TRUE	FALSE
11456-2	MAGEB10	8.71768	8.7199	8.61554	8.77347	10.2566	10.1572	10.2219	10.1997	-0.0557925	-0.0535676	-0.157928	0.0568902	-0.0424758	0.0221917	FALSE	FALSE	FALSE	FALSE	FALSE	FALSE
11457-53	GALE	9.19918	9.13147	9.21717	9.28332	12.2204	12.5049	12.3567	12.3811	-0.0841384	-0.151854	-0.066153	-0.160675	0.123795	-0.0244237	FALSE	FALSE	FALSE	FALSE	FALSE	FALSE
11458-30	PCBP1	15.9171	16.085	16.4244	15.8981	14.8441	15.5058	15.1737	15.3475	0.0190217	0.186887	0.5263	-0.503381	0.158252	-0.173847	FALSE	TRUE	TRUE	FALSE	FALSE	FALSE
11459-81	ELL	10.3383	10.3119	10.1847	10.3107	10.9997	10.9766	10.929	10.967	0.0275643	0.00116607	-0.125987	0.0327081	0.00955407	-0.038016	FALSE	FALSE	FALSE	FALSE	FALSE	FALSE
11462-8	RBFOX2	8.73944	8.87958	8.47787	8.64962	9.34895	9.5491	9.27504	9.34851	0.0898276	0.229966	-0.171746	0.000442544	0.200597	-0.0734672	FALSE	TRUE	FALSE	FALSE	TRUE	FALSE
11464-9	RELB	9.36413	9.38283	9.16037	9.36479	10.105	9.87306	9.96304	9.95012	-0.000656616	0.0180388	-0.204418	0.154873	-0.0770589	0.0129221	FALSE	FALSE	FALSE	FALSE	FALSE	FALSE
11465-4	GPR135	8.33047	8.35491	8.19449	8.28309	9.4822	9.1768	9.30412	9.29071	0.0473804	0.0718221	-0.0885979	0.191493	-0.113914	0.0134107	FALSE	FALSE	FALSE	TRUE	FALSE	FALSE
11468-15	RBM19	9.38759	9.39078	9.37417	9.51924	10.5082	11.0166	10.6672	10.7752	-0.131657	-0.128468	-0.145073	-0.267008	0.241401	-0.108011	FALSE	FALSE	FALSE	FALSE	TRUE	FALSE
11476-43	VPS4A	12.132	12.5314	13.8131	12.1991	11.8551	13.2166	12.5903	12.8639	-0.0670733	0.332298	1.61403	-1.00872	0.352736	-0.27357	FALSE	TRUE	TRUE	FALSE	TRUE	FALSE
11480-1	ALDH3A1	7.83415	7.73368	7.65714	7.848	8.56758	8.58571	8.5827	8.56148	-0.0138419	-0.114318	-0.190858	0.00609698	0.0242344	0.0212259	FALSE	FALSE	FALSE	FALSE	FALSE	FALSE
11481-25	HAVCR2	10.2369	10.3496	10.587	10.4396	10.6232	10.8392	10.7453	10.6811	-0.202772	-0.0899808	0.147391	-0.0578213	0.158154	0.0641958	FALSE	FALSE	FALSE	FALSE	FALSE	FALSE
11486-26	ZNF174	9.86155	9.70485	9.61102	9.83857	11.0543	10.9625	10.9997	10.9642	0.0229786	-0.13372	-0.227554	0.0900687	-0.00174115	0.0354864	FALSE	FALSE	FALSE	FALSE	FALSE	FALSE
11487-4	SPOCK1	10.1448	10.063	9.92578	10.1419	11.2398	11.1997	11.1847	11.1932	0.00293399	-0.0788615	-0.216076	0.0466218	0.00651663	-0.00843576	FALSE	FALSE	FALSE	FALSE	FALSE	FALSE
11490-42	UBL4A	11.3347	11.9494	12.9631	11.2655	11.4592	12.957	12.211	12.4308	0.0691665	0.683931	1.6976	-0.971539	0.526188	-0.219722	FALSE	TRUE	TRUE	FALSE	TRUE	FALSE
11493-169	DYNLL2	13.3093	13.7859	14.7643	13.3355	12.396	14.0381	13.1485	13.6349	-0.0261828	0.450404	1.42886	-1.23886	0.403204	-0.486368	FALSE	TRUE	TRUE	FALSE	TRUE	FALSE
11494-4	ELL2	9.81394	9.83581	9.87028	9.82384	10.5978	10.6722	10.7416	10.7585	-0.00990339	0.0119669	0.0464341	-0.1607	-0.0862696	-0.0168799	FALSE	FALSE	FALSE	FALSE	FALSE	FALSE
11510-31	APOL1	15.4394	15.4436	15.446	15.4118	15.597	15.7417	15.6809	15.5355	0.0276069	0.031803	0.0341644	0.0614575	0.206151	0.145352	FALSE	FALSE	FALSE	FALSE	TRUE	FALSE
11510-51	APOL1	11.8182	11.7838	11.8303	11.7124	12.2507	12.0874	12.1744	11.9268	0.105825	0.0714171	0.117925	0.323898	0.160591	0.247571	FALSE	FALSE	FALSE	TRUE	FALSE	TRUE
11513-92	CD38	8.84172	8.80639	8.73775	8.837	9.64476	9.51846	9.54988	9.5611	0.00472447	-0.0306086	-0.0992494	0.0836606	-0.0426419	-0.0112181	FALSE	FALSE	FALSE	FALSE	FALSE	FALSE
11514-196	CD59	12.2746	12.3249	12.1181	12.3892	13.2455	13.1928	13.4356	13.3743	-0.114646	-0.064289	-0.271131	-0.128755	-0.181533	0.061323	FALSE	FALSE	FALSE	FALSE	FALSE	FALSE
11516-7	FABP1	10.0239	10.1724	9.82018	10.1123	10.8038	10.6423	10.6816	10.7295	-0.0884162	0.060063	-0.292131	0.0743574	-0.0871318	-0.0478817	FALSE	FALSE	FALSE	FALSE	FALSE	FALSE
11530-37	HMBS	14.2189	14.6594	15.4678	15.1681	14.974	14.6197	15.39	15.2572	-0.9492	-0.508737	0.299689	-0.28322	-0.637517	0.132722	FALSE	FALSE	TRUE	FALSE	FALSE	FALSE
11531-24	VSIR	9.23458	9.45337	10.2544	9.28933	10.0044	10.0723	9.97305	10.0261	-0.0547493	0.164043	0.965064	-0.0217475	0.0462241	-0.0530578	FALSE	TRUE	TRUE	FALSE	FALSE	FALSE
11534-6	LRIT3	8.4208	8.35381	8.3733	8.43713	9.38089	9.39114	9.40897	9.34718	-0.0163255	-0.0833194	-0.06383	0.0337155	0.0439577	0.0617881	FALSE	FALSE	FALSE	FALSE	FALSE	FALSE
11536-9	MYSM1	9.64728	9.62004	9.90237	9.70667	11.3187	11.2608	11.3486	11.2986	-0.0593902	-0.0866322	0.195706	0.0200769	-0.0378041	0.049982	FALSE	FALSE	TRUE	FALSE	FALSE	FALSE
11537-12	TFR2	8.78692	8.73488	8.68772	8.78594	10.1517	10.1763	10.1718	10.1854	0.000980203	-0.0510675	-0.0982203	-0.0337202	-0.00907354	-0.0136107	FALSE	FALSE	FALSE	FALSE	FALSE	FALSE
11538-216	MLYCD	8.98925	9.02472	9.06471	9.04221	9.93044	9.91609	9.8844	9.86759	-0.052954	-0.0174839	0.0225079	0.062854	0.0485055	0.0168114	FALSE	FALSE	FALSE	FALSE	FALSE	FALSE
11539-4	ATP5MF	10.3087	10.3504	10.2647	10.325	12.2631	12.285	12.2379	12.2416	-0.0162878	0.0254181	-0.0602509	0.0214972	0.0433902	-0.00373124	FALSE	FALSE	FALSE	FALSE	FALSE	FALSE
11540-37	FOXO3	9.84533	9.95443	10.7778	9.84721	10.7029	10.7172	10.7062	10.7304	-0.00188075	0.107212	0.930605	-0.0275199	-0.0131383	-0.0241977	FALSE	FALSE	TRUE	FALSE	FALSE	FALSE
11542-11	TMEM230	11.2756	11.3304	11.8332	11.3149	11.8629	11.9382	11.9041	11.886	-0.0393223	0.0155174	0.518236	-0.0231697	0.0521776	0.018085	FALSE	FALSE	TRUE	FALSE	FALSE	FALSE
11543-84	LIMA1	9.95085	9.99442	10.6369	9.82384	10.5235	10.5683	10.5396	10.4894	0.127003	0.170579	0.813052	0.0340173	0.0788417	0.0501483	FALSE	TRUE	TRUE	FALSE	FALSE	FALSE
11544-39	PHF3	8.04603	8.21916	8.72755	8.05474	9.10852	9.40869	9.20296	9.28471	-0.00870735	0.164419	0.672813	-0.176184	0.12398	-0.0817495	FALSE	TRUE	TRUE	FALSE	FALSE	FALSE
11545-9	TNFRSF14	11.4006	11.229	11.1198	11.3729	12.6365	12.6688	12.6537	12.647	0.0276932	-0.143922	-0.253143	-0.0104746	0.0218157	0.00665538	FALSE	FALSE	FALSE	FALSE	FALSE	FALSE
11546-7	CYGB	8.54728	8.52571	8.50679	8.54381	9.28007	9.34485	9.40162	9.31016	0.00347498	-0.0180983	-0.0370166	-0.0300835	0.0346914	0.0914613	FALSE	FALSE	FALSE	FALSE	FALSE	FALSE
11547-84	MUSK	11.8826	11.6679	11.3352	11.8138	11.821	11.8275	11.831	11.8926	0.0687836	-0.145934	-0.478654	-0.0716021	-0.0651629	-0.0616199	FALSE	FALSE	FALSE	FALSE	FALSE	FALSE
11548-84	CDC25A	7.36282	7.40386	7.2465	7.37591	8.19918	8.18438	8.10615	8.108	-0.0130877	0.0279559	-0.129411	0.0911799	0.0763778	-0.0018513	FALSE	FALSE	FALSE	FALSE	FALSE	FALSE
11549-6	ISL1	9.9558	9.85611	9.78423	9.92659	10.707	10.6877	10.741	10.7273	0.0292027	-0.0704853	-0.142367	-0.0203109	-0.0395993	0.0136782	FALSE	FALSE	FALSE	FALSE	FALSE	FALSE
11551-16	HMG20B	8.26585	8.3244	8.69047	8.24745	9.1179	9.1472	9.12283	9.13776	0.0183966	0.0769506	0.443013	-0.0198569	0.00944416	-0.0149318	FALSE	FALSE	TRUE	FALSE	FALSE	FALSE
11556-19	ARFGAP1	10.1994	10.1748	10.2963	10.2301	11.5222	11.5948	11.4861	11.4888	-0.0307136	-0.0553105	0.0661443	0.0333939	0.105922	-0.00272273	FALSE	FALSE	FALSE	FALSE	FALSE	FALSE
11557-3	SMURF1	9.50997	9.61075	9.8388	9.67596	10.42	10.4385	10.5059	10.4578	-0.165984	-0.0652091	0.162846	-0.0378311	-0.0193113	0.0481143	FALSE	FALSE	TRUE	FALSE	FALSE	FALSE
11560-76	NFATC4	8.75756	8.69349	8.64061	8.74349	9.8051	9.73851	9.73733	9.75622	0.0140686	-0.0500013	-0.102882	0.0488762	-0.0177123	-0.0188909	FALSE	FALSE	FALSE	FALSE	FALSE	FALSE
11562-9	POLE2	8.38802	8.32215	8.31696	8.40897	9.57818	9.54776	9.55689	9.54651	-0.0209493	-0.0868131	-0.0920069	0.0316753	0.00125344	0.0103802	FALSE	FALSE	FALSE	FALSE	FALSE	FALSE
11563-51	SYTL4	11.0871	11.0329	11.0753	11.1364	13.5319	13.5049	13.4852	13.4797	-0.0493494	-0.103522	-0.0610694	0.0522879	0.0252766	0.005523	FALSE	FALSE	FALSE	FALSE	FALSE	FALSE
11565-58	ZNF23	7.89845	7.76022	7.65284	7.85736	8.80413	8.78283	8.86928	8.84423	0.0410912	-0.0971382	-0.204514	-0.040104	-0.0614008	0.0250497	FALSE	FALSE	FALSE	FALSE	FALSE	FALSE
11566-48	KRT72	7.74819	7.68089	7.62021	7.73944	8.75556	8.80768	8.8648	8.79896	0.00874975	-0.0585563	-0.119229	-0.0434025	0.00871913	0.0658469	FALSE	FALSE	FALSE	FALSE	FALSE	FALSE
11567-23	ZNF10	9.80074	9.71382	9.77618	9.85969	11.4778	11.6641	11.5985	11.5971	-0.0589519	-0.145875	-0.0835078	-0.119317	0.0670613	0.00144252	FALSE	FALSE	FALSE	FALSE	FALSE	FALSE
11568-2	FKBP1B	9.62461	9.70848	11.2756	9.43754	9.57478	10.8394	10.6774	10.3834	0.187069	0.270939	1.83802	-0.808598	0.456057	0.294037	TRUE	TRUE	TRUE	FALSE	TRUE	TRUE
11570-94	BCAP29	8.89087	8.87452	8.7175	8.90117	10.0812	10.1081	10.0847	10.0803	-0.0102964	-0.0266485	-0.183665	0.000932533	0.0278472	0.00439057	FALSE	FALSE	FALSE	FALSE	FALSE	FALSE
11571-75	KLRC3	10.431	10.5945	10.6558	10.5311	10.7797	10.9266	10.917	10.9371	-0.100114	0.0634179	0.124753	-0.15736	-0.0104912	-0.0200435	FALSE	FALSE	FALSE	FALSE	FALSE	FALSE
11572-4	DNM2	12.347	12.7384	14.1299	12.4933	11.5299	11.8911	11.7718	12.0482	-0.146373	0.245103	1.63657	-0.518379	-0.157169	-0.276493	FALSE	TRUE	TRUE	FALSE	FALSE	FALSE
11573-3	SRSF6	8.63445	8.70269	8.33226	8.56377	9.06663	9.27246	8.8343	8.97499	0.0706798	0.138923	-0.231509	0.0916393	0.297471	-0.140686	FALSE	FALSE	FALSE	FALSE	TRUE	FALSE
11582-63	DNAJA2	9.16012	9.34041	10.2525	9.25597	9.34185	9.908	9.65035	9.80268	-0.0958492	0.0844335	0.996528	-0.460826	0.105325	-0.152323	FALSE	FALSE	TRUE	FALSE	FALSE	FALSE
11586-2	LRRN1	10.7796	10.7918	10.7708	10.8136	12.4221	12.5575	12.4792	12.4881	-0.0340657	-0.0218511	-0.0427928	-0.0660013	0.0693975	-0.00881783	FALSE	FALSE	FALSE	FALSE	FALSE	FALSE
11587-5	MGA	10.6457	10.5736	10.5742	10.6964	12.5946	12.7147	12.6505	12.6249	-0.0506105	-0.122807	-0.122191	-0.0303046	0.089817	0.0255608	FALSE	FALSE	FALSE	FALSE	FALSE	FALSE
11590-5	RBM23	9.25762	9.25018	9.28607	9.23673	10.1039	10.1746	10.0206	10.0904	0.0208918	0.0134446	0.0493357	0.0135663	0.0841735	-0.069824	FALSE	FALSE	FALSE	FALSE	FALSE	FALSE
11591-43	PRC1	7.76951	7.71493	7.71286	7.7662	8.75322	8.72792	8.74567	8.71973	0.00330969	-0.0512654	-0.05334	0.0334857	0.00818924	0.0259421	FALSE	FALSE	FALSE	FALSE	FALSE	FALSE
11592-1	ELAVL1	9.86511	10.301	11.0023	9.78937	10.6866	11.3236	10.7755	10.7864	0.075744	0.511643	1.21288	-0.0998449	0.537212	-0.0109791	FALSE	TRUE	TRUE	FALSE	TRUE	FALSE
11593-21	CXCL9	8.93899	8.86481	8.82528	8.95681	9.69314	9.83715	9.81306	9.81778	-0.0178203	-0.0920066	-0.131536	-0.124645	0.0193629	-0.00472685	FALSE	FALSE	FALSE	FALSE	FALSE	FALSE
11596-47	ZNF75D	8.50462	8.4248	8.37286	8.51175	9.67189	9.72059	9.67472	9.70165	-0.00713226	-0.0869569	-0.138889	-0.0297582	0.0189332	-0.0269324	FALSE	FALSE	FALSE	FALSE	FALSE	FALSE
11601-26	DHX8	9.28147	9.25907	9.29025	9.29715	10.5311	10.5692	10.4574	10.507	-0.0156791	-0.0380757	-0.00689628	0.0240873	0.0622364	-0.0495725	FALSE	FALSE	FALSE	FALSE	FALSE	FALSE
11602-12	CPNE1	10.5614	10.6104	10.5069	10.6044	12.1728	12.1297	12.1526	12.1418	-0.0429845	0.00604966	-0.0975155	0.0310147	-0.0120415	0.0108119	FALSE	FALSE	FALSE	FALSE	FALSE	FALSE
11606-22	DNAJB6	9.30788	9.46475	10.2581	9.41785	9.83479	10.0683	9.91057	9.98542	-0.109969	0.0468972	0.840242	-0.150628	0.0828906	-0.0748494	FALSE	FALSE	TRUE	FALSE	FALSE	FALSE
11607-15	BRD1	8.42122	8.37416	8.31651	8.38284	9.48864	9.604	9.5203	9.52258	0.0383832	-0.0086795	-0.0663349	-0.033938	0.0814149	-0.00227945	FALSE	FALSE	FALSE	FALSE	FALSE	FALSE
11608-5	MAP1LC3B	14.2542	14.5174	15.2059	14.1147	13.0189	14.105	13.6793	13.835	0.139562	0.4027	1.09126	-0.816081	0.270045	-0.155665	FALSE	TRUE	TRUE	FALSE	TRUE	FALSE
11614-29	ERH	12.174	12.4025	13.1867	12.1832	13.3385	13.8149	13.1853	13.3792	-0.00927401	0.219277	1.00349	-0.0407433	0.435613	-0.193936	FALSE	TRUE	TRUE	FALSE	TRUE	FALSE
11615-16	DAPP1	15.3088	15.4536	16.1827	15.146	12.9962	15.253	14.3714	14.4015	0.162834	0.307591	1.03675	-1.40534	0.851504	-0.0301561	TRUE	TRUE	TRUE	FALSE	TRUE	FALSE
11616-9	HSF1	10.0308	10.07	10.4763	10.1353	11.2784	11.4455	11.3348	11.4237	-0.104519	-0.0653414	0.340966	-0.145355	0.0217849	-0.0889763	FALSE	FALSE	TRUE	FALSE	FALSE	FALSE
11617-1	ITGAL	9.65964	9.58477	9.58628	9.69262	11.2736	11.3345	11.3083	11.2857	-0.0329763	-0.107843	-0.106339	-0.0121282	0.0487454	0.0225594	FALSE	FALSE	FALSE	FALSE	FALSE	FALSE
11618-83	MYB	8.55727	8.48099	8.43358	8.56415	9.9747	9.98191	9.96959	9.96116	-0.00687727	-0.0831579	-0.130571	0.0135411	0.020751	0.00843034	FALSE	FALSE	FALSE	FALSE	FALSE	FALSE
11626-7	UBE2V1	11.6583	12.2423	13.1452	11.8714	11.2739	12.1743	11.6847	12.0196	-0.213142	0.370888	1.27372	-0.745679	0.154664	-0.334929	FALSE	TRUE	TRUE	FALSE	FALSE	FALSE
11629-36	TRAF4	7.83857	7.74685	7.71664	7.81762	8.46148	8.38284	8.46781	8.41109	0.0209504	-0.0707745	-0.100982	0.0503922	-0.0282473	0.0567203	FALSE	FALSE	FALSE	FALSE	FALSE	FALSE
11633-89	AHSA1	12.5526	12.6742	13.5077	12.4247	12.2911	12.5689	12.339	12.5163	0.12793	0.249488	1.08298	-0.225153	0.0525919	-0.177235	FALSE	TRUE	TRUE	FALSE	FALSE	FALSE
11634-32	RGS10	15.5009	15.7401	16.2644	15.401	13.5661	15.4734	14.7492	14.913	0.0998079	0.339077	0.863382	-1.34697	0.560392	-0.163876	FALSE	TRUE	TRUE	FALSE	TRUE	FALSE
11636-33	TAGLN2	13.4397	13.8364	14.9015	13.196	12.9613	14.4781	13.6864	13.7405	0.243696	0.640388	1.7055	-0.779167	0.737577	-0.0541422	TRUE	TRUE	TRUE	FALSE	TRUE	FALSE
11638-42	B3GALT2	9.87805	9.87113	10.0202	9.90132	10.8704	10.7898	10.7886	10.7893	-0.0232686	-0.0301849	0.118923	0.0811527	0.000487493	-0.0007361	FALSE	FALSE	FALSE	FALSE	FALSE	FALSE
11643-73	DTX3L	9.33985	9.99809	10.6635	9.20921	10.1255	11.2223	10.6437	10.7574	0.13064	0.788882	1.45424	-0.631847	0.464887	-0.113654	FALSE	TRUE	TRUE	FALSE	TRUE	FALSE
11645-9	P4HA1	9.88905	9.84085	9.77865	9.88387	10.9509	11.0899	10.9317	10.9546	0.00518243	-0.0430112	-0.105214	-0.00363949	0.135313	-0.0228649	FALSE	FALSE	FALSE	FALSE	FALSE	FALSE
11646-4	CHST9	9.03452	9.01011	8.77775	9.03094	9.50084	9.50966	9.40161	9.4674	0.00358092	-0.0208348	-0.253195	0.0334401	0.0422617	-0.0657912	FALSE	FALSE	FALSE	FALSE	FALSE	FALSE
11647-6	FZD10	10.881	10.9954	10.9886	10.8641	12.1206	12.216	12.143	12.1445	0.0168522	0.13127	0.124459	-0.0238404	0.071581	-0.00142033	FALSE	FALSE	FALSE	FALSE	FALSE	FALSE
11649-3	SMAP1	13.5613	13.958	14.844	13.2194	12.5079	13.7807	12.9498	13.0765	0.341952	0.738648	1.62459	-0.568679	0.704159	-0.126775	TRUE	TRUE	TRUE	FALSE	TRUE	FALSE
11651-24	AGO1	7.85798	7.80122	7.90358	7.96521	8.99464	9.07294	9.07159	9.04521	-0.107226	-0.163984	-0.0616303	-0.0505773	0.0277226	0.0263734	FALSE	FALSE	FALSE	FALSE	FALSE	FALSE
11653-69	SLC6A9	6.71425	6.64237	6.56071	6.71973	7.24222	7.36107	7.37591	7.29921	-0.00548554	-0.0773645	-0.159017	-0.0569866	0.0618582	0.0767	FALSE	FALSE	FALSE	FALSE	FALSE	FALSE
11654-77	NRSN1	8.79344	8.68545	8.66053	8.78758	9.74062	9.66409	9.76908	9.7039	0.00586462	-0.102129	-0.127046	0.0367205	-0.0398119	0.0651804	FALSE	FALSE	FALSE	FALSE	FALSE	FALSE
11656-110	EVL	10.3	10.4419	10.9882	10.3645	10.9489	11.0262	10.9006	10.9622	-0.0644537	0.0773918	0.623702	-0.0133671	0.0639661	-0.0616763	FALSE	FALSE	TRUE	FALSE	FALSE	FALSE
11657-86	SOCS7	8.5812	8.53469	8.47875	8.604	9.59395	9.6616	9.65508	9.61416	-0.0227966	-0.0693052	-0.125249	-0.0202064	0.047442	0.0409255	FALSE	FALSE	FALSE	FALSE	FALSE	FALSE
11659-31	CLINT1	13.7379	14.6058	15.5081	13.4372	12.7729	15.6129	14.3008	14.5032	0.300752	1.16857	2.07095	-1.73031	1.10965	-0.202438	TRUE	TRUE	TRUE	FALSE	TRUE	FALSE
11661-11	NLRP1	8.16641	8.10012	8.01735	8.19673	8.67983	8.74953	8.76537	8.76222	-0.0303109	-0.0966099	-0.179378	-0.082384	-0.012682	0.00315298	FALSE	FALSE	FALSE	FALSE	FALSE	FALSE
11664-32	ARFGAP2	13.2309	13.5919	14.696	12.9857	11.8724	13.301	12.526	12.78	0.245227	0.606213	1.71031	-0.907622	0.520942	-0.254049	TRUE	TRUE	TRUE	FALSE	TRUE	FALSE
11666-72	RGS8	12.0134	11.9535	11.7021	11.8647	12.3668	12.0475	12.187	12.1382	0.1487	0.0887462	-0.162593	0.228574	-0.090772	0.048725	FALSE	FALSE	FALSE	TRUE	FALSE	FALSE
11667-29	TNS2	8.07575	8.02264	7.95273	8.07039	9.12205	9.18053	9.16012	9.16491	0.00535721	-0.0477486	-0.117655	-0.0428555	0.0156236	-0.00478339	FALSE	FALSE	FALSE	FALSE	FALSE	FALSE
11669-39	SLCO5A1	8.2854	8.23314	8.09644	8.2891	9.2114	9.13121	9.1763	9.15102	-0.00369448	-0.0559577	-0.192655	0.0603851	-0.0198052	0.0252813	FALSE	FALSE	FALSE	FALSE	FALSE	FALSE
11670-18	GPR101	8.783	8.76802	8.71113	8.79993	10.7664	10.8313	10.7684	10.7698	-0.0169309	-0.0319111	-0.0887966	-0.00339195	0.061552	-0.00137396	FALSE	FALSE	FALSE	FALSE	FALSE	FALSE
11671-19	BRPF1	10.2469	10.2923	10.254	10.2477	11.9771	12.0848	11.9782	12.0066	-0.000830875	0.0445737	0.00630393	-0.0294698	0.0781499	-0.0284526	FALSE	FALSE	FALSE	FALSE	FALSE	FALSE
11672-17	KIF16B	11.7071	11.6994	11.6973	11.6937	12.8739	12.8788	12.7732	12.8027	0.0133524	0.00571586	0.00356693	0.0712074	0.0761182	-0.0294706	FALSE	FALSE	FALSE	FALSE	FALSE	FALSE
11677-17	ZDHHC14	7.1334	7.05311	7.05528	7.14873	8.10434	8.12412	8.15305	8.10957	-0.0153317	-0.0956194	-0.0934488	-0.00523285	0.0145517	0.0434758	FALSE	FALSE	FALSE	FALSE	FALSE	FALSE
11678-105	GJD2	8.63227	8.55823	8.64112	8.65392	10.109	10.166	10.1508	10.1773	-0.0216517	-0.0956905	-0.0128031	-0.0682479	-0.0112594	-0.0265326	FALSE	FALSE	FALSE	FALSE	FALSE	FALSE
11681-8	AGFG1	14.7297	15.3595	16.2652	14.5873	14.1566	15.8833	14.9456	15.3707	0.142425	0.772256	1.67787	-1.21417	0.512602	-0.425145	FALSE	TRUE	TRUE	FALSE	TRUE	FALSE
11682-7	TXNIP	10.3634	10.3185	10.1051	10.3274	11.8094	11.746	11.7675	11.7664	0.0359279	-0.00891046	-0.22236	0.0430017	-0.0203554	0.00109782	FALSE	FALSE	FALSE	FALSE	FALSE	FALSE
11683-19	GGA3	12.2619	12.6291	13.9363	12.1147	11.2277	12.2423	11.6526	11.8242	0.147262	0.514431	1.82166	-0.596527	0.418132	-0.171612	FALSE	TRUE	TRUE	FALSE	TRUE	FALSE
11690-47	ANAPC7	9.13211	9.07975	9.06594	9.14313	10.3665	10.405	10.3306	10.3454	-0.011014	-0.0633769	-0.0771873	0.0211355	0.0595753	-0.0147686	FALSE	FALSE	FALSE	FALSE	FALSE	FALSE
11692-21	SHC4	9.19771	9.1453	9.17628	9.21213	10.8	10.8073	10.7301	10.7736	-0.0144234	-0.0668365	-0.0358525	0.0263763	0.0336406	-0.0435459	FALSE	FALSE	FALSE	FALSE	FALSE	FALSE
11696-7	CRABP2	13.9239	14.1325	13.5862	13.9774	14.4022	14.541	14.3355	14.5181	-0.0534295	0.155167	-0.391202	-0.115945	0.0229077	-0.182611	FALSE	FALSE	FALSE	FALSE	FALSE	FALSE
11699-16	PTP4A2	10.2561	10.337	11.3854	10.0203	9.43421	10.5045	9.95175	9.98314	0.235805	0.316665	1.36511	-0.548925	0.52138	-0.0313834	TRUE	TRUE	TRUE	FALSE	TRUE	FALSE
11708-2	LCN1	9.1316	9.13289	9.08799	9.16742	10.1955	10.175	10.179	10.1751	-0.0358184	-0.0345329	-0.0794285	0.0204448	-6.26999e-05	0.00391673	FALSE	FALSE	FALSE	FALSE	FALSE	FALSE
11709-29	CPT1B	10.4621	10.4542	10.3544	10.4726	11.4412	11.3216	11.3972	11.3994	-0.0104961	-0.0183634	-0.118191	0.0417942	-0.0777919	-0.00221866	FALSE	FALSE	FALSE	FALSE	FALSE	FALSE
11712-207	UNC45A	9.98968	10.1324	11.3421	9.69384	8.56986	8.51076	8.48784	8.47776	0.295843	0.438595	1.64829	0.0920973	0.0330036	0.0100813	TRUE	TRUE	TRUE	FALSE	FALSE	FALSE
11715-1	POU2F1	7.32912	7.31922	7.25456	7.35403	7.81634	7.84298	7.84361	7.84361	-0.0249053	-0.0348096	-0.0994739	-0.0272633	-0.000628352	-5.46868e-07	FALSE	FALSE	FALSE	FALSE	FALSE	FALSE
11716-28	LRIT2	8.99379	9.06137	8.89918	9.04876	9.98883	9.92004	9.95317	9.94457	-0.0549717	0.0126119	-0.149577	0.044261	-0.0245248	0.00860426	FALSE	FALSE	FALSE	FALSE	FALSE	FALSE
11814-29	MET	10.5576	10.5835	10.5019	10.5636	11.0887	11.0972	11.1645	11.1335	-0.0060182	0.0199682	-0.0616449	-0.0448056	-0.0362857	0.0309388	FALSE	FALSE	FALSE	FALSE	FALSE	FALSE
11816-84	JAK2	13.4421	13.7182	14.5909	12.9264	11.6576	11.9426	11.963	11.8585	0.515712	0.79179	1.66449	-0.2009	0.0840877	0.104535	TRUE	TRUE	TRUE	FALSE	FALSE	FALSE
11817-1	RPS6KB1	10.4097	10.7435	12.003	10.342	9.94559	10.0036	9.97196	10.025	0.0677456	0.401524	1.66103	-0.079411	-0.021413	-0.0530374	FALSE	TRUE	TRUE	FALSE	FALSE	FALSE
11825-27	PPARGC1A	8.66463	8.5708	8.60436	8.66035	10.2702	10.276	10.2766	10.2283	0.00427255	-0.0895496	-0.0559877	0.0418408	0.0477059	0.0482403	FALSE	FALSE	FALSE	FALSE	FALSE	FALSE
11827-7	RORC	7.30104	7.31967	7.2336	7.3156	8.05745	7.94486	8.0433	7.99435	-0.0145636	0.00406959	-0.0819984	0.0630968	-0.0494951	0.0489447	FALSE	FALSE	FALSE	FALSE	FALSE	FALSE
11830-48	PTPN11	15.0077	15.4063	16.0955	15.0008	13.5104	13.7046	13.6836	13.8381	0.00691832	0.405535	1.09475	-0.327688	-0.133515	-0.154517	FALSE	TRUE	TRUE	FALSE	FALSE	FALSE
11833-83	FXN	8.9884	9.00127	9.12515	9.03287	10.1952	10.1754	10.1924	10.1631	-0.0444716	-0.0316054	0.0922796	0.0321027	0.0122157	0.0292519	FALSE	FALSE	FALSE	FALSE	FALSE	FALSE
11836-144	DDR1	8.86109	8.97639	8.78102	8.89087	9.48341	9.45738	9.47431	9.43942	-0.0297853	0.0855211	-0.109849	0.0439974	0.0179655	0.0348958	FALSE	FALSE	FALSE	FALSE	FALSE	FALSE
11837-7	TNFRSF18	7.55459	7.52904	7.49264	7.58421	8.2484	8.17368	8.25148	8.21383	-0.029622	-0.0551727	-0.0915674	0.0345687	-0.0401579	0.0376491	FALSE	FALSE	FALSE	FALSE	FALSE	FALSE
11838-130	PIEZO1	8.12928	8.13005	7.97268	8.15937	8.79084	8.79831	8.79912	8.79507	-0.0300838	-0.0293178	-0.186686	-0.0042284	0.0032442	0.00405148	FALSE	FALSE	FALSE	FALSE	FALSE	FALSE
11851-21	TREM2	11.5508	11.3439	11.1665	11.4933	12.5008	12.4416	12.383	12.4551	0.0575379	-0.149394	-0.326812	0.0457716	-0.0134918	-0.0720499	FALSE	FALSE	FALSE	FALSE	FALSE	FALSE
11872-9	PCDHGB1	6.61324	6.60733	6.57437	6.64097	7.05745	7.20799	7.14924	7.15987	-0.027731	-0.0336384	-0.0666025	-0.102421	0.048117	-0.0106345	FALSE	FALSE	FALSE	FALSE	FALSE	FALSE
11910-27	DLX4	10.144	10.4859	11.7416	9.82416	8.74349	9.09645	9.04582	8.98157	0.319858	0.661776	1.91741	-0.238079	0.114884	0.0642522	TRUE	TRUE	TRUE	FALSE	FALSE	FALSE
11911-13	LRRC4B	7.33628	7.33403	7.33136	7.3637	8.38414	8.34029	8.36212	8.37112	-0.0274134	-0.029667	-0.032332	0.013013	-0.0308283	-0.00900351	FALSE	FALSE	FALSE	FALSE	FALSE	FALSE
11926-23	AAGAB	12.7986	13.203	14.0027	12.5676	11.9246	14.5245	13.0033	13.244	0.231041	0.63548	1.4351	-1.3194	1.28053	-0.240726	TRUE	TRUE	TRUE	FALSE	TRUE	FALSE
11934-9	INTS3	7.37417	7.40939	7.37155	7.41024	8.2031	8.2427	8.19918	8.22593	-0.0360693	-0.000848644	-0.0386934	-0.0228272	0.0167673	-0.0267502	FALSE	FALSE	FALSE	FALSE	FALSE	FALSE
11949-25	EGF	9.65785	9.709	10.1346	9.64997	10.0547	10.0654	10.0388	10.0776	0.00787968	0.059023	0.484576	-0.0228769	-0.012202	-0.0388413	FALSE	FALSE	TRUE	FALSE	FALSE	FALSE
11952-1	IGDCC3	8.85891	8.82496	8.77149	8.88142	10.0471	10.112	10.0272	10.0478	-0.0225064	-0.0564624	-0.109931	-0.000681642	0.0642429	-0.0206053	FALSE	FALSE	FALSE	FALSE	FALSE	FALSE
11955-1	ARHGAP1	10.1304	10.2334	10.7725	10.0815	10.0271	10.4266	10.175	10.2926	0.0489584	0.151886	0.691056	-0.265475	0.134078	-0.11759	FALSE	FALSE	TRUE	FALSE	FALSE	FALSE
11967-23	CRABP1	10.3175	10.2754	10.0709	10.2451	10.615	10.4714	10.4277	10.4985	0.0724484	0.0303478	-0.174157	0.116536	-0.0270293	-0.0707252	FALSE	FALSE	FALSE	FALSE	FALSE	FALSE
11969-5	S100A2	8.66	8.99305	8.56776	8.70425	9.15532	9.45717	9.13519	9.24151	-0.0442536	0.288803	-0.136486	-0.0861823	0.21566	-0.106318	FALSE	TRUE	FALSE	FALSE	TRUE	FALSE
11988-24	PTPRH	9.6858	9.67066	9.62625	9.69957	10.6924	10.6767	10.7454	10.6812	-0.0137724	-0.0289162	-0.0733192	0.0112027	-0.00457612	0.0641417	FALSE	FALSE	FALSE	FALSE	FALSE	FALSE
11989-35	EMC1	9.17866	9.02278	9.14771	9.19648	10.0587	10.081	10.067	10.0681	-0.0178143	-0.173695	-0.0487655	-0.00943823	0.0129088	-0.00107644	FALSE	FALSE	FALSE	FALSE	FALSE	FALSE
12001-7	TJP1	8.85985	8.90689	8.66086	8.86326	8.84172	8.67115	8.74985	8.76785	-0.00341173	0.043632	-0.202394	0.0738682	-0.096699	-0.0180083	FALSE	FALSE	FALSE	FALSE	FALSE	FALSE
12008-3	CD7	8.76155	9.01528	8.68468	8.86233	9.7866	9.80491	9.87167	9.88432	-0.100776	0.152948	-0.177647	-0.0977268	-0.0794158	-0.0126535	FALSE	FALSE	FALSE	FALSE	FALSE	FALSE
12014-19	PTS	8.11738	8.05799	8.42919	8.13134	8.71218	8.97327	8.69173	8.79116	-0.0139592	-0.0733512	0.297846	-0.0789798	0.182103	-0.0994316	FALSE	FALSE	TRUE	FALSE	TRUE	FALSE
12016-60	CBL	14.2702	14.5719	15.4435	13.9257	13.7809	14.1784	13.959	14.1831	0.344475	0.646205	1.51781	-0.402217	-0.00464949	-0.224128	TRUE	TRUE	TRUE	FALSE	FALSE	FALSE
12018-84	TPK1	9.73217	9.72161	10.0798	9.78562	10.9531	10.8763	10.9312	10.9267	-0.0534485	-0.064004	0.294193	0.0263644	-0.0504159	0.00447675	FALSE	FALSE	TRUE	FALSE	FALSE	FALSE
12020-39	BPGM	8.86851	9.63092	10.2787	9.78218	9.1819	8.75439	9.25627	9.44626	-0.913665	-0.151256	0.49652	-0.264359	-0.69187	-0.189983	FALSE	FALSE	TRUE	FALSE	FALSE	FALSE
12022-12	SMAD4	8.71528	8.88524	10.0003	8.78692	8.3403	8.78885	8.49641	8.68159	-0.0716474	0.0983134	1.21336	-0.341295	0.107258	-0.185184	FALSE	FALSE	TRUE	FALSE	FALSE	FALSE
12030-82	DES	10.7788	10.7914	10.4612	10.674	10.8794	10.5642	10.6096	10.7089	0.104801	0.117391	-0.2128	0.170442	-0.144667	-0.0992933	FALSE	FALSE	FALSE	TRUE	FALSE	FALSE
12033-3	BUB1	8.27566	8.35447	8.71129	8.29783	8.68299	8.76437	8.77256	8.73742	-0.0221744	0.0566362	0.413461	-0.0544218	0.0269572	0.0351466	FALSE	FALSE	TRUE	FALSE	FALSE	FALSE
12034-28	CAP1	13.7641	13.8932	14.0398	13.6825	12.0581	12.1099	11.8701	12.3699	0.081656	0.210684	0.357347	-0.311804	-0.260034	-0.499762	FALSE	TRUE	TRUE	FALSE	FALSE	FALSE
12041-33	HSPA1L	9.29852	9.26455	9.23434	9.25148	9.38909	9.0359	9.12179	9.19525	0.0470384	0.0130716	-0.0171464	0.193844	-0.159352	-0.0734567	FALSE	FALSE	FALSE	TRUE	FALSE	FALSE
12046-51	TARDBP	9.11686	9.14376	9.38941	9.08481	9.26796	9.31854	9.25821	9.30788	0.0320554	0.0589505	0.304603	-0.0399268	0.0106572	-0.0496712	FALSE	FALSE	TRUE	FALSE	FALSE	FALSE
12077-32	MSTN	11.3719	11.3103	11.5567	11.3425	12.5694	12.6777	12.7224	12.6816	0.0294208	-0.0322498	0.214164	-0.112187	-0.00388912	0.0408548	FALSE	FALSE	TRUE	FALSE	FALSE	FALSE
12329-21	RPS6KA1	8.08481	8.0864	8.49064	8.12928	9.34274	9.53807	9.38961	9.45162	-0.0444746	-0.0428822	0.361358	-0.108882	0.0864483	-0.0620157	FALSE	FALSE	TRUE	FALSE	FALSE	FALSE
12332-7	EEF2K	10.8431	10.8153	10.806	10.8809	11.218	11.5665	11.2058	11.1726	-0.0378271	-0.0655412	-0.0749021	0.0453427	0.393891	0.0332324	FALSE	FALSE	FALSE	FALSE	TRUE	FALSE
12333-87	RPIA	9.8645	9.88935	10.3366	9.97484	10.5056	10.2921	10.4102	10.5189	-0.110349	-0.085495	0.361773	-0.0133351	-0.226807	-0.108763	FALSE	FALSE	TRUE	FALSE	FALSE	FALSE
12334-25	SHMT1	10.1908	10.955	11.9617	10.2079	9.63952	9.7501	9.60939	9.82146	-0.0170561	0.74709	1.75387	-0.181934	-0.0713554	-0.212069	FALSE	TRUE	TRUE	FALSE	FALSE	FALSE
12338-27	EGFLAM	12.4272	12.4328	12.1879	12.3723	12.891	12.8223	13.0052	12.8359	0.0548861	0.0604335	-0.184427	0.0551112	-0.0136619	0.169308	FALSE	FALSE	FALSE	FALSE	FALSE	TRUE
12340-17	AARS1	12.1436	12.3474	13.4215	12.2223	11.3991	11.4442	11.4346	11.4495	-0.078677	0.125189	1.19928	-0.0504455	-0.00530889	-0.0149088	FALSE	FALSE	TRUE	FALSE	FALSE	FALSE
12341-8	DUSP6	10.836	10.777	11.309	10.7858	11.4038	11.5318	11.4923	11.475	0.050192	-0.00881218	0.52327	-0.0712157	0.0568223	0.0173292	FALSE	FALSE	TRUE	FALSE	FALSE	FALSE
12343-14	ACAP2	9.88203	10.2244	11.4583	9.79555	10.4345	11.3426	10.9542	10.9987	0.0864789	0.428871	1.66274	-0.564207	0.343899	-0.0445753	FALSE	TRUE	TRUE	FALSE	TRUE	FALSE
12345-4	ANAPC10	9.66427	9.654	9.8834	9.6453	10.6748	10.7942	10.6618	10.7062	0.0189713	0.00870402	0.238099	-0.0313404	0.0880211	-0.0443297	FALSE	FALSE	TRUE	FALSE	FALSE	FALSE
12347-29	CCM2	12.3909	12.6808	13.4799	12.2427	12.6189	13.7653	13.1654	13.2458	0.1482	0.438119	1.23721	-0.626907	0.519516	-0.0804136	FALSE	TRUE	TRUE	FALSE	TRUE	FALSE
12348-46	SARS2	9.91394	10.2107	10.3058	9.99492	10.4998	10.5567	10.5126	10.5197	-0.0809825	0.215813	0.310868	-0.0198886	0.0370108	-0.00714238	FALSE	TRUE	TRUE	FALSE	FALSE	FALSE
12350-86	ETS2	10.4728	10.2639	10.5457	10.4546	10.8624	10.8569	10.916	10.8967	0.0181846	-0.190754	0.0910806	-0.0343059	-0.0398574	0.0192661	FALSE	FALSE	FALSE	FALSE	FALSE	FALSE
12351-25	STAT1	15.3382	15.7865	16.3473	15.1407	14.3852	14.6903	14.3352	14.4863	0.197481	0.645779	1.20656	-0.101096	0.203947	-0.151158	TRUE	TRUE	TRUE	FALSE	TRUE	FALSE
12352-70	ARRDC3	9.09329	8.96246	8.80185	9.08082	9.27729	9.34082	9.28992	9.29209	0.012468	-0.118355	-0.278965	-0.0148041	0.048726	-0.00217622	FALSE	FALSE	FALSE	FALSE	FALSE	FALSE
12355-223	MRRF	10.2783	10.2456	10.3942	10.3231	11.7353	11.7457	11.726	11.7131	-0.0447215	-0.0774433	0.0711933	0.0221734	0.0325666	0.0128551	FALSE	FALSE	FALSE	FALSE	FALSE	FALSE
12356-65	SRI	10.4798	10.7461	11.7905	10.7337	9.95099	10.0446	10.1068	10.2546	-0.253913	0.012401	1.05681	-0.303563	-0.209975	-0.147789	FALSE	FALSE	TRUE	FALSE	FALSE	FALSE
12357-41	SNAP29	9.49145	9.64268	10.3361	9.45039	10.2683	10.2881	10.2754	10.2694	0.0410658	0.192294	0.885708	-0.00105242	0.0186971	0.00600727	FALSE	TRUE	TRUE	FALSE	FALSE	FALSE
12358-6	IGBP1	12.5227	12.9425	13.9005	12.7385	11.7624	11.8724	12.1125	12.0799	-0.215747	0.204079	1.16202	-0.317494	-0.207502	0.0325604	FALSE	TRUE	TRUE	FALSE	FALSE	FALSE
12361-102	RRAS2	9.14924	9.23936	9.30238	9.17667	9.92377	10.0067	10.0438	9.979	-0.0274328	0.062687	0.125711	-0.0552232	0.0276801	0.0647746	FALSE	FALSE	FALSE	FALSE	FALSE	FALSE
12363-70	TRIB2	10.1981	10.2119	10.3502	10.2473	11.415	11.4222	11.416	11.4237	-0.0492575	-0.0354462	0.102832	-0.00869144	-0.00144833	-0.00771459	FALSE	FALSE	FALSE	FALSE	FALSE	FALSE
12365-108	RUVBL1	10.7589	10.7343	11.3048	10.7679	11.5022	11.4633	11.5404	11.5087	-0.00896396	-0.0335847	0.536966	-0.00650054	-0.0454671	0.0317068	FALSE	FALSE	TRUE	FALSE	FALSE	FALSE
12366-16	CRYGD	8.36501	8.32912	8.34983	8.39017	9.29806	9.3485	9.32136	9.32103	-0.0251589	-0.0610454	-0.0403353	-0.0229636	0.0274787	0.000338088	FALSE	FALSE	FALSE	FALSE	FALSE	FALSE
12367-52	MACO1	7.84109	8.14414	8.8933	7.69975	8.02569	8.03507	8.05283	8.04439	0.141347	0.444397	1.19356	-0.0187008	-0.00932023	0.00843432	FALSE	TRUE	TRUE	FALSE	FALSE	FALSE
12368-18	KAT2B	8.69244	8.65946	8.97326	8.74113	9.4227	9.58946	9.52392	9.56605	-0.0486887	-0.08167	0.232131	-0.143358	0.0234097	-0.0421321	FALSE	FALSE	TRUE	FALSE	FALSE	FALSE
12370-30	APOF	13.5958	13.6456	12.8968	13.4813	14.0777	13.6486	13.3833	13.4939	0.114485	0.164248	-0.584515	0.583757	0.154667	-0.110611	FALSE	TRUE	FALSE	TRUE	FALSE	FALSE
12372-50	TPM3	8.26115	8.28007	8.6423	8.29737	9.00675	8.84721	8.98924	8.96809	-0.0362202	-0.0173024	0.344925	0.0386561	-0.120877	0.0211537	FALSE	FALSE	TRUE	FALSE	FALSE	FALSE
12373-73	TRA2B	11.527	11.8993	10.9522	11.259	12.0529	12.5716	11.6962	11.9418	0.26801	0.640304	-0.306752	0.111056	0.629829	-0.24565	TRUE	TRUE	FALSE	FALSE	TRUE	FALSE
12374-8	PAFAH1B3	12.001	12.571	13.7971	12.9301	12.4371	12.045	12.7072	12.8237	-0.929123	-0.359126	0.867036	-0.386578	-0.778685	-0.116547	FALSE	FALSE	TRUE	FALSE	FALSE	FALSE
12376-85	CDKN2D	12.1828	12.3663	13.6369	11.8626	11.6127	12.4936	12.0209	12.0526	0.320129	0.503681	1.77422	-0.439952	0.440992	-0.0317781	TRUE	TRUE	TRUE	FALSE	TRUE	FALSE
12378-71	TAPBP	10.7178	10.8252	10.5218	10.7285	11.3595	11.3706	11.4051	11.3655	-0.0107537	0.0966409	-0.206733	-0.00597231	0.00509739	0.0395777	FALSE	FALSE	FALSE	FALSE	FALSE	FALSE
12381-26	CBR1	10.7137	11.3745	11.4757	10.9658	11.078	11.7855	11.5929	11.6108	-0.252054	0.408701	0.509887	-0.532777	0.174663	-0.0179051	FALSE	TRUE	TRUE	FALSE	TRUE	FALSE
12382-2	DDX58	8.88142	8.9248	9.40608	8.92511	9.76205	9.82106	9.79189	9.80284	-0.0436894	-0.000307845	0.480974	-0.0407897	0.0182169	-0.0109459	FALSE	FALSE	TRUE	FALSE	FALSE	FALSE
12384-92	COPS7B	10.0604	10.2025	10.0792	10.1134	11.5352	11.6503	11.5539	11.5053	-0.0529258	0.0891584	-0.0342003	0.0298628	0.145018	0.0486182	FALSE	FALSE	FALSE	FALSE	FALSE	FALSE
12385-4	CAPN3	11.2919	11.2606	11.7994	11.3653	11.8973	11.8833	11.9687	11.9316	-0.0734222	-0.104638	0.434129	-0.034234	-0.0482963	0.037116	FALSE	FALSE	TRUE	FALSE	FALSE	FALSE
12386-11	RNPEP	11.9631	12.6724	12.0624	12.0124	11.898	12.0419	12.2214	12.0538	-0.049301	0.659946	0.0499609	-0.155831	-0.0118924	0.167624	FALSE	TRUE	FALSE	FALSE	FALSE	TRUE
12387-7	PDLIM4	9.03782	8.59954	8.68369	8.96347	10.5399	10.3677	10.3153	10.4689	0.0743473	-0.363933	-0.27978	0.0710048	-0.101239	-0.153615	FALSE	FALSE	FALSE	FALSE	FALSE	FALSE
12389-4	ORC6	9.98584	9.94559	9.98875	10.0108	11.0158	11.0119	10.9692	10.9931	-0.0249659	-0.0652181	-0.0220545	0.0227533	0.0188445	-0.0239094	FALSE	FALSE	FALSE	FALSE	FALSE	FALSE
12391-27	PDZD7	8.74147	8.73471	8.63008	8.7807	10.0974	10.0899	10.0576	10.0557	-0.0392368	-0.0459945	-0.150626	0.0416846	0.0342247	0.00194462	FALSE	FALSE	FALSE	FALSE	FALSE	FALSE
12392-30	ARL1	10.0359	9.9698	10.4226	9.98214	11.5292	11.589	11.5178	11.5371	0.0537608	-0.0123356	0.440452	-0.00788626	0.0518995	-0.0193052	FALSE	FALSE	TRUE	FALSE	FALSE	FALSE
12394-53	C16orf54	8.18933	8.09487	8.05365	8.14415	9.1249	9.20518	9.15633	9.05772	0.045182	-0.049279	-0.0904941	0.0671757	0.147459	0.0986106	FALSE	FALSE	FALSE	FALSE	FALSE	FALSE
12395-86	DARS2	10.8681	11.8405	12.0897	10.9568	9.7445	10.0221	9.96941	9.9714	-0.0886837	0.883697	1.13294	-0.226902	0.0506909	-0.00198789	FALSE	TRUE	TRUE	FALSE	FALSE	FALSE
12396-19	HIBCH	11.2154	12.2482	12.6101	11.3042	10.8275	11.2535	11.0173	11.0067	-0.0887685	0.944052	1.30592	-0.179245	0.246746	0.010513	FALSE	TRUE	TRUE	FALSE	TRUE	FALSE
12398-15	PAX4	8.70009	8.63244	8.73775	8.6844	9.78921	9.78218	9.74617	9.79067	0.0156949	-0.0519605	0.0533507	-0.00146673	-0.00849545	-0.0445066	FALSE	FALSE	FALSE	FALSE	FALSE	FALSE
12399-194	CCDC50	10.0129	10.2354	10.8217	10.0059	11.9576	11.9165	11.5632	11.6217	0.00699863	0.229511	0.81584	0.335961	0.294837	-0.0584775	FALSE	TRUE	TRUE	TRUE	TRUE	FALSE
12400-25	UBE2T	9.19894	9.10735	9.12567	9.22231	10.6569	10.7221	10.6529	10.6509	-0.0233758	-0.114967	-0.0966441	0.00599949	0.0712511	0.00205931	FALSE	FALSE	FALSE	FALSE	FALSE	FALSE
12401-3	STAMBPL1	10.6373	10.6711	11.1315	10.6116	11.5749	11.7411	11.548	11.6466	0.0256807	0.0595648	0.519885	-0.0717714	0.0944811	-0.0986947	FALSE	FALSE	TRUE	FALSE	FALSE	FALSE
12403-30	RAB39B	10.2014	10.1741	10.2197	10.2227	11.3537	11.3087	11.2548	11.2877	-0.0212854	-0.0485711	-0.0029668	0.0660435	0.0210537	-0.0328653	FALSE	FALSE	FALSE	FALSE	FALSE	FALSE
12406-119	DIRAS3	9.5074	9.44035	9.64539	9.54477	11.2857	11.3374	11.3357	11.294	-0.037373	-0.104423	0.100615	-0.00829733	0.0433758	0.0416706	FALSE	FALSE	FALSE	FALSE	FALSE	FALSE
12408-333	RAB22A	10.2227	10.4506	12.2434	10.2043	10.7065	10.9722	10.8092	10.842	0.0183476	0.246313	2.03909	-0.135461	0.130197	-0.032714	FALSE	TRUE	TRUE	FALSE	FALSE	FALSE
12409-90	RAB7B	9.07173	9.04903	8.95143	9.08746	9.81025	9.93928	9.86023	9.87483	-0.0157323	-0.0384314	-0.136033	-0.0645774	0.0644573	-0.0145949	FALSE	FALSE	FALSE	FALSE	FALSE	FALSE
12411-60	MAX	10.9174	11.8229	13.0142	10.8948	10.683	10.9431	10.7492	10.8961	0.0225543	0.928052	2.11942	-0.213111	0.0469953	-0.146948	FALSE	TRUE	TRUE	FALSE	FALSE	FALSE
12414-31	YWHAB	12.6002	13.2577	14.0892	12.5785	12.5843	12.8429	12.662	12.79	0.0216539	0.679126	1.51063	-0.205694	0.0529161	-0.128055	FALSE	TRUE	TRUE	FALSE	FALSE	FALSE
12415-122	EDF1	11.2277	11.149	11.2012	11.1848	12.3732	12.4014	12.3076	12.329	0.0429247	-0.0357114	0.0164496	0.0442089	0.0724308	-0.0213587	FALSE	FALSE	FALSE	FALSE	FALSE	FALSE
12417-46	TPRKB	9.99209	9.89306	10.0626	9.95376	11.768	11.6478	11.6533	11.685	0.0383287	-0.0606984	0.108826	0.0830098	-0.0372171	-0.0316882	FALSE	FALSE	FALSE	FALSE	FALSE	FALSE
12420-10	GPD1L	12.8707	12.8636	12.6843	12.7188	13.6764	13.1747	13.425	13.3617	0.1519	0.144785	-0.0345363	0.314657	-0.186961	0.0632741	FALSE	FALSE	FALSE	TRUE	FALSE	FALSE
12422-143	ALOX15B	8.22786	8.18932	8.03837	8.35535	8.96347	8.89482	8.88338	8.87774	-0.127495	-0.166033	-0.316983	0.0857299	0.0170735	0.00563459	FALSE	FALSE	FALSE	FALSE	FALSE	FALSE
12423-38	A1CF	9.77495	9.68	9.48985	9.74062	10.6758	10.7483	10.7485	10.7206	0.0343277	-0.0606197	-0.250777	-0.0448056	0.0277323	0.027942	FALSE	FALSE	FALSE	FALSE	FALSE	FALSE
12424-107	THYN1	8.62826	8.53819	8.85576	8.68194	9.94676	10.1759	9.89306	10.0018	-0.0536779	-0.143752	0.173824	-0.0550703	0.174027	-0.108773	FALSE	FALSE	TRUE	FALSE	TRUE	FALSE
12425-104	ARF6	10.5063	10.549	10.9782	10.5354	10.7815	11.0549	10.8279	10.894	-0.029065	0.0135935	0.442848	-0.11246	0.160884	-0.066086	FALSE	FALSE	TRUE	FALSE	FALSE	FALSE
12426-19	MOB1A	12.0232	12.4675	13.1257	11.9925	13.3479	13.7813	13.5639	13.5571	0.0306871	0.475013	1.13319	-0.209246	0.224215	0.00680658	FALSE	TRUE	TRUE	FALSE	TRUE	FALSE
12427-8	CDC25B	11.9221	11.8648	12.0907	11.9481	13.5796	13.5401	13.6004	13.5677	-0.0259733	-0.0832697	0.142577	0.0118686	-0.0276017	0.0326488	FALSE	FALSE	FALSE	FALSE	FALSE	FALSE
12428-2	LYPLAL1	9.43671	9.47803	9.79879	9.44481	10.2716	10.3889	10.3087	10.3478	-0.0080963	0.0332232	0.353981	-0.076263	0.0410338	-0.0391095	FALSE	FALSE	TRUE	FALSE	FALSE	FALSE
12430-78	PAIP1	9.66409	9.6329	9.70977	9.69853	10.7474	10.6457	10.6888	10.6845	-0.0344394	-0.0656268	0.0112406	0.0629521	-0.0387384	0.00428908	FALSE	FALSE	FALSE	FALSE	FALSE	FALSE
12431-13	PELO	10.6796	10.8071	11.0663	10.6393	11.925	11.9857	11.9358	11.9388	0.0403178	0.167867	0.427005	-0.0138464	0.0468371	-0.00309279	FALSE	TRUE	TRUE	FALSE	FALSE	FALSE
12432-23	CACYBP	13.6841	13.9478	15.0058	13.3326	11.5974	13.827	12.5715	12.7646	0.351484	0.615193	1.67318	-1.16727	1.06235	-0.193148	TRUE	TRUE	TRUE	FALSE	TRUE	FALSE
12433-8	ARL11	11.9881	12.1063	12.872	11.9492	11.986	12.2377	12.2087	12.177	0.038838	0.157058	0.922725	-0.190964	0.060704	0.0317061	FALSE	FALSE	TRUE	FALSE	FALSE	FALSE
12434-25	IST1	12.5716	12.8846	14.0907	12.5509	11.9595	12.7911	12.3794	12.5136	0.0207431	0.333682	1.53978	-0.554048	0.277511	-0.134162	FALSE	TRUE	TRUE	FALSE	TRUE	FALSE
12436-84	GSTO1	10.4337	10.6289	10.6881	10.468	11.1916	11.277	11.2434	11.3094	-0.0343233	0.160842	0.220136	-0.117867	-0.0324229	-0.0660677	FALSE	FALSE	TRUE	FALSE	FALSE	FALSE
12437-18	ULK3	9.0542	8.98712	9.16211	9.07975	9.98684	10.096	10.0065	10.0329	-0.0255541	-0.0926297	0.0823596	-0.0460347	0.0631177	-0.0263359	FALSE	FALSE	FALSE	FALSE	FALSE	FALSE
12438-127	MPG	8.79051	8.91243	9.54708	8.90719	10.3503	10.6586	10.3964	10.5636	-0.11668	0.00523854	0.639892	-0.213301	0.0950298	-0.167149	FALSE	FALSE	TRUE	FALSE	FALSE	FALSE
12439-67	IRF9	8.62132	8.55689	8.6339	8.61912	9.72366	9.77404	9.75922	9.75004	0.00219979	-0.0622304	0.0147813	-0.026376	0.0240073	0.0091851	FALSE	FALSE	FALSE	FALSE	FALSE	FALSE
12442-4	RHOD	8.01959	7.92124	7.8173	8.03837	8.75188	8.80009	8.74364	8.75322	-0.0187796	-0.117134	-0.221067	-0.001338	0.0468742	-0.00957691	FALSE	FALSE	FALSE	FALSE	FALSE	FALSE
12444-39	NR5A2	8.59619	8.54978	8.59488	8.58609	9.68229	9.57628	9.6052	9.59638	0.0101006	-0.0363061	0.00879522	0.0859162	-0.0200919	0.00882424	FALSE	FALSE	FALSE	FALSE	FALSE	FALSE
12445-50	ANKRD27	10.1253	10.1675	10.7982	10.0065	10.5501	10.6063	10.5209	10.5473	0.118818	0.161039	0.791715	0.00279321	0.0590322	-0.0263671	FALSE	TRUE	TRUE	FALSE	FALSE	FALSE
12446-49	GSTA1	11.2421	11.4703	11.4812	11.3697	12.059	12.2787	12.2091	12.3039	-0.12755	0.100698	0.111552	-0.244826	-0.0251539	-0.0947215	FALSE	FALSE	FALSE	FALSE	FALSE	FALSE
12448-246	NMT1	14.7143	15.0619	15.8214	14.464	13.1667	13.5461	13.1298	13.3491	0.250376	0.597916	1.35744	-0.182419	0.19695	-0.219309	TRUE	TRUE	TRUE	FALSE	TRUE	FALSE
12449-16	PPIH	10.907	11.3718	12.5118	11.0202	10.7481	12.0713	11.4105	11.7276	-0.113175	0.351559	1.49155	-0.979514	0.343636	-0.317166	FALSE	TRUE	TRUE	FALSE	TRUE	FALSE
12450-42	PMVK	11.322	11.4976	12.8455	11.0276	10.8325	11.1313	10.9416	10.9238	0.294411	0.469921	1.81787	-0.0913529	0.207477	0.0177041	TRUE	TRUE	TRUE	FALSE	TRUE	FALSE
12451-62	BACH1	10.6515	10.6957	10.7262	10.6448	11.0473	10.8871	10.8685	10.917	0.00665252	0.0508137	0.0813759	0.130329	-0.0298551	-0.0484972	FALSE	FALSE	FALSE	FALSE	FALSE	FALSE
12452-32	KMT5C	9.66285	9.67436	9.43588	9.668	10.6554	10.6519	10.5898	10.6369	-0.00515217	0.00635992	-0.23212	0.0184554	0.015047	-0.0470585	FALSE	FALSE	FALSE	FALSE	FALSE	FALSE
12453-161	NXF1	8.73674	8.77132	9.19796	8.8173	10.0046	10.2707	10.0277	10.129	-0.0805633	-0.0459825	0.380652	-0.124384	0.141708	-0.10137	FALSE	FALSE	TRUE	FALSE	FALSE	FALSE
12454-105	NTMT1	8.70044	8.71527	8.87744	8.75889	9.47796	9.52855	9.55055	9.52474	-0.0584497	-0.0436164	0.118548	-0.046777	0.00381324	0.0258153	FALSE	FALSE	FALSE	FALSE	FALSE	FALSE
12455-48	MYNN	9.09777	9.09183	9.00647	9.10434	9.93	9.90328	9.86364	9.89633	-0.00656787	-0.012506	-0.0978706	0.0336657	0.00694693	-0.0326892	FALSE	FALSE	FALSE	FALSE	FALSE	FALSE
12456-5	PFKFB3	11.704	11.8246	12.2434	11.6327	11.8756	11.6124	11.5157	11.679	0.0713129	0.191962	0.610738	0.196517	-0.0666786	-0.163359	FALSE	TRUE	TRUE	TRUE	FALSE	FALSE
12457-10	ADI1	9.10722	9.12176	9.36588	9.17093	10.9035	10.9718	10.9298	10.9648	-0.0637094	-0.0491641	0.194958	-0.0613409	0.00694403	-0.0350139	FALSE	FALSE	TRUE	FALSE	FALSE	FALSE
12458-79	CHP1	11.42	11.5871	11.3912	11.4378	12.5789	12.6685	12.62	12.641	-0.0177919	0.14931	-0.0465301	-0.0620528	0.0275182	-0.02092	FALSE	FALSE	FALSE	FALSE	FALSE	FALSE
12459-13	PLEKHA1	8.56796	8.56301	9.2741	8.40003	8.86666	8.96261	8.95796	8.93987	0.167931	0.16298	0.874075	-0.0732123	0.0227338	0.0180891	TRUE	TRUE	TRUE	FALSE	FALSE	FALSE
12460-18	PSMA7	13.274	13.7282	14.6383	13.7315	12.5013	12.6322	12.7582	12.7449	-0.457532	-0.00333758	0.906753	-0.243674	-0.112744	0.0132723	FALSE	FALSE	TRUE	FALSE	FALSE	FALSE
12461-8	SIRT5	10.9335	11.0913	11.3907	11.0199	12.4392	12.5532	12.476	12.4703	-0.0863255	0.0714342	0.370867	-0.0310446	0.0829309	0.00572187	FALSE	FALSE	TRUE	FALSE	FALSE	FALSE
12462-20	SETMAR	8.92452	8.85455	8.81746	8.91588	9.95187	10.0325	9.95012	9.97456	0.00863624	-0.0613254	-0.0984167	-0.0226905	0.0579698	-0.024441	FALSE	FALSE	FALSE	FALSE	FALSE	FALSE
12463-7	KLHL13	10.9034	10.9137	10.8531	10.8834	12.0963	11.7975	11.8953	11.9496	0.020023	0.0302568	-0.0303047	0.146675	-0.152105	-0.0543153	FALSE	FALSE	FALSE	FALSE	FALSE	FALSE
12466-7	HNRNPA1	11.4291	12.0164	12.9417	11.5749	11.8362	12.5461	11.9232	12.3684	-0.145732	0.441477	1.36686	-0.53215	0.177663	-0.445192	FALSE	TRUE	TRUE	FALSE	TRUE	FALSE
12469-19	MAPRE1	14.3751	14.7763	15.8479	14.2022	13.4018	15.2366	14.1632	14.5388	0.172883	0.574103	1.64566	-1.13693	0.697832	-0.375576	TRUE	TRUE	TRUE	FALSE	TRUE	FALSE
12471-47	STAU1	10.9616	11.0164	11.8373	10.9352	11.3165	11.5377	11.1757	11.2999	0.0264293	0.0812212	0.902166	0.0165564	0.237846	-0.124191	FALSE	FALSE	TRUE	FALSE	TRUE	FALSE
12473-48	KCTD5	9.48422	9.42867	9.31402	9.48039	10.4978	10.4458	10.4408	10.4564	0.0038324	-0.0517124	-0.16637	0.0413976	-0.0105664	-0.0155374	FALSE	FALSE	FALSE	FALSE	FALSE	FALSE
12475-48	CLIC5	12.412	11.6377	11.9263	12.1816	12.692	12.3347	12.7443	12.6135	0.230312	-0.543987	-0.25539	0.0784713	-0.278743	0.130785	TRUE	FALSE	FALSE	FALSE	FALSE	FALSE
12476-50	TIGAR	9.78349	9.86743	10.0471	9.84847	12.0039	12.0281	11.9615	12.0188	-0.0649771	0.018962	0.198593	-0.0149217	0.00932161	-0.0573459	FALSE	FALSE	TRUE	FALSE	FALSE	FALSE
12477-42	TSN	9.95143	10.1525	10.8302	10.3563	10.3518	10.3419	10.4279	10.5112	-0.404911	-0.203806	0.473896	-0.159337	-0.169213	-0.0832389	FALSE	FALSE	TRUE	FALSE	FALSE	FALSE
12478-15	RPL30	12.2963	12.744	13.7732	12.7339	12.9181	13.5383	13.4694	13.4657	-0.437606	0.0101384	1.03933	-0.547664	0.0725621	0.00360901	FALSE	FALSE	TRUE	FALSE	FALSE	FALSE
12479-50	PRKAR1B	10.6178	10.9058	11.585	10.5326	10.7822	11.0258	10.9368	10.927	0.085284	0.373204	1.0525	-0.144784	0.0988686	0.00980606	FALSE	TRUE	TRUE	FALSE	FALSE	FALSE
12480-9	OTUD5	11.4691	11.4728	11.2596	11.4064	12.2486	12.0336	12.125	12.1219	0.0627686	0.0664731	-0.146716	0.126717	-0.0882757	0.00304307	FALSE	FALSE	FALSE	FALSE	FALSE	FALSE
12482-5	BPTF	10.1878	10.1339	10.1337	10.2025	11.1417	11.1977	11.112	11.1331	-0.0146443	-0.0685804	-0.068771	0.00858216	0.0645994	-0.0210299	FALSE	FALSE	FALSE	FALSE	FALSE	FALSE
12483-62	RORB	8.783	8.74231	9.28256	8.80445	9.35799	9.36523	9.51301	9.41595	-0.0214555	-0.0621443	0.478111	-0.0579612	-0.0507261	0.0970581	FALSE	FALSE	TRUE	FALSE	FALSE	FALSE
12484-67	PITPNB	11.1932	11.1817	11.0007	11.1119	12.1431	11.9894	11.9559	12.0019	0.0812376	0.0697585	-0.11125	0.141227	-0.0125073	-0.0459668	FALSE	FALSE	FALSE	FALSE	FALSE	FALSE
12486-8	GLRX2	9.71973	9.81361	10.5073	9.67543	10.3765	10.4236	10.3724	10.4049	0.0443032	0.13818	0.831858	-0.0284776	0.0186591	-0.0325539	FALSE	FALSE	TRUE	FALSE	FALSE	FALSE
12488-9	MCTS1	11.2469	10.0517	10.2276	10.9083	11.0811	10.6867	10.5862	10.7359	0.338601	-0.856658	-0.680676	0.345189	-0.0492204	-0.149695	TRUE	FALSE	FALSE	TRUE	FALSE	FALSE
12490-92	LAMTOR3	10.7075	10.7766	11.1248	10.7473	11.2741	11.321	11.2903	11.2437	-0.0397382	0.0293047	0.377538	0.0304356	0.0772873	0.046562	FALSE	FALSE	TRUE	FALSE	FALSE	FALSE
12491-23	CLIC4	11.6862	12.102	13.3498	11.3994	10.2205	10.4586	10.402	10.3466	0.286809	0.702576	1.95043	-0.126125	0.11196	0.0553748	TRUE	TRUE	TRUE	FALSE	FALSE	FALSE
12493-42	OTUB2	9.33159	9.3308	9.66382	9.37091	10.9943	10.8893	10.9015	10.8578	-0.0393165	-0.040102	0.292919	0.136457	0.0314498	0.0437182	FALSE	FALSE	TRUE	FALSE	FALSE	FALSE
12494-99	GABARAPL2	12.2605	12.6401	13.6977	12.2071	11.464	12.6604	12.1526	12.3568	0.0534326	0.433002	1.49059	-0.892798	0.303637	-0.2042	FALSE	TRUE	TRUE	FALSE	TRUE	FALSE
12497-29	NUDT16L1	13.1695	13.526	13.8312	13.0814	12.678	13.0311	12.3889	12.4837	0.0881157	0.444538	0.749815	0.194288	0.547403	-0.0948303	FALSE	TRUE	TRUE	TRUE	TRUE	FALSE
12498-12	TAX1BP3	12.4716	12.7553	13.6144	12.3436	12.2788	13.0007	12.6041	12.6769	0.127999	0.411682	1.27084	-0.398122	0.323703	-0.0728829	FALSE	TRUE	TRUE	FALSE	TRUE	FALSE
12499-108	SH3GL2	14.8288	15.2019	15.8973	14.4917	13.0773	13.9091	13.3956	13.5637	0.337066	0.710189	1.40555	-0.486454	0.345405	-0.168088	TRUE	TRUE	TRUE	FALSE	TRUE	FALSE
12500-88	UBA2	11.5855	11.9403	12.6302	11.5715	12.2692	12.3231	12.2298	12.2362	0.0140108	0.368861	1.05876	0.0329616	0.0869158	-0.00645968	FALSE	TRUE	TRUE	FALSE	FALSE	FALSE
12501-10	TBCA	11.6129	11.6335	11.663	11.6285	12.3346	12.2843	12.2025	12.1993	-0.0155765	0.00501387	0.0345109	0.135276	0.0850391	0.00318209	FALSE	FALSE	FALSE	FALSE	FALSE	FALSE
12503-5	GPR68	9.61029	9.50759	9.64476	9.60862	11.9323	12.087	12.0352	12.023	0.0016622	-0.101031	0.0361331	-0.0907403	0.0640205	0.012251	FALSE	FALSE	FALSE	FALSE	FALSE	FALSE
12504-26	LMOD1	10.6748	10.5765	10.5451	10.6498	11.4991	11.5046	11.3974	11.4177	0.0250151	-0.0733124	-0.104734	0.0814041	0.0869509	-0.0202926	FALSE	FALSE	FALSE	FALSE	FALSE	FALSE
12507-16	ITPKC	9.25385	9.20701	9.17567	9.26139	10.0583	10.0091	10.0293	10.0167	-0.00754229	-0.0543768	-0.0857169	0.0415933	-0.00761085	0.0126181	FALSE	FALSE	FALSE	FALSE	FALSE	FALSE
12508-9	CHMP3	12.8562	13.2007	14.1415	12.787	12.3299	12.9841	12.5614	12.6852	0.0691689	0.413702	1.35451	-0.355272	0.298851	-0.123784	FALSE	TRUE	TRUE	FALSE	TRUE	FALSE
12509-115	COMMD1	9.96174	9.92004	10.0202	9.94031	10.5762	10.5306	10.5746	10.5483	0.0214255	-0.0202715	0.0799201	0.0278606	-0.0177254	0.0262135	FALSE	FALSE	FALSE	FALSE	FALSE	FALSE
12510-3	STAP1	10.8127	10.7355	10.6627	10.833	11.6231	11.6061	11.7136	11.676	-0.0203093	-0.0975394	-0.170385	-0.0528529	-0.0698538	0.0376228	FALSE	FALSE	FALSE	FALSE	FALSE	FALSE
12511-83	SLC41A2	10.0929	10.0348	10.0186	10.1376	11.6264	11.65	11.6714	11.6494	-0.0447423	-0.102834	-0.119016	-0.0230423	0.000605706	0.0219471	FALSE	FALSE	FALSE	FALSE	FALSE	FALSE
12513-8	GLTP	9.67437	9.63181	9.81121	9.70287	10.7206	10.7707	10.7593	10.7459	-0.0284964	-0.071052	0.108341	-0.0253401	0.0247784	0.013347	FALSE	FALSE	FALSE	FALSE	FALSE	FALSE
12514-16	METTL1	10.0421	9.89444	9.9175	10.0577	10.9249	10.924	10.8839	10.9065	-0.0156513	-0.163282	-0.140217	0.0183719	0.0174809	-0.0225753	FALSE	FALSE	FALSE	FALSE	FALSE	FALSE
12515-45	UCK2	9.52493	9.50114	9.6125	9.58082	10.8358	10.9113	10.9053	10.9079	-0.0558904	-0.0796836	0.0316714	-0.0720535	0.00340174	-0.0026001	FALSE	FALSE	FALSE	FALSE	FALSE	FALSE
12516-13	TEAD4	9.06043	9.14298	8.95332	9.03837	10.106	10.1515	10.0285	10.0603	0.0220554	0.104609	-0.0850479	0.0457488	0.0912194	-0.0318392	FALSE	FALSE	FALSE	FALSE	FALSE	FALSE
12517-52	PDCD5	14.2395	14.5888	15.1703	14.4261	14.036	14.5651	14.3863	14.4946	-0.186647	0.162686	0.744156	-0.458648	0.0704915	-0.108318	FALSE	TRUE	TRUE	FALSE	FALSE	FALSE
12518-289	PBRM1	9.79035	9.88888	10.5304	9.83794	10.5937	10.8106	10.6971	10.8092	-0.0475947	0.0509359	0.692469	-0.215534	0.00140018	-0.112154	FALSE	FALSE	TRUE	FALSE	FALSE	FALSE
12521-3	CDKN2C	9.32935	9.3253	9.33829	9.26444	9.61894	9.48663	9.52522	9.52748	0.0649053	0.0608617	0.0738464	0.091459	-0.0408438	-0.00225392	FALSE	FALSE	FALSE	FALSE	FALSE	FALSE
12522-6	RAD23B	12.6411	13.0443	13.6355	12.7825	12.5521	13.3606	12.9161	13.1324	-0.141444	0.261703	0.852953	-0.580319	0.228197	-0.216328	FALSE	TRUE	TRUE	FALSE	TRUE	FALSE
12524-18	SAT2	10.2244	10.29	10.3763	10.2736	11.1141	11.1066	11.1085	11.0925	-0.049199	0.0163912	0.102725	0.0215748	0.0141355	0.0160249	FALSE	FALSE	FALSE	FALSE	FALSE	FALSE
12527-50	THRA	9.54496	9.5631	9.73927	9.60733	11.4724	11.4969	11.4891	11.4811	-0.0623659	-0.0442347	0.131943	-0.00870682	0.0157599	0.00802696	FALSE	FALSE	FALSE	FALSE	FALSE	FALSE
12528-40	WRNIP1	9.00366	8.90974	8.89467	8.97355	10.508	10.435	10.433	10.4024	0.0301046	-0.0638112	-0.0788881	0.10562	0.0326199	0.0306767	FALSE	FALSE	FALSE	FALSE	FALSE	FALSE
12529-32	FKBP6	10.8138	10.8299	11.1082	10.8382	13.9743	14.1527	14.0514	14.1172	-0.0243985	-0.00829928	0.269976	-0.142957	0.035454	-0.0658352	FALSE	FALSE	TRUE	FALSE	FALSE	FALSE
12530-14	CKS1B	11.9832	11.9297	12.4795	11.9643	13.2986	13.2262	13.2913	13.2479	0.0189022	-0.0346756	0.515201	0.0507222	-0.0216809	0.0434159	FALSE	FALSE	TRUE	FALSE	FALSE	FALSE
12531-5	ERVV-1	9.7223	9.68781	9.58148	9.75722	10.948	10.9341	10.935	10.9261	-0.0349281	-0.0694117	-0.17574	0.0219286	0.00798567	0.00890706	FALSE	FALSE	FALSE	FALSE	FALSE	FALSE
12532-28	CDC34	9.54438	9.62697	10.0368	9.61949	12.4513	12.4468	12.5507	12.4871	-0.0751015	0.00748358	0.417353	-0.0357213	-0.0402755	0.0636199	FALSE	FALSE	TRUE	FALSE	FALSE	FALSE
12533-135	CYTH2	9.271	9.2452	9.21444	9.2738	10.305	10.2432	10.2521	10.2624	-0.00279954	-0.0285997	-0.0593577	0.0425885	-0.019214	-0.0103155	FALSE	FALSE	FALSE	FALSE	FALSE	FALSE
12534-10	CALCOCO2	10.7911	10.7528	10.7784	10.8157	12.3005	12.4006	12.3256	12.3344	-0.024622	-0.0629163	-0.037349	-0.0338901	0.0662152	-0.00875071	FALSE	FALSE	FALSE	FALSE	FALSE	FALSE
12535-2	XRCC1	8.30834	8.31198	8.224	8.34651	9.78218	9.84094	9.81706	9.83289	-0.0381747	-0.0345384	-0.122513	-0.0507108	0.00804515	-0.0158317	FALSE	FALSE	FALSE	FALSE	FALSE	FALSE
12536-46	MTMR6	7.94017	8.0232	8.28633	7.98128	8.61434	8.8494	8.79928	8.84956	-0.0411151	0.0419159	0.305044	-0.23522	-0.000160119	-0.0502812	FALSE	FALSE	TRUE	FALSE	FALSE	FALSE
12537-88	PURA	11.3846	11.5384	12.7536	11.3501	11.5048	11.5812	11.6415	11.6086	0.0344575	0.18826	1.40347	-0.103805	-0.0273769	0.0328279	FALSE	TRUE	TRUE	FALSE	FALSE	FALSE
12538-19	RGS7	8.67172	8.63753	9.23313	8.7364	10.4279	10.4623	10.3754	10.3845	-0.064684	-0.0988715	0.496731	0.0434813	0.0778824	-0.00909561	FALSE	FALSE	TRUE	FALSE	FALSE	FALSE
12540-25	RHOG	10.5283	10.585	10.9245	10.5828	11.5497	11.6172	11.5904	11.6063	-0.0545419	0.00224169	0.341715	-0.0565299	0.0109021	-0.0158906	FALSE	FALSE	TRUE	FALSE	FALSE	FALSE
12543-76	ZNF560	8.68018	8.71201	8.6156	8.70425	9.7303	9.75572	9.76891	9.73978	-0.0240658	0.00776145	-0.088648	-0.00948031	0.0159399	0.0291332	FALSE	FALSE	FALSE	FALSE	FALSE	FALSE
12546-1	SMTN	11.301	11.6291	13.0197	10.8533	10.6964	12.8088	11.7614	11.8964	0.447672	0.775795	2.16642	-1.2	0.912347	-0.135022	TRUE	TRUE	TRUE	FALSE	TRUE	FALSE
12548-75	RRAGC	7.77742	7.73437	7.73301	7.81954	8.43588	8.47735	8.51034	8.52709	-0.0421207	-0.0851705	-0.0865341	-0.0912074	-0.0497393	-0.0167449	FALSE	FALSE	FALSE	FALSE	FALSE	FALSE
12549-33	HPGDS	10.8497	10.9158	11.0353	10.8584	11.0249	11.1708	11.4956	11.4482	-0.00865175	0.0573943	0.176976	-0.423236	-0.277381	0.0474225	FALSE	FALSE	TRUE	FALSE	FALSE	FALSE
12551-3	ITCH	10.0806	10.1318	9.77665	9.84596	11.0533	11.0515	10.9232	10.9692	0.234591	0.28582	-0.0693147	0.0840724	0.0822537	-0.0459991	TRUE	TRUE	FALSE	FALSE	FALSE	FALSE
12553-5	VRK1	9.26491	9.15469	9.30298	9.27426	10.9086	10.9916	10.8426	10.9	-0.00934997	-0.11957	0.0287144	0.00865672	0.091596	-0.0573753	FALSE	FALSE	FALSE	FALSE	FALSE	FALSE
12554-10	RAD51D	9.95507	10.0997	10.8955	9.81089	11.0936	11.1549	11.188	11.1606	0.144176	0.288847	1.08459	-0.0670122	-0.00572907	0.0273946	FALSE	TRUE	TRUE	FALSE	FALSE	FALSE
12556-7	UBE2C	8.67807	8.63697	8.89715	8.65284	9.51333	9.50581	9.45646	9.43233	0.0252269	-0.0158799	0.244306	0.0809997	0.0734781	0.0241221	FALSE	FALSE	TRUE	FALSE	FALSE	FALSE
12557-18	NOVA1	8.65105	8.66123	8.50024	8.6388	9.45882	9.54342	9.55622	9.56129	0.0122538	0.0224365	-0.138554	-0.102471	-0.0178702	-0.00506985	FALSE	FALSE	FALSE	FALSE	FALSE	FALSE
12558-3	UBASH3B	15.5549	16.0767	16.7617	15.2951	13.4215	14.2994	13.8577	13.742	0.259856	0.781677	1.46659	-0.320434	0.557439	0.115765	TRUE	TRUE	TRUE	FALSE	TRUE	FALSE
12560-9	NT5C	10.6439	10.9895	11.9098	10.7536	10.7621	10.9708	11.0867	11.0111	-0.109695	0.235979	1.15628	-0.248955	-0.0402767	0.0755795	FALSE	TRUE	TRUE	FALSE	FALSE	FALSE
12562-1	PKN1	9.72332	9.89071	10.6495	9.68335	10.2303	10.3884	10.3476	10.2962	0.0399741	0.207368	0.96618	-0.0659673	0.092166	0.0513879	FALSE	TRUE	TRUE	FALSE	FALSE	FALSE
12563-2	TNFAIP8	10.4463	10.7264	11.9375	10.4142	11.1041	11.3865	11.145	11.2953	0.0320996	0.312231	1.52339	-0.191112	0.091245	-0.150218	FALSE	TRUE	TRUE	FALSE	FALSE	FALSE
12564-9	NIP7	9.89754	10.289	10.2858	9.98028	10.6	10.6588	10.6339	10.6298	-0.0827394	0.308737	0.305545	-0.0298061	0.0289784	0.00409105	FALSE	TRUE	TRUE	FALSE	FALSE	FALSE
12568-14	KEAP1	6.50144	6.44211	6.63299	6.52199	7.31832	7.22254	7.29783	7.2891	-0.0205538	-0.0798791	0.111001	0.0292201	-0.0665531	0.00873077	FALSE	FALSE	FALSE	FALSE	FALSE	FALSE
12569-25	CCT5	14.732	14.9717	16.0293	15.0174	13.8592	14.2333	13.6672	13.7459	-0.285402	-0.0457253	1.01191	0.113321	0.487419	-0.0786732	FALSE	FALSE	TRUE	FALSE	TRUE	FALSE
12571-14	ARL3	10.1877	10.6152	11.7033	9.98684	9.52513	10.99	10.3875	10.5051	0.200886	0.628377	1.71641	-0.979988	0.48491	-0.117579	TRUE	TRUE	TRUE	FALSE	TRUE	FALSE
12572-236	EFS	9.7127	9.44853	9.68894	9.64115	10.819	10.8275	10.7921	10.8166	0.0715503	-0.19262	0.0477939	0.00239783	0.0108747	-0.0245327	FALSE	FALSE	FALSE	FALSE	FALSE	FALSE
12573-80	TRIM3	10.1486	10.6347	11.4941	9.81506	10.1401	10.7416	10.2054	10.3788	0.333541	0.819612	1.67906	-0.238774	0.362793	-0.17342	TRUE	TRUE	TRUE	FALSE	TRUE	FALSE
12574-36	EDN2	10.4491	10.5694	10.2398	10.5125	11.1205	10.9835	10.9515	10.9913	-0.0633943	0.0568828	-0.272779	0.129188	-0.00779121	-0.0398456	FALSE	FALSE	FALSE	FALSE	FALSE	FALSE
12575-30	MTHFD1	13.5957	14.286	15.1907	13.8099	12.8749	13.2577	13.2113	13.2906	-0.21425	0.476087	1.38072	-0.415681	-0.032884	-0.0793484	FALSE	TRUE	TRUE	FALSE	FALSE	FALSE
12576-21	MAGEA3	8.53955	8.44232	8.54052	8.53605	9.29531	9.25326	9.34528	9.29025	0.00349368	-0.0937318	0.00446263	0.00506048	-0.0369927	0.055034	FALSE	FALSE	FALSE	FALSE	FALSE	FALSE
12577-100	FEN1	8.98385	8.98755	8.95521	9.01374	10.0015	9.95725	9.94024	9.94398	-0.0298927	-0.0261936	-0.0585274	0.057569	0.0132669	-0.00374041	FALSE	FALSE	FALSE	FALSE	FALSE	FALSE
12578-13	ARF3	10.0748	10.2379	10.5327	10.1471	10.5971	11.6264	11.2117	11.2501	-0.0722672	0.0908466	0.385581	-0.652999	0.376271	-0.0384205	FALSE	FALSE	TRUE	FALSE	TRUE	FALSE
12580-7	PSMB5	9.56453	9.50064	9.50539	9.57648	10.7342	10.6732	10.6693	10.6627	-0.0119537	-0.0758416	-0.0710905	0.0715332	0.0105445	0.00659498	FALSE	FALSE	FALSE	FALSE	FALSE	FALSE
12581-39	IMPA2	8.41912	8.35359	8.46291	8.43421	10.0492	10.0263	10.102	10.067	-0.0150937	-0.0806243	0.0286948	-0.0178631	-0.0407293	0.0349815	FALSE	FALSE	FALSE	FALSE	FALSE	FALSE
12583-77	ARAF	9.39403	9.90388	10.7958	9.39124	9.95971	10.0258	10.1528	10.0824	0.00279031	0.512637	1.40455	-0.122703	-0.0566552	0.0703749	FALSE	TRUE	TRUE	FALSE	FALSE	FALSE
12585-39	ERCC1	8.13237	8.13186	8.35248	8.11686	9.23673	9.18016	9.16231	9.19771	0.0155074	0.0149928	0.235615	0.0390236	-0.0175514	-0.0353933	FALSE	FALSE	TRUE	FALSE	FALSE	FALSE
12587-65	ARL2	9.4113	9.37045	9.21018	9.47938	10.5095	10.3361	10.4064	10.4179	-0.068077	-0.108925	-0.269199	0.0916256	-0.0817387	-0.0114993	FALSE	FALSE	FALSE	FALSE	FALSE	FALSE
12591-27	OPHN1	11.2601	11.7097	13.3082	10.9397	10.238	12.9156	11.2724	11.3142	0.32037	0.76996	2.36849	-1.07614	1.60142	-0.0417617	TRUE	TRUE	TRUE	FALSE	TRUE	FALSE
12593-33	PDRG1	11.1753	11.5381	12.5499	10.9866	11.2351	11.4194	11.3403	11.3577	0.188747	0.551528	1.56335	-0.122605	0.0616897	-0.0173461	TRUE	TRUE	TRUE	FALSE	FALSE	FALSE
12594-5	GCA	8.2588	8.40811	8.77264	8.19476	9.89118	10.042	9.79324	9.99944	0.0640447	0.21335	0.577888	-0.10826	0.0425593	-0.206199	FALSE	TRUE	TRUE	FALSE	FALSE	FALSE
12595-11	TMOD1	9.42543	9.81631	9.72497	9.95434	10.648	10.6806	10.957	10.9957	-0.528916	-0.138028	-0.229372	-0.347699	-0.315125	-0.0386588	FALSE	FALSE	FALSE	FALSE	FALSE	FALSE
12597-68	ATG5	10.1605	10.3869	11.6057	10.0123	10.6125	10.6918	10.684	10.6802	0.148157	0.374536	1.59334	-0.0676837	0.0116031	0.0037746	FALSE	TRUE	TRUE	FALSE	FALSE	FALSE
12599-10	FERMT3	14.4512	14.8108	15.6856	14.2852	13.1002	14.5953	14.5013	14.2324	0.166009	0.525608	1.40048	-1.13216	0.362903	0.268931	TRUE	TRUE	TRUE	FALSE	TRUE	TRUE
12603-87	PABPC4	13.0415	13.4173	14.2454	12.965	12.179	12.9765	12.452	12.6239	0.0764604	0.452213	1.28037	-0.444866	0.352588	-0.171894	FALSE	TRUE	TRUE	FALSE	TRUE	FALSE
12604-16	SCMH1	10.2944	10.3867	10.517	10.3037	10.1541	10.156	10.2115	10.2165	-0.0092756	0.0830027	0.213363	-0.0624448	-0.060488	-0.00504305	FALSE	FALSE	TRUE	FALSE	FALSE	FALSE
12605-1	EXOSC3	9.45162	9.38435	9.25407	9.38392	10.2759	10.2543	10.1974	10.3094	0.067703	0.000426582	-0.129853	-0.033471	-0.0550436	-0.111969	FALSE	FALSE	FALSE	FALSE	FALSE	FALSE
12612-37	PSMB1	10.9934	10.8244	10.5108	10.8807	11.3206	11.0323	11.1974	11.0897	0.112702	-0.0563755	-0.369884	0.230916	-0.0573942	0.107653	FALSE	FALSE	FALSE	TRUE	FALSE	FALSE
12616-45	NRBP1	10.0272	10.1503	10.8276	10.0091	11.069	11.301	11.1802	11.1799	0.0180861	0.141187	0.818471	-0.110862	0.121042	0.000244271	FALSE	FALSE	TRUE	FALSE	FALSE	FALSE
12617-2	STK24	15.2535	15.5198	15.8358	15.1889	13.4585	13.7192	13.6118	13.7597	0.0645803	0.330931	0.646897	-0.301285	-0.0405416	-0.147972	FALSE	TRUE	TRUE	FALSE	FALSE	FALSE
12618-50	AKR1C1	7.90569	7.83698	7.89475	7.95012	9.74635	9.74819	9.75672	9.745	-0.0444306	-0.11314	-0.055368	0.00134439	0.00319052	0.0117209	FALSE	FALSE	FALSE	FALSE	FALSE	FALSE
12619-14	PPM1A	11.4822	11.7955	12.4866	11.4556	11.4831	11.5162	11.5863	11.5289	0.0265684	0.339887	1.03104	-0.0457832	-0.0126534	0.0573598	FALSE	TRUE	TRUE	FALSE	FALSE	FALSE
12620-3	SEPTIN11	11.5779	11.8192	12.3189	11.6943	11.6593	11.7683	11.7296	11.7935	-0.116414	0.124844	0.624599	-0.134199	-0.0252162	-0.0639066	FALSE	FALSE	TRUE	FALSE	FALSE	FALSE
12621-55	PPP2R1A	11.7604	12.137	13.2429	11.9745	11.5638	11.2597	11.4519	11.657	-0.214022	0.162579	1.26849	-0.0931928	-0.397308	-0.20508	FALSE	TRUE	TRUE	FALSE	FALSE	FALSE
12622-96	ASH1L	7.51964	7.51055	7.46882	7.50938	8.35755	8.19106	8.32598	8.28123	0.0102571	0.00116766	-0.0405561	0.0763174	-0.0901764	0.0447453	FALSE	FALSE	FALSE	FALSE	FALSE	FALSE
12623-84	JARID2	8.58871	8.66427	8.77429	8.66995	9.76918	9.67859	9.70173	9.72298	-0.0812334	-0.00568066	0.104345	0.0461984	-0.0443848	-0.0212465	FALSE	FALSE	FALSE	FALSE	FALSE	FALSE
12625-138	KLHL7	9.36326	9.42836	9.64926	9.39253	10.6038	10.658	10.5786	10.6035	-0.0292734	0.0358279	0.25673	0.000278146	0.0544546	-0.0249754	FALSE	FALSE	TRUE	FALSE	FALSE	FALSE
12626-6	SENP7	7.65033	7.58496	7.6453	7.66605	8.77545	8.69575	8.76088	8.72178	-0.0157127	-0.081091	-0.020749	0.0536629	-0.0260348	0.0390924	FALSE	FALSE	FALSE	FALSE	FALSE	FALSE
12627-97	ATG7	8.91109	8.78937	8.95692	8.89118	15.6238	15.6138	15.8567	15.6707	0.0199162	-0.101806	0.065746	-0.0469135	-0.0569168	0.18596	FALSE	FALSE	FALSE	FALSE	FALSE	TRUE
12628-31	LANCL2	13.3666	13.7857	14.7028	13.9295	12.9265	12.6933	13.0516	13.1341	-0.562816	-0.143704	0.773319	-0.207557	-0.440766	-0.0824403	FALSE	FALSE	TRUE	FALSE	FALSE	FALSE
12630-8	ARFIP2	10.4455	10.4	10.9086	10.3767	10.719	10.6309	10.893	10.7458	0.0688642	0.023356	0.531968	-0.0268815	-0.114939	0.147127	FALSE	FALSE	TRUE	FALSE	FALSE	FALSE
12632-14	NAT1	10.1841	10.1475	10.4574	10.2313	13.2632	13.1265	13.2311	13.1456	-0.0472097	-0.0838253	0.226037	0.117506	-0.0191593	0.0854411	FALSE	FALSE	TRUE	FALSE	FALSE	FALSE
12633-3	PTPN9	8.31741	8.36479	8.80739	8.38543	9.50422	9.51806	9.52012	9.52611	-0.0680184	-0.0206398	0.421962	-0.0218848	-0.00804498	-0.00598449	FALSE	FALSE	TRUE	FALSE	FALSE	FALSE
12634-79	BCAR3	9.76105	9.88057	10.5333	9.73978	11.0694	11.0367	10.959	11.0598	0.0212719	0.140789	0.793484	0.00969973	-0.0230414	-0.100722	FALSE	FALSE	TRUE	FALSE	FALSE	FALSE
12635-9	TRDMT1	8.48905	8.44832	8.64114	8.45615	9.06932	9.18982	9.17005	9.17692	0.0328961	-0.00782644	0.18499	-0.107606	0.0129033	-0.0068721	FALSE	FALSE	TRUE	FALSE	FALSE	FALSE
12636-113	SMYD2	7.62863	7.59991	7.577	7.62498	8.44956	8.42689	8.45141	8.45861	0.00364962	-0.0250653	-0.0479746	-0.0090503	-0.0317181	-0.00719979	FALSE	FALSE	FALSE	FALSE	FALSE	FALSE
12637-7	CRAT	9.20261	9.87589	10.6242	9.19131	9.13545	9.29863	9.14949	9.19402	0.0113076	0.684581	1.43293	-0.0585653	0.104612	-0.0445261	FALSE	TRUE	TRUE	FALSE	FALSE	FALSE
12641-3	INPP5B	13.2473	13.4425	14.8636	12.9898	10.7966	11.3388	10.677	10.8889	0.257508	0.452783	1.87388	-0.0922879	0.449891	-0.211937	TRUE	TRUE	TRUE	FALSE	TRUE	FALSE
12643-4	ARRB1	13.8396	14.3154	15.3655	13.541	12.0196	12.415	11.9349	12.1968	0.298615	0.774423	1.82447	-0.177223	0.218141	-0.261942	TRUE	TRUE	TRUE	FALSE	TRUE	FALSE
12644-63	ADSS2	8.03397	8.29943	8.61838	8.08108	9.09803	9.30366	9.41511	9.30287	-0.0471104	0.218345	0.537298	-0.204835	0.000791655	0.112241	FALSE	TRUE	TRUE	FALSE	FALSE	FALSE
12646-2	RPE	9.86558	10.4098	11.5754	10.1553	9.52924	9.71928	9.58415	9.85159	-0.289746	0.25445	1.42009	-0.322358	-0.132314	-0.267442	FALSE	TRUE	TRUE	FALSE	FALSE	FALSE
12647-52	SETD2	7.3505	7.24031	7.33136	7.34961	8.46475	8.32147	8.40658	8.34917	0.000884275	-0.109299	-0.0182499	0.115579	-0.027702	0.0574087	FALSE	FALSE	FALSE	FALSE	FALSE	FALSE
12649-80	MDH2	14.8815	15.6258	15.5077	14.7872	13.9421	14.6498	14.2881	14.4007	0.0942589	0.838637	0.72051	-0.458593	0.249139	-0.112543	FALSE	TRUE	TRUE	FALSE	TRUE	FALSE
12650-43	GNAI3	9.40237	9.51175	10.0495	9.37569	10.5495	10.5456	10.6188	10.5656	0.0266815	0.13606	0.673816	-0.0160822	-0.0199868	0.0531744	FALSE	FALSE	TRUE	FALSE	FALSE	FALSE
12651-21	PDK2	8.76421	8.6947	8.71712	8.78365	9.90869	9.80106	9.90727	9.85315	-0.019445	-0.0889558	-0.0665365	0.0555393	-0.0520935	0.0541114	FALSE	FALSE	FALSE	FALSE	FALSE	FALSE
12652-37	AHCYL1	11.1828	11.524	13.0748	11.1403	10.8862	10.8008	10.8088	10.8581	0.0425103	0.383722	1.93446	0.0280174	-0.0573197	-0.0492872	FALSE	TRUE	TRUE	FALSE	FALSE	FALSE
12653-13	CSNK1G2	8.97728	9.05338	9.61682	8.92689	10.0581	10.0444	10.029	10.0242	0.050391	0.126493	0.689935	0.033957	0.0202228	0.00483656	FALSE	FALSE	TRUE	FALSE	FALSE	FALSE
12655-30	NAPB	10.3828	10.3731	10.4585	10.3821	11.7642	11.586	11.7042	11.6664	0.000756554	-0.009002	0.0764242	0.0977207	-0.0804273	0.0377705	FALSE	FALSE	FALSE	FALSE	FALSE	FALSE
12656-1	KLC1	12.3488	12.8864	14.0545	11.9679	10.4593	10.2852	10.1944	10.4689	0.380809	0.918407	2.08659	-0.0096003	-0.183709	-0.274519	TRUE	TRUE	TRUE	FALSE	FALSE	FALSE
12657-2	TSTA3	9.41511	9.39081	9.61872	9.65571	10.4867	10.4832	10.5113	10.5188	-0.240602	-0.264897	-0.0369898	-0.032017	-0.0355922	-0.00740508	FALSE	FALSE	FALSE	FALSE	FALSE	FALSE
12658-72	PANK3	9.57175	9.61983	10.1764	9.59003	11.8206	11.8821	11.8244	11.7889	-0.0182729	0.029806	0.586327	0.0316557	0.0931566	0.0354868	FALSE	FALSE	TRUE	FALSE	FALSE	FALSE
12659-13	OLA1	11.7294	12.1721	13.2784	11.8009	10.8074	10.9514	11.0745	11.1738	-0.0715341	0.371213	1.47747	-0.366447	-0.222449	-0.099288	FALSE	TRUE	TRUE	FALSE	FALSE	FALSE
12661-44	GABARAPL1	9.97642	10.1887	10.4808	10.1325	10.528	10.702	10.4688	10.6459	-0.156079	0.0561509	0.348283	-0.117963	0.0560709	-0.177086	FALSE	FALSE	TRUE	FALSE	FALSE	FALSE
12662-82	ECH1	8.47573	8.89252	9.02121	8.70667	9.90343	10.1117	10.1122	9.89102	-0.230935	0.185855	0.31454	0.0124058	0.220697	0.221154	FALSE	TRUE	TRUE	FALSE	TRUE	TRUE
12663-1	TST	10.3767	10.0123	10.1916	10.3724	10.7397	10.3568	10.7734	10.5679	0.00423827	-0.360085	-0.180817	0.171835	-0.21105	0.205519	FALSE	FALSE	FALSE	TRUE	FALSE	TRUE
12664-19	PTPN13	7.6388	7.58421	7.68473	7.67596	9.11061	9.03177	9.06326	9.01402	-0.0371591	-0.0917479	0.00876905	0.0965933	0.0177465	0.0492398	FALSE	FALSE	FALSE	FALSE	FALSE	FALSE
12665-16	ILF2	8.73843	8.77988	8.68928	8.77347	10.4035	10.2403	10.3573	10.3015	-0.0350388	0.00641118	-0.084185	0.102048	-0.0611819	0.0557743	FALSE	FALSE	FALSE	FALSE	FALSE	FALSE
12667-2	GDA	9.92659	9.81754	9.98754	9.97656	11.8138	12.025	11.8404	11.8613	-0.0499716	-0.159021	0.0109807	-0.0475384	0.163692	-0.0209363	FALSE	FALSE	FALSE	FALSE	TRUE	FALSE
12668-7	VPS4B	12.1768	12.2689	12.7113	12.1011	13.1281	13.1155	13.1111	13.1174	0.0757089	0.167887	0.610293	0.0107073	-0.00189261	-0.00635423	FALSE	TRUE	TRUE	FALSE	FALSE	FALSE
12669-30	HECW1	8.31107	8.26209	8.27146	8.33584	9.26585	9.24258	9.25784	9.25385	-0.0247698	-0.073744	-0.0643766	0.0120019	-0.0112719	0.00398817	FALSE	FALSE	FALSE	FALSE	FALSE	FALSE
12670-15	RAD1	8.50661	8.62204	9.27855	8.54264	9.56586	9.53964	9.50039	9.52904	-0.0360399	0.0793949	0.735908	0.0368236	0.0106011	-0.0286528	FALSE	FALSE	TRUE	FALSE	FALSE	FALSE
12671-35	SULT1B1	9.46332	9.41922	9.36707	9.57724	10.0356	9.9219	9.81578	9.96	-0.11392	-0.158018	-0.21017	0.075622	-0.0381062	-0.14422	FALSE	FALSE	FALSE	FALSE	FALSE	FALSE
12675-14	DARS1	15.8012	16.2751	16.7824	15.8544	14.4291	16.3101	14.8877	15.4591	-0.0532243	0.420666	0.928014	-1.02998	0.850988	-0.571353	FALSE	TRUE	TRUE	FALSE	TRUE	FALSE
12676-1	PACSIN1	11.2191	11.4978	12.5382	11.1132	10.5635	10.678	10.6413	10.7039	0.105952	0.384618	1.42507	-0.140421	-0.0258806	-0.0626079	FALSE	TRUE	TRUE	FALSE	FALSE	FALSE
12677-164	FLII	11.5147	12.0154	13.2	11.1672	10.8861	11.7469	11.1668	11.2508	0.347498	0.848231	2.03279	-0.364754	0.496037	-0.0840137	TRUE	TRUE	TRUE	FALSE	TRUE	FALSE
12678-66	SNRPA	9.56091	9.84954	10.4359	9.67101	10.9117	11.2469	11.0553	11.0371	-0.110104	0.17853	0.764891	-0.125444	0.209773	0.0181298	FALSE	TRUE	TRUE	FALSE	TRUE	FALSE
12681-63	USP21	11.2076	11.2665	11.6957	11.3304	12.4816	12.3739	12.4265	12.4086	-0.122788	-0.0639487	0.365321	0.0729999	-0.0347228	0.0178786	FALSE	FALSE	TRUE	FALSE	FALSE	FALSE
12682-5	KYAT3	9.15608	9.67279	10.2907	9.04002	9.3217	9.44584	9.3908	9.48985	0.116067	0.632773	1.25067	-0.168145	-0.0440061	-0.0990485	FALSE	TRUE	TRUE	FALSE	FALSE	FALSE
12683-156	DPYSL5	8.87191	8.81314	8.77692	8.88753	10.2013	10.1903	10.1822	10.1601	-0.01562	-0.0743883	-0.110604	0.0411427	0.0301903	0.0220762	FALSE	FALSE	FALSE	FALSE	FALSE	FALSE
12684-5	SCIN	11.484	11.3954	11.6761	11.5995	11.8828	12.0487	12.0738	12.0221	-0.115528	-0.204095	0.0766085	-0.139291	0.0266022	0.0516838	FALSE	FALSE	FALSE	FALSE	FALSE	FALSE
12685-57	HOMER2	8.77676	9.51529	10.5265	8.63372	8.55075	9.75045	8.99887	8.97613	0.14304	0.881565	1.8928	-0.425388	0.774313	0.0227332	FALSE	TRUE	TRUE	FALSE	TRUE	FALSE
12686-15	MPST	10.0347	9.84901	10.4985	10.0236	10.8274	10.9994	10.8725	10.9563	0.0110457	-0.174606	0.474882	-0.128881	0.0430975	-0.0837568	FALSE	FALSE	TRUE	FALSE	FALSE	FALSE
12687-2	DECR1	11.3387	11.8326	12.9522	11.5067	11.2688	11.4026	11.4909	11.3921	-0.167968	0.325881	1.4455	-0.123268	0.0104806	0.0988359	FALSE	TRUE	TRUE	FALSE	FALSE	FALSE
12688-115	RPS6KA6	10.9299	11.2168	12.254	10.9593	10.1874	10.2903	10.2209	10.3549	-0.0294998	0.257472	1.29463	-0.167558	-0.064604	-0.133989	FALSE	TRUE	TRUE	FALSE	FALSE	FALSE
12689-56	ARPC1B	14.1902	14.1336	15.4761	13.882	12.1852	12.577	12.9743	12.6225	0.308233	0.251566	1.59408	-0.437285	-0.0455166	0.35174	TRUE	TRUE	TRUE	FALSE	FALSE	TRUE
12690-33	SEPTIN10	11.4865	11.5099	11.435	11.4946	11.8247	11.8599	11.7784	11.8231	-0.00812251	0.015268	-0.0595949	0.00159181	0.0367762	-0.044683	FALSE	FALSE	FALSE	FALSE	FALSE	FALSE
12691-44	SHMT2	12.3941	13.5723	13.5321	12.6113	11.5689	12.2197	12.0195	11.8365	-0.21721	0.960949	0.920821	-0.267665	0.383217	0.182927	FALSE	TRUE	TRUE	FALSE	TRUE	TRUE
12692-56	DOT1L	7.71493	7.83668	7.93013	7.80929	8.76188	8.96303	8.9993	8.85456	-0.0943535	0.0273956	0.120845	-0.0926731	0.108477	0.144739	FALSE	FALSE	FALSE	FALSE	FALSE	FALSE
12693-2	SH3BGRL	10.5151	10.6391	11.1431	10.4252	11.0917	11.4111	11.293	11.4203	0.0898925	0.213851	0.717887	-0.328576	-0.00916402	-0.127266	FALSE	TRUE	TRUE	FALSE	FALSE	FALSE
12694-28	DIMT1	7.09908	6.99095	7.4611	7.13031	7.86975	7.90689	7.91229	7.93958	-0.0312284	-0.13936	0.330789	-0.0698312	-0.0326931	-0.0272886	FALSE	FALSE	TRUE	FALSE	FALSE	FALSE
12695-62	KLHL12	7.72315	7.6575	7.75722	7.73674	8.80993	8.82956	8.83525	8.79442	-0.0135912	-0.0792446	0.02048	0.015513	0.0351481	0.0408378	FALSE	FALSE	FALSE	FALSE	FALSE	FALSE
12696-166	PRMT3	8.41954	8.66764	9.17902	8.33494	8.92303	9.15684	9.01652	9.06366	0.0845953	0.3327	0.844081	-0.140634	0.0931731	-0.0471427	FALSE	TRUE	TRUE	FALSE	FALSE	FALSE
12697-30	PIP4K2A	13.1733	13.6243	14.8274	13.1335	10.2473	10.2755	10.8164	10.74	0.0398538	0.490846	1.69388	-0.4927	-0.464572	0.0763729	FALSE	TRUE	TRUE	FALSE	FALSE	FALSE
12698-72	KPNA4	9.94017	10.1208	10.7308	9.90238	10.7987	10.7824	10.7633	10.7823	0.0377916	0.218446	0.828463	0.0163718	4.08263e-05	-0.0190895	FALSE	TRUE	TRUE	FALSE	FALSE	FALSE
12699-28	CCT8	14.2229	14.8132	15.7682	14.4932	13.4513	13.73	13.5287	13.4942	-0.270257	0.320017	1.27506	-0.0428925	0.235843	0.0345809	FALSE	TRUE	TRUE	FALSE	TRUE	FALSE
12700-9	ACLY	9.66622	9.73231	9.93362	9.70269	10.7028	10.8001	10.7686	10.7538	-0.0364682	0.0296179	0.230924	-0.051023	0.0463297	0.0148185	FALSE	FALSE	TRUE	FALSE	FALSE	FALSE
12701-1	EIF1B	14.0478	14.427	15.1424	13.9987	13.267	14.2487	12.8389	13.4673	0.0490914	0.428326	1.14373	-0.200305	0.781398	-0.628432	FALSE	TRUE	TRUE	FALSE	TRUE	FALSE
12702-13	PELI2	9.52219	9.63354	9.89443	9.50104	10.3963	10.3442	10.311	10.3602	0.0211482	0.132498	0.393385	0.036095	-0.0160042	-0.0491784	FALSE	FALSE	TRUE	FALSE	FALSE	FALSE
12703-6	NEK7	15.1503	15.4472	16.0724	14.9024	13.4417	13.7416	13.1947	13.5699	0.247819	0.544739	1.17	-0.128129	0.171728	-0.375193	TRUE	TRUE	TRUE	FALSE	TRUE	FALSE
12704-26	SH2D3C	9.24627	9.15974	9.40385	9.22882	10.7572	10.9174	10.8038	10.8218	0.0174469	-0.0690744	0.175036	-0.0645507	0.0955981	-0.0180088	FALSE	FALSE	TRUE	FALSE	FALSE	FALSE
12705-9	HERC1	8.09592	8.15987	8.18636	8.13289	9.32688	9.26479	9.27948	9.2635	-0.0369608	0.0269829	0.0534712	0.0633749	0.00128838	0.0159754	FALSE	FALSE	FALSE	FALSE	FALSE	FALSE
12706-2	CDC42BPA	10.475	10.7681	11.2852	10.5206	10.3251	10.657	10.468	10.4715	-0.0455946	0.247432	0.764567	-0.146391	0.185527	-0.00349837	FALSE	TRUE	TRUE	FALSE	TRUE	FALSE
12707-26	DPYSL3	10.2583	10.5678	11.4131	10.2535	10.5951	10.6932	10.6603	10.7222	0.0048375	0.314261	1.15956	-0.127139	-0.0290003	-0.0619495	FALSE	TRUE	TRUE	FALSE	FALSE	FALSE
12708-91	L3MBTL2	10.1726	10.2597	11.4556	10.2685	10.0258	10.1846	10.2326	10.2218	-0.0959895	-0.00880029	1.18702	-0.195997	-0.0372018	0.0107466	FALSE	FALSE	TRUE	FALSE	FALSE	FALSE
12709-63	H1-10	10.1223	9.89822	11.6309	10.1096	12.9102	14.3787	14.0915	13.7309	0.0127408	-0.211346	1.52131	-0.820744	0.647718	0.360597	FALSE	FALSE	TRUE	FALSE	TRUE	TRUE
12711-19	GJA8	8.04439	8.05393	7.94837	8.0864	9.05338	9.13968	9.1149	9.11556	-0.0420075	-0.0324758	-0.138034	-0.062181	0.0241149	-0.000661207	FALSE	FALSE	FALSE	FALSE	FALSE	FALSE
12712-9	HMG20A	8.76487	8.87021	9.20699	8.71218	9.74836	9.76719	9.68299	9.72042	0.0526885	0.158027	0.494811	0.0279453	0.0467739	-0.0374234	FALSE	FALSE	TRUE	FALSE	FALSE	FALSE
12713-365	RGS19	11.3109	11.2639	11.2202	11.2509	12.1044	12.0265	12.0599	12.0776	0.059947	0.0129275	-0.0307346	0.0267526	-0.0511663	-0.0177635	FALSE	FALSE	FALSE	FALSE	FALSE	FALSE
12714-38	AP1G2	11.9635	12.3922	13.6557	11.7882	11.9434	12.8416	12.1893	12.3713	0.175286	0.604041	1.86755	-0.427902	0.470351	-0.181993	TRUE	TRUE	TRUE	FALSE	TRUE	FALSE
12715-30	DCP1B	8.0677	8.07466	8.08667	8.15735	8.55919	9.35656	8.73251	8.61361	-0.0896437	-0.0826823	-0.0706799	-0.0544195	0.742954	0.1189	FALSE	FALSE	FALSE	FALSE	TRUE	FALSE
12716-3	ZNF175	10.9987	10.9035	10.8934	10.976	12.4246	12.4889	12.4026	12.4157	0.0226697	-0.0724861	-0.0825635	0.00881822	0.0732082	-0.013104	FALSE	FALSE	FALSE	FALSE	FALSE	FALSE
12717-65	TOX3	9.81426	9.8141	10.43	9.84612	10.3889	10.4955	10.4746	10.4931	-0.0318552	-0.0320177	0.583878	-0.104177	0.00239949	-0.0184364	FALSE	FALSE	TRUE	FALSE	FALSE	FALSE
12718-43	PIN4	13.4741	13.7461	14.8469	13.2842	12.227	13.8903	13.0558	13.418	0.189868	0.461913	1.56267	-1.191	0.472311	-0.362194	TRUE	TRUE	TRUE	FALSE	TRUE	FALSE
12720-71	UBQLN4	11.9178	12.5284	13.413	11.9276	11.9531	13.0761	12.3721	12.5604	-0.00977321	0.600779	1.4854	-0.607215	0.515706	-0.188235	FALSE	TRUE	TRUE	FALSE	TRUE	FALSE
12721-4	TAX1BP1	9.69714	9.63362	9.64944	9.69	10.8936	10.944	10.8491	10.8893	0.00714336	-0.0563733	-0.0405622	0.00432911	0.0547016	-0.0402233	FALSE	FALSE	FALSE	FALSE	FALSE	FALSE
12724-81	CIRBP	14.0857	14.4246	15.2926	13.9046	11.7405	13.2477	12.8042	13.1205	0.181112	0.519975	1.38795	-1.37998	0.127233	-0.316303	TRUE	TRUE	TRUE	FALSE	FALSE	FALSE
12726-3	RFXAP	9.26889	9.27473	9.47825	9.3199	10.1984	10.3167	10.2299	10.2612	-0.051005	-0.0451703	0.158353	-0.0627096	0.0555788	-0.0312568	FALSE	FALSE	FALSE	FALSE	FALSE	FALSE
12727-7	PTGFRN	12.2583	12.2824	12.1797	12.2925	12.7489	12.8125	12.9521	12.9568	-0.034135	-0.0100898	-0.112784	-0.207864	-0.144266	-0.00474421	FALSE	FALSE	FALSE	FALSE	FALSE	FALSE
12729-12	PSMG3	10.3421	10.5553	11.6318	10.4316	10.2205	10.4466	10.3594	10.4213	-0.0895274	0.123656	1.20019	-0.200829	0.0252892	-0.0619132	FALSE	FALSE	TRUE	FALSE	FALSE	FALSE
12730-3	NDC80	11.9463	11.9207	12.1989	11.8734	13.6347	13.6534	13.6092	13.6151	0.0729177	0.0473392	0.32549	0.019585	0.0382528	-0.00594506	FALSE	FALSE	TRUE	FALSE	FALSE	FALSE
12731-12	PLEKHA7	7.86975	8.29403	8.51312	7.80993	7.95652	8.41214	8.04705	8.14822	0.0598192	0.484103	0.703188	-0.191701	0.263921	-0.101168	FALSE	TRUE	TRUE	FALSE	TRUE	FALSE
12732-13	MPP7	11.9498	11.9159	12.2232	11.9248	12.786	12.6906	12.7432	12.7142	0.0250513	-0.00887942	0.298452	0.0717811	-0.0235726	0.0290014	FALSE	FALSE	TRUE	FALSE	FALSE	FALSE
12734-112	KIF22	8.05528	8.09196	8.09724	8.09487	9.23745	9.28782	9.24377	9.2317	-0.039587	-0.00290542	0.00236857	0.0057478	0.0561232	0.0120678	FALSE	FALSE	FALSE	FALSE	FALSE	FALSE
12735-39	CSDE1	8.84768	8.90764	9.42508	8.90509	10.56	10.68	10.6329	10.6454	-0.0574023	0.00255345	0.519993	-0.0854376	0.034658	-0.0124489	FALSE	FALSE	TRUE	FALSE	FALSE	FALSE
12737-12	PLS1	10.2447	10.341	10.9344	10.3571	11.1882	11.2708	11.2515	11.2726	-0.112391	-0.0160942	0.577279	-0.0844154	-0.00175068	-0.0210907	FALSE	FALSE	TRUE	FALSE	FALSE	FALSE
12738-43	NISCH	11.0636	11.0798	11.2513	11.0906	12.6066	12.7004	12.6229	12.6512	-0.0269783	-0.0108249	0.160719	-0.0445729	0.0491874	-0.0282556	FALSE	FALSE	FALSE	FALSE	FALSE	FALSE
12740-55	FEV	9.1644	9.40386	10.6458	9.02791	9.41933	10.2409	9.84636	9.98314	0.136498	0.375958	1.61785	-0.563808	0.257761	-0.136774	FALSE	TRUE	TRUE	FALSE	TRUE	FALSE
12742-160	TMEM8B	10.5972	10.5342	10.6437	10.6019	11.4144	11.4428	11.5623	11.5851	-0.00464906	-0.0677074	0.0418007	-0.170635	-0.142243	-0.0227461	FALSE	FALSE	FALSE	FALSE	FALSE	FALSE
12743-18	BAG5	8.69558	8.6793	8.70753	8.72281	9.64404	9.72323	9.66605	9.68562	-0.0272312	-0.0435042	-0.0152759	-0.0415883	0.0376095	-0.0195785	FALSE	FALSE	FALSE	FALSE	FALSE	FALSE
12746-4	CYTH4	9.75004	9.91401	10.5862	9.69714	11.5761	11.5818	11.5736	11.5605	0.0528956	0.216869	0.889086	0.0156302	0.0213354	0.0130975	FALSE	TRUE	TRUE	FALSE	FALSE	FALSE
12747-89	RBM3	14.45	14.7141	15.411	14.3489	12.9902	13.9394	13.8323	14.0162	0.101054	0.365213	1.06206	-1.02593	-0.0767359	-0.183876	FALSE	TRUE	TRUE	FALSE	FALSE	FALSE
12748-6	BRDT	9.62169	9.55919	9.69601	9.62114	11.0657	11.1032	11.0206	11.0588	0.000549493	-0.0619509	0.0748745	0.00688188	0.044382	-0.0382486	FALSE	FALSE	FALSE	FALSE	FALSE	FALSE
12750-9	ITGB2	10.2209	10.069	10.0454	10.1788	11.8317	11.8414	11.8521	11.8037	0.0420726	-0.10981	-0.133371	0.0280159	0.0376982	0.0484401	FALSE	FALSE	FALSE	FALSE	FALSE	FALSE
12751-26	ZHX1	8.24555	8.23912	8.24127	8.28031	9.37178	9.45296	9.39189	9.39618	-0.0347541	-0.0411857	-0.0390406	-0.0244	0.0567844	-0.00428942	FALSE	FALSE	FALSE	FALSE	FALSE	FALSE
12753-6	APBB2	9.53664	9.54071	9.81842	9.5919	10.4696	10.665	10.5711	10.563	-0.0552605	-0.0511896	0.226521	-0.0933637	0.102019	0.00807181	FALSE	FALSE	TRUE	FALSE	FALSE	FALSE
12754-14	CSDC2	10.3265	10.327	10.2679	10.352	11.4497	11.4566	11.4449	11.4358	-0.0255016	-0.0250532	-0.0840992	0.0138901	0.0207849	0.00915857	FALSE	FALSE	FALSE	FALSE	FALSE	FALSE
12756-3	BACH2	10.7886	10.8037	10.7567	10.8127	11.7683	11.7503	11.7732	11.7753	-0.0241034	-0.00893493	-0.0559776	-0.007014	-0.0250139	-0.00203902	FALSE	FALSE	FALSE	FALSE	FALSE	FALSE
12758-47	GRID2	11.0686	11.3425	11.3963	11.265	11.5285	11.8118	12.054	11.692	-0.196326	0.0775196	0.131302	-0.163459	0.119873	0.361999	FALSE	FALSE	FALSE	FALSE	FALSE	TRUE
12759-47	ILF3	9.57308	9.70924	9.62759	9.53216	10.1752	10.4718	10.2189	10.3104	0.040918	0.177077	0.0954272	-0.13521	0.161402	-0.0914734	FALSE	TRUE	FALSE	FALSE	TRUE	FALSE
12760-34	ZNF774	8.94632	8.92064	8.87252	8.95303	10.086	10.0516	10.034	10.0523	-0.0067109	-0.0323929	-0.0805115	0.0337072	-0.000679837	-0.018254	FALSE	FALSE	FALSE	FALSE	FALSE	FALSE
12761-12	APBB2	9.80993	9.73335	9.82615	9.77808	10.5797	10.5527	10.6409	10.5951	0.0318517	-0.0447238	0.0480741	-0.0153779	-0.0423538	0.0458045	FALSE	FALSE	FALSE	FALSE	FALSE	FALSE
12763-69	ZNF334	10.4194	10.3099	10.2635	10.447	10.9179	11.0383	11.0272	10.9859	-0.0275463	-0.137049	-0.183477	-0.0680189	0.0523541	0.0413352	FALSE	FALSE	FALSE	FALSE	FALSE	FALSE
12764-3	ELMO1	8.33584	8.53779	8.86263	8.36019	10.0656	9.76144	10.0775	9.978	-0.0243517	0.177605	0.502443	0.0875554	-0.216555	0.0995536	FALSE	TRUE	TRUE	FALSE	FALSE	FALSE
12766-33	GPR142	7.54535	7.48337	7.40168	7.57592	8.61066	8.59357	8.60232	8.64782	-0.0305667	-0.0925457	-0.174234	-0.0371624	-0.0542451	-0.0455019	FALSE	FALSE	FALSE	FALSE	FALSE	FALSE
12768-3	PPP1R3B	9.85409	9.58956	9.70537	9.96391	10.7466	10.6229	10.6842	10.6369	-0.109818	-0.374352	-0.258534	0.109702	-0.0140227	0.0472575	FALSE	FALSE	FALSE	FALSE	FALSE	FALSE
12771-19	ZNF180	7.96578	7.92184	7.85643	7.97384	8.92154	8.9847	8.92704	8.94427	-0.00805655	-0.052	-0.117416	-0.0227294	0.0404304	-0.0172357	FALSE	FALSE	FALSE	FALSE	FALSE	FALSE
12772-8	NUP98	8.3672	8.28448	8.33939	8.32912	9.33472	9.26831	9.27692	9.29255	0.0380727	-0.0446483	0.0102712	0.0421685	-0.0242438	-0.0156341	FALSE	FALSE	FALSE	FALSE	FALSE	FALSE
12774-12	HCN1	8.32912	8.28747	8.17567	8.37591	9.25574	9.3626	9.3811	9.32508	-0.0467847	-0.0884383	-0.200236	-0.0693438	0.0375155	0.0560161	FALSE	FALSE	FALSE	FALSE	FALSE	FALSE
12775-6	HMGB3	11.0356	10.9983	11.0798	10.9894	12.4595	12.7108	12.5456	12.6376	0.0461607	0.00894341	0.0903812	-0.178141	0.073154	-0.0919627	FALSE	FALSE	FALSE	FALSE	FALSE	FALSE
12777-11	SF1	9.87836	10.0772	9.91094	9.86682	10.865	11.3979	10.9686	11.0006	0.0115422	0.210418	0.044127	-0.135526	0.397378	-0.0319527	FALSE	TRUE	FALSE	FALSE	TRUE	FALSE
12779-30	PRDM4	12.0434	12.1317	12.9298	11.974	12.5413	12.5847	12.5457	12.5159	0.0694532	0.157688	0.95578	0.0253687	0.0688063	0.0297304	FALSE	FALSE	TRUE	FALSE	FALSE	FALSE
12781-2	TARBP2	9.48844	9.7121	10.4386	9.41193	10.2264	10.2674	10.2584	10.247	0.0765081	0.300162	1.02667	-0.0205659	0.0204523	0.0114084	FALSE	TRUE	TRUE	FALSE	FALSE	FALSE
12783-29	HNRNPM	11.0918	11.4405	12.212	11.2085	13.0483	13.4618	13.0736	13.3375	-0.116646	0.231975	1.0035	-0.289203	0.124306	-0.263844	FALSE	TRUE	TRUE	FALSE	FALSE	FALSE
12784-10	APBB3	9.94442	9.89428	9.81009	9.94237	12.1739	12.1409	12.1959	12.1558	0.00205136	-0.0480907	-0.132278	0.0180659	-0.014905	0.0400957	FALSE	FALSE	FALSE	FALSE	FALSE	FALSE
12785-49	ZBTB33	7.45121	7.47046	7.34518	7.45368	8.25503	8.48099	8.37786	8.3837	-0.00247107	0.0167733	-0.108501	-0.128676	0.0972878	-0.00584309	FALSE	FALSE	FALSE	FALSE	FALSE	FALSE
12786-61	GPCPD1	9.39038	9.69192	10.7428	9.44211	9.32845	9.52062	9.42437	9.45512	-0.0517302	0.249804	1.30064	-0.126671	0.0654944	-0.0307476	FALSE	TRUE	TRUE	FALSE	FALSE	FALSE
12787-47	ZNF134	7.93605	7.84643	7.97469	7.9542	9.23577	9.16453	9.27647	9.19623	-0.0181473	-0.107766	0.0204987	0.0395417	-0.0317054	0.0802393	FALSE	FALSE	FALSE	FALSE	FALSE	FALSE
12788-6	SGF29	8.37634	8.29186	8.22352	8.3936	9.18958	9.24686	9.18822	9.20945	-0.0172625	-0.101744	-0.170086	-0.0198759	0.0374042	-0.0212356	FALSE	FALSE	FALSE	FALSE	FALSE	FALSE
12790-10	CCDC51	8.96232	8.98567	8.99915	9.01931	10.2653	10.3079	10.2508	10.2389	-0.0569951	-0.0336427	-0.0201623	0.026381	0.0690565	0.0119473	FALSE	FALSE	FALSE	FALSE	FALSE	FALSE
12793-4	PIWIL1	8.70598	8.631	8.7151	8.69453	10.2836	10.2951	10.2975	10.2563	0.0114459	-0.0635369	0.020569	0.0272248	0.0388103	0.0411372	FALSE	FALSE	FALSE	FALSE	FALSE	FALSE
12794-6	NLRP4	9.44501	9.36949	9.4149	9.44377	10.8531	10.8134	10.8214	10.8148	0.00124245	-0.0742863	-0.0288762	0.0382528	-0.00144243	0.00655102	FALSE	FALSE	FALSE	FALSE	FALSE	FALSE
12795-2	ZNF566	9.34917	9.26162	9.27109	9.34585	10.8839	10.9947	10.8722	10.8953	0.00332189	-0.0842241	-0.0747571	-0.0114066	0.0993556	-0.0231136	FALSE	FALSE	FALSE	FALSE	FALSE	FALSE
12796-44	NUDT3	8.84455	9.05107	9.98392	8.65857	8.74953	9.29623	9.02	9.12516	0.18598	0.392504	1.32535	-0.375621	0.171073	-0.105153	TRUE	TRUE	TRUE	FALSE	TRUE	FALSE
12798-46	SLC4A8	8.29462	8.2031	8.20799	8.32823	9.73978	9.82345	9.78242	9.77873	-0.0336054	-0.125125	-0.120236	-0.0389536	0.0447118	0.0036907	FALSE	FALSE	FALSE	FALSE	FALSE	FALSE
12799-65	DNAJC27	8.87036	8.8232	9.03438	8.85674	9.87191	9.88585	9.89087	9.85953	0.013628	-0.0335352	0.177641	0.0123705	0.026314	0.0313354	FALSE	FALSE	TRUE	FALSE	FALSE	FALSE
12800-5	TPPP2	11.5176	11.8547	11.3559	11.5556	11.9802	12.1828	12.3231	12.2201	-0.0380247	0.299088	-0.199661	-0.239901	-0.0372667	0.103049	FALSE	TRUE	FALSE	FALSE	FALSE	FALSE
12801-33	IRF2	8.11894	8.14032	8.36479	8.18388	9.61305	9.89064	9.75283	9.82607	-0.0649424	-0.043566	0.180902	-0.213019	0.0645723	-0.0732369	FALSE	FALSE	TRUE	FALSE	FALSE	FALSE
12803-9	ZNF329	8.46025	8.37526	8.4822	8.48301	9.78349	9.97635	9.79879	9.87406	-0.0227585	-0.107753	-0.00081122	-0.0905698	0.10229	-0.0752682	FALSE	FALSE	FALSE	FALSE	FALSE	FALSE
12804-5	GMEB2	8.40769	8.70493	8.77642	8.44874	10.7551	11.2643	10.7834	11.0674	-0.0410431	0.256193	0.327681	-0.312313	0.196887	-0.283927	FALSE	TRUE	TRUE	FALSE	TRUE	FALSE
12807-89	ARHGAP30	9.75472	9.8013	10.0323	9.74786	10.4453	10.5213	10.5127	10.4985	0.00686321	0.0534466	0.284454	-0.053125	0.0228955	0.0142099	FALSE	FALSE	TRUE	FALSE	FALSE	FALSE
12808-103	CARHSP1	10.2622	10.4796	10.912	10.5065	10.8906	10.9361	11.0737	10.9672	-0.244294	-0.0269337	0.405464	-0.076658	-0.0311057	0.106478	FALSE	FALSE	TRUE	FALSE	FALSE	FALSE
12811-55	ZNF415	8.91498	8.77215	8.80703	8.87006	10.3663	10.3329	10.3432	10.3554	0.0449266	-0.0979078	-0.0630241	0.0109711	-0.0224759	-0.0121107	FALSE	FALSE	FALSE	FALSE	FALSE	FALSE
12812-25	ACYP2	13.3098	13.6309	14.1348	13.2121	13.05	14.1269	13.4677	13.7223	0.0977334	0.418893	0.922763	-0.672347	0.40455	-0.254606	FALSE	TRUE	TRUE	FALSE	TRUE	FALSE
12813-18	EHBP1	9.87083	10.0193	10.1709	9.90132	10.3821	10.6617	10.484	10.5314	-0.0304924	0.11795	0.269544	-0.149298	0.130342	-0.0473642	FALSE	FALSE	TRUE	FALSE	FALSE	FALSE
12814-17	RNPC3	8.57478	8.55957	8.49964	8.60585	9.64061	9.69671	9.71467	9.67119	-0.0310671	-0.0462816	-0.106207	-0.0305807	0.0255196	0.0434869	FALSE	FALSE	FALSE	FALSE	FALSE	FALSE
12815-9	IARS1	8.03177	8.00253	8.0669	8.05474	8.80155	8.78333	8.81346	8.84392	-0.0229699	-0.0522084	0.0121563	-0.0423743	-0.0605954	-0.0304614	FALSE	FALSE	FALSE	FALSE	FALSE	FALSE
12817-1	GEM	10.8183	10.7604	10.9616	10.902	14.0302	14.2329	14.0047	14.1056	-0.0836557	-0.141611	0.0596227	-0.0753611	0.127326	-0.100879	FALSE	FALSE	FALSE	FALSE	FALSE	FALSE
12818-159	SLC14A2	9.90448	9.96322	10.6265	9.8889	10.4143	10.5139	10.4557	10.4167	0.0155887	0.074327	0.737614	-0.00242958	0.0972327	0.0389948	FALSE	FALSE	TRUE	FALSE	FALSE	FALSE
12820-1	GRAP	10.8023	10.8521	11.4188	10.7981	11.8137	11.7974	11.7601	11.7838	0.00412627	0.0539905	0.620678	0.0299244	0.0136005	-0.0237248	FALSE	FALSE	TRUE	FALSE	FALSE	FALSE
12821-6	NLRP10	10.5494	10.5928	11.2277	10.5313	10.6745	10.8629	10.7574	10.8229	0.0181157	0.061544	0.696422	-0.148344	0.0400191	-0.0655037	FALSE	FALSE	TRUE	FALSE	FALSE	FALSE
12822-34	APBB1	10.1855	10.2352	10.7166	10.2521	12.0342	12.0487	12.0912	12.0728	-0.0665791	-0.0169125	0.464487	-0.0385538	-0.0240606	0.0183993	FALSE	FALSE	TRUE	FALSE	FALSE	FALSE
12825-18	APPL1	8.4623	8.51466	8.89093	8.43171	9.31243	9.43525	9.43814	9.39639	0.0305912	0.0829574	0.459224	-0.0839615	0.0388628	0.0417496	FALSE	FALSE	TRUE	FALSE	FALSE	FALSE
12826-5	SLC5A5	10.3437	10.6582	11.1563	10.5556	10.9015	11.0957	11.1983	11.0464	-0.211903	0.102511	0.6007	-0.144828	0.0493407	0.151961	FALSE	FALSE	TRUE	FALSE	FALSE	FALSE
12827-37	RGS3	9.08215	9.02597	8.99746	9.03535	10.7883	10.6782	10.7072	10.6917	0.0468001	-0.00937935	-0.0378876	0.096567	-0.0135846	0.0154862	FALSE	FALSE	FALSE	FALSE	FALSE	FALSE
12830-4	SAP18	9.86341	9.83113	9.90396	9.94237	11.302	11.4558	11.3226	11.3884	-0.0789559	-0.111234	-0.0384108	-0.0864407	0.0673695	-0.0657929	FALSE	FALSE	FALSE	FALSE	FALSE	FALSE
12831-21	TESC	11.6034	11.4807	11.8709	11.5922	11.6758	11.7391	11.6424	11.7489	0.0112178	-0.111513	0.278685	-0.0731669	-0.00988437	-0.106535	FALSE	FALSE	TRUE	FALSE	FALSE	FALSE
12832-10	ASH2L	9.93973	9.93869	10.1954	9.99605	10.7031	10.7861	10.7435	10.7591	-0.0563236	-0.0573631	0.199384	-0.0560143	0.027	-0.0156603	FALSE	FALSE	TRUE	FALSE	FALSE	FALSE
12834-3	KCNF1	9.95056	9.85097	10.1278	9.99817	11.3599	11.4035	11.4191	11.4047	-0.0476114	-0.147201	0.129633	-0.0447484	-0.00117158	0.0144152	FALSE	FALSE	FALSE	FALSE	FALSE	FALSE
12835-101	PYDC1	8.16993	8.09592	8.18288	8.18041	9.31741	9.26538	9.33136	9.24982	-0.0104815	-0.0844821	0.00247749	0.0675881	0.0155561	0.0815397	FALSE	FALSE	FALSE	FALSE	FALSE	FALSE
12838-28	DUSP15	7.64313	7.78495	7.74412	7.71905	8.30743	8.29186	8.3549	8.36326	-0.0759118	0.0658991	0.0250692	-0.0558302	-0.0713974	-0.00835633	FALSE	FALSE	FALSE	FALSE	FALSE	FALSE
12842-43	STX10	12.0291	11.9891	12.583	11.9953	12.1262	11.889	12.1339	12.11	0.0338767	-0.00613026	0.587727	0.016227	-0.220954	0.0239183	FALSE	FALSE	TRUE	FALSE	FALSE	FALSE
12843-6	ZNF410	8.35094	8.34651	8.31583	8.39146	9.30993	9.385	9.32103	9.33047	-0.0405192	-0.044945	-0.075631	-0.0205377	0.0545307	-0.00944266	FALSE	FALSE	FALSE	FALSE	FALSE	FALSE
12844-10	BAG4	9.23721	9.14821	9.46158	9.22665	10.0724	10.2941	10.0575	10.1568	0.0105569	-0.0784425	0.234926	-0.0844409	0.137262	-0.0993299	FALSE	FALSE	TRUE	FALSE	FALSE	FALSE
12845-18	SNX17	12.1054	12.1375	12.8324	12.1	12.9479	12.9061	12.9506	12.895	0.00534666	0.0374941	0.732356	0.0529598	0.011169	0.0556311	FALSE	FALSE	TRUE	FALSE	FALSE	FALSE
12846-3	FBXL5	8.52395	8.49965	8.74433	8.55842	9.74147	9.5307	9.71123	9.63372	-0.0344668	-0.0587742	0.185909	0.107745	-0.103026	0.0775131	FALSE	FALSE	TRUE	FALSE	FALSE	FALSE
12847-27	RNGTT	9.84423	9.72775	9.87483	9.85751	11.3715	11.3609	11.3238	11.3425	-0.0132795	-0.129766	0.0173128	0.0289852	0.018381	-0.0186767	FALSE	FALSE	FALSE	FALSE	FALSE	FALSE
12848-9	ARHGEF2	9.4674	9.42164	9.82541	9.48523	11.8142	11.829	11.7601	11.7675	-0.0178238	-0.0635822	0.340182	0.0466595	0.0615233	-0.00740902	FALSE	FALSE	TRUE	FALSE	FALSE	FALSE
12849-25	GSKIP	8.81762	8.81474	9.08852	8.8586	9.58609	9.49875	9.53382	9.51136	-0.0409795	-0.0438601	0.229921	0.0747318	-0.012608	0.0224583	FALSE	FALSE	TRUE	FALSE	FALSE	FALSE
12851-5	POLM	9.5844	9.50143	10.1337	9.51708	10.1639	10.1893	10.1658	10.1692	0.06732	-0.0156482	0.616576	-0.00527219	0.020157	-0.00332432	FALSE	FALSE	TRUE	FALSE	FALSE	FALSE
12853-112	TMOD2	9.77231	10.6444	12.0039	9.34939	9.67842	11.642	10.3207	10.8086	0.422923	1.29501	2.65455	-1.13022	0.833323	-0.487955	TRUE	TRUE	TRUE	FALSE	TRUE	FALSE
12854-3	TEAD3	9.16942	9.4248	9.18735	9.17991	10.1088	10.1606	10.0168	10.0589	-0.0104851	0.244888	0.00743993	0.049847	0.101626	-0.0421572	FALSE	TRUE	FALSE	FALSE	FALSE	FALSE
12855-16	CASS4	10.3931	10.531	11.3658	10.2745	10.4058	10.7782	10.5611	10.6039	0.118574	0.256497	1.09135	-0.198125	0.17428	-0.0427598	FALSE	TRUE	TRUE	FALSE	TRUE	FALSE
12856-14	TMEM237	9.62808	9.63681	9.8802	9.62772	10.2833	10.1958	10.2614	10.2304	0.000364685	0.00908931	0.252479	0.0529391	-0.034578	0.031009	FALSE	FALSE	TRUE	FALSE	FALSE	FALSE
12859-33	ECI2	10.3682	10.7489	11.2366	10.3067	10.8577	10.8784	10.8345	10.856	0.0614338	0.442153	0.92988	0.00171147	0.0223962	-0.0214884	FALSE	TRUE	TRUE	FALSE	FALSE	FALSE
12860-7	ARPP21	8.88234	8.77396	8.73386	8.87129	10.1245	10.0963	10.1072	10.1016	0.0110481	-0.0973263	-0.137432	0.0229273	-0.00526331	0.00556984	FALSE	FALSE	FALSE	FALSE	FALSE	FALSE
12861-13	TMOD3	15.7101	16.1593	16.5566	15.4567	14.6862	16.3127	15.4592	15.6649	0.253428	0.702645	1.09997	-0.978722	0.647837	-0.205695	TRUE	TRUE	TRUE	FALSE	TRUE	FALSE
12862-14	NEDD9	9.58721	9.49785	9.54949	9.59395	10.6549	10.7309	10.6322	10.6905	-0.00673633	-0.0960995	-0.0444619	-0.0356174	0.0404146	-0.0583019	FALSE	FALSE	FALSE	FALSE	FALSE	FALSE
12864-9	NIPAL4	10.2336	10.1667	10.0605	10.1992	11.3689	11.3107	11.3631	11.3348	0.0344381	-0.032519	-0.138691	0.034111	-0.024135	0.0283172	FALSE	FALSE	FALSE	FALSE	FALSE	FALSE
12867-40	DYNLT3	10.8865	10.8315	10.8824	10.8829	11.6171	11.646	11.6042	11.616	0.00358623	-0.0514052	-0.000507019	0.00105677	0.0300434	-0.0117982	FALSE	FALSE	FALSE	FALSE	FALSE	FALSE
12869-68	DDX6	15.222	15.7314	16.4167	15.0889	14.1051	14.6731	14.0944	14.3374	0.133089	0.642491	1.32787	-0.23231	0.335691	-0.243033	FALSE	TRUE	TRUE	FALSE	TRUE	FALSE
12871-10	TWF1	11.1909	11.5824	12.3263	11.1835	11.3107	11.8846	11.3171	11.509	0.00736276	0.398857	1.14277	-0.198306	0.375538	-0.191903	FALSE	TRUE	TRUE	FALSE	TRUE	FALSE
12872-35	CNGA2	8.53528	8.40578	8.33962	8.52943	10.2616	10.2802	10.3208	10.2636	0.00584482	-0.123651	-0.189811	-0.00199648	0.0165689	0.0571792	FALSE	FALSE	FALSE	FALSE	FALSE	FALSE
12873-11	SPN	9.39017	9.37297	9.28433	9.38024	10.1243	10.049	10.105	10.1066	0.00992437	-0.00727093	-0.0959144	0.0176876	-0.0575349	-0.00157685	FALSE	FALSE	FALSE	FALSE	FALSE	FALSE
12875-28	UBTD2	9.66534	9.60242	9.71646	9.68352	10.9481	11.1519	10.9615	11.0167	-0.0181851	-0.0811051	0.0329363	-0.0685905	0.13513	-0.05522	FALSE	FALSE	FALSE	FALSE	FALSE	FALSE
12876-39	SPEF1	7.23266	7.13904	7.14006	7.25644	8.00675	8.03039	8.07761	8.05799	-0.0237838	-0.117409	-0.116382	-0.0512449	-0.0276026	0.019618	FALSE	FALSE	FALSE	FALSE	FALSE	FALSE
12878-60	OSBPL11	10.6934	10.6751	11.5348	10.4573	11.2503	11.8485	11.4201	11.6562	0.236122	0.217782	1.07749	-0.405903	0.192284	-0.236148	TRUE	TRUE	TRUE	FALSE	TRUE	FALSE
12879-5	RBL1	8.39017	8.3746	8.42248	8.41193	9.41384	9.43671	9.38586	9.39339	-0.0217657	-0.0373299	0.0105446	0.020449	0.0433207	-0.00753038	FALSE	FALSE	FALSE	FALSE	FALSE	FALSE
12880-1	SV2A	9.29255	9.22098	9.28887	9.30081	10.392	10.4872	10.4212	10.4289	-0.00825841	-0.0798277	-0.0119441	-0.0368882	0.0583535	-0.00771308	FALSE	FALSE	FALSE	FALSE	FALSE	FALSE
12881-17	RDH16	11.327	11.363	11.5348	11.3338	12.5966	12.7886	12.6483	12.673	-0.00677888	0.0291753	0.200943	-0.076414	0.115616	-0.0247355	FALSE	FALSE	TRUE	FALSE	FALSE	FALSE
12882-7	PARP11	10.1217	10.2705	10.3103	10.1648	11.3401	11.3706	11.2979	11.3129	-0.0431182	0.105689	0.145547	0.027133	0.0576369	-0.0150527	FALSE	FALSE	FALSE	FALSE	FALSE	FALSE
12885-42	NR1D2	8.21335	8.19596	8.16314	8.22978	8.97785	8.9542	8.97111	8.94486	-0.0164329	-0.0338216	-0.0666374	0.0329939	0.00933681	0.0262519	FALSE	FALSE	FALSE	FALSE	FALSE	FALSE
12888-18	SAP30	8.46597	8.49285	9.12694	8.46312	9.43171	9.75722	9.48039	9.58045	0.00285884	0.0297389	0.663826	-0.14874	0.176776	-0.100061	FALSE	FALSE	TRUE	FALSE	TRUE	FALSE
12891-1	MICALL2	10.9055	10.8784	10.837	10.892	12.3026	12.1788	12.2303	12.2306	0.0134507	-0.013654	-0.0550144	0.0719623	-0.0518226	-0.000315608	FALSE	FALSE	FALSE	FALSE	FALSE	FALSE
12892-10	SYTL1	8.91737	8.87021	8.85549	8.91976	10.2192	10.1537	10.1912	10.1601	-0.00238511	-0.0495466	-0.0642659	0.059045	-0.0064452	0.031059	FALSE	FALSE	FALSE	FALSE	FALSE	FALSE
12893-159	IFI16	11.404	11.3478	12.0457	11.5642	13.0825	13.6275	13.1622	13.2698	-0.160226	-0.216411	0.481528	-0.187257	0.357733	-0.107514	FALSE	FALSE	TRUE	FALSE	TRUE	FALSE
12894-3	PAXIP1	10.5873	10.5638	10.4453	10.6003	11.5391	11.4642	11.46	11.4874	-0.0129759	-0.0365176	-0.154946	0.0516722	-0.0232506	-0.0274707	FALSE	FALSE	FALSE	FALSE	FALSE	FALSE
12895-28	DGKB	10.9964	10.862	10.6877	10.9506	10.5382	10.454	10.4832	10.4812	0.045847	-0.088539	-0.262833	0.056995	-0.0272085	0.00196102	FALSE	FALSE	FALSE	FALSE	FALSE	FALSE
12904-180	CUBN	6.52826	6.44128	6.46107	6.50779	8.07414	7.96636	7.97097	7.94837	0.0204641	-0.0665104	-0.0467245	0.125774	0.0179922	0.0226014	FALSE	FALSE	FALSE	FALSE	FALSE	FALSE
12916-3	MTCP1	8.926	8.8519	8.8768	8.97757	10.2848	10.2625	10.22	10.2407	-0.0515667	-0.125662	-0.100768	0.044152	0.0218329	-0.0207182	FALSE	FALSE	FALSE	FALSE	FALSE	FALSE
12923-51	KRT17	10.2292	10.4993	10.1692	10.2484	11.8245	12.0489	11.8538	11.8094	-0.0192227	0.250918	-0.0791886	0.0150751	0.239504	0.0443613	FALSE	TRUE	FALSE	FALSE	TRUE	FALSE
12925-105	AXIN2	7.75422	7.70113	7.53294	7.70805	8.4814	8.36609	8.34761	8.35931	0.0461702	-0.00692026	-0.17511	0.122086	0.00677936	-0.0117053	FALSE	FALSE	FALSE	FALSE	FALSE	FALSE
12931-16	NR3C2	8.80832	9.03061	9.48095	8.8189	9.58101	9.55976	9.48281	9.53333	-0.010581	0.211707	0.662046	0.0476825	0.0264289	-0.0505245	FALSE	TRUE	TRUE	FALSE	FALSE	FALSE
12933-17	ENOX1	8.78888	8.78986	8.41338	8.65428	9.06097	8.68212	8.85648	8.85767	0.134603	0.13558	-0.240902	0.203296	-0.175554	-0.0011923	FALSE	FALSE	FALSE	TRUE	FALSE	FALSE
12934-1	HERC5	10.1804	10.1749	10.1606	10.1118	12.4251	12.3549	12.3406	12.3339	0.0686187	0.0630755	0.048776	0.0912568	0.021015	0.00674901	FALSE	FALSE	FALSE	FALSE	FALSE	FALSE
12936-38	RLBP1	9.39853	9.30766	9.25466	9.37504	11.2326	11.2098	11.2603	11.2332	0.0234905	-0.0673832	-0.12038	-0.000599425	-0.0234424	0.0271313	FALSE	FALSE	FALSE	FALSE	FALSE	FALSE
12939-1	POLR1C	10.3102	10.3019	10.104	10.2197	10.2737	9.83341	9.93214	10.0172	0.0905058	0.0822205	-0.115646	0.256453	-0.183811	-0.0850908	FALSE	FALSE	FALSE	TRUE	FALSE	FALSE
12940-35	ALDH3B1	8.79961	8.82988	8.89072	8.86851	10.1699	10.2458	10.2224	10.2893	-0.0689085	-0.0386341	0.022205	-0.119402	-0.0435387	-0.0669514	FALSE	FALSE	FALSE	FALSE	FALSE	FALSE
12945-33	RAB18	12.05	12.4379	12.5752	12.2592	12.8739	13.6638	13.2475	13.3563	-0.209195	0.178644	0.316008	-0.482371	0.307471	-0.108775	FALSE	TRUE	TRUE	FALSE	TRUE	FALSE
12954-71	PPARA	10.0501	10.167	10.8652	9.97957	12.7392	12.4616	12.54	12.5321	0.0705526	0.187399	0.885657	0.207053	-0.070543	0.00788115	FALSE	TRUE	TRUE	TRUE	FALSE	FALSE
12956-40	KIFBP	12.2042	12.7333	13.9786	11.8808	10.0716	10.3678	10.1678	10.2719	0.323465	0.852553	2.09786	-0.200333	0.0958658	-0.104169	TRUE	TRUE	TRUE	FALSE	FALSE	FALSE
12957-62	UQCRB	8.1416	8.12022	7.9807	8.14057	8.77116	8.6288	8.64979	8.69766	0.0010221	-0.0203559	-0.159871	0.0734967	-0.068861	-0.0478677	FALSE	FALSE	FALSE	FALSE	FALSE	FALSE
12960-9	GCK	10.9705	11.0498	11.15	10.9912	15.0351	15.0985	15.1713	15.1223	-0.0206302	0.0586443	0.158853	-0.0872573	-0.0238151	0.0489742	FALSE	FALSE	FALSE	FALSE	FALSE	FALSE
12963-1	GPR107	6.73064	6.66604	6.55535	6.7046	7.27984	7.41658	7.44336	7.3906	0.0260446	-0.0385533	-0.149241	-0.110756	0.0259825	0.0527562	FALSE	FALSE	FALSE	FALSE	FALSE	FALSE
12968-2	CSRP2	11.0037	11.013	11.5387	10.8953	10.7514	10.7424	10.5914	10.6814	0.108386	0.117693	0.6434	0.0699626	0.0609793	-0.0900327	FALSE	FALSE	TRUE	FALSE	FALSE	FALSE
12970-35	STAU2	7.87713	7.94163	8.19324	7.86604	9.10931	9.27659	9.1236	9.1814	0.0110882	0.0755853	0.327199	-0.0720924	0.0951889	-0.0578026	FALSE	FALSE	TRUE	FALSE	FALSE	FALSE
12975-11	KRT20	9.05284	9.13353	8.95104	9.16088	10.1503	10.1878	10.2029	10.2632	-0.10804	-0.0273548	-0.209835	-0.112897	-0.0753057	-0.0602801	FALSE	FALSE	FALSE	FALSE	FALSE	FALSE
12976-49	SORBS3	7.62863	7.65177	7.50937	7.65964	8.38974	8.41426	8.42521	8.42752	-0.0310114	-0.00787063	-0.150265	-0.0377835	-0.0132601	-0.00230905	FALSE	FALSE	FALSE	FALSE	FALSE	FALSE
12980-31	RBM22	8.66178	8.65905	8.69836	8.72485	10.0358	10.0309	9.98249	10.0545	-0.0630768	-0.0658035	-0.0264985	-0.0187073	-0.0236016	-0.0719741	FALSE	FALSE	FALSE	FALSE	FALSE	FALSE
12986-12	LIN7C	8.8157	8.91901	8.47836	8.77972	9.24341	9.01848	9.10394	9.11087	0.0359841	0.139293	-0.301357	0.132537	-0.0923968	-0.00693863	FALSE	FALSE	FALSE	FALSE	FALSE	FALSE
12987-12	SRSF7	11.2484	11.3926	10.9541	11.125	12.0676	12.2804	11.9595	12.0713	0.123441	0.267646	-0.1709	-0.00369225	0.209065	-0.111816	FALSE	TRUE	FALSE	FALSE	TRUE	FALSE
12988-49	EWSR1	11.6237	12.0515	11.8288	11.5606	11.3436	12.223	11.135	11.5496	0.0631727	0.490924	0.268218	-0.20601	0.673389	-0.414641	FALSE	TRUE	TRUE	FALSE	TRUE	FALSE
12990-39	MAP3K3	7.39832	7.49745	7.64024	7.47816	8.48864	8.69348	8.50995	8.66071	-0.0798467	0.0192878	0.162081	-0.172065	0.0327737	-0.150764	FALSE	FALSE	TRUE	FALSE	FALSE	FALSE
12991-49	CUL9	8.00955	7.93192	7.95565	7.97785	8.85269	8.7364	8.73742	8.74315	0.0316964	-0.045933	-0.0222024	0.109534	-0.00674962	-0.00573566	FALSE	FALSE	FALSE	FALSE	FALSE	FALSE
12993-21	NPLOC4	12.9446	13.3192	14.5037	12.7647	11.7099	13.6368	12.7765	12.9744	0.179901	0.5545	1.73905	-1.26448	0.662438	-0.197898	TRUE	TRUE	TRUE	FALSE	TRUE	FALSE
13007-66	LCN10	10.6763	10.6383	10.2834	10.5411	11.2144	10.8816	10.9835	11.0174	0.135213	0.0972479	-0.257734	0.197075	-0.135796	-0.033912	FALSE	FALSE	FALSE	TRUE	FALSE	FALSE
13011-20	RPS10	10.1517	10.2112	9.6828	10.013	9.94574	9.23912	9.6934	9.69818	0.138607	0.198168	-0.330239	0.247553	-0.459066	-0.00478467	FALSE	TRUE	FALSE	TRUE	FALSE	FALSE
13013-41	PRKN	10.0999	10.0126	10.1756	10.0677	11.9673	12.1191	11.9852	12.0359	0.0321705	-0.0550583	0.107907	-0.0686021	0.0832224	-0.050621	FALSE	FALSE	FALSE	FALSE	FALSE	FALSE
13022-20	TP53I11	11.7828	11.4293	11.6747	11.7554	13.1327	12.6549	12.7669	12.768	0.0273634	-0.326123	-0.080705	0.364642	-0.113115	-0.0010734	FALSE	FALSE	FALSE	TRUE	FALSE	FALSE
13025-4	FRS2	8.70943	8.68335	8.60362	8.71046	9.62534	9.60019	9.55919	9.60363	-0.00103357	-0.0271166	-0.106843	0.0217172	-0.00343473	-0.0444405	FALSE	FALSE	FALSE	FALSE	FALSE	FALSE
13027-20	CBX7	8.73539	8.70891	8.73522	8.76454	10.09	10.2283	10.1813	10.2345	-0.0291531	-0.0556287	-0.0293224	-0.144478	-0.00612058	-0.0531997	FALSE	FALSE	FALSE	FALSE	FALSE	FALSE
13032-1	BECN1	7.72588	7.72758	7.77248	7.73674	8.47249	8.50323	8.51865	8.47978	-0.0108627	-0.00916325	0.0357384	-0.00729249	0.0234485	0.0388729	FALSE	FALSE	FALSE	FALSE	FALSE	FALSE
13039-1	PPP1R8	8.98868	9.01514	9.14338	9.01792	10.4542	10.3722	10.4075	10.3972	-0.0292372	-0.00278663	0.125459	0.0569497	-0.0250362	0.010231	FALSE	FALSE	FALSE	FALSE	FALSE	FALSE
13041-47	TRAF4	8.71046	8.68615	8.67082	8.7187	9.74231	9.72962	9.69105	9.69314	-0.00824203	-0.0325542	-0.0478857	0.049171	0.0364775	-0.00209298	FALSE	FALSE	FALSE	FALSE	FALSE	FALSE
13042-7	KCNA10	11.6634	11.8204	12.0877	11.7007	12.83	12.8555	12.7842	12.7966	-0.0373196	0.119718	0.386973	0.0333936	0.0589339	-0.012391	FALSE	FALSE	TRUE	FALSE	FALSE	FALSE
13043-157	ATAD2	7.30378	7.25597	7.26303	7.34961	8.61287	8.5812	8.60807	8.58459	-0.0458322	-0.0936409	-0.0865789	0.0282817	-0.00338617	0.0234832	FALSE	FALSE	FALSE	FALSE	FALSE	FALSE
13044-5	TSG101	13.0022	13.4589	14.4053	12.7955	12.2517	14.1702	13.438	13.7279	0.206766	0.663484	1.60981	-1.47621	0.442347	-0.289909	TRUE	TRUE	TRUE	FALSE	TRUE	FALSE
13053-6	SLC6A14	10.7525	10.5935	10.5427	10.7291	12.5922	12.4891	12.5184	12.4965	0.0233534	-0.13558	-0.18639	0.0956724	-0.00743353	0.0218495	FALSE	FALSE	FALSE	FALSE	FALSE	FALSE
13054-87	PFN2	11.2321	11.2233	11.388	11.2658	13.1882	13.2014	13.1591	13.1352	-0.0337883	-0.0425762	0.122113	0.0529736	0.0661975	0.0238461	FALSE	FALSE	FALSE	FALSE	FALSE	FALSE
13055-53	PSD	9.71716	9.66276	9.36073	9.60474	10.4462	10.1098	10.2364	10.2329	0.112424	0.0580188	-0.244006	0.213252	-0.12314	0.00354828	FALSE	FALSE	FALSE	TRUE	FALSE	FALSE
13056-18	SLC6A16	7.51175	7.50383	7.39573	7.52278	8.80284	8.82877	8.78152	8.77841	-0.011025	-0.0189519	-0.127046	0.0244337	0.0503654	0.00311784	FALSE	FALSE	FALSE	FALSE	FALSE	FALSE
13059-33	RFK	9.43254	9.43744	9.27961	9.58327	10.9611	11.262	11.1048	11.2981	-0.150729	-0.145831	-0.303661	-0.337032	-0.036143	-0.193326	FALSE	FALSE	FALSE	FALSE	FALSE	FALSE
13062-4	GMFG	11.6324	12.1799	13.4646	11.5404	11.3854	12.8245	12.6247	12.5508	0.0920798	0.639552	1.92423	-1.16536	0.273684	0.0738766	FALSE	TRUE	TRUE	FALSE	TRUE	FALSE
13066-42	EDC4	11.3812	11.4316	11.8322	11.395	13.4943	13.5967	13.5817	13.6016	-0.01378	0.0366365	0.437171	-0.107268	-0.00486303	-0.019825	FALSE	FALSE	TRUE	FALSE	FALSE	FALSE
13067-5	PRKG1	11.006	11.104	11.4981	11.0805	11.4659	11.5073	11.4894	11.5455	-0.0745091	0.0235242	0.417614	-0.0796713	-0.0382553	-0.0561601	FALSE	FALSE	TRUE	FALSE	FALSE	FALSE
13068-139	CCS	8.10852	8.14947	8.03119	8.16641	8.90719	8.73369	8.80618	8.87866	-0.0578897	-0.0169426	-0.135226	0.0285271	-0.144971	-0.0724844	FALSE	FALSE	FALSE	FALSE	FALSE	FALSE
13073-14	ANP32A	10.6235	10.568	10.7459	10.6085	10.9109	10.7624	10.7569	10.7712	0.0149837	-0.0405286	0.137394	0.139701	-0.00881854	-0.014321	FALSE	FALSE	FALSE	FALSE	FALSE	FALSE
13076-4	FXR1	11.3465	11.5511	12.4603	11.1502	10.9126	11.2933	10.9247	11.1353	0.196267	0.400938	1.31009	-0.222735	0.157958	-0.210636	TRUE	TRUE	TRUE	FALSE	FALSE	FALSE
13078-3	CETN2	11.6058	11.5994	12.0694	11.5711	13.1376	13.1706	13.1171	13.1156	0.0347135	0.028288	0.498295	0.0220194	0.0550695	0.00155141	FALSE	FALSE	TRUE	FALSE	FALSE	FALSE
13082-9	UNC45A	13.2903	13.4431	14.8221	13.0247	10.9912	10.7798	10.6248	10.7806	0.265574	0.418426	1.79746	0.210617	-0.00082048	-0.155857	TRUE	TRUE	TRUE	TRUE	FALSE	FALSE
13083-18	VARS1	10.8899	10.8609	10.6236	10.8678	11.3922	11.087	11.1854	11.1967	0.0220649	-0.00692439	-0.244255	0.195493	-0.109638	-0.0112926	FALSE	FALSE	FALSE	TRUE	FALSE	FALSE
13085-18	GLP1R	9.02237	8.99831	8.98428	9.03315	10.4269	10.4064	10.4029	10.4049	-0.0107798	-0.0348393	-0.048872	0.021965	0.0014277	-0.00207742	FALSE	FALSE	FALSE	FALSE	FALSE	FALSE
13088-397	BTC	8.4132	8.37526	8.56662	8.43838	9.63699	9.75447	9.68132	9.69697	-0.0251712	-0.0631198	0.128244	-0.0599805	0.057501	-0.0156427	FALSE	FALSE	FALSE	FALSE	FALSE	FALSE
13089-6	HIF1A	8.31832	8.19476	8.41168	8.32733	10.2414	10.0956	10.1634	10.1056	-0.00901124	-0.132571	0.0843477	0.135741	-0.0100518	0.0577956	FALSE	FALSE	FALSE	FALSE	FALSE	FALSE
13090-17	S100A6	11.1022	11.4419	11.9169	11.5112	11.2668	11.6743	11.3332	11.7451	-0.408987	-0.0692815	0.405736	-0.478283	-0.0708034	-0.411917	FALSE	FALSE	TRUE	FALSE	FALSE	FALSE
13093-6	SECTM1	9.55746	9.62223	9.5481	9.61324	10.6263	10.7603	10.6369	10.707	-0.0557733	0.00899566	-0.065138	-0.0806661	0.0532486	-0.0701033	FALSE	FALSE	FALSE	FALSE	FALSE	FALSE
13094-75	RSPO3	9.7766	9.81438	9.68758	9.69349	10.5202	10.5598	10.7029	10.5856	0.0831106	0.120893	-0.0059093	-0.065394	-0.0258135	0.11733	FALSE	FALSE	FALSE	FALSE	FALSE	FALSE
13095-51	REG1A	12.705	12.7239	12.4819	12.7477	13.132	13.0641	12.9417	13.1321	-0.0426194	-0.0237211	-0.265723	-4.82112e-05	-0.0680262	-0.19036	FALSE	FALSE	FALSE	FALSE	FALSE	FALSE
13097-11	BCL2L2	8.99548	9.01192	9.1876	9.00394	9.28448	9.21468	9.27961	9.28147	-0.00845497	0.00798414	0.183656	0.00301068	-0.0667831	-0.00186064	FALSE	FALSE	TRUE	FALSE	FALSE	FALSE
13098-93	VEGFD	12.9791	13.1675	12.8968	13.0713	13.3849	13.5215	13.7134	13.6675	-0.0921733	0.096229	-0.1745	-0.282601	-0.146061	0.0458541	FALSE	FALSE	FALSE	FALSE	FALSE	FALSE
13101-60	SOST	10.9095	10.7583	10.7158	10.9242	11.5066	11.5035	11.4729	11.5027	-0.0147006	-0.165958	-0.208403	0.00382316	0.000720684	-0.0298385	FALSE	FALSE	FALSE	FALSE	FALSE	FALSE
13102-1	FAM3D	11.7394	11.7178	11.3704	11.8862	12.6299	12.3401	12.4402	12.4594	-0.146711	-0.168307	-0.515797	0.170594	-0.119213	-0.0192026	FALSE	FALSE	FALSE	TRUE	FALSE	FALSE
13103-125	CSH2|CSH1	9.84188	9.93288	10.6465	9.84909	12.4726	12.4608	12.4831	12.4516	-0.00721349	0.083785	0.797371	0.0209918	0.00924167	0.0314622	FALSE	FALSE	TRUE	FALSE	FALSE	FALSE
13104-32	EFNB1	10.0568	10.248	10.6099	10.0926	11.2311	11.5214	11.4375	11.4606	-0.0358518	0.155358	0.517297	-0.229457	0.0607958	-0.0230892	FALSE	FALSE	TRUE	FALSE	FALSE	FALSE
13105-7	SNAP25	9.99053	10.0135	9.83202	9.9714	10.8336	10.7547	10.778	10.7421	0.0191296	0.0421319	-0.139385	0.0915449	0.0126213	0.0359375	FALSE	FALSE	FALSE	FALSE	FALSE	FALSE
13107-9	LYPD3	9.8805	10.0235	9.64303	9.84518	11.2715	11.1134	11.1134	11.1202	0.0353255	0.178287	-0.202145	0.151284	-0.00688716	-0.00680355	FALSE	TRUE	FALSE	FALSE	FALSE	FALSE
13109-82	NEGR1	11.1054	11.2106	11.1261	11.1511	11.7077	11.7118	11.8772	11.8791	-0.0457587	0.0594855	-0.0250822	-0.171424	-0.167247	-0.00183972	FALSE	FALSE	FALSE	FALSE	FALSE	FALSE
13111-79	BCL6	10.47	10.5454	10.4666	10.4957	11.5339	11.4747	11.4594	11.4625	-0.0256065	0.0497272	-0.0290199	0.0714114	0.0121922	-0.00312262	FALSE	FALSE	FALSE	FALSE	FALSE	FALSE
13112-179	FSTL1	14.3478	14.278	14.1433	14.2526	14.9174	14.7466	14.7528	14.7484	0.0952212	0.0253667	-0.109311	0.16902	-0.00179686	0.00437173	FALSE	FALSE	FALSE	TRUE	FALSE	FALSE
13113-7	SPP1	9.6339	9.93803	9.34936	9.65893	10.6204	10.6879	10.3678	10.4973	-0.0250221	0.279108	-0.309564	0.12315	0.190682	-0.129422	FALSE	TRUE	FALSE	FALSE	TRUE	FALSE
13114-50	LUM	12.0747	12.3947	12.3606	12.2327	12.5123	12.6751	12.6563	12.797	-0.158044	0.162023	0.127836	-0.284721	-0.121888	-0.140683	FALSE	TRUE	FALSE	FALSE	FALSE	FALSE
13116-25	CD177	8.35447	8.74002	8.64845	8.66888	9.63771	9.80861	9.54446	9.68668	-0.314415	0.0711304	-0.02043	-0.0489639	0.121934	-0.142212	FALSE	FALSE	FALSE	FALSE	FALSE	FALSE
13117-232	CHKB	11.1719	11.0893	11.1553	11.2054	15.8813	15.8138	15.9666	15.8392	-0.0335008	-0.11606	-0.0500682	0.0420933	-0.0254045	0.127341	FALSE	FALSE	FALSE	FALSE	FALSE	FALSE
13118-5	SMOC1	10.9495	10.8935	10.6051	10.8788	11.6836	11.4528	11.4612	11.4777	0.0706447	0.0147051	-0.27369	0.205901	-0.0249347	-0.0164614	FALSE	FALSE	FALSE	TRUE	FALSE	FALSE
13119-26	SERPINA10	12.8845	12.9616	12.7561	12.8557	13.1683	13.1026	13.3225	13.0814	0.028808	0.105915	-0.0996589	0.0869458	0.0212941	0.241176	FALSE	FALSE	FALSE	FALSE	FALSE	TRUE
13122-19	FLRT2	12.9258	13.0204	12.7708	12.9225	13.5091	13.5092	13.6762	13.5645	0.00328537	0.0978784	-0.151686	-0.0554608	-0.0553771	0.111636	FALSE	FALSE	FALSE	FALSE	FALSE	FALSE
13123-3	FLRT3	11.3365	11.0513	10.9579	11.3089	11.8816	11.5769	11.9754	11.8914	0.0275988	-0.2576	-0.351036	-0.00979316	-0.314416	0.0840234	FALSE	FALSE	FALSE	FALSE	FALSE	FALSE
13124-20	ISLR2	11.2666	11.2274	11.0884	11.2259	11.9643	11.8467	12.0187	12.0148	0.0407407	0.00153211	-0.137462	-0.0505539	-0.16809	0.00387807	FALSE	FALSE	FALSE	FALSE	FALSE	FALSE
13125-45	VTN	11.6851	11.7764	11.5692	11.7072	12.4609	12.3935	12.2002	12.4495	-0.0221305	0.0692121	-0.13803	0.0114326	-0.0560172	-0.249303	FALSE	FALSE	FALSE	FALSE	FALSE	FALSE
13126-52	DSC2	9.85534	10.1433	9.80243	10.0105	10.4002	10.5608	10.4345	10.566	-0.155192	0.132781	-0.208097	-0.16572	-0.00514319	-0.131445	FALSE	FALSE	FALSE	FALSE	FALSE	FALSE
13129-40	LDLR	7.15785	7.13031	7.10852	7.17592	8.1639	8.17343	8.21067	8.19967	-0.0180716	-0.0456165	-0.0674027	-0.0357711	-0.0262458	0.0109931	FALSE	FALSE	FALSE	FALSE	FALSE	FALSE
13130-150	HK2	8.90328	9.19869	9.46812	9.06985	11.1438	11.8947	11.3726	11.507	-0.166573	0.128835	0.398272	-0.363186	0.387716	-0.134375	FALSE	FALSE	TRUE	FALSE	TRUE	FALSE
13131-5	HK1	11.3534	11.3275	11.1562	11.2955	12.5022	12.4276	12.4294	12.4408	0.0578854	0.0319734	-0.139244	0.061393	-0.0131732	-0.0114086	FALSE	FALSE	FALSE	FALSE	FALSE	FALSE
13132-14	SEMA5A	11.8306	11.9113	11.8671	11.9252	12.5828	12.5284	12.839	12.7304	-0.0945891	-0.0138344	-0.0581172	-0.147672	-0.202	0.10856	FALSE	FALSE	FALSE	FALSE	FALSE	FALSE
13133-73	LTBP4	13.6186	13.7112	13.53	13.6997	14.133	14.1067	14.3379	14.2651	-0.0811233	0.0115491	-0.169727	-0.132121	-0.158439	0.0727873	FALSE	FALSE	FALSE	FALSE	FALSE	FALSE
13228-75	MDM2	8.94953	8.98298	8.98198	8.92955	10.6289	10.572	10.5223	10.5261	0.0199806	0.053428	0.0524291	0.102793	0.0459287	-0.00382367	FALSE	FALSE	FALSE	FALSE	FALSE	FALSE
13229-20	MDM4	9.37895	9.29909	9.37547	9.42017	10.6882	10.6828	10.6747	10.6347	-0.0412257	-0.121077	-0.0447001	0.0534426	0.0480537	0.0400065	FALSE	FALSE	FALSE	FALSE	FALSE	FALSE
13230-174	IGHG2	7.09803	7.04494	7.04328	7.11061	7.98584	7.94134	7.98128	7.9384	-0.0125817	-0.0656734	-0.0673334	0.0474385	0.00293756	0.0428774	FALSE	FALSE	FALSE	FALSE	FALSE	FALSE
13231-90	IGHG4	9.98982	9.53838	9.88606	9.71613	11.4096	11.1708	11.3883	11.3704	0.273687	-0.177752	0.169922	0.0391351	-0.199601	0.017857	TRUE	FALSE	TRUE	FALSE	FALSE	FALSE
13236-25	WNT3A	11.9156	11.6732	11.4627	11.825	13.79	13.7127	13.8092	13.7378	0.0906219	-0.151761	-0.362235	0.0521962	-0.0250642	0.0714109	FALSE	FALSE	FALSE	FALSE	FALSE	FALSE
13240-170	SHANK1	6.7866	6.83728	6.77278	6.82909	7.60955	7.54303	7.59617	7.58571	-0.0424921	0.00819308	-0.056313	0.0238344	-0.0426852	0.0104527	FALSE	FALSE	FALSE	FALSE	FALSE	FALSE
13242-134	SHANK3	9.93207	10.1206	11.2812	9.70546	9.7923	10.9629	10.1888	10.3743	0.226607	0.415093	1.57575	-0.581977	0.588622	-0.185462	TRUE	TRUE	TRUE	FALSE	TRUE	FALSE
13256-21	SHANK1	9.54496	9.38272	9.38446	9.49366	10.1317	10.1632	10.1306	10.1295	0.0513091	-0.110931	-0.109195	0.00218775	0.0337078	0.00101321	FALSE	FALSE	FALSE	FALSE	FALSE	FALSE
13268-45	WNT5A	9.81218	10.13	9.95074	10.0723	10.2639	10.5254	10.4386	10.5064	-0.260089	0.0576893	-0.121531	-0.242551	0.0189671	-0.0677928	FALSE	FALSE	FALSE	FALSE	FALSE	FALSE
13374-4	DEFB113	12.1841	12.2135	12.639	12.1973	12.8577	13.0695	12.4303	12.9042	-0.0132081	0.016206	0.441677	-0.0464941	0.165308	-0.473897	FALSE	FALSE	TRUE	FALSE	TRUE	FALSE
13375-48	SYNGR3	8.13494	8.00366	8.0193	8.10329	9.8983	9.98968	9.93406	9.91797	0.0316518	-0.09963	-0.0839893	-0.0196697	0.0717095	0.0160902	FALSE	FALSE	FALSE	FALSE	FALSE	FALSE
13377-3	CYB561D1	10.9284	10.939	10.6839	10.9518	11.421	11.3929	11.3562	11.3555	-0.0233503	-0.0128051	-0.267902	0.065499	0.0374193	0.000715403	FALSE	FALSE	FALSE	FALSE	FALSE	FALSE
13378-80	C5orf63	9.80639	9.70769	9.58904	9.77495	11.3827	11.3545	11.3491	11.3324	0.0314368	-0.0672581	-0.185915	0.0503039	0.0220929	0.016643	FALSE	FALSE	FALSE	FALSE	FALSE	FALSE
13381-49	B4GALT1	14.4015	14.396	14.1955	14.3782	14.9084	14.8165	14.838	14.7691	0.0233395	0.0178224	-0.18273	0.139316	0.0474758	0.068923	FALSE	FALSE	FALSE	FALSE	FALSE	FALSE
13384-110	FH	9.10826	9.56823	10.0042	9.41954	9.52258	9.75809	9.84463	9.65714	-0.311276	0.148695	0.584692	-0.134558	0.100952	0.187492	FALSE	FALSE	TRUE	FALSE	FALSE	TRUE
13386-248	RNF34	9.43484	9.42028	9.38457	9.47228	10.7246	10.6588	10.6478	10.6724	-0.037448	-0.0520089	-0.0877195	0.0521738	-0.013635	-0.0246694	FALSE	FALSE	FALSE	FALSE	FALSE	FALSE
13387-55	EHF	8.05311	8.072	7.97699	8.11426	9.17991	9.23302	9.1753	9.21262	-0.0611516	-0.0422647	-0.13727	-0.0327089	0.0204022	-0.0373182	FALSE	FALSE	FALSE	FALSE	FALSE	FALSE
13388-57	PCSK1	10.5496	10.5763	10.3922	10.6093	11.4289	11.4654	11.5438	11.4969	-0.0596789	-0.0329285	-0.217058	-0.0679702	-0.0314659	0.0469609	FALSE	FALSE	FALSE	FALSE	FALSE	FALSE
13392-13	ATP1B1	10.9177	10.5063	10.961	10.9124	11.5191	11.8565	11.7433	11.7376	0.00530499	-0.406036	0.0486135	-0.218532	0.118913	0.00564727	FALSE	FALSE	FALSE	FALSE	FALSE	FALSE
13393-46	DERL1	11.0104	11.4927	13.0174	10.8571	10.8471	10.9468	10.9764	10.907	0.153263	0.635615	2.1603	-0.0599052	0.0397192	0.0693789	FALSE	TRUE	TRUE	FALSE	FALSE	FALSE
13397-88	DEFB4A	12.7858	12.5768	12.1041	12.6209	13.6754	13.056	13.2105	13.7185	0.164852	-0.0441329	-0.516805	-0.0430515	-0.662451	-0.507953	TRUE	FALSE	FALSE	FALSE	FALSE	FALSE
13399-33	RELL1	8.17143	7.95855	7.90989	8.1205	8.54882	8.54651	8.55746	8.53955	0.0509299	-0.161944	-0.21061	0.00927533	0.00696208	0.0179165	FALSE	FALSE	FALSE	FALSE	FALSE	FALSE
13403-5	ETV5	8.01792	7.93693	7.88935	8.01514	9.16239	9.22822	9.1857	9.20335	0.00278566	-0.0782047	-0.125786	-0.0409567	0.0248688	-0.0176474	FALSE	FALSE	FALSE	FALSE	FALSE	FALSE
13405-61	SPINK2	8.45697	8.34851	8.25996	8.50502	9.19599	8.96145	9.1299	9.11556	-0.0480472	-0.156511	-0.24506	0.0804234	-0.154115	0.0143341	FALSE	FALSE	FALSE	FALSE	FALSE	FALSE
13406-161	CD300C	9.46475	9.5585	9.52825	9.52042	10.3806	10.4681	10.5004	10.476	-0.0556723	0.0380743	0.00783267	-0.095468	-0.00798219	0.0243528	FALSE	FALSE	FALSE	FALSE	FALSE	FALSE
13408-23	WFIKKN2	10.8081	10.819	10.8706	10.8772	12.0336	12.0524	12.1722	12.1066	-0.0691281	-0.0582484	-0.00657396	-0.073035	-0.0542133	0.0655805	FALSE	FALSE	FALSE	FALSE	FALSE	FALSE
13411-21	RNF41	9.52121	9.49144	10.029	9.46699	10.0979	10.3301	10.2042	10.2445	0.0542137	0.0244488	0.562022	-0.146582	0.0855859	-0.0403076	FALSE	FALSE	TRUE	FALSE	FALSE	FALSE
13412-5	WFDC6	7.19476	7.17141	7.20259	7.25456	8.50422	8.52278	8.54241	8.47168	-0.0597994	-0.0831488	-0.0519696	0.0325479	0.0511024	0.0707371	FALSE	FALSE	FALSE	FALSE	FALSE	FALSE
13416-8	TMEM132D	11.3712	11.5807	11.3714	11.4145	12.0086	12.1866	12.3436	12.2283	-0.0432946	0.166156	-0.0430841	-0.219704	-0.0417139	0.115321	FALSE	TRUE	FALSE	FALSE	FALSE	FALSE
13421-17	TMEM167B	8.51373	8.44149	8.50124	8.51609	9.63118	9.52797	9.5988	9.56281	-0.00236637	-0.0746022	-0.0148578	0.0683622	-0.0348494	0.0359821	FALSE	FALSE	FALSE	FALSE	FALSE	FALSE
13422-66	ENOX2	9.97957	9.97814	9.96441	9.96116	11.1381	11.0973	11.1258	11.092	0.0184078	0.0169781	0.00324774	0.0461155	0.00530765	0.0338364	FALSE	FALSE	FALSE	FALSE	FALSE	FALSE
13423-94	PRXL2A	9.67366	9.54283	9.53788	9.67013	11.0758	11.0625	11.05	11.0378	0.00353732	-0.127292	-0.132244	0.0379919	0.024696	0.0121558	FALSE	FALSE	FALSE	FALSE	FALSE	FALSE
13427-66	MAN1C1	9.56815	9.50262	9.39198	9.55919	9.88173	9.82129	9.9547	9.88173	0.00896028	-0.0565653	-0.167208	0	-0.0604312	0.0729717	FALSE	FALSE	FALSE	FALSE	FALSE	FALSE
13429-3	WFDC10A	9.47695	9.47553	9.24852	9.49426	10.2633	10.178	10.2417	10.2409	-0.0173069	-0.0187257	-0.245735	0.0223586	-0.0629381	0.000768528	FALSE	FALSE	FALSE	FALSE	FALSE	FALSE
13430-50	SLC14A1	10.4544	10.34	10.4217	10.4479	12.1968	12.2452	12.235	12.1745	0.00649237	-0.107893	-0.0262135	0.0222665	0.0706376	0.0604903	FALSE	FALSE	FALSE	FALSE	FALSE	FALSE
13431-74	SHISAL2A	7.95652	7.95435	7.88203	7.96174	8.04603	8.05609	8.13776	8.08905	-0.00521771	-0.00739148	-0.0797121	-0.0430206	-0.0329666	0.0487026	FALSE	FALSE	FALSE	FALSE	FALSE	FALSE
13432-9	ZFYVE27	8.50819	8.51905	8.47755	8.53099	9.04631	9.1819	9.18571	9.09223	-0.0228006	-0.0119451	-0.053438	-0.0459231	0.0896685	0.0934792	FALSE	FALSE	FALSE	FALSE	FALSE	FALSE
13434-172	PARVA	10.5865	10.4625	10.5315	10.5112	11.0073	10.9437	10.8971	10.9514	0.0753049	-0.048707	0.0203422	0.0558772	-0.00774355	-0.0542858	FALSE	FALSE	FALSE	FALSE	FALSE	FALSE
13435-31	IL20RB	8.85144	9.17843	9.23649	9.08667	9.38176	9.80388	9.88889	9.66853	-0.23523	0.0917635	0.149824	-0.286771	0.135354	0.220361	FALSE	FALSE	FALSE	FALSE	FALSE	TRUE
13436-54	MAZ	8.78398	8.76104	8.68371	8.76951	9.58496	9.58148	9.56842	9.58609	0.0144731	-0.00846651	-0.0857968	-0.00112667	-0.00460613	-0.0176737	FALSE	FALSE	FALSE	FALSE	FALSE	FALSE
13438-115	CHRD	10.9846	11.1434	10.8607	11.0976	11.7833	11.7516	11.7302	11.9977	-0.112939	0.0458753	-0.236844	-0.214424	-0.246121	-0.267537	FALSE	FALSE	FALSE	FALSE	FALSE	FALSE
13439-6	IQCF3	10.0415	9.92451	9.97347	10.0673	12.1303	12.1888	12.1507	12.1473	-0.0257776	-0.142785	-0.0938319	-0.0170512	0.04144	0.00341682	FALSE	FALSE	FALSE	FALSE	FALSE	FALSE
13441-30	DIXDC1	7.19476	7.15076	7.15632	7.20848	8.31243	8.55382	8.44749	8.45779	-0.0137214	-0.0577159	-0.0521573	-0.145362	0.0960295	-0.0103006	FALSE	FALSE	FALSE	FALSE	FALSE	FALSE
13447-42	SPRN	10.578	10.8231	10.7398	10.6797	15.0954	15.2341	15.2203	15.1519	-0.101661	0.143459	0.06015	-0.0565211	0.0822523	0.0684761	FALSE	FALSE	FALSE	FALSE	FALSE	FALSE
13449-25	SF3B4	8.39917	8.41511	8.54303	8.40045	9.09196	9.11308	9.05107	9.09091	-0.00128145	0.0146553	0.142579	0.00105789	0.0221716	-0.0398337	FALSE	FALSE	FALSE	FALSE	FALSE	FALSE
13450-49	USP8	12.5004	12.8979	14.0755	12.1775	11.8839	13.4767	12.6091	12.9083	0.322937	0.720422	1.89803	-1.02443	0.568421	-0.299236	TRUE	TRUE	TRUE	FALSE	TRUE	FALSE
13451-2	FNDC4	8.42794	8.32259	8.25809	8.40386	10.4728	10.5462	10.4879	10.4992	0.0240772	-0.0812728	-0.145772	-0.0264556	0.0469593	-0.0113222	FALSE	FALSE	FALSE	FALSE	FALSE	FALSE
13452-113	SMIM13	9.25951	9.16904	9.11725	9.23817	10.2193	10.2651	10.1928	10.2398	0.021342	-0.0691244	-0.120912	-0.0205476	0.025309	-0.0470515	FALSE	FALSE	FALSE	FALSE	FALSE	FALSE
13453-2	MRPL33	9.75839	9.7471	9.71007	9.7652	10.3707	10.554	10.341	10.3403	-0.00681341	-0.0181032	-0.0551296	0.0303922	0.21367	0.000700005	FALSE	FALSE	FALSE	FALSE	TRUE	FALSE
13457-33	ELF5	7.28077	7.19574	7.22304	7.28077	8.21868	8.15152	8.22231	8.18834	0	-0.0850298	-0.0577348	0.0303427	-0.0368178	0.0339698	FALSE	FALSE	FALSE	FALSE	FALSE	FALSE
13459-30	TOR4A	9.10826	9.07682	9.15102	9.11634	10.3209	10.2425	10.2708	10.2607	-0.00808089	-0.0395285	0.034672	0.060229	-0.0181652	0.0100771	FALSE	FALSE	FALSE	FALSE	FALSE	FALSE
13460-4	CHAD	12.4445	12.7597	12.7603	12.5226	12.8132	12.9429	13.2958	13.1707	-0.0780842	0.237102	0.2377	-0.357499	-0.22788	0.125095	FALSE	TRUE	TRUE	FALSE	FALSE	FALSE
13463-1	PXDN	10.5768	10.8025	10.2127	10.5532	10.6013	10.3089	10.449	10.422	0.0235225	0.24925	-0.340521	0.179347	-0.113109	0.0270165	FALSE	TRUE	FALSE	TRUE	FALSE	FALSE
13464-8	NRAC	10.1899	10.2186	10.2653	10.215	11.7884	11.8315	11.8183	11.781	-0.0250995	0.00357614	0.0502737	0.00740128	0.0505515	0.0372911	FALSE	FALSE	FALSE	FALSE	FALSE	FALSE
13465-5	RCAN1	9.75439	9.62735	9.66586	9.77873	14.8436	14.7627	15.0215	14.8426	-0.0243478	-0.151383	-0.112874	0.00099153	-0.0798653	0.17884	FALSE	FALSE	FALSE	FALSE	FALSE	TRUE
13468-5	NEURL4	10.252	10.1459	10.282	10.26	14.1046	13.9145	14.0764	14.0317	-0.00802286	-0.114047	0.0220056	0.0728553	-0.117179	0.0447199	FALSE	FALSE	FALSE	FALSE	FALSE	FALSE
13470-43	PTH1R	9.61692	9.54312	9.64959	9.60862	10.9111	10.9041	10.7077	10.8023	0.0082919	-0.065508	0.0409701	0.108818	0.101793	-0.0945729	FALSE	FALSE	FALSE	FALSE	FALSE	FALSE
13472-35	HDHD2	11.9946	12.3821	13.5673	11.9079	10.9408	11.0242	11.1639	11.2008	0.0866234	0.474141	1.65933	-0.259949	-0.176618	-0.0368572	FALSE	TRUE	TRUE	FALSE	FALSE	FALSE
13473-55	ITPKA	9.49185	9.44801	9.90237	9.48884	10.8894	10.9318	10.9156	10.9124	0.00300875	-0.0408319	0.41353	-0.0230136	0.0194059	0.00327844	FALSE	FALSE	TRUE	FALSE	FALSE	FALSE
13474-40	GSTK1	11.7887	12.405	13.2595	11.7372	10.9233	11.0478	10.8531	10.9183	0.0515555	0.667821	1.52236	0.00491169	0.129463	-0.0652304	FALSE	TRUE	TRUE	FALSE	FALSE	FALSE
13475-10	UBE2D4	14.7367	14.959	15.4399	14.6359	13.843	15.1755	14.5523	14.855	0.100809	0.323143	0.804037	-1.01192	0.320566	-0.302654	FALSE	TRUE	TRUE	FALSE	TRUE	FALSE
13476-16	KIN	7.9431	7.91946	7.96751	8	8.93162	8.89663	8.92791	8.94837	-0.0568992	-0.0805418	-0.0324855	-0.0167433	-0.0517341	-0.0204527	FALSE	FALSE	FALSE	FALSE	FALSE	FALSE
13477-65	LTB4R	10.7962	11.3847	12.9588	10.413	9.65732	11.4832	10.4394	10.613	0.383209	0.971679	2.5458	-0.955642	0.870264	-0.17358	TRUE	TRUE	TRUE	FALSE	TRUE	FALSE
13479-8	FAM171A2	9.85456	9.85674	10.0279	9.92288	12.0966	12.2905	12.1091	12.1697	-0.0683249	-0.0661458	0.105019	-0.0730911	0.120857	-0.0605906	FALSE	FALSE	FALSE	FALSE	FALSE	FALSE
13481-24	TCEA2	9.92941	9.917	10.3129	9.96376	11.6406	11.7438	11.6573	11.6612	-0.0343567	-0.0467645	0.349176	-0.0206378	0.0825624	-0.00392619	FALSE	FALSE	TRUE	FALSE	FALSE	FALSE
13482-14	CNOT1	11.7616	12.2173	13.3811	11.3734	11.8631	12.4936	12.0227	12.0431	0.388142	0.843904	2.00769	-0.179921	0.45051	-0.0203514	TRUE	TRUE	TRUE	FALSE	TRUE	FALSE
13484-69	COL1A1	7.62132	7.54574	7.58645	7.58721	8.79474	8.74953	8.76537	8.75622	0.0341043	-0.0414795	-0.000762924	0.038518	-0.00668985	0.00914581	FALSE	FALSE	FALSE	FALSE	FALSE	FALSE
13485-20	TMEM87B	11.5556	11.4969	11.916	11.4864	11.1814	11.1631	11.1768	11.1767	0.0692611	0.010521	0.429652	0.0046666	-0.0135881	9.32349e-05	FALSE	FALSE	TRUE	FALSE	FALSE	FALSE
13486-9	PKD2	9.39874	9.38791	9.77363	9.3637	13.3658	13.1611	13.3922	13.2478	0.0350469	0.0242124	0.409935	0.118051	-0.0866582	0.144432	FALSE	FALSE	TRUE	FALSE	FALSE	FALSE
13487-24	UNC93B1	7.89845	7.90809	7.93428	7.91827	8.93162	8.96261	8.98284	8.93074	-0.0198167	-0.0101751	0.0160106	0.00088663	0.0318691	0.052106	FALSE	FALSE	FALSE	FALSE	FALSE	FALSE
13488-3	ARFIP1	12.5557	13.1502	14.2609	12.3368	13.0556	13.4974	13.2504	13.2823	0.218906	0.813382	1.92415	-0.226671	0.215079	-0.0319006	TRUE	TRUE	TRUE	FALSE	TRUE	FALSE
13490-1	MPP6	10.0835	10.037	10.0926	10.0602	10.9976	10.9435	10.8511	10.9541	0.0233238	-0.0231578	0.0324033	0.0434793	-0.0106578	-0.103012	FALSE	FALSE	FALSE	FALSE	FALSE	FALSE
13491-40	PDE6D	10.7029	10.7897	11.1573	10.7045	11.6561	11.8131	11.7041	11.7358	-0.0016436	0.0851849	0.452797	-0.0797426	0.0773368	-0.0317364	FALSE	FALSE	TRUE	FALSE	FALSE	FALSE
13492-44	HSPA9	10.9327	11.5408	10.8203	11.0613	11.5154	12.1495	11.8707	11.7941	-0.128646	0.479502	-0.241043	-0.278777	0.355403	0.0765412	FALSE	TRUE	FALSE	FALSE	TRUE	FALSE
13493-5	GRID1	8.52356	8.52121	8.36741	8.52513	9.59656	9.57771	9.58477	9.59077	-0.0015673	-0.00392229	-0.157715	0.00578834	-0.0130626	-0.00600227	FALSE	FALSE	FALSE	FALSE	FALSE	FALSE
13494-6	CERS5	8.73302	8.56071	8.70217	8.69279	10.1923	10.2306	10.1785	10.1987	0.0402255	-0.132075	0.00937582	-0.00639777	0.0318686	-0.0202369	FALSE	FALSE	FALSE	FALSE	FALSE	FALSE
13495-48	HCAR2	11.2574	11.3636	11.3019	11.1751	11.5061	11.4797	11.4315	11.4378	0.0823374	0.188559	0.126808	0.0683075	0.0419723	-0.00622852	FALSE	TRUE	FALSE	FALSE	FALSE	FALSE
13496-19	HMGCS1	13.3948	13.557	13.6439	13.5417	13.8946	13.9727	13.215	13.7528	-0.14688	0.0153372	0.102177	0.141782	0.219888	-0.537756	FALSE	FALSE	FALSE	FALSE	TRUE	FALSE
13497-34	EIF3J	11.8358	12.1869	13.2402	11.8554	12.1177	12.5183	12.3159	12.3673	-0.0196395	0.331536	1.38477	-0.249575	0.151033	-0.0513441	FALSE	TRUE	TRUE	FALSE	FALSE	FALSE
13498-1	MIOX	9.37047	9.28598	9.2608	9.31899	10.2411	10.1341	10.3012	10.1765	0.0514748	-0.0330153	-0.0581993	0.0646018	-0.0424421	0.124606	FALSE	FALSE	FALSE	FALSE	FALSE	FALSE
13499-30	F8	14.2342	13.9163	13.5396	14.1679	14.837	14.446	14.4066	14.451	0.0663377	-0.251571	-0.628311	0.386021	-0.00500859	-0.0444155	FALSE	FALSE	FALSE	TRUE	FALSE	FALSE
13501-10	SLC35G2	10.2497	10.2705	10.2233	10.3121	14.2168	14.2679	14.2569	14.2367	-0.0623827	-0.0416197	-0.0887515	-0.0199327	0.0311545	0.0201535	FALSE	FALSE	FALSE	FALSE	FALSE	FALSE
13502-2	SLC26A11	9.53702	9.47259	9.25345	9.48382	10.5828	10.5032	10.5353	10.508	0.0532084	-0.0112278	-0.230369	0.0748078	-0.00476335	0.0272646	FALSE	FALSE	FALSE	FALSE	FALSE	FALSE
13503-19	ARL6IP5	11.0772	11.7498	10.4458	10.8516	10.5671	10.6656	10.5517	10.644	0.225623	0.898256	-0.40579	-0.076936	0.0216046	-0.0923376	TRUE	TRUE	FALSE	FALSE	FALSE	FALSE
13504-147	HNRNPR	10.4766	10.8629	11.9515	10.4161	10.6393	11.0574	10.6771	10.7805	0.0605864	0.446849	1.53546	-0.141199	0.27691	-0.10349	FALSE	TRUE	TRUE	FALSE	TRUE	FALSE
13506-10	DUS2	9.94574	10.0162	9.69329	9.93428	11.3885	11.2891	11.3757	11.3347	0.0114558	0.0818817	-0.240986	0.0538373	-0.0455808	0.0410012	FALSE	FALSE	FALSE	FALSE	FALSE	FALSE
13507-51	TRADD	10.7331	10.7784	11.1172	10.8072	10.7938	10.3215	10.6634	10.6402	-0.0740938	-0.0288293	0.309962	0.153602	-0.318768	0.0231313	FALSE	FALSE	TRUE	FALSE	FALSE	FALSE
13509-5	SCAMP5	8.84361	8.70113	8.66516	8.81346	10.3712	10.4358	10.419	10.399	0.0301465	-0.112328	-0.148303	-0.0277253	0.0368689	0.0200013	FALSE	FALSE	FALSE	FALSE	FALSE	FALSE
13510-7	ATP2A3	10.4779	10.4362	10.4288	10.4679	11.0922	11.052	11.1375	11.1017	0.00994826	-0.0316683	-0.0391333	-0.00948452	-0.0496885	0.0357904	FALSE	FALSE	FALSE	FALSE	FALSE	FALSE
13511-29	SATB1	9.00028	8.86062	9.06581	8.99605	10.8018	10.822	10.7812	10.7889	0.00423202	-0.135431	0.0697558	0.0129077	0.0330915	-0.00764499	FALSE	FALSE	FALSE	FALSE	FALSE	FALSE
13512-28	HNRNPR	9.42375	9.43171	9.39735	9.42983	10.2661	10.2388	10.2185	10.2235	-0.00607893	0.00188113	-0.0324715	0.0425647	0.0152439	-0.0050165	FALSE	FALSE	FALSE	FALSE	FALSE	FALSE
13513-174	PIAS3	8.22689	8.16792	8.20457	8.23362	9.78856	9.80139	9.74559	9.76205	-0.00672586	-0.0657002	-0.0290485	0.0265054	0.0393352	-0.0164599	FALSE	FALSE	FALSE	FALSE	FALSE	FALSE
13514-121	RAB35	9.38909	9.43609	9.18289	9.34363	9.73691	9.72366	9.68368	9.74366	0.0454636	0.0924569	-0.160739	-0.0067471	-0.0199954	-0.0599769	FALSE	FALSE	FALSE	FALSE	FALSE	FALSE
13515-8	RPRD1A	9.20628	9.16541	9.25101	9.23793	10.5029	10.6237	10.5484	10.535	-0.0316451	-0.0725178	0.0130819	-0.0320525	0.0887606	0.0134048	FALSE	FALSE	FALSE	FALSE	FALSE	FALSE
13516-46	EMC4	9.18611	9.11139	9.0642	9.14695	12.6065	12.4337	12.3915	12.4345	0.0391638	-0.03556	-0.0827466	0.172049	-0.000795143	-0.0429627	FALSE	FALSE	FALSE	TRUE	FALSE	FALSE
13517-3	PTCHD3	8.2182	8.22738	8.00196	8.23266	8.89391	8.85783	8.86419	8.85237	-0.0144608	-0.00528556	-0.230702	0.0415348	0.005452	0.0118127	FALSE	FALSE	FALSE	FALSE	FALSE	FALSE
13518-5	ASAP2	10.5023	10.6732	10.9954	10.5879	13.8002	14.0096	13.8325	13.9126	-0.0855367	0.085349	0.407538	-0.112457	0.0970123	-0.0800975	FALSE	FALSE	TRUE	FALSE	FALSE	FALSE
13519-112	ARHGEF25	8.88996	8.89905	8.79279	8.91409	9.91588	9.78185	9.84572	9.85705	-0.0241259	-0.0150367	-0.121297	0.0588315	-0.0751969	-0.0113296	FALSE	FALSE	FALSE	FALSE	FALSE	FALSE
13522-20	VSNL1	9.39575	9.49242	9.26702	9.39189	10.4095	10.3786	10.4473	10.3664	0.00386034	0.100529	-0.124868	0.0430655	0.012188	0.0808968	FALSE	FALSE	FALSE	FALSE	FALSE	FALSE
13524-25	HS6ST2	9.10748	8.94072	8.60418	9.00394	9.04002	9.12837	9.00885	9.07655	0.103539	-0.0632242	-0.399758	-0.0365327	0.0518239	-0.0677021	FALSE	FALSE	FALSE	FALSE	FALSE	FALSE
13525-17	KCNG4	10.9782	10.8822	10.7854	10.9421	12.3501	12.3801	12.3788	12.3658	0.0361353	-0.059853	-0.156665	-0.0157751	0.0142761	0.0130189	FALSE	FALSE	FALSE	FALSE	FALSE	FALSE
13526-5	SSB	8.59246	8.65373	8.76537	8.6756	9.25361	9.42406	9.28679	9.40939	-0.0831472	-0.0218694	0.0897643	-0.15578	0.0146703	-0.122602	FALSE	FALSE	FALSE	FALSE	FALSE	FALSE
13529-39	NAP1L2	9.80542	9.90576	10.2515	9.85938	11.0107	11.1627	11.0517	11.0926	-0.053958	0.0463772	0.392095	-0.0818871	0.0700494	-0.0409149	FALSE	FALSE	TRUE	FALSE	FALSE	FALSE
13530-5	UTS2R	8.83952	8.73742	8.70718	8.82432	10.2263	10.2567	10.2364	10.2627	0.0151964	-0.086906	-0.117139	-0.0363904	-0.0060017	-0.0263133	FALSE	FALSE	FALSE	FALSE	FALSE	FALSE
13532-25	CNEP1R1	8.75656	8.68282	8.7445	8.76686	9.79734	9.7681	9.79823	9.80752	-0.0103038	-0.0840413	-0.0223633	-0.0101786	-0.0394143	-0.00928722	FALSE	FALSE	FALSE	FALSE	FALSE	FALSE
13534-20	MYOM2	10.1109	10.0079	10.3962	10.3192	10.9112	10.8023	11.4827	11.4251	-0.208346	-0.311354	0.0769408	-0.513816	-0.622769	0.0576306	FALSE	FALSE	FALSE	FALSE	FALSE	FALSE
13535-2	CERT1	9.71184	10.1924	11.1657	9.69801	10.0438	10.3106	10.0991	10.249	0.013829	0.494436	1.46764	-0.205147	0.061561	-0.149927	FALSE	TRUE	TRUE	FALSE	FALSE	FALSE
13536-56	POLI	8.20506	8.2148	8.24931	8.18587	8.54921	8.65176	8.5795	8.61471	0.0191936	0.0289382	0.0634428	-0.0655028	0.037054	-0.0352056	FALSE	FALSE	FALSE	FALSE	FALSE	FALSE
13539-131	KCNN1	9.97241	9.90988	9.82056	9.95303	10.9228	10.9341	10.8407	10.8757	0.0193731	-0.0431488	-0.132472	0.0471348	0.0584234	-0.035013	FALSE	FALSE	FALSE	FALSE	FALSE	FALSE
13540-1	GPR26	10.7997	10.7362	10.7744	10.7832	11.9401	11.8458	11.8649	11.8641	0.0165244	-0.04693	-0.00874669	0.0759459	-0.0183078	0.000768377	FALSE	FALSE	FALSE	FALSE	FALSE	FALSE
13541-1	MYCT1	9.58177	9.53741	9.57696	9.58928	11.2518	11.2604	11.2012	11.2146	-0.00751112	-0.0518643	-0.01232	0.0372163	0.045798	-0.0133956	FALSE	FALSE	FALSE	FALSE	FALSE	FALSE
13543-7	PTGR1	10.0225	10.5107	11.0857	10.0618	9.85783	10.0308	10.0819	10.0048	-0.0392697	0.448908	1.02393	-0.146957	0.0260021	0.0771643	FALSE	TRUE	TRUE	FALSE	FALSE	FALSE
13544-9	ARHGAP45	15.1921	15.668	16.2996	14.9141	13.691	14.0996	13.9615	13.902	0.277998	0.75395	1.38554	-0.211049	0.197553	0.0594978	TRUE	TRUE	TRUE	FALSE	TRUE	FALSE
13545-97	EIF1AD	9.31764	9.59764	10.5176	9.31311	9.28979	9.60307	9.40918	9.4187	0.00452895	0.28453	1.2045	-0.128908	0.184374	-0.0095173	FALSE	TRUE	TRUE	FALSE	TRUE	FALSE
13547-5	HTR7	10.4554	10.5799	10.3894	10.4177	11.3096	11.2932	11.3321	11.2848	0.0376829	0.162123	-0.0283851	0.0248238	0.00847543	0.0473809	FALSE	TRUE	FALSE	FALSE	FALSE	FALSE
13548-53	PLPP4	9.04002	8.9891	8.81153	9.02098	10.0348	9.84328	9.95753	9.92763	0.0190357	-0.0318848	-0.209446	0.107169	-0.0843527	0.029901	FALSE	FALSE	FALSE	FALSE	FALSE	FALSE
13549-15	ADAM29	9.4227	9.3064	9.28965	9.39874	10.6616	10.6667	10.6144	10.6578	0.0239519	-0.092347	-0.109094	0.00383494	0.00894554	-0.0433773	FALSE	FALSE	FALSE	FALSE	FALSE	FALSE
13552-7	SWAP70	10.4594	10.7749	10.98	10.6358	10.4811	10.6061	10.6203	10.6973	-0.176377	0.13912	0.344168	-0.216222	-0.0912427	-0.0770616	FALSE	FALSE	TRUE	FALSE	FALSE	FALSE
13553-4	DCUN1D3	9.05365	9.02956	9.30489	9.03012	9.81682	9.93029	9.85984	9.90854	0.0235391	-0.000552677	0.274771	-0.0917191	0.0217502	-0.0487076	FALSE	FALSE	TRUE	FALSE	FALSE	FALSE
13554-78	REPIN1	9.3345	9.32283	9.29002	9.3443	10.2269	10.1484	10.1897	10.1908	-0.00979914	-0.0214666	-0.0542797	0.0360814	-0.0423995	-0.00111709	FALSE	FALSE	FALSE	FALSE	FALSE	FALSE
13556-28	HTR2A	10.3432	10.2981	10.687	10.3742	11.3214	11.3991	11.3686	11.3734	-0.0309844	-0.0760507	0.312788	-0.0520445	0.0257341	-0.004798	FALSE	FALSE	TRUE	FALSE	FALSE	FALSE
13557-3	NECTIN3	9.15178	9.09553	9.05934	9.15608	10.6967	10.6824	10.7005	10.6612	-0.00430542	-0.0605547	-0.0967399	0.0354631	0.0211284	0.0392822	FALSE	FALSE	FALSE	FALSE	FALSE	FALSE
13561-5	HTR6	10.7103	10.5608	10.4907	10.7072	11.7348	11.673	11.7687	11.5881	0.00310331	-0.146377	-0.216473	0.146693	0.0849604	0.180623	FALSE	FALSE	FALSE	FALSE	FALSE	TRUE
13563-259	ACBD7	9.44294	9.5409	9.60575	9.48079	10.381	10.5121	10.4286	10.4633	-0.0378467	0.0601127	0.124963	-0.0823179	0.0488191	-0.0346985	FALSE	FALSE	FALSE	FALSE	FALSE	FALSE
13565-2	RBL2	10.6295	10.734	9.94829	10.6676	11.112	11.2616	10.72	10.9091	-0.038105	0.0663128	-0.71935	0.20298	0.352569	-0.189052	FALSE	FALSE	FALSE	TRUE	TRUE	FALSE
13566-2	SSU72	8.58534	8.82671	9.80122	8.55804	8.69418	9.0744	8.8112	8.93044	0.0273002	0.268667	1.24318	-0.236258	0.143963	-0.119237	FALSE	TRUE	TRUE	FALSE	FALSE	FALSE
13567-1	DPYSL2	10.3098	10.9709	11.6739	10.4205	9.7975	10.7047	10.5723	10.4589	-0.110669	0.550433	1.25337	-0.66142	0.24576	0.113364	FALSE	TRUE	TRUE	FALSE	TRUE	FALSE
13568-30	PSMD4	9.24555	9.4852	10.0155	9.35315	9.75539	9.74786	9.8446	9.79847	-0.107594	0.132056	0.662386	-0.0430835	-0.0506145	0.0461283	FALSE	FALSE	TRUE	FALSE	FALSE	FALSE
13570-43	HDLBP	9.15279	9.29324	10.4746	9.0268	9.12335	9.41669	9.13018	9.26186	0.125992	0.26644	1.44781	-0.138514	0.154828	-0.131676	FALSE	TRUE	TRUE	FALSE	FALSE	FALSE
13572-43	PSMD11	12.2104	12.826	14.1034	12.2448	11.3651	11.7767	11.9408	11.9097	-0.0344421	0.581153	1.85855	-0.544624	-0.133084	0.0310107	FALSE	TRUE	TRUE	FALSE	FALSE	FALSE
13573-5	ARPC3	11.5236	11.7029	12.3567	11.4949	11.7962	12.1529	11.7544	11.8606	0.0286564	0.208015	0.861819	-0.064379	0.292268	-0.106195	FALSE	TRUE	TRUE	FALSE	TRUE	FALSE
13574-50	RND1	8.64061	8.5519	8.3936	8.58834	9.44108	9.4044	9.36687	9.36807	0.0522666	-0.0364396	-0.194738	0.0730069	0.0363262	-0.00120179	FALSE	FALSE	FALSE	FALSE	FALSE	FALSE
13575-40	DVL2	12.407	12.1519	12.1291	12.263	12.8705	12.531	12.6654	12.6135	0.143941	-0.111105	-0.133897	0.257052	-0.0824252	0.0519483	FALSE	FALSE	FALSE	TRUE	FALSE	FALSE
13576-15	GSTP1	11.5898	11.5888	12.1538	11.5553	14.9624	14.8825	15.0179	14.8656	0.0345314	0.0335703	0.598523	0.0967923	0.0168849	0.152286	FALSE	FALSE	TRUE	FALSE	FALSE	FALSE
13577-25	U2AF2	9.55708	9.60326	9.65642	9.61287	9.84188	9.8828	9.88912	9.88905	-0.0557878	-0.00961312	0.0435561	-0.0471688	-0.00625172	7.56222e-05	FALSE	FALSE	FALSE	FALSE	FALSE	FALSE
13578-98	ABLIM3	9.00422	9.78401	10.7797	8.62571	9.14262	11.6812	9.73401	10.2465	0.378512	1.1583	2.15402	-1.10389	1.43474	-0.51249	TRUE	TRUE	TRUE	FALSE	TRUE	FALSE
13580-2	UAP1	8.35006	8.48724	8.40514	8.46964	9.28147	9.17368	9.23673	9.16892	-0.119587	0.0175946	-0.0645026	0.112544	0.00475297	0.067809	FALSE	FALSE	FALSE	FALSE	FALSE	FALSE
13583-19	APAF1	10.7146	10.9561	11.559	10.7593	11.1843	11.2809	11.2693	11.2618	-0.0447167	0.196814	0.799724	-0.0774836	0.0190856	0.00746425	FALSE	TRUE	TRUE	FALSE	FALSE	FALSE
13587-10	RACGAP1	9.78333	10.2192	9.33299	9.74987	9.98769	10.2172	10.1021	10.0067	0.0334563	0.46936	-0.41688	-0.0190565	0.210422	0.0953985	FALSE	TRUE	FALSE	FALSE	TRUE	FALSE
13588-11	ANXA9	6.98982	6.93605	6.66926	6.98413	7.63081	7.67983	7.67454	7.74886	0.00568663	-0.0480848	-0.314877	-0.118051	-0.0690322	-0.0743199	FALSE	FALSE	FALSE	FALSE	FALSE	FALSE
13589-10	APBB3	10.3175	10.3812	10.6134	10.3436	11.7854	11.6692	11.729	11.7359	-0.0261042	0.0375246	0.269772	0.0495595	-0.0666792	-0.0068732	FALSE	FALSE	TRUE	FALSE	FALSE	FALSE
13590-1	REXO2	10.9622	11.3859	12.1627	11.1126	10.6492	10.6126	10.8297	10.8589	-0.150397	0.273314	1.05018	-0.209747	-0.246276	-0.0292531	FALSE	TRUE	TRUE	FALSE	FALSE	FALSE
13591-31	PRIM1	8.56605	8.50024	8.46495	8.56986	9.01681	8.96578	9.02137	9.00422	-0.00380157	-0.0696113	-0.104902	0.0125878	-0.038438	0.017146	FALSE	FALSE	FALSE	FALSE	FALSE	FALSE
13594-158	GGA1	14.3868	14.6783	15.5566	14.2556	13.5185	14.6475	14.0672	14.3105	0.131264	0.422722	1.301	-0.792048	0.336971	-0.243391	FALSE	TRUE	TRUE	FALSE	TRUE	FALSE
13595-20	THTPA	9.783	9.66551	9.7133	9.77149	10.1392	9.97778	10.1372	10.0996	0.0115087	-0.105982	-0.0581932	0.0395568	-0.121832	0.0376365	FALSE	FALSE	FALSE	FALSE	FALSE	FALSE
13596-3	RAB27B	10.7218	10.8966	10.5898	10.6997	12.3877	13.931	13.1234	12.9834	0.0220368	0.196814	-0.109908	-0.595691	0.947597	0.13999	FALSE	TRUE	FALSE	FALSE	TRUE	FALSE
13597-20	RAB31	10.0832	10.7609	12.2092	9.9847	10.9413	12.0806	11.3231	11.5902	0.0985101	0.776166	2.22454	-0.648872	0.490382	-0.267072	FALSE	TRUE	TRUE	FALSE	TRUE	FALSE
13599-15	RABEPK	9.41109	9.46046	9.27531	9.38111	10.2233	10.0369	10.096	10.1003	0.0299769	0.0793449	-0.105803	0.12301	-0.0633395	-0.00427781	FALSE	FALSE	FALSE	FALSE	FALSE	FALSE
13602-6	SNU13	9.1046	9.24162	9.54618	9.16842	10.361	10.7495	10.5418	10.5294	-0.0638227	0.0732025	0.377757	-0.168474	0.220093	0.0123835	FALSE	FALSE	TRUE	FALSE	TRUE	FALSE
13603-7	RFESD	10.0585	10.3647	10.6847	10.4815	10.9929	11.0145	11.1937	11.1208	-0.422964	-0.116795	0.203187	-0.127954	-0.106347	0.0728581	FALSE	FALSE	TRUE	FALSE	FALSE	FALSE
13604-27	NEURL1	10.182	10.2242	10.0605	10.2027	10.3746	10.3283	10.3349	10.3444	-0.0207142	0.0214899	-0.142243	0.0301979	-0.0161252	-0.00951978	FALSE	FALSE	FALSE	FALSE	FALSE	FALSE
13605-16	ANXA10	10.9052	10.7549	10.8255	10.8244	11.6668	11.65	11.6534	11.6626	0.0807594	-0.0695276	0.00108813	0.00413272	-0.0126506	-0.00924202	FALSE	FALSE	FALSE	FALSE	FALSE	FALSE
13609-11	GTF2I	7.79116	7.88072	7.89439	7.81634	8.53216	8.76818	8.59301	8.6471	-0.0251808	0.0643765	0.0780445	-0.114938	0.121083	-0.0540854	FALSE	FALSE	FALSE	FALSE	FALSE	FALSE
13610-9	MAGEA10	12.5536	12.5639	13.0233	12.4567	12.616	12.4696	12.6236	12.5519	0.0969189	0.107213	0.566654	0.0640969	-0.0822898	0.071708	FALSE	FALSE	TRUE	FALSE	FALSE	FALSE
13612-7	CYTIP	7.28448	7.31424	7.29645	7.33628	8.26959	8.30469	8.31582	8.25739	-0.0518063	-0.0220401	-0.0398286	0.0122064	0.0473051	0.058437	FALSE	FALSE	FALSE	FALSE	FALSE	FALSE
13613-23	AK5	7.8716	7.82782	7.66922	7.85362	9.08321	9.05229	9.08321	9.08002	0.0179758	-0.0258026	-0.184405	0.00319534	-0.0277248	0.00318739	FALSE	FALSE	FALSE	FALSE	FALSE	FALSE
13614-6	CREBBP	12.0953	12.201	11.9066	12.1435	12.9071	12.9809	12.7352	12.8036	-0.0482127	0.0574576	-0.236884	0.10355	0.177336	-0.0684035	FALSE	FALSE	FALSE	FALSE	TRUE	FALSE
13615-60	NCK2	14.36	14.6503	15.5066	14.126	12.7472	14.2626	13.457	13.6064	0.233998	0.524324	1.3806	-0.859122	0.656221	-0.149368	TRUE	TRUE	TRUE	FALSE	TRUE	FALSE
13618-15	MAD1L1	10.1693	10.1496	10.2368	10.1248	10.6628	10.7263	10.6507	10.6991	0.0445312	0.0247889	0.112023	-0.0362945	0.027294	-0.0483143	FALSE	FALSE	FALSE	FALSE	FALSE	FALSE
13620-10	GET3	8.78333	8.92002	9.14013	8.79377	9.57384	9.7205	9.5066	9.65069	-0.0104402	0.126258	0.346362	-0.0768563	0.0698075	-0.144092	FALSE	FALSE	TRUE	FALSE	FALSE	FALSE
13621-31	AP2A2	14.2451	14.5917	15.3009	14.341	13.7246	14.3429	13.9334	14.1901	-0.0959262	0.250664	0.959912	-0.465414	0.152853	-0.256611	FALSE	TRUE	TRUE	FALSE	FALSE	FALSE
13622-16	PPP2R5A	14.6578	15.0376	15.8965	14.5338	13.4931	13.7855	13.6773	13.8529	0.124034	0.503818	1.3627	-0.359801	-0.0673616	-0.175618	FALSE	TRUE	TRUE	FALSE	FALSE	FALSE
13623-4	KMT2D	9.73522	9.64232	9.6864	9.72195	11.0492	11.0064	11.0022	11.0068	0.0132639	-0.0796317	-0.0355564	0.042419	-0.000455835	-0.00463731	FALSE	FALSE	FALSE	FALSE	FALSE	FALSE
13624-17	NADK	8.63081	8.73852	8.69591	8.63227	9.59675	9.56919	9.47052	9.52101	-0.00145506	0.106256	0.0636375	0.0757374	0.0481793	-0.050488	FALSE	FALSE	FALSE	FALSE	FALSE	FALSE
13625-19	SSB	8.51649	8.4625	8.44853	8.54381	9.56739	9.59963	9.61554	9.59544	-0.0273172	-0.081303	-0.095277	-0.0280583	0.00418988	0.0200921	FALSE	FALSE	FALSE	FALSE	FALSE	FALSE
13628-58	GRB14	9.53099	9.49085	9.64114	9.50581	11.4515	11.4586	11.4574	11.4109	0.0251799	-0.0149624	0.13533	0.0406449	0.0477292	0.0464819	FALSE	FALSE	FALSE	FALSE	FALSE	FALSE
13629-25	ATG4B	10.5074	10.6012	10.7948	10.5579	11.2459	11.3754	11.6013	11.6265	-0.050544	0.0432378	0.236848	-0.380576	-0.251065	-0.0252073	FALSE	FALSE	TRUE	FALSE	FALSE	FALSE
13631-1	RBBP5	9.89163	10.0418	10.0333	9.93634	10.9388	10.9874	10.8917	10.9574	-0.0447116	0.105452	0.0969338	-0.0186213	0.0299742	-0.0657078	FALSE	FALSE	FALSE	FALSE	FALSE	FALSE
13632-10	ZYX	12.7206	12.8509	14.2022	12.6915	12.048	12.2651	12.196	12.2465	0.0291254	0.159404	1.51073	-0.198497	0.0186566	-0.0505015	FALSE	FALSE	TRUE	FALSE	FALSE	FALSE
13634-209	PIR	10.334	10.4756	10.7911	10.409	9.95957	10.1162	10.1932	10.149	-0.0749168	0.0666099	0.382096	-0.189418	-0.0327713	0.0442371	FALSE	FALSE	TRUE	FALSE	FALSE	FALSE
13636-20	NAP1L1	15.3398	15.7271	16.2817	15.2637	13.038	13.308	13.438	13.5157	0.0760529	0.463382	1.01794	-0.477648	-0.20765	-0.0776434	FALSE	TRUE	TRUE	FALSE	FALSE	FALSE
13639-101	USO1	9.65249	10.0642	11.3415	9.58177	9.42206	9.64746	9.47506	9.54419	0.070721	0.482462	1.75969	-0.122127	0.103267	-0.069127	FALSE	TRUE	TRUE	FALSE	FALSE	FALSE
13640-5	BCL6	8.2293	8.15987	8.07922	8.25172	9.00619	8.97542	9.04163	9.02181	-0.0224196	-0.0918521	-0.172503	-0.015627	-0.0463963	0.0198214	FALSE	FALSE	FALSE	FALSE	FALSE	FALSE
13642-90	IFIT3	8.74214	8.93468	9.59288	8.68264	9.33985	9.43806	9.46012	9.43421	0.0594975	0.252037	0.910241	-0.0943612	0.00385225	0.025909	FALSE	TRUE	TRUE	FALSE	FALSE	FALSE
13644-30	HGS	12.7581	13.5074	14.6695	12.6243	12.1368	14.2189	13.5392	13.5305	0.13376	0.883082	2.04519	-1.39371	0.688394	0.00875674	FALSE	TRUE	TRUE	FALSE	TRUE	FALSE
13645-14	DHX38	9.84627	9.80122	9.69861	9.77198	10.7378	10.6201	10.6483	10.6432	0.0742893	0.0292364	-0.0733758	0.094614	-0.023099	0.00504191	FALSE	FALSE	FALSE	FALSE	FALSE	FALSE
13650-11	KCNIP1	10.6631	10.6722	10.4664	10.6586	11.1363	10.9304	10.9729	10.9863	0.00454477	0.0136797	-0.19218	0.150018	-0.0559017	-0.013402	FALSE	FALSE	FALSE	FALSE	FALSE	FALSE
13651-54	ZFP91	8.20653	8.25665	7.97898	8.23362	8.66	8.6756	8.63371	8.7286	-0.0270937	0.0230315	-0.25464	-0.0686049	-0.0530018	-0.0948893	FALSE	FALSE	FALSE	FALSE	FALSE	FALSE
13652-2	TOM1L1	9.96347	10.0365	10.0818	9.9387	11.067	11.2069	11.1053	11.1138	0.0247767	0.0978182	0.143108	-0.0468436	0.0930825	-0.00848854	FALSE	FALSE	FALSE	FALSE	FALSE	FALSE
13653-335	MACROD1	10.1798	10.2185	9.97728	10.1649	10.5116	10.287	10.3809	10.3907	0.0148778	0.0535838	-0.18763	0.120849	-0.103748	-0.0097599	FALSE	FALSE	FALSE	FALSE	FALSE	FALSE
13654-1	ROCK2	11.0614	11.475	13.0606	10.9441	9.57459	10.0409	9.95052	9.98442	0.117312	0.530898	2.11644	-0.409825	0.0564831	-0.033896	FALSE	TRUE	TRUE	FALSE	FALSE	FALSE
13655-34	NCL	8.58834	8.63752	8.67228	8.57592	9.53138	9.49156	9.42076	9.46557	0.0124225	0.0616049	0.0963672	0.0658151	0.0259904	-0.0448088	FALSE	FALSE	FALSE	FALSE	FALSE	FALSE
13657-2	PNKP	10.6497	10.9299	12.2283	10.4447	10.3589	10.7574	10.3027	10.5052	0.205001	0.485157	1.78359	-0.146345	0.252214	-0.202477	TRUE	TRUE	TRUE	FALSE	TRUE	FALSE
13658-31	PDGFC	9.76587	9.87244	9.62843	9.68124	9.79409	9.47177	9.54455	9.64043	0.0846278	0.191198	-0.052807	0.153665	-0.168661	-0.0958787	FALSE	TRUE	FALSE	FALSE	FALSE	FALSE
13659-36	ATP13A1	15.1561	15.0539	14.79	15.0843	15.332	15.0907	15.4089	15.2324	0.0718168	-0.0304462	-0.294273	0.0996226	-0.141679	0.176539	FALSE	FALSE	FALSE	FALSE	FALSE	TRUE
13660-76	ANGPT2	14.0503	13.703	13.3515	13.9139	14.2653	13.9765	14.0103	13.9071	0.136354	-0.210911	-0.562402	0.358204	0.0694461	0.10328	FALSE	FALSE	FALSE	TRUE	FALSE	FALSE
13661-193	CST5	8.45533	8.43336	8.33336	8.42417	9.08055	8.98183	9.01569	8.98954	0.0311609	0.00919692	-0.0908062	0.0910147	-0.00770916	0.0261574	FALSE	FALSE	FALSE	FALSE	FALSE	FALSE
13663-2	IL4	7.68229	7.64746	7.64781	7.67596	8.50938	8.36457	8.40151	8.40897	0.00633534	-0.0285015	-0.0281443	0.100413	-0.0443942	-0.0074527	FALSE	FALSE	FALSE	FALSE	FALSE	FALSE
13665-35	PPP2R3A	9.39511	9.34761	9.05984	9.39146	9.76005	9.56043	9.61506	9.65069	0.00364723	-0.0438468	-0.331618	0.109362	-0.0902664	-0.0356301	FALSE	FALSE	FALSE	FALSE	FALSE	FALSE
13666-222	CA10	10.0485	9.95318	9.93831	10.0819	10.7895	10.7435	10.93	10.8401	-0.033396	-0.128705	-0.143573	-0.0506963	-0.0966232	0.089834	FALSE	FALSE	FALSE	FALSE	FALSE	FALSE
13668-44	TYRO3	8.37025	8.31424	8.4176	8.38457	9.11348	9.0448	9.20161	9.1114	-0.0143164	-0.0703252	0.0330335	0.0020852	-0.0665934	0.0902115	FALSE	FALSE	FALSE	FALSE	FALSE	FALSE
13669-6	FGFR3	12.8163	12.7783	12.5902	12.8384	13.2469	13.1035	13.4315	13.2727	-0.0221127	-0.0600794	-0.248218	-0.0257835	-0.169257	0.158773	FALSE	FALSE	FALSE	FALSE	FALSE	FALSE
13670-81	PLA2G2E	8.59059	8.5567	8.46495	8.61618	9.56586	9.54554	9.53702	9.53119	-0.0255942	-0.0594837	-0.151235	0.0346772	0.0143568	0.00583615	FALSE	FALSE	FALSE	FALSE	FALSE	FALSE
13671-40	ELANE	15.1119	14.92	14.979	15.1422	16.9901	17.4667	17.2478	17.1435	-0.0303054	-0.222157	-0.163186	-0.153424	0.323207	0.104257	FALSE	FALSE	FALSE	FALSE	TRUE	FALSE
13672-3	HSPA6	10.6281	10.6103	10.6406	10.6294	11.9705	11.9186	11.8681	11.8717	-0.00136675	-0.0191611	0.0111131	0.0987912	0.0469095	-0.0035532	FALSE	FALSE	FALSE	FALSE	FALSE	FALSE
13673-21	CCT7	12.0126	12.3452	14.1766	12.5186	11.1975	11.2057	11.3299	11.23	-0.505965	-0.173389	1.65801	-0.0324365	-0.0242634	0.0999144	FALSE	FALSE	TRUE	FALSE	FALSE	FALSE
13676-46	INHBB	13.5274	13.4848	13.0051	13.4794	13.6979	13.7234	13.4502	13.4689	0.0480529	0.00540039	-0.474272	0.229041	0.254522	-0.0187321	FALSE	FALSE	FALSE	TRUE	TRUE	FALSE
13678-169	CFD	14.7739	14.2139	14.6484	14.8637	15.2053	14.577	14.9924	14.8633	-0.0897447	-0.649749	-0.215262	0.341945	-0.286324	0.129016	FALSE	FALSE	FALSE	TRUE	FALSE	FALSE
13680-3	NAB2	8.40557	8.37265	8.6528	8.43588	10.4001	9.96311	10.1637	10.0719	-0.0303116	-0.0632325	0.216926	0.328268	-0.108753	0.0918539	FALSE	FALSE	TRUE	TRUE	FALSE	FALSE
13681-173	CSNK2A2	9.34607	9.30081	9.31617	9.32463	10.2942	10.2714	10.2197	10.2636	0.0214398	-0.0238223	-0.00846299	0.0305399	0.00778173	-0.0439688	FALSE	FALSE	FALSE	FALSE	FALSE	FALSE
13682-47	CSF1R	11.8387	11.9699	11.9616	11.8036	12.331	12.2518	12.3182	12.3251	0.0351257	0.166331	0.158035	0.00592034	-0.0733004	-0.00690581	FALSE	TRUE	FALSE	FALSE	FALSE	FALSE
13683-18	CLCNKB	7.31741	7.7592	7.9901	7.59246	13.6367	13.6393	13.8336	13.7436	-0.275044	0.166745	0.397647	-0.106922	-0.104336	0.0899903	FALSE	TRUE	TRUE	FALSE	FALSE	FALSE
13686-2	IL5RA	10.5188	10.2334	10.0268	10.5634	11.3382	11.1011	11.2166	11.2528	-0.0446355	-0.33001	-0.536576	0.0853364	-0.15172	-0.0361982	FALSE	FALSE	FALSE	FALSE	FALSE	FALSE
13687-5	CCL1	9.78676	9.74388	9.73925	9.84172	11.2118	11.1867	11.199	11.2053	-0.0549619	-0.0978379	-0.102469	0.00646211	-0.0186024	-0.0063398	FALSE	FALSE	FALSE	FALSE	FALSE	FALSE
13688-2	CAPSL	8.39189	8.38414	8.32665	8.42122	9.00478	8.97154	9.1236	9.05284	-0.0293353	-0.0370874	-0.0945695	-0.0480575	-0.0812972	0.0707642	FALSE	FALSE	FALSE	FALSE	FALSE	FALSE
13689-2	ODC1	10.7367	10.4266	10.1441	10.6976	10.5213	10.5701	10.4936	10.5244	0.0390798	-0.270944	-0.5535	-0.00313779	0.045649	-0.0308899	FALSE	FALSE	FALSE	FALSE	FALSE	FALSE
13690-26	BGN	11.3245	11.2981	11.1935	11.1909	12.0679	11.8441	12.0328	11.9218	0.133588	0.107188	0.00257652	0.14603	-0.0777494	0.110992	FALSE	FALSE	FALSE	FALSE	FALSE	FALSE
13691-10	SLC5A8	11.2989	11.1034	11.1347	11.2864	11.0154	11.2699	11.2046	11.1199	0.01248	-0.182952	-0.151702	-0.104499	0.149967	0.0846788	FALSE	FALSE	FALSE	FALSE	FALSE	FALSE
13692-154	CCN4	9.10355	8.96448	9.51857	9.04494	10.9871	10.5401	11.0185	10.9557	0.0586096	-0.0804561	0.473629	0.0313993	-0.415656	0.0627775	FALSE	FALSE	TRUE	FALSE	FALSE	FALSE
13693-5	CDNF	9.28147	9.2329	9.33643	9.29646	10.2649	10.3677	10.3175	10.3347	-0.014991	-0.0635574	0.039974	-0.0698085	0.0330221	-0.0171946	FALSE	FALSE	FALSE	FALSE	FALSE	FALSE
13694-24	CRLF2	7.82146	7.86231	7.78627	7.86109	8.56377	8.72451	8.65195	8.65033	-0.0396318	0.00122438	-0.0748173	-0.0865655	0.0741801	0.00161235	FALSE	FALSE	FALSE	FALSE	FALSE	FALSE
13697-51	GPD1	11.1814	11.2381	11.5062	11.2893	11.6416	11.4918	11.8158	11.6266	-0.107927	-0.0512248	0.216913	0.0150693	-0.134816	0.189227	FALSE	FALSE	TRUE	FALSE	FALSE	TRUE
13698-28	KIAA0319L	9.54226	9.55507	9.62826	9.54709	10.5717	10.5624	10.4826	10.5123	-0.00482927	0.00798053	0.0811733	0.0593124	0.0500385	-0.0297907	FALSE	FALSE	FALSE	FALSE	FALSE	FALSE
13699-6	KLK3	8.75288	7.83472	8.81053	8.4417	9.67719	9.184	9.87268	9.50978	0.311183	-0.606979	0.368829	0.167416	-0.325775	0.362904	TRUE	FALSE	TRUE	TRUE	FALSE	TRUE
13700-10	ANXA2	13.203	13.5265	14.066	13.4524	12.2705	12.3292	12.3295	12.4274	-0.2494	0.0741391	0.613652	-0.156921	-0.0981907	-0.0978627	FALSE	FALSE	TRUE	FALSE	FALSE	FALSE
13701-2	CXCL13	11.1602	10.3706	9.86554	10.6369	11.5525	11.2527	10.9011	11.017	0.523353	-0.266294	-0.771355	0.535508	0.23564	-0.115901	TRUE	FALSE	FALSE	TRUE	TRUE	FALSE
13704-5	HMGCS2	8.05148	8.0808	8.01954	8.06878	9.02154	9.16491	9.03327	9.01876	-0.0172974	0.0120213	-0.0492348	0.00277869	0.14615	0.0145117	FALSE	FALSE	FALSE	FALSE	FALSE	FALSE
13706-12	IL12RB1	8.74046	8.68562	8.67701	8.76222	9.57251	9.51796	9.51462	9.53683	-0.0217605	-0.0765912	-0.0852026	0.0356808	-0.0188741	-0.0222146	FALSE	FALSE	FALSE	FALSE	FALSE	FALSE
13707-27	SPARCL1	12.6996	12.5192	12.4847	12.6385	13.0814	12.8832	13.0416	12.994	0.0610234	-0.119356	-0.15385	0.0873328	-0.110792	0.0475841	FALSE	FALSE	FALSE	FALSE	FALSE	FALSE
13708-56	KLK8	10.5373	10.8461	10.5625	10.7111	10.9921	11.3017	11.3881	11.4309	-0.173749	0.135007	-0.148546	-0.438782	-0.129157	-0.0427321	FALSE	FALSE	FALSE	FALSE	FALSE	FALSE
13710-6	SERPING1	14.2426	14.2777	14.2172	14.2728	14.5578	14.6483	14.5942	14.5263	-0.0302108	0.00492557	-0.0556527	0.0314833	0.12199	0.067875	FALSE	FALSE	FALSE	FALSE	FALSE	FALSE
13711-10	CLTC	9.41299	9.40195	9.37743	9.39746	10.4675	10.4308	10.3744	10.4066	0.0155324	0.00448463	-0.0200333	0.0608735	0.0241356	-0.0321884	FALSE	FALSE	FALSE	FALSE	FALSE	FALSE
13712-104	GZMA	10.0724	9.48159	9.4078	9.82734	10.9124	10.8643	10.887	10.8969	0.245058	-0.345748	-0.419548	0.0155781	-0.0325441	-0.00991029	TRUE	FALSE	FALSE	FALSE	FALSE	FALSE
13713-164	SEC22A	9.7923	10.2782	11.2506	9.55152	10.0179	11.0029	10.3861	10.5694	0.240786	0.726634	1.69905	-0.551459	0.433492	-0.183321	TRUE	TRUE	TRUE	FALSE	TRUE	FALSE
13717-15	FCN2	14.7296	14.5703	14.4365	14.6322	14.9018	14.5736	14.5583	14.4199	0.0973953	-0.0618827	-0.19573	0.481898	0.153676	0.138321	FALSE	FALSE	FALSE	TRUE	FALSE	FALSE
13719-19	PAK4	12.3012	12.6537	13.7505	11.9734	10.7226	10.9433	10.8661	10.861	0.327836	0.680296	1.7771	-0.138458	0.0823111	0.00512982	TRUE	TRUE	TRUE	FALSE	FALSE	FALSE
13720-95	PRTN3	11.2443	10.8242	10.7812	11.2044	12.2835	12.0977	11.8695	11.9664	0.0399166	-0.380186	-0.423151	0.317125	0.131316	-0.0969381	FALSE	FALSE	FALSE	TRUE	FALSE	FALSE
13722-105	C9	16.298	16.2719	15.9588	16.2534	16.5266	16.4818	16.2088	16.3052	0.0445318	0.0184671	-0.294676	0.221326	0.176567	-0.0964025	FALSE	FALSE	FALSE	TRUE	TRUE	FALSE
13723-6	IL10	9.22448	9.12083	9.37512	9.28054	10.0382	10.0681	10.0618	10.0553	-0.0560547	-0.159708	0.0945769	-0.0170493	0.012821	0.00651828	FALSE	FALSE	FALSE	FALSE	FALSE	FALSE
13724-27	FGF19	11.6333	11.4813	11.3887	11.5361	12.0599	11.8067	12.1205	12.0465	0.0972148	-0.0547801	-0.147378	0.0133071	-0.239826	0.0739151	FALSE	FALSE	FALSE	FALSE	FALSE	FALSE
13725-3	FGF16	10.8576	10.7788	10.7032	10.8383	11.8749	11.8721	11.835	11.8474	0.019255	-0.0595625	-0.135127	0.0275723	0.024725	-0.0123869	FALSE	FALSE	FALSE	FALSE	FALSE	FALSE
13726-4	CD80	7.70113	7.64313	7.6563	7.69	8.99266	8.98028	9.03397	8.9969	0.0111352	-0.0468633	-0.0336976	-0.00424198	-0.0166191	0.0370738	FALSE	FALSE	FALSE	FALSE	FALSE	FALSE
13727-44	SPOP	9.00085	9.05379	9.11595	9.03452	10.181	10.2388	10.1988	10.2141	-0.0336788	0.0192662	0.081427	-0.0330482	0.0247465	-0.0152793	FALSE	FALSE	FALSE	FALSE	FALSE	FALSE
13728-19	ERP29	11.1175	11.8281	13.3554	10.9615	10.716	10.996	10.6494	10.8167	0.155991	0.866567	2.39387	-0.100782	0.179214	-0.167308	FALSE	TRUE	TRUE	FALSE	TRUE	FALSE
13729-26	SFXN5	8.72281	8.7512	8.63427	8.74853	9.67136	9.64872	9.7108	9.65141	-0.0257208	0.00266838	-0.114262	0.0199536	-0.00269345	0.0593918	FALSE	FALSE	FALSE	FALSE	FALSE	FALSE
13730-18	CTSC	13.7819	13.6472	13.6297	13.6373	14.2488	14.3018	14.779	14.6297	0.144642	0.00989051	-0.0075785	-0.380906	-0.327857	0.149309	FALSE	FALSE	FALSE	FALSE	FALSE	FALSE
13731-14	C7	14.817	14.8426	14.8001	14.8713	15.0166	14.9262	14.9869	15.0939	-0.0542765	-0.0286784	-0.0711613	-0.07722	-0.167701	-0.106939	FALSE	FALSE	FALSE	FALSE	FALSE	FALSE
13732-79	CTF1	11.5849	11.6379	11.7112	11.5938	12.2708	12.3734	12.4275	12.3968	-0.00894269	0.0440783	0.117366	-0.125971	-0.0234106	0.0306636	FALSE	FALSE	FALSE	FALSE	FALSE	FALSE
13733-5	IL12B	7.80671	8.2011	8.03231	7.97499	8.24793	8.40447	8.51174	8.4446	-0.168277	0.226115	0.0573264	-0.196673	-0.0401269	0.0671412	FALSE	TRUE	FALSE	FALSE	FALSE	FALSE
13734-22	IFNL1	9.31152	9.21249	9.12089	9.31673	10.1372	10.2097	10.1424	10.1787	-0.00521279	-0.104243	-0.195848	-0.0414175	0.0310252	-0.0362389	FALSE	FALSE	FALSE	FALSE	FALSE	FALSE
13735-1	RAP1GAP	9.09751	9.13853	9.3185	9.12748	9.47411	9.44429	9.48945	9.52454	-0.0299731	0.0110487	0.191025	-0.0504302	-0.0802535	-0.0350952	FALSE	FALSE	TRUE	FALSE	FALSE	FALSE
13738-8	INHBA	10.2008	10.2907	9.67842	10.1299	10.7295	10.6759	10.4393	10.3563	0.0708491	0.160767	-0.451511	0.373194	0.319571	0.0829589	FALSE	FALSE	FALSE	TRUE	TRUE	FALSE
13739-3	FLRT1	8.69314	8.73874	8.5155	8.71665	9.68492	9.53296	9.59077	9.5567	-0.0235096	0.0220951	-0.201145	0.128226	-0.0237349	0.0340712	FALSE	FALSE	FALSE	FALSE	FALSE	FALSE
13740-51	FRZB	11.124	11.1655	10.9892	11.106	11.2319	10.9998	11.6479	11.2401	0.0180181	0.0595151	-0.11676	-0.00819426	-0.240292	0.407773	FALSE	FALSE	FALSE	FALSE	FALSE	TRUE
13741-36	IGFBP1	13.0022	13.4299	12.4309	13.3025	13.4082	13.9519	13.5299	13.8179	-0.30029	0.127351	-0.87162	-0.409616	0.134008	-0.287975	FALSE	FALSE	FALSE	FALSE	FALSE	FALSE
13742-66	IL22	11.0359	10.7852	11.2264	10.9875	10.8931	10.7303	10.7692	10.8097	0.0483505	-0.202324	0.238818	0.0834621	-0.079345	-0.0404684	FALSE	FALSE	TRUE	FALSE	FALSE	FALSE
13743-56	CUL4B	9.61563	9.86596	10.4864	9.60992	10.1542	10.2069	10.1924	10.1865	0.00571219	0.256041	0.876515	-0.0323005	0.0204049	0.00586873	FALSE	TRUE	TRUE	FALSE	FALSE	FALSE
13744-37	IL3RA	12.0976	11.9975	12.0413	12.0836	12.3603	12.2811	12.7422	12.4624	0.0139922	-0.0861026	-0.042236	-0.102049	-0.1813	0.279822	FALSE	FALSE	FALSE	FALSE	FALSE	TRUE
13745-10	PKD2	8.3443	8.26913	8.27752	8.37199	9.01848	9.05555	9.01193	9.04658	-0.0276985	-0.102868	-0.0944757	-0.0281	0.00897398	-0.0346531	FALSE	FALSE	FALSE	FALSE	FALSE	FALSE
13747-9	CA6	10.9609	11.1239	11.3559	10.9182	11.4797	11.5625	11.9798	12.0845	0.0427507	0.205702	0.437719	-0.604813	-0.522029	-0.104722	FALSE	TRUE	TRUE	FALSE	FALSE	FALSE
13748-4	CCL8	8.16591	8.06985	8.17941	8.07575	8.83257	8.7108	8.84421	8.71115	0.0901654	-0.00589762	0.103665	0.121423	-0.000346291	0.133059	FALSE	FALSE	FALSE	FALSE	FALSE	FALSE
13924-13	MYZAP	10.2992	10.2418	10.0862	10.2701	11.0596	10.996	11.0044	11.0204	0.0291463	-0.0282595	-0.183863	0.0391904	-0.0243748	-0.0159933	FALSE	FALSE	FALSE	FALSE	FALSE	FALSE
13926-1	RMI1	10.5894	10.5276	10.4695	10.5813	11.5834	11.5987	11.5055	11.5486	0.00807551	-0.0537228	-0.111806	0.0347826	0.0501189	-0.0431302	FALSE	FALSE	FALSE	FALSE	FALSE	FALSE
13929-27	CROT	9.59507	9.9869	10.9685	9.55344	9.41933	9.47877	9.41213	9.43671	0.0416336	0.433463	1.41508	-0.0173833	0.0420579	-0.0245811	FALSE	TRUE	TRUE	FALSE	FALSE	FALSE
13930-3	APOBEC3G	11.0205	11.2052	12.7006	10.8167	10.4678	10.482	10.3185	10.4077	0.20375	0.388466	1.88384	0.0601167	0.0742825	-0.0891499	TRUE	TRUE	TRUE	FALSE	FALSE	FALSE
13931-22	PSMD9	11.7806	12.1224	12.7132	12.2604	11.4463	11.4877	12.0169	11.9223	-0.479798	-0.138057	0.452767	-0.476016	-0.434585	0.0946085	FALSE	FALSE	TRUE	FALSE	FALSE	FALSE
13932-45	ARHGEF7	10.8185	10.7646	10.7195	10.7672	12.1534	11.9747	12.0399	12.0294	0.051311	-0.00261174	-0.0477176	0.123971	-0.0546727	0.0105562	FALSE	FALSE	FALSE	FALSE	FALSE	FALSE
13933-276	NAB1	10.6821	10.928	11.5363	10.8293	14.8967	15.368	15.203	15.1667	-0.14721	0.0987236	0.706969	-0.269985	0.201379	0.0363657	FALSE	FALSE	TRUE	FALSE	TRUE	FALSE
13934-3	MCF2L	9.69384	9.75777	10.8409	9.52943	10.7546	10.7758	10.7892	10.753	0.164405	0.228344	1.31146	0.00167104	0.0228087	0.0361978	TRUE	TRUE	TRUE	FALSE	FALSE	FALSE
13936-24	PGK2	8.47411	8.41891	8.59954	8.49386	9.68282	9.66613	9.67999	9.69784	-0.0197439	-0.0749491	0.105685	-0.0150173	-0.0317018	-0.017844	FALSE	FALSE	FALSE	FALSE	FALSE	FALSE
13937-75	CAND1	11.3073	11.7624	12.4592	11.5447	11.1617	11.3145	11.4829	11.4407	-0.237465	0.217715	0.914525	-0.279015	-0.126177	0.0421845	FALSE	TRUE	TRUE	FALSE	FALSE	FALSE
13939-14	UGP2	9.17418	9.34804	9.82906	9.25974	9.72366	10.0571	9.85102	9.82687	-0.0855666	0.0882951	0.569317	-0.103205	0.230245	0.0241491	FALSE	FALSE	TRUE	FALSE	TRUE	FALSE
13940-19	IFI16	10.9364	11.4849	11.7188	10.9631	12.7557	13.4741	12.7467	13.0373	-0.0266957	0.52174	0.755667	-0.28164	0.43678	-0.290687	FALSE	TRUE	TRUE	FALSE	TRUE	FALSE
13941-82	FARS2	10.5119	10.4007	10.3367	10.4909	11.2868	11.2129	11.2729	11.2652	0.0210006	-0.0901977	-0.154179	0.021584	-0.0522841	0.00771326	FALSE	FALSE	FALSE	FALSE	FALSE	FALSE
13942-140	SPSB1	9.0232	8.88401	9.01874	9.05148	11.262	11.4107	11.354	11.346	-0.028281	-0.16747	-0.0327373	-0.0839822	0.0647024	0.0080141	FALSE	FALSE	FALSE	FALSE	FALSE	FALSE
13943-38	DPY30	12.6833	13.1319	13.0704	12.4897	13.1321	13.4244	12.7705	12.955	0.193607	0.642249	0.580732	0.177084	0.469402	-0.184558	TRUE	TRUE	TRUE	TRUE	TRUE	FALSE
13944-3	SULT1A3	12.2002	12.3377	13.9541	11.7803	9.3208	9.06178	8.97599	9.03315	0.419972	0.55749	2.17381	0.287653	0.0286285	-0.0571576	TRUE	TRUE	TRUE	TRUE	FALSE	FALSE
13946-8	DDX23	10.4125	10.366	10.3127	10.4185	11.8647	11.7949	11.782	11.7912	-0.00602114	-0.0524375	-0.105829	0.0734469	0.00371988	-0.00925126	FALSE	FALSE	FALSE	FALSE	FALSE	FALSE
13947-371	NUDT12	10.4114	10.3783	11.1748	10.3513	11.2198	11.2049	11.2572	11.2233	0.0601345	0.0270784	0.823493	-0.00356452	-0.0184308	0.0338126	FALSE	FALSE	TRUE	FALSE	FALSE	FALSE
13948-50	GABBR2	9.05853	9.14377	9.47423	9.09249	10.2007	10.1849	10.3099	10.1936	-0.0339599	0.0512725	0.38174	0.00700488	-0.00871527	0.116282	FALSE	FALSE	TRUE	FALSE	FALSE	FALSE
13950-9	CERT1	11.3601	12.1093	13.0021	11.29	10.9405	12.1357	11.3093	11.4917	0.0701726	0.819298	1.71217	-0.551242	0.643982	-0.182413	FALSE	TRUE	TRUE	FALSE	TRUE	FALSE
13954-9	GNPNAT1	11.5527	12.0125	13.086	11.417	10.7237	11.8215	11.0441	11.1838	0.135709	0.595475	1.669	-0.460013	0.637741	-0.139669	FALSE	TRUE	TRUE	FALSE	TRUE	FALSE
13955-33	DAPK1	9.19476	9.47258	10.3069	9.14313	9.83589	10.0412	9.78054	9.93192	0.0516288	0.32945	1.16382	-0.0960269	0.109328	-0.15138	FALSE	TRUE	TRUE	FALSE	FALSE	FALSE
13958-5	RBM46	7.9542	7.91229	7.90207	7.97039	8.5932	8.45142	8.58026	8.50898	-0.0161972	-0.0581031	-0.0683201	0.0842212	-0.057566	0.0712718	FALSE	FALSE	FALSE	FALSE	FALSE	FALSE
13959-7	LAP3	15.2938	15.8578	16.5326	15.2536	13.0437	13.3972	13.4483	13.382	0.0402306	0.604236	1.279	-0.338332	0.0151489	0.0662899	FALSE	TRUE	TRUE	FALSE	FALSE	FALSE
13960-15	AGAP3	9.21578	9.18289	9.13904	9.22762	10.8525	10.8576	10.8684	10.8395	-0.0118403	-0.0447268	-0.088579	0.0129327	0.0180345	0.0288406	FALSE	FALSE	FALSE	FALSE	FALSE	FALSE
13961-18	KIF3A	12.8538	12.7785	12.7497	12.7717	14.334	14.206	14.1777	14.1795	0.0820804	0.00683303	-0.0219728	0.154488	0.0264413	-0.0017884	FALSE	FALSE	FALSE	FALSE	FALSE	FALSE
13963-7	TOLLIP	14.0343	14.4164	15.4089	13.7244	12.9988	14.7168	13.7687	13.9875	0.309938	0.692044	1.68454	-0.988622	0.72937	-0.218727	TRUE	TRUE	TRUE	FALSE	TRUE	FALSE
13966-30	MYOM3	10.8266	10.8991	10.707	10.8595	11.4134	11.2353	11.3123	11.3869	-0.0328292	0.0396721	-0.152502	0.02653	-0.151621	-0.0746145	FALSE	FALSE	FALSE	FALSE	FALSE	FALSE
13967-14	TXNRD1	11.7821	12.1114	13.0891	11.8506	11.7607	11.7635	11.8145	11.7924	-0.0684784	0.260827	1.23844	-0.0317043	-0.0288817	0.022062	FALSE	TRUE	TRUE	FALSE	FALSE	FALSE
13969-24	KPNA6	11.9911	12.5076	13.8109	12.3068	11.864	11.7476	11.8822	11.8844	-0.315734	0.200754	1.50406	-0.0204063	-0.136832	-0.00226947	FALSE	TRUE	TRUE	FALSE	FALSE	FALSE
13972-4	HSD17B14	9.2396	9.25962	9.12489	9.28193	10.046	10.0756	10.1069	10.1137	-0.0423315	-0.0223125	-0.157038	-0.0677096	-0.0381293	-0.00685839	FALSE	FALSE	FALSE	FALSE	FALSE	FALSE
13973-62	TTL	9.8088	9.96506	10.7123	9.75505	9.28355	9.16842	9.10604	9.21018	0.0537489	0.210008	0.957225	0.0733671	-0.0417629	-0.104145	FALSE	TRUE	TRUE	FALSE	FALSE	FALSE
13975-56	PPFIA1	11.3099	12.0463	13.237	10.9715	10.6532	11.5899	11.1102	11.14	0.338387	1.07471	2.26541	-0.486796	0.449862	-0.0298362	TRUE	TRUE	TRUE	FALSE	TRUE	FALSE
13976-9	ARHGEF1	10.23	10.4964	11.6214	10.1662	10.5664	10.6927	10.5824	10.7727	0.0638574	0.330191	1.45525	-0.206292	-0.079982	-0.190312	FALSE	TRUE	TRUE	FALSE	FALSE	FALSE
13977-28	BARD1	8.74819	8.76371	8.69905	8.75656	10.0119	9.98385	9.99428	9.9857	-0.00836347	0.00715324	-0.0575105	0.0262264	-0.00185123	0.00858277	FALSE	FALSE	FALSE	FALSE	FALSE	FALSE
13978-122	TBX3	7.63081	7.62059	7.58157	7.67384	8.47249	8.4733	8.4826	8.47289	-0.0430259	-0.0532526	-0.0922658	-0.000406107	0.000405764	0.0097104	FALSE	FALSE	FALSE	FALSE	FALSE	FALSE
13979-3	SLC26A7	9.92926	9.84117	10.2012	9.95274	11.0887	11.2855	11.1557	11.2027	-0.0234828	-0.111573	0.248484	-0.114019	0.0828391	-0.0469781	FALSE	FALSE	TRUE	FALSE	FALSE	FALSE
13982-33	RGS18	8.72588	8.84264	9.88378	8.61397	8.59395	8.99492	8.84876	8.84141	0.111904	0.228671	1.26981	-0.247456	0.153511	0.00735024	FALSE	TRUE	TRUE	FALSE	FALSE	FALSE
13983-27	CRYZ	11.2336	11.8908	11.4897	11.3177	11.8573	11.8058	11.515	11.6524	-0.0840756	0.573099	0.172021	0.204968	0.153413	-0.137397	FALSE	TRUE	TRUE	TRUE	FALSE	FALSE
13984-23	DDX25	8.72962	8.64728	8.58195	8.73403	9.72264	9.71141	9.72255	9.70891	-0.0044114	-0.0867537	-0.152081	0.0137254	0.00249741	0.0136399	FALSE	FALSE	FALSE	FALSE	FALSE	FALSE
13985-12	SMURF2	9.03507	9.00731	8.94193	9.04631	10.193	10.3378	10.2397	10.2699	-0.0112315	-0.0389981	-0.104378	-0.0769124	0.0679	-0.0302311	FALSE	FALSE	FALSE	FALSE	FALSE	FALSE
13986-6	LANCL1	10.5397	10.8244	12.214	10.8589	10.0403	10.2631	10.4068	10.457	-0.319173	-0.0345239	1.35509	-0.416681	-0.193826	-0.050124	FALSE	FALSE	TRUE	FALSE	FALSE	FALSE
13988-67	NMRAL1	10.5467	10.4517	11.4482	10.2987	12.5827	12.3236	12.4392	12.4096	0.247952	0.152985	1.14947	0.17318	-0.0859562	0.0296185	TRUE	FALSE	TRUE	TRUE	FALSE	FALSE
13990-1	PC	8.95332	9.11775	8.94953	9.02181	9.99209	10.0636	10.0024	9.96044	-0.0684894	0.0959398	-0.0722793	0.0316522	0.10316	0.0419911	FALSE	FALSE	FALSE	FALSE	FALSE	FALSE
13991-47	EIF4G3	10.2674	10.312	10.3786	10.2969	11.6813	11.7427	11.6717	11.6784	-0.0295443	0.0151129	0.0817083	0.00285826	0.0642431	-0.00677246	FALSE	FALSE	FALSE	FALSE	FALSE	FALSE
13992-12	NSF	9.75906	9.95199	10.2598	9.99251	10.9861	11.1416	11.0364	11.1137	-0.233458	-0.0405226	0.267327	-0.127622	0.0279185	-0.0772805	FALSE	FALSE	TRUE	FALSE	FALSE	FALSE
13993-20	EPB41L1	12.1344	12.6594	13.3777	12.7092	11.0725	10.9551	11.3517	11.4944	-0.574765	-0.0497758	0.66853	-0.421821	-0.539218	-0.142702	FALSE	FALSE	TRUE	FALSE	FALSE	FALSE
13994-1	FBL	11.5176	11.5532	11.2986	11.4907	12.5681	12.5711	12.4898	12.5334	0.0268705	0.0624634	-0.192104	0.0346727	0.037758	-0.0435806	FALSE	FALSE	FALSE	FALSE	FALSE	FALSE
13996-16	PPCDC	9.62461	9.6425	9.7752	9.65928	10.7217	10.7719	10.7236	10.7505	-0.0346697	-0.0167794	0.115913	-0.0287584	0.0214844	-0.0268102	FALSE	FALSE	FALSE	FALSE	FALSE	FALSE
13998-26	ADSS1	9.28309	9.28065	10.0085	9.22593	9.39382	9.41328	9.47892	9.55785	0.0571579	0.0547238	0.782557	-0.164027	-0.144567	-0.078931	FALSE	FALSE	TRUE	FALSE	FALSE	FALSE
14002-18	DOCK9	8.81089	8.74735	8.74213	8.824	10.2567	10.4024	10.3183	10.311	-0.0131111	-0.0766502	-0.0818697	-0.0542731	0.0914723	0.00730346	FALSE	FALSE	FALSE	FALSE	FALSE	FALSE
14005-2	CHD7	8.51057	8.48864	8.51076	8.55075	9.40216	9.35645	9.42679	9.41764	-0.0401804	-0.0621035	-0.0399837	-0.0154822	-0.0611898	0.00914564	FALSE	FALSE	FALSE	FALSE	FALSE	FALSE
14006-36	GNMT	10.443	10.4328	10.3914	10.4691	11.3399	11.4589	11.3562	11.3231	-0.0260859	-0.0363113	-0.0776871	0.0167946	0.13575	0.0331353	FALSE	FALSE	FALSE	FALSE	FALSE	FALSE
14007-22	PAPSS1	10.5332	10.577	11.7246	10.431	11.0419	11.0969	11.0195	11.0375	0.102257	0.145983	1.29363	0.00438614	0.0594668	-0.0180279	FALSE	FALSE	TRUE	FALSE	FALSE	FALSE
14008-22	DCP1A	9.02791	9.1192	9.12656	9.04658	9.95376	9.92199	9.99194	9.93148	-0.0186724	0.0726176	0.0799796	0.0222837	-0.00948768	0.0604653	FALSE	FALSE	FALSE	FALSE	FALSE	FALSE
14009-65	TNFAIP3	10.091	10.1536	11.094	9.93693	10.5761	10.6221	10.5455	10.5687	0.154106	0.216646	1.15706	0.00739019	0.0533356	-0.0231736	FALSE	TRUE	TRUE	FALSE	FALSE	FALSE
14011-17	S100A11	11.46	11.4925	11.5547	11.5001	12.1729	12.1764	12.1029	12.2052	-0.0400487	-0.0076409	0.0546183	-0.0322555	-0.0287611	-0.102207	FALSE	FALSE	FALSE	FALSE	FALSE	FALSE
14012-17	DHX58	9.76321	9.80687	10.0489	9.7761	10.9416	11.1211	11.0171	11.0481	-0.0128916	0.0307678	0.272787	-0.106517	0.0730336	-0.0309593	FALSE	FALSE	TRUE	FALSE	FALSE	FALSE
14013-11	TANK	10.1152	10.8512	11.6099	9.91827	10.1784	10.7319	10.4901	10.4102	0.196907	0.932883	1.69165	-0.231823	0.321705	0.0799055	TRUE	TRUE	TRUE	FALSE	TRUE	FALSE
14019-73	EVPL	9.808	9.7866	9.67842	9.8173	11.139	11.1593	11.0623	11.0989	-0.00930464	-0.0307084	-0.13888	0.0401522	0.0603845	-0.0365746	FALSE	FALSE	FALSE	FALSE	FALSE	FALSE
14021-81	MED4	9.39511	9.42006	9.73893	9.48382	10.5905	10.6963	10.6803	10.6958	-0.0887101	-0.0637523	0.255117	-0.105344	0.000449684	-0.0155272	FALSE	FALSE	TRUE	FALSE	FALSE	FALSE
14022-17	IL17B	8.4545	8.41532	8.60437	8.50779	9.29186	9.16074	9.29553	9.26608	-0.0532897	-0.0924764	0.0965725	0.0257776	-0.105342	0.0294483	FALSE	FALSE	FALSE	FALSE	FALSE	FALSE
14023-84	IBSP	10.772	11.0141	10.9416	10.8641	16.6585	16.9015	16.9269	16.8043	-0.0921242	0.150032	0.0774719	-0.145834	0.0972189	0.122581	FALSE	FALSE	FALSE	FALSE	FALSE	FALSE
14024-196	EDA	10.3535	10.1722	10.0035	10.2524	11.2812	11.2512	11.2151	11.2272	0.101049	-0.0802639	-0.248918	0.0540398	0.0240493	-0.0120573	FALSE	FALSE	FALSE	FALSE	FALSE	FALSE
14025-18	TNFRSF9	8.82814	8.76089	8.84423	8.83257	9.75856	9.67825	9.72571	9.72076	-0.00443711	-0.0716874	0.011658	0.0377991	-0.0425093	0.00494971	FALSE	FALSE	FALSE	FALSE	FALSE	FALSE
14026-24	IL17F	9.64512	9.52865	9.55209	9.62315	11.1631	11.1937	11.1335	11.1594	0.0219681	-0.0945018	-0.0710575	0.00371675	0.0343741	-0.0258575	FALSE	FALSE	FALSE	FALSE	FALSE	FALSE
14028-22	PIK3C2A	11.5851	11.6017	11.5981	11.495	11.9356	11.8791	11.8304	11.8639	0.0900509	0.106672	0.103116	0.0716918	0.0151702	-0.0334838	FALSE	FALSE	FALSE	FALSE	FALSE	FALSE
14029-42	COPS2	11.0341	11.0336	11.675	11.1477	14.1336	14.2564	14.1923	14.1614	-0.113603	-0.114086	0.527295	-0.0277766	0.0950554	0.0309952	FALSE	FALSE	TRUE	FALSE	FALSE	FALSE
14030-21	TNFSF4	9.43754	9.41405	9.29251	9.45142	10.8203	10.7619	10.8138	10.789	-0.0138732	-0.0373663	-0.158911	0.0313756	-0.0270811	0.0248047	FALSE	FALSE	FALSE	FALSE	FALSE	FALSE
14031-18	FGF7	8.271	8.23073	8.10222	8.25597	8.59917	8.507	8.68382	8.59059	0.0150233	-0.0252397	-0.153756	0.00858194	-0.0835854	0.093237	FALSE	FALSE	FALSE	FALSE	FALSE	FALSE
14032-2	VEGFA	9.63608	9.90124	9.9107	9.71562	11.7635	11.6668	11.5193	11.4116	-0.0795381	0.185617	0.195082	0.351897	0.255258	0.107731	FALSE	TRUE	TRUE	TRUE	TRUE	FALSE
14034-22	TACSTD2	8.88356	8.80381	8.71012	8.88661	9.56758	9.66489	9.60474	9.65678	-0.00305139	-0.0828029	-0.176494	-0.0892065	0.00810917	-0.0520453	FALSE	FALSE	FALSE	FALSE	FALSE	FALSE
14035-13	TIAM1	7.99774	7.9935	7.95127	8.01959	8.98214	8.90252	8.94584	8.95245	-0.0218467	-0.0260869	-0.0683178	0.0296879	-0.0499252	-0.0066113	FALSE	FALSE	FALSE	FALSE	FALSE	FALSE
14036-116	MPDZ	7.46189	7.45778	7.43463	7.50859	8.55919	8.53197	8.57326	8.55344	-0.0466984	-0.0508073	-0.0739598	0.00574856	-0.0214711	0.0198214	FALSE	FALSE	FALSE	FALSE	FALSE	FALSE
14037-18	RANBP3	10.9533	11.4562	11.9461	10.923	11.1204	11.905	11.3673	11.5565	0.0302947	0.533267	1.02316	-0.436139	0.348513	-0.189228	FALSE	TRUE	TRUE	FALSE	TRUE	FALSE
14038-130	CST7	14.0712	13.659	13.5959	14.1367	15.7721	15.7041	15.474	15.4896	-0.0655585	-0.477663	-0.540772	0.282557	0.214533	-0.0156243	FALSE	FALSE	FALSE	TRUE	TRUE	FALSE
14039-33	KLK5	8.53216	8.45162	8.4096	8.52865	9.36107	9.37536	9.39735	9.37178	0.00351163	-0.0770283	-0.119048	-0.0107102	0.00358833	0.0255705	FALSE	FALSE	FALSE	FALSE	FALSE	FALSE
14041-13	GZMB	9.17393	9.15177	9.31447	9.19673	10.4742	10.4777	10.4994	10.4668	-0.0227981	-0.0449512	0.117743	0.0074227	0.0108666	0.0326052	FALSE	FALSE	FALSE	FALSE	FALSE	FALSE
14042-11	SFRP1	12.2769	12.5758	12.0508	12.2526	12.7439	12.2725	12.9944	12.7766	0.0243037	0.323225	-0.201817	-0.0327309	-0.504049	0.217799	FALSE	TRUE	FALSE	FALSE	FALSE	TRUE
14043-12	EEA1	10.2432	10.269	10.2623	10.2116	11.5268	11.5691	11.5059	11.5324	0.031529	0.0573648	0.0506736	-0.00561199	0.0367367	-0.0265438	FALSE	FALSE	FALSE	FALSE	FALSE	FALSE
14045-12	NCOA2	9.46025	9.4549	9.42332	9.43671	10.4406	10.3787	10.395	10.3831	0.0235396	0.0181923	-0.0133877	0.0575015	-0.00432846	0.0119926	FALSE	FALSE	FALSE	FALSE	FALSE	FALSE
14047-78	BDNF	11.8022	11.5917	13.2464	11.8308	14.4377	14.0882	14.4615	14.4245	-0.0285993	-0.239086	1.41556	0.0131732	-0.336333	0.0370106	FALSE	FALSE	TRUE	FALSE	FALSE	FALSE
14048-7	IL1RAP	11.0386	11.1806	11.1243	11.147	11.5892	11.4276	11.4818	11.5121	-0.108369	0.0335456	-0.0227313	0.0771313	-0.0844716	-0.0303228	FALSE	FALSE	FALSE	FALSE	FALSE	FALSE
14049-17	IL7	9.02818	8.7975	9.18436	8.88142	10.602	10.2944	9.99189	10.1949	0.146762	-0.0839207	0.302939	0.407077	0.0995673	-0.202988	FALSE	FALSE	TRUE	TRUE	FALSE	FALSE
14050-61	EFNA4	11.0864	11.0948	10.8418	11.1187	11.6267	11.5994	11.5776	11.5889	-0.0323448	-0.0239477	-0.27693	0.0377641	0.0104294	-0.0113594	FALSE	FALSE	FALSE	FALSE	FALSE	FALSE
14051-54	FOXC2	8.00169	7.926	7.87437	8.00619	9.03727	9.07948	9.02056	9.01931	-0.00449613	-0.0801869	-0.131821	0.0179597	0.060172	0.00124866	FALSE	FALSE	FALSE	FALSE	FALSE	FALSE
14052-26	UNC13A	8.37069	8.296	8.27052	8.40045	9.63554	9.61875	9.61839	9.61287	-0.0297651	-0.104456	-0.129931	0.0226683	0.00588387	0.00551682	FALSE	FALSE	FALSE	FALSE	FALSE	FALSE
14054-17	IL15RA	13.2325	13.1016	12.8662	13.1636	13.4336	13.3426	13.4805	13.4429	0.0689098	-0.0620072	-0.297344	-0.0093064	-0.100307	0.0375853	FALSE	FALSE	FALSE	FALSE	FALSE	FALSE
14056-4	CGA	9.87421	9.83494	9.69931	9.83763	10.8465	10.8625	10.7695	10.7952	0.036585	-0.00268305	-0.138317	0.051281	0.0672535	-0.0257207	FALSE	FALSE	FALSE	FALSE	FALSE	FALSE
14057-68	TNFSF15	11.1762	10.936	10.9763	11.1619	12.736	12.6942	12.773	12.7128	0.0142855	-0.225845	-0.185574	0.0232791	-0.0185826	0.06019	FALSE	FALSE	FALSE	FALSE	FALSE	FALSE
14060-67	NCF4	9.79961	9.88333	9.6615	9.88859	11.2397	11.201	11.2092	11.2368	-0.0889856	-0.00526265	-0.227086	0.00286664	-0.0357785	-0.0276177	FALSE	FALSE	FALSE	FALSE	FALSE	FALSE
14061-48	TNFSF11	10.0107	9.94764	9.91699	10.0249	11.2143	11.1369	11.1596	11.1478	-0.0141947	-0.0772266	-0.107872	0.0664175	-0.0109459	0.0117442	FALSE	FALSE	FALSE	FALSE	FALSE	FALSE
14063-17	OSM	9.20114	9.04152	8.99152	9.24532	10.6696	10.6515	10.6043	10.6116	-0.0441713	-0.203793	-0.253794	0.0580156	0.0399665	-0.007307	FALSE	FALSE	FALSE	FALSE	FALSE	FALSE
14064-21	PGLYRP1	8.24935	8.18661	8.14593	8.26068	9.23864	9.18809	9.13878	9.17792	-0.0113338	-0.0740749	-0.114752	0.0607258	0.0101765	-0.0391344	FALSE	FALSE	FALSE	FALSE	FALSE	FALSE
14065-11	CD5	7.90328	7.88874	7.82687	7.95245	8.4292	8.44935	8.51609	8.46434	-0.0491707	-0.06371	-0.125585	-0.035144	-0.0149908	0.0517511	FALSE	FALSE	FALSE	FALSE	FALSE	FALSE
14066-49	MAGI2	8.48382	8.49643	9.13609	8.48462	8.87805	9.1337	9	9.04385	-0.00080575	0.0118118	0.65147	-0.165797	0.0898532	-0.0438485	FALSE	FALSE	TRUE	FALSE	FALSE	FALSE
14067-6	PKP2	9.9737	10.2719	11.4158	9.80381	10.0888	10.5442	10.4253	10.3834	0.169889	0.468098	1.61197	-0.294592	0.160777	0.0418881	TRUE	TRUE	TRUE	FALSE	FALSE	FALSE
14068-29	CCL25	10.9878	11.0923	10.7565	10.9306	12.1441	12.3647	12.2511	12.3309	0.0572429	0.161703	-0.174104	-0.186744	0.0338344	-0.0797748	FALSE	TRUE	FALSE	FALSE	FALSE	FALSE
14069-61	CA4	9.74685	9.66458	9.63859	9.71905	10.4939	10.4675	10.5591	10.538	0.0278037	-0.0544692	-0.0804591	-0.0441394	-0.0704796	0.0210917	FALSE	FALSE	FALSE	FALSE	FALSE	FALSE
14070-56	ITSN1	10.2108	10.394	10.6256	10.1723	11.1892	11.3843	11.2079	11.2126	0.0384906	0.22173	0.453294	-0.0233503	0.171763	-0.00462875	FALSE	TRUE	TRUE	FALSE	TRUE	FALSE
14072-9	TPT1	11.4605	11.3493	11.3733	11.4979	13.4174	13.6833	13.5529	13.5481	-0.0373959	-0.148517	-0.124545	-0.13077	0.135134	0.00470595	FALSE	FALSE	FALSE	FALSE	FALSE	FALSE
14073-31	HPX	17.5909	17.56	17.6282	17.6288	17.6604	18.0227	17.8511	17.8803	-0.0379039	-0.068763	-0.000579414	-0.219938	0.142393	-0.0292038	FALSE	FALSE	FALSE	FALSE	FALSE	FALSE
14074-2	SHC2	7.96578	7.9431	7.87467	7.979	9.03012	9.10957	9.04508	9.07441	-0.0132121	-0.0358957	-0.104324	-0.0442938	0.0351604	-0.0293335	FALSE	FALSE	FALSE	FALSE	FALSE	FALSE
14076-74	CST4	8.78856	8.54983	8.61672	8.80058	9.68877	9.33211	9.6702	9.65195	-0.0120212	-0.250749	-0.183857	0.0368262	-0.319843	0.0182535	FALSE	FALSE	FALSE	FALSE	FALSE	FALSE
14077-6	FCN3	10.9941	10.7981	10.8035	10.8667	11.6866	11.5317	11.6137	11.5806	0.127333	-0.0685962	-0.0632161	0.105953	-0.0488913	0.0330158	FALSE	FALSE	FALSE	FALSE	FALSE	FALSE
14078-69	XCL1	11.1509	11.2557	11.2457	11.2226	12.2173	12.3134	12.3568	12.3501	-0.0716638	0.0331144	0.0231629	-0.132819	-0.036663	0.00663976	FALSE	FALSE	FALSE	FALSE	FALSE	FALSE
14079-14	IL18R1	11.4805	11.5387	11.1392	11.454	12.2975	12.2385	12.2014	12.197	0.0264956	0.0846272	-0.314856	0.100519	0.0415313	0.00441099	FALSE	FALSE	FALSE	FALSE	FALSE	FALSE
14081-5	ULBP1	8.68825	8.66835	8.69714	8.69662	10.1509	10.0833	10.1215	10.1167	-0.00836954	-0.0282675	0.00052064	0.0341558	-0.0333879	0.0047996	FALSE	FALSE	FALSE	FALSE	FALSE	FALSE
14082-56	TLN2	11.2209	11.7747	12.8364	11.1127	11.1777	11.4227	11.3405	11.392	0.108162	0.661974	1.72372	-0.214264	0.0307264	-0.0514857	FALSE	TRUE	TRUE	FALSE	FALSE	FALSE
14083-25	SEPHS1	14.1452	14.5429	15.1333	14.092	14.3471	14.6781	14.1007	14.3335	0.0531692	0.450897	1.04128	0.0135348	0.34456	-0.232827	FALSE	TRUE	TRUE	FALSE	TRUE	FALSE
14085-28	IL13	9.61121	9.60297	9.53343	9.63862	11.1647	11.07	11.1499	11.1103	-0.0274076	-0.0356463	-0.10519	0.054368	-0.0402677	0.0396016	FALSE	FALSE	FALSE	FALSE	FALSE	FALSE
14086-11	SMPDL3A	8.4582	7.95477	8.33033	8.26585	9.04876	8.60307	8.99548	8.85549	0.192352	-0.311076	0.0644784	0.193268	-0.252423	0.139993	TRUE	FALSE	FALSE	TRUE	FALSE	FALSE
14088-38	IGFBP6	16.0918	16.0165	15.9571	16.1455	16.3491	16.4077	16.5705	16.5321	-0.053776	-0.129029	-0.188441	-0.182982	-0.124396	0.038438	FALSE	FALSE	FALSE	FALSE	FALSE	FALSE
14090-23	DEF6	11.1521	11.3379	12.6805	11.2578	12.125	12.1903	11.6511	11.9987	-0.105706	0.0801174	1.42273	0.126265	0.191567	-0.347584	FALSE	FALSE	TRUE	FALSE	TRUE	FALSE
14091-42	CBR3	10.7983	10.7326	11.5677	10.7945	10.6755	11.0006	10.7541	11.0199	0.00381269	-0.0619152	0.773213	-0.344353	-0.019245	-0.265733	FALSE	FALSE	TRUE	FALSE	FALSE	FALSE
14093-10	FLT3LG	9.99619	10.1572	10.1198	9.97814	10.6921	10.7231	10.7269	10.7522	0.0180526	0.179082	0.141635	-0.060121	-0.029152	-0.0253198	FALSE	TRUE	FALSE	FALSE	FALSE	FALSE
14094-29	HBEGF	11.0042	10.5836	11.8899	10.8427	12.8058	12.3273	13.0422	12.7611	0.161407	-0.259166	1.04717	0.0446492	-0.433829	0.281117	TRUE	FALSE	TRUE	FALSE	FALSE	TRUE
14095-1	KLRK1	8.17941	8.14032	8.06717	8.19771	9.33181	9.36938	9.32856	9.34207	-0.0182966	-0.0573896	-0.130543	-0.010262	0.0273044	-0.0135121	FALSE	FALSE	FALSE	FALSE	FALSE	FALSE
14097-86	CHST15	10.6644	10.577	10.4067	10.6079	11.2744	11.0522	10.9907	11.0678	0.0564733	-0.0309334	-0.201203	0.206608	-0.0155922	-0.077029	FALSE	FALSE	FALSE	TRUE	FALSE	FALSE
14098-28	CARS1	12.0899	12.4174	13.487	12.1669	11.7269	11.8592	11.9146	11.921	-0.0770041	0.250519	1.32014	-0.194166	-0.0618181	-0.00641417	FALSE	TRUE	TRUE	FALSE	FALSE	FALSE
14099-20	PSMA4	8.6749	8.77545	8.91002	8.73437	9.48543	9.49255	9.5158	9.4582	-0.0594725	0.0410744	0.175653	0.0272253	0.0343524	0.0575969	FALSE	FALSE	TRUE	FALSE	FALSE	FALSE
14100-63	C1QC	9.76255	9.90409	9.60966	9.80526	10.3385	10.4681	10.4983	10.5171	-0.0427121	0.0988326	-0.195603	-0.178565	-0.0490028	-0.0188165	FALSE	FALSE	FALSE	FALSE	FALSE	FALSE
14101-2	CNTFR	8.81089	8.89482	8.9655	8.88905	9.4227	9.43369	9.56815	9.60659	-0.0781547	0.00576938	0.0764481	-0.183895	-0.172901	-0.0384445	FALSE	FALSE	FALSE	FALSE	FALSE	FALSE
14102-6	GNLY	10.1421	10.3255	9.89541	10.2232	10.4941	10.7829	10.6019	10.7117	-0.08105	0.102371	-0.327747	-0.217611	0.0712493	-0.109756	FALSE	FALSE	FALSE	FALSE	FALSE	FALSE
14103-12	TPSG1	10.3345	10.2109	10.1684	10.3156	11.8971	11.9999	11.9422	11.9332	0.0188943	-0.104688	-0.147245	-0.0360473	0.0666992	0.00906427	FALSE	FALSE	FALSE	FALSE	FALSE	FALSE
14104-1	TRIL	9.45265	9.4096	9.41436	9.47553	10.7871	10.7925	10.7824	10.7835	-0.0228777	-0.0659303	-0.0611659	0.00359693	0.00901553	-0.0010397	FALSE	FALSE	FALSE	FALSE	FALSE	FALSE
14105-5	SERPINA4	15.1209	15.0248	15.272	15.1262	15.277	15.2932	15.5672	15.5389	-0.00531038	-0.101421	0.145835	-0.26186	-0.24563	0.028393	FALSE	FALSE	FALSE	FALSE	FALSE	FALSE
14106-46	RAP1GDS1	9.91319	9.95499	10.6869	9.72298	9.94193	9.89095	9.90215	9.88905	0.19021	0.232016	0.963936	0.0528803	0.00190062	0.0131012	TRUE	TRUE	TRUE	FALSE	FALSE	FALSE
14107-1	MTHFS	14.0376	14.4687	15.3518	13.8482	13.0776	14.4441	13.8058	13.9059	0.189387	0.62053	1.50365	-0.8283	0.538216	-0.100102	TRUE	TRUE	TRUE	FALSE	TRUE	FALSE
14108-15	TGFB1	11.5212	11.6507	11.7232	11.5247	12.4995	12.4626	12.5005	12.4605	-0.00352977	0.125976	0.198454	0.0390911	0.00218691	0.0400913	FALSE	FALSE	TRUE	FALSE	FALSE	FALSE
14109-15	CCL15	10.5597	10.4255	10.2382	10.5238	11.4418	11.423	11.3277	11.3662	0.0359059	-0.0982829	-0.285533	0.0756447	0.056878	-0.0384409	FALSE	FALSE	FALSE	FALSE	FALSE	FALSE
14110-200	SPARC	11.5365	11.5563	11.892	11.5672	12.9784	12.9403	13.0562	12.9953	-0.0306569	-0.0109295	0.324833	-0.0169019	-0.0549545	0.0609633	FALSE	FALSE	TRUE	FALSE	FALSE	FALSE
14111-15	THBS2	8.53644	8.57667	8.50181	8.57327	9.36326	9.44739	9.47782	9.43692	-0.036827	0.00340481	-0.0714629	-0.073661	0.0104731	0.0408991	FALSE	FALSE	FALSE	FALSE	FALSE	FALSE
14112-40	RELT	9.6703	9.57478	9.5708	9.71081	11.3378	11.3284	11.3309	11.2988	-0.0405043	-0.136024	-0.140004	0.0390377	0.0296427	0.0321363	FALSE	FALSE	FALSE	FALSE	FALSE	FALSE
14114-18	PIANP	10.3361	10.451	10.1953	10.4269	10.8847	10.907	11.0148	10.9764	-0.0908335	0.0241527	-0.2316	-0.0917162	-0.0693856	0.0384155	FALSE	FALSE	FALSE	FALSE	FALSE	FALSE
14115-34	ADM	10.8492	10.7591	10.9193	10.8028	11.5921	11.5824	11.6683	11.6085	0.04649	-0.043633	0.116514	-0.0164026	-0.0260851	0.0598517	FALSE	FALSE	FALSE	FALSE	FALSE	FALSE
14116-129	S100A4	9.88295	10.3456	10.6299	10.0323	10.1989	10.7716	11.1238	11.0844	-0.149373	0.313305	0.597593	-0.885474	-0.31279	0.0393591	FALSE	TRUE	TRUE	FALSE	FALSE	FALSE
14120-2	RNF43	10.333	10.2942	10.2155	10.2862	11.3534	11.2277	11.2237	11.2583	0.0468323	0.00794973	-0.070739	0.0950921	-0.0306249	-0.0345868	FALSE	FALSE	FALSE	FALSE	FALSE	FALSE
14121-24	TNFRSF10D	9.94134	9.81906	9.73513	9.89102	11.1221	11.0476	11.0452	11.0719	0.0503169	-0.0719629	-0.155894	0.0501846	-0.0243651	-0.0267187	FALSE	FALSE	FALSE	FALSE	FALSE	FALSE
14122-132	ZNRF3	9.3147	9.23554	9.19388	9.33628	10.0798	10.2005	10.1645	10.0925	-0.0215869	-0.100748	-0.142403	-0.0127415	0.108038	0.0720367	FALSE	FALSE	FALSE	FALSE	FALSE	FALSE
14123-34	VSIR	11.4857	11.4291	11.79	11.5083	12.2682	13.1834	12.6459	12.8163	-0.0226108	-0.0792741	0.2817	-0.548014	0.367109	-0.170345	FALSE	FALSE	TRUE	FALSE	TRUE	FALSE
14124-6	EFNA2	11.4021	11.4181	11.2249	11.4563	11.3604	11.3558	11.4485	11.3995	-0.054199	-0.0381891	-0.231348	-0.0391383	-0.0437283	0.048965	FALSE	FALSE	FALSE	FALSE	FALSE	FALSE
14125-5	APOM	9.11894	9.1743	9.22338	9.14057	9.91722	9.93118	9.98456	9.92288	-0.0216331	0.0337245	0.0828101	-0.0056588	0.00829901	0.0616748	FALSE	FALSE	FALSE	FALSE	FALSE	FALSE
14127-240	IFNB1	8.86759	8.86155	8.8709	8.88935	9.73657	9.6734	9.69945	9.68475	-0.0217642	-0.0277998	-0.0184497	0.0518224	-0.0113513	0.0146976	FALSE	FALSE	FALSE	FALSE	FALSE	FALSE
14128-121	IFNA10	7.98812	7.93928	7.92389	7.97327	8.49386	8.49365	8.51234	8.50661	0.0148497	-0.033983	-0.0493785	-0.0127497	-0.0129521	0.0057364	FALSE	FALSE	FALSE	FALSE	FALSE	FALSE
14129-1	IFNA7	8.14771	8.11478	8.03012	8.14364	9.15355	9.17418	9.18052	9.18562	0.00407541	-0.0288625	-0.113523	-0.0320668	-0.0114422	-0.00510193	FALSE	FALSE	FALSE	FALSE	FALSE	FALSE
14131-37	EFNB2	12.4145	12.4532	12.1761	12.431	12.8015	12.831	13.018	13.0026	-0.016501	0.0222382	-0.254876	-0.201042	-0.171552	0.0153849	FALSE	FALSE	FALSE	FALSE	FALSE	FALSE
14132-21	HHLA2	8.67878	8.71149	8.87067	8.72144	13.4098	13.3598	13.4398	13.3601	-0.0426648	-0.00994615	0.149227	0.0496695	-0.00026193	0.0797061	FALSE	FALSE	FALSE	FALSE	FALSE	FALSE
14133-93	IL1R2	12.6554	12.5813	12.478	12.6612	13.1888	12.9085	12.9961	13.0876	-0.00578021	-0.0799169	-0.183237	0.101241	-0.1791	-0.0914842	FALSE	FALSE	FALSE	FALSE	FALSE	FALSE
14134-49	AMIGO2	9.72571	9.57658	9.64502	9.71733	10.8927	10.5314	10.7322	10.6969	0.00837338	-0.140755	-0.0723089	0.195814	-0.1655	0.0353218	FALSE	FALSE	FALSE	TRUE	FALSE	FALSE
14135-3	RXFP1	8.70321	8.59917	8.65839	8.70839	10.0806	9.96852	10.0091	9.98627	-0.00518272	-0.109225	-0.0500044	0.0942824	-0.017746	0.0228596	FALSE	FALSE	FALSE	FALSE	FALSE	FALSE
14136-234	CD93	12.1866	12.2574	12.0819	12.1992	12.7697	12.7091	12.7424	12.7559	-0.0125414	0.0582924	-0.11728	0.0137837	-0.046803	-0.0134768	FALSE	FALSE	FALSE	FALSE	FALSE	FALSE
14139-16	NRG4	8.91857	8.83083	8.8497	8.93162	10.0347	9.99003	10.0293	10.0074	-0.0130588	-0.100792	-0.081919	0.0272136	-0.0174161	0.0218313	FALSE	FALSE	FALSE	FALSE	FALSE	FALSE
14143-8	H2BC21	13.0884	13.1415	12.6959	12.7568	15.0903	16.5593	16.3458	16.0878	0.331576	0.384684	-0.0609563	-0.997465	0.471568	0.258052	TRUE	TRUE	FALSE	FALSE	TRUE	TRUE
14144-3	H2AW	11.4205	11.3025	11.3479	11.0386	13.3533	15.0584	15.3377	14.7503	0.381842	0.263884	0.309229	-1.39704	0.308108	0.58739	TRUE	TRUE	TRUE	FALSE	TRUE	TRUE
14146-92	H3C1	9.43942	9.47454	9.61764	9.37634	10.2285	11.2231	10.8682	10.6889	0.0630729	0.098197	0.241293	-0.460404	0.534264	0.179376	FALSE	FALSE	TRUE	FALSE	TRUE	TRUE
14148-2	ISG15	10.9692	11.1433	11.4501	11.0837	11.2195	11.4332	11.2197	11.3634	-0.114503	0.0596037	0.366353	-0.143952	0.0697712	-0.14369	FALSE	FALSE	TRUE	FALSE	FALSE	FALSE
14149-9	IL36B	9.28286	9.27088	9.26971	9.31402	10.5211	10.4828	10.4457	10.4766	-0.0311599	-0.043138	-0.0443064	0.0444647	0.00611259	-0.0309061	FALSE	FALSE	FALSE	FALSE	FALSE	FALSE
14150-7	IL36A	10.9836	10.7242	10.4996	10.8713	11.0434	11.7219	11.285	10.9263	0.112274	-0.147076	-0.371699	0.117073	0.795576	0.358666	FALSE	FALSE	FALSE	FALSE	TRUE	TRUE
14151-4	ISG15	10.3373	10.7325	11.5156	10.5284	10.7607	11.2791	10.938	11.1128	-0.191069	0.204182	0.987209	-0.35211	0.166286	-0.174831	FALSE	TRUE	TRUE	FALSE	TRUE	FALSE
14153-8	EFNA3	9.35006	9.40769	9.4137	9.38198	10.0825	10.164	10.1957	10.1849	-0.0319203	0.0257145	0.0317247	-0.102327	-0.0208484	0.0108403	FALSE	FALSE	FALSE	FALSE	FALSE	FALSE
14156-33	YWHAB	14.0045	14.6485	15.9144	14.0221	12.9631	13.2998	13.0965	13.2972	-0.0176849	0.626366	1.89226	-0.33413	0.00260466	-0.200649	FALSE	TRUE	TRUE	FALSE	FALSE	FALSE
14157-21	YWHAE	11.1356	11.3802	11.3077	11.3176	11.874	11.9756	12.2626	12.2319	-0.181994	0.0625244	-0.00991399	-0.357899	-0.256279	0.0306903	FALSE	FALSE	FALSE	FALSE	FALSE	FALSE
14158-17	ANXA5	8.82909	8.93029	9.12373	8.89754	9.69192	9.7187	9.84392	9.80187	-0.0684545	0.0327508	0.226187	-0.109952	-0.0831671	0.0420489	FALSE	FALSE	TRUE	FALSE	FALSE	FALSE
14175-78	SCP2D1	8.853	8.66302	8.56577	8.87682	9.16264	9.12305	9.24638	9.29852	-0.0238263	-0.213802	-0.311051	-0.135878	-0.175469	-0.0521368	FALSE	FALSE	FALSE	FALSE	FALSE	FALSE
14178-18	CDKN3	9.77577	9.75479	9.69681	9.79377	10.0852	10.2389	10.2321	10.2244	-0.017991	-0.0389747	-0.0969531	-0.139157	0.0145665	0.00769759	FALSE	FALSE	FALSE	FALSE	FALSE	FALSE
14186-13	RFFL	11.5318	11.6498	11.92	11.5652	11.9528	12.0987	11.9587	12.0738	-0.0333773	0.0846522	0.354761	-0.120993	0.0249147	-0.115136	FALSE	FALSE	TRUE	FALSE	FALSE	FALSE
14192-31	PDCL2	10.9776	10.9463	11.2866	10.9887	13.0301	13.0651	13.0928	13.0813	-0.011047	-0.0424	0.297898	-0.0512189	-0.0162655	0.0115225	FALSE	FALSE	TRUE	FALSE	FALSE	FALSE
14197-2	PRDM1	9.89194	9.87229	9.71519	9.83983	10.3336	10.1628	10.1735	10.221	0.0521019	0.0324556	-0.124644	0.11262	-0.058151	-0.0474635	FALSE	FALSE	FALSE	FALSE	FALSE	FALSE
14203-3	ANXA7	15.7339	16.0661	16.7708	15.8126	13.1871	13.8013	13.6923	14.2835	-0.0787965	0.253494	0.958107	-1.09642	-0.482205	-0.591195	FALSE	TRUE	TRUE	FALSE	FALSE	FALSE
14204-55	FOXJ2	8.27053	8.24294	8.29805	8.31288	9.34452	9.38359	9.26127	9.28748	-0.042354	-0.0699471	-0.01483	0.0570363	0.0961126	-0.0262101	FALSE	FALSE	FALSE	FALSE	FALSE	FALSE
14205-6	HEXIM2	9.18041	9.46271	10.3369	9.0523	9.15583	9.66178	9.4271	9.51136	0.12811	0.41041	1.28457	-0.355527	0.150421	-0.0842562	FALSE	TRUE	TRUE	FALSE	FALSE	FALSE
14206-28	APBB1	7.08108	7.04385	6.97153	7.09803	7.69279	7.60177	7.63336	7.63662	-0.0169482	-0.0541855	-0.1265	0.0561652	-0.0348543	-0.00326612	FALSE	FALSE	FALSE	FALSE	FALSE	FALSE
14208-3	RBP7	11.2255	11.2388	11.1138	11.2191	11.9891	11.9997	11.9105	12.0548	0.00640072	0.0197201	-0.10528	-0.0657311	-0.0551141	-0.144369	FALSE	FALSE	FALSE	FALSE	FALSE	FALSE
14216-35	DDX46	9.13853	9.13968	8.84486	9.10355	9.23194	8.98269	9.03891	9.13853	0.0349777	0.0361287	-0.258688	0.0934133	-0.15584	-0.0996173	FALSE	FALSE	FALSE	FALSE	FALSE	FALSE
14226-120	BHMT2	10.4411	10.3714	10.3516	10.394	12.7332	12.5933	12.7868	12.6683	0.0470428	-0.0226165	-0.0424418	0.0649203	-0.0749349	0.118541	FALSE	FALSE	FALSE	FALSE	FALSE	FALSE
14227-21	MYL6B	9.30879	9.19685	9.38068	9.34319	9.77693	9.66959	9.67622	9.74685	-0.0343916	-0.146338	0.0374918	0.0300763	-0.0772589	-0.0706286	FALSE	FALSE	FALSE	FALSE	FALSE	FALSE
14229-5	MOCS3	11.3088	11.3634	11.1481	11.2256	11.5989	11.3292	11.4286	11.4002	0.0832251	0.137798	-0.0774644	0.198751	-0.0709695	0.0284421	FALSE	FALSE	FALSE	TRUE	FALSE	FALSE
14237-1	HSPA1A	11.1667	11.1749	11.2651	11.0968	11.6004	11.33	11.5888	11.6054	0.0698842	0.0781418	0.16829	-0.00505566	-0.275441	-0.0166776	FALSE	FALSE	TRUE	FALSE	FALSE	FALSE
14245-195	SNX7	8.42206	8.41975	8.41359	8.36413	8.69732	8.59694	8.6088	8.67878	0.0579301	0.0556141	0.0494513	0.0185389	-0.0818411	-0.0699717	FALSE	FALSE	FALSE	FALSE	FALSE	FALSE
14246-50	DOK2	11.7161	12.0662	13.3979	11.3563	9.98783	12.1725	11.2244	11.3691	0.359847	0.709869	2.04161	-1.38122	0.803413	-0.144649	TRUE	TRUE	TRUE	FALSE	TRUE	FALSE
14249-68	MID2	8.6837	8.64997	8.52415	8.71733	9.03094	9.0673	9.02997	9.072	-0.0336372	-0.0673598	-0.193184	-0.0410556	-0.00469874	-0.0420236	FALSE	FALSE	FALSE	FALSE	FALSE	FALSE
14250-115	BLMH	7.71562	7.67136	7.55113	7.78594	8.49305	8.66567	8.59637	8.61397	-0.070324	-0.11458	-0.234814	-0.120919	0.0517001	-0.0175995	FALSE	FALSE	FALSE	FALSE	FALSE	FALSE
14254-27	PTPN4	10.9009	10.4406	10.7921	10.936	11.4404	11.1427	11.2162	11.178	-0.0351822	-0.495441	-0.14395	0.262422	-0.0352667	0.0382648	FALSE	FALSE	FALSE	TRUE	FALSE	FALSE
14260-112	NET1	8.62826	8.27519	8.2293	8.43379	9.09302	9.19205	9.07815	9.12205	0.194469	-0.158601	-0.204495	-0.0290301	0.0699946	-0.0439007	TRUE	FALSE	FALSE	FALSE	FALSE	FALSE
14268-4	SRXN1	8.97126	8.91513	9.09391	8.89178	12.3006	12.3735	12.2768	12.3093	0.0794724	0.023347	0.202128	-0.00869586	0.0641823	-0.0324981	FALSE	FALSE	TRUE	FALSE	FALSE	FALSE
14271-23	RAB6B	12.6509	13.6357	14.5515	12.6405	12.1183	14.7328	13.526	13.8381	0.0104234	0.995165	1.91101	-1.71981	0.894672	-0.312062	FALSE	TRUE	TRUE	FALSE	TRUE	FALSE
14273-19	PREP	10.9468	11.2711	12.4724	11.2082	10.2989	10.6532	10.9141	10.7331	-0.261413	0.0629383	1.26424	-0.434236	-0.0799415	0.181023	FALSE	FALSE	TRUE	FALSE	FALSE	TRUE
14283-12	RAB14	10.7831	10.8957	11.3249	10.8172	13.0272	13.6588	13.2546	13.2798	-0.0341434	0.0784599	0.507653	-0.252564	0.378995	-0.0252566	FALSE	FALSE	TRUE	FALSE	TRUE	FALSE
14284-23	EIF2AK4	6.92719	7.0411	7.3893	7.14057	7.24317	7.31104	7.26021	7.39489	-0.213389	-0.0994693	0.248729	-0.151717	-0.0838529	-0.134682	FALSE	FALSE	TRUE	FALSE	FALSE	FALSE
14286-2	NFATC1	8.6014	8.59523	8.52257	8.58646	9.83731	9.74834	9.77311	9.79604	0.0149349	0.0087616	-0.0638913	0.0412729	-0.047697	-0.0229268	FALSE	FALSE	FALSE	FALSE	FALSE	FALSE
14287-6	RAB5C	13.8275	14.3822	15.1318	13.9937	13.042	13.4355	13.2004	13.4966	-0.166203	0.388552	1.13815	-0.454637	-0.0611154	-0.296173	FALSE	TRUE	TRUE	FALSE	FALSE	FALSE
14291-53	AGAP2	9.68159	10.0756	10.5601	9.34718	8.49305	8.47107	8.24198	8.38931	0.334411	0.728418	1.21296	0.103746	0.0817567	-0.14733	TRUE	TRUE	TRUE	FALSE	FALSE	FALSE
14294-61	MBD1	12.0844	11.8107	12.3319	11.9909	15.0017	14.8351	14.9282	14.8002	0.0934926	-0.180152	0.341052	0.201476	0.0349553	0.128042	FALSE	FALSE	TRUE	TRUE	FALSE	FALSE
14309-8	HNRNPH1	11.2491	11.2347	11.3726	11.2802	11.7196	11.742	11.8007	11.7908	-0.0311946	-0.0455236	0.0923943	-0.0711917	-0.0488338	0.00985541	FALSE	FALSE	FALSE	FALSE	FALSE	FALSE
14314-6	PPIL2	9.63009	9.61921	9.37339	9.58271	10.1605	9.87888	10.0153	10.0278	0.0473785	0.0365029	-0.209315	0.132734	-0.148886	-0.0124296	FALSE	FALSE	FALSE	FALSE	FALSE	FALSE
14318-1	VPS29	11.8018	11.5657	11.816	11.6188	13.2365	13.163	13.1787	13.1966	0.183031	-0.0531287	0.197238	0.03992	-0.0336504	-0.0179133	TRUE	FALSE	TRUE	FALSE	FALSE	FALSE
14324-52	SMC3	12.6524	13.0934	13.7349	12.8732	14.2081	14.7435	14.2685	14.539	-0.220839	0.220187	0.861638	-0.330944	0.204485	-0.270507	FALSE	TRUE	TRUE	FALSE	TRUE	FALSE
14326-4	UBE2E1	12.7665	13.1678	13.8985	12.7903	12.7552	13.2957	12.7542	13.0919	-0.0238613	0.377447	1.10815	-0.33666	0.203841	-0.337642	FALSE	TRUE	TRUE	FALSE	TRUE	FALSE
14329-4	DIDO1	8.59096	8.52533	8.5812	8.58007	10.2365	10.1676	10.1653	10.1678	0.0108912	-0.0547451	0.00112808	0.0686982	-0.000188371	-0.00245352	FALSE	FALSE	FALSE	FALSE	FALSE	FALSE
14331-262	DYNLT1	9.09882	9.08348	8.95449	9.05338	10.1388	10.0249	10.0238	10.0246	0.0454388	0.030094	-0.0988976	0.114198	0.0002647	-0.000835445	FALSE	FALSE	FALSE	FALSE	FALSE	FALSE
14332-3	RALA	10.7505	11.2103	12.1344	10.746	10.4747	10.833	10.4878	10.6134	0.00444539	0.464245	1.38836	-0.138701	0.219586	-0.125588	FALSE	TRUE	TRUE	FALSE	TRUE	FALSE
14334-3	RCVRN	8.48018	8.43567	8.41806	8.49865	8.91289	8.89679	8.86619	8.92244	-0.0184655	-0.0629795	-0.0805871	-0.0095464	-0.0256493	-0.056241	FALSE	FALSE	FALSE	FALSE	FALSE	FALSE
14337-1	TRAPPC3	10.6762	9.9928	10.1928	10.577	11.7998	11.4277	11.3562	11.5219	0.0992649	-0.58416	-0.384115	0.277913	-0.0941633	-0.165718	FALSE	FALSE	FALSE	TRUE	FALSE	FALSE
14341-8	DIPK1C	10.3468	10.2695	10.3996	10.3373	12.5635	12.6189	12.6109	12.607	0.00955872	-0.0678108	0.0622782	-0.0435243	0.0118873	0.00387343	FALSE	FALSE	FALSE	FALSE	FALSE	FALSE
14583-49	MSTN	7.70943	7.68368	7.79604	7.69836	9.06609	9.28378	9.1639	9.16792	0.0110711	-0.0146816	0.0976819	-0.101831	0.115863	-0.00401867	FALSE	FALSE	FALSE	FALSE	FALSE	FALSE
14587-16	GDF11	6.29646	6.38024	6.2211	6.32012	7.03782	7.05528	7.06447	7.08321	-0.0236662	0.0601168	-0.0990251	-0.0453919	-0.0279346	-0.0187409	FALSE	FALSE	FALSE	FALSE	FALSE	FALSE
14593-152	FAM210A	11.1032	11.0429	11.3616	11.1208	14.9732	14.846	14.8348	14.8204	-0.017534	-0.0778658	0.240861	0.152791	0.0256005	0.014419	FALSE	FALSE	TRUE	FALSE	FALSE	FALSE
14597-5	SEMA6C	7.6575	7.64638	7.58346	7.65535	8.77676	8.82416	8.8248	8.79669	0.00214527	-0.00897353	-0.0718937	-0.0199266	0.0274739	0.0281111	FALSE	FALSE	FALSE	FALSE	FALSE	FALSE
14599-18	STAB1	9.47938	9.42164	9.39167	9.44894	10.6264	10.5457	10.5254	10.5349	0.0304339	-0.0272984	-0.0572703	0.0915527	0.0108502	-0.00951714	FALSE	FALSE	FALSE	FALSE	FALSE	FALSE
14603-51	KIAA0040	11.631	11.6483	11.8507	11.5811	11.095	10.8841	10.8938	10.8865	0.0499358	0.0672532	0.269633	0.208466	-0.00244073	0.00729146	FALSE	FALSE	TRUE	TRUE	FALSE	FALSE
14614-41	NCMAP	12.6497	12.6517	12.234	12.616	12.6038	12.455	12.7172	12.6292	0.033617	0.0357031	-0.382019	-0.0254318	-0.174243	0.0880331	FALSE	FALSE	FALSE	FALSE	FALSE	FALSE
14615-46	KRTAP2-4	9.41257	9.25526	9.11197	9.40791	9.63681	9.43452	9.50717	9.56853	0.0046648	-0.152642	-0.295934	0.0682797	-0.134009	-0.0613538	FALSE	FALSE	FALSE	FALSE	FALSE	FALSE
14616-16	ZNF382	6.14975	6.09064	5.97499	6.12516	6.61029	6.64385	6.66747	6.70044	0.024592	-0.0345138	-0.150167	-0.0901531	-0.0565864	-0.0329735	FALSE	FALSE	FALSE	FALSE	FALSE	FALSE
14618-26	VOPP1	10.4778	10.5701	10.5677	10.5786	11.1925	11.2673	11.4993	11.4442	-0.100803	-0.00848976	-0.0108906	-0.251709	-0.176865	0.055071	FALSE	FALSE	FALSE	FALSE	FALSE	FALSE
14619-8	ZNF526	7.5812	7.57591	7.8227	7.63227	8.68018	8.78021	8.521	8.74113	-0.0510676	-0.0563558	0.19043	-0.0609462	0.0390813	-0.220125	FALSE	FALSE	TRUE	FALSE	FALSE	FALSE
14623-26	SUMO3	14.168	14.4268	15.1821	13.9343	13.5274	14.8221	14.0705	14.4083	0.233735	0.492537	1.24787	-0.880885	0.413802	-0.337776	TRUE	TRUE	TRUE	FALSE	TRUE	FALSE
14624-51	CTCF	8.79051	8.75972	8.72281	8.79636	9.79863	9.79863	9.75213	9.74886	-0.00585273	-0.0366424	-0.0735566	0.0497701	0.0497688	0.003266	FALSE	FALSE	FALSE	FALSE	FALSE	FALSE
14628-72	FBXO3	8.79019	8.7872	8.78084	8.77972	9.67895	9.57809	9.64692	9.63063	0.0104662	0.00747689	0.001116	0.048321	-0.0525419	0.0162868	FALSE	FALSE	FALSE	FALSE	FALSE	FALSE
14631-22	DUSP16	8.72826	8.82464	8.71987	8.74483	9.63554	9.59647	9.64259	9.62498	-0.0165732	0.0798066	-0.0249602	0.0105586	-0.0285091	0.0176145	FALSE	FALSE	FALSE	FALSE	FALSE	FALSE
14633-26	TMEM185A	10.5941	10.5607	10.3157	10.5247	11.2779	11.1163	11.1891	11.1795	0.0694004	0.0359267	-0.209032	0.0983948	-0.0631995	0.00959587	FALSE	FALSE	FALSE	FALSE	FALSE	FALSE
14634-13	LHCGR	7.50064	7.42373	7.39262	7.47735	8.13237	8.14515	8.16111	8.12205	0.0232892	-0.0536271	-0.0847361	0.0103198	0.0231035	0.0390619	FALSE	FALSE	FALSE	FALSE	FALSE	FALSE
14636-25	RIDA	12.068	12.4523	12.4349	12.3728	12.5	12.753	13.0344	12.6931	-0.304839	0.0794979	0.0621389	-0.193146	0.0598351	0.341287	FALSE	FALSE	FALSE	FALSE	FALSE	TRUE
14645-253	GSTA4	10.0692	9.97771	9.70925	9.98014	10.4399	10.1874	10.2198	10.2459	0.0890416	-0.00243035	-0.270886	0.194026	-0.0584962	-0.0260764	FALSE	FALSE	FALSE	TRUE	FALSE	FALSE
14655-1	DNAJC17	9.10643	9.32046	10.244	9.3271	9.00282	9.29816	9.14847	9.34096	-0.220671	-0.00664141	0.916906	-0.338148	-0.0427994	-0.19249	FALSE	FALSE	TRUE	FALSE	FALSE	FALSE
14662-6	MZF1	11.7086	11.4697	11.2302	11.6786	11.2147	11.2065	11.1848	11.1865	0.0299665	-0.208883	-0.448442	0.0281358	0.0199672	-0.0017304	FALSE	FALSE	FALSE	FALSE	FALSE	FALSE
14663-44	RNF8	10.5208	10.5673	10.6877	10.4944	14.2341	14.276	14.2523	14.2044	0.0264595	0.0729269	0.19337	0.0297263	0.0716022	0.0479444	FALSE	FALSE	TRUE	FALSE	FALSE	FALSE
14670-1	SKIL	11.1543	11.0352	12.4574	10.9359	11.4312	11.3824	11.3054	11.3605	0.21841	0.0992743	1.52153	0.0707185	0.0219149	-0.0551553	TRUE	FALSE	TRUE	FALSE	FALSE	FALSE
14674-63	PACSIN3	7.48301	7.47694	7.77603	7.48945	8.54226	8.4733	8.5265	8.45492	-0.00643702	-0.0125075	0.286585	0.0873419	0.0183832	0.0715831	FALSE	FALSE	TRUE	FALSE	FALSE	FALSE
14675-20	EIF4B	14.2998	14.6529	15.5985	14.458	13.0011	14.3992	13.7376	14.1061	-0.158218	0.194937	1.14048	-1.10497	0.293137	-0.368518	FALSE	TRUE	TRUE	FALSE	TRUE	FALSE
14684-17	CAPN2	11.5934	12.3907	11.889	11.7618	11.4634	11.6045	11.7682	11.7079	-0.168404	0.628871	0.12714	-0.244498	-0.103375	0.0602862	FALSE	TRUE	FALSE	FALSE	FALSE	FALSE
14685-17	AKT2	10.5591	10.5702	10.8588	10.5787	11.1501	11.1761	11.0609	11.1294	-0.0195655	-0.00847259	0.280179	0.0206528	0.046699	-0.0685141	FALSE	FALSE	TRUE	FALSE	FALSE	FALSE
14687-6	PLIN3	7.95245	7.96434	7.95594	7.97842	9.07146	8.99435	9.03713	9.03397	-0.0259744	-0.0140836	-0.0224851	0.0374888	-0.0396211	0.00315605	FALSE	FALSE	FALSE	FALSE	FALSE	FALSE
14688-6	PTPN7	7.85674	8.19789	9.02431	7.94953	8.99379	8.94163	9.00113	8.99915	-0.0927982	0.248356	1.07477	-0.00536686	-0.057521	0.00197224	FALSE	TRUE	TRUE	FALSE	FALSE	FALSE
14689-3	SEC13	10.982	10.927	11.0444	10.8925	11.5768	11.7355	11.8027	11.7465	0.0894525	0.0344187	0.151885	-0.169657	-0.0110017	0.0562098	FALSE	FALSE	FALSE	FALSE	FALSE	FALSE
14692-3	ZNF276	13.3257	13.3575	12.8477	13.1447	13.3535	12.6483	12.8368	12.9446	0.180999	0.212829	-0.296976	0.408894	-0.296317	-0.107774	TRUE	TRUE	FALSE	TRUE	FALSE	FALSE
14696-45	TPSB2	8.98755	8.82082	8.87419	8.93192	9.96246	9.87267	9.99317	9.95667	0.0556289	-0.111103	-0.0577331	0.00579571	-0.0839919	0.0365023	FALSE	FALSE	FALSE	FALSE	FALSE	FALSE
14703-6	PROK1	8.0677	7.95826	7.9387	7.99435	8.86481	8.5611	8.66267	8.66427	0.0733498	-0.0360918	-0.0556562	0.200536	-0.103173	-0.00160201	FALSE	FALSE	FALSE	TRUE	FALSE	FALSE
14705-1	VEGFD	10.0333	10.1235	9.98059	10.0951	10.5226	10.6166	10.6477	10.5992	-0.0618479	0.0283415	-0.114538	-0.0765875	0.0174255	0.0485776	FALSE	FALSE	FALSE	FALSE	FALSE	FALSE
14708-59	C8G	16.1633	16.0827	15.9306	16.1376	16.3557	16.5162	16.5519	16.4612	0.0257376	-0.0548457	-0.206996	-0.105546	0.0549441	0.0906654	FALSE	FALSE	FALSE	FALSE	FALSE	FALSE
14711-27	CST6	14.5613	14.3856	14.3588	14.5886	14.5569	14.7142	14.9149	14.8685	-0.0273207	-0.202995	-0.229816	-0.311594	-0.154332	0.0464036	FALSE	FALSE	FALSE	FALSE	FALSE	FALSE
14713-46	AZU1	7.95594	7.95855	7.92481	7.97039	9.00591	8.92452	8.98441	8.95478	-0.0144531	-0.0118457	-0.0455812	0.0511273	-0.0302623	0.0296293	FALSE	FALSE	FALSE	FALSE	FALSE	FALSE
14747-9	CRLF1	10.0362	9.75245	9.72093	10.0028	10.8803	10.7697	10.7964	10.8167	0.0333586	-0.250368	-0.281889	0.0636051	-0.0470298	-0.0202987	FALSE	FALSE	FALSE	FALSE	FALSE	FALSE
14748-31	ARHGAP5	10.6497	10.9335	12.2282	10.3915	9.9507	10.2099	10.0131	10.0547	0.258247	0.542068	1.83672	-0.104038	0.155131	-0.0416288	TRUE	TRUE	TRUE	FALSE	FALSE	FALSE
14755-4	LTF	8.18735	8.18834	8.25759	8.21578	9.77545	9.54486	9.64274	9.59208	-0.0284236	-0.0274354	0.0418186	0.183362	-0.0472185	0.0506576	FALSE	FALSE	FALSE	TRUE	FALSE	FALSE
14756-29	ICAM2	12.5377	12.4352	12.3451	12.5707	13.265	13.1312	13.4109	13.3456	-0.0329821	-0.135485	-0.225618	-0.0805565	-0.21434	0.0652716	FALSE	FALSE	FALSE	FALSE	FALSE	FALSE
14757-144	FGF8	6.8802	7.00898	6.70179	7.05528	7.91349	7.71595	7.66177	7.78267	-0.175087	-0.0463045	-0.353489	0.130817	-0.0667178	-0.120901	FALSE	FALSE	FALSE	FALSE	FALSE	FALSE
14759-149	CDH1	10.5864	10.5464	10.231	10.5289	11.0291	11.2318	11.1175	11.1493	0.0574283	0.0174199	-0.297973	-0.120153	0.0825181	-0.0318218	FALSE	FALSE	FALSE	FALSE	FALSE	FALSE
15295-81	IGF2	13.9409	14.3346	13.8159	14.048	14.6116	14.9002	14.6437	14.6507	-0.107101	0.286639	-0.232079	-0.0391317	0.24952	-0.00702681	FALSE	TRUE	FALSE	FALSE	TRUE	FALSE
15297-3	S100A3	8.91618	8.88203	8.92778	8.94134	10.5449	10.5668	10.5698	10.5612	-0.0251631	-0.05931	-0.0135656	-0.0163246	0.00557222	0.0085656	FALSE	FALSE	FALSE	FALSE	FALSE	FALSE
15298-199	NETO1	8.0268	7.98954	7.8857	8.06124	8.94837	9.06056	8.92214	8.97814	-0.0344361	-0.0716998	-0.175541	-0.0297712	0.0824221	-0.056	FALSE	FALSE	FALSE	FALSE	FALSE	FALSE
15299-102	MESD	12.6295	13.3245	14.351	12.5471	12.46	13.9342	13.0199	13.2119	0.082359	0.77736	1.80391	-0.751857	0.722307	-0.192039	FALSE	TRUE	TRUE	FALSE	TRUE	FALSE
15300-66	CCDC134	10.9347	11.3597	12.3878	10.9155	11.4883	11.735	11.5216	11.6089	0.0192169	0.444158	1.47226	-0.120563	0.126191	-0.0872453	FALSE	TRUE	TRUE	FALSE	FALSE	FALSE
15301-24	ACRV1	8.48864	8.43545	8.3131	8.52356	9.26913	9.27729	9.27671	9.28077	-0.0349184	-0.0881087	-0.210459	-0.0116441	-0.00348489	-0.00406475	FALSE	FALSE	FALSE	FALSE	FALSE	FALSE
15303-63	S100A5	11.1922	11.3623	12.6274	11.0647	11.4598	11.751	11.6833	11.6583	0.127556	0.297599	1.56275	-0.198466	0.0927019	0.0250453	FALSE	TRUE	TRUE	FALSE	FALSE	FALSE
15304-1	REG3A	13.0337	13.3386	12.6833	13.1847	13.5826	13.8972	13.3763	13.5809	-0.151022	0.153925	-0.501445	0.00176502	0.316376	-0.204523	FALSE	FALSE	FALSE	FALSE	TRUE	FALSE
15305-7	SCGN	9.38176	9.43817	9.27362	9.49406	10.2692	10.2315	10.4231	10.3721	-0.112296	-0.055889	-0.220432	-0.10286	-0.140583	0.05095	FALSE	FALSE	FALSE	FALSE	FALSE	FALSE
15306-20	JCHAIN	8.79149	8.81105	8.69279	8.83131	9.68825	9.64953	9.64638	9.65464	-0.0398187	-0.0202539	-0.138519	0.0336143	-0.00511072	-0.00825805	FALSE	FALSE	FALSE	FALSE	FALSE	FALSE
15308-108	VWC2	12.0126	12.0176	11.8377	12.1294	12.5563	12.3912	12.5845	12.6434	-0.116889	-0.111839	-0.291762	-0.0871134	-0.252238	-0.0589079	FALSE	FALSE	FALSE	FALSE	FALSE	FALSE
15310-61	PRC1	9.86078	9.7788	9.85432	9.87437	11.4031	11.4735	11.3484	11.4128	-0.01359	-0.0955705	-0.0200454	-0.00971587	0.060641	-0.0644217	FALSE	FALSE	FALSE	FALSE	FALSE	FALSE
15312-14	AGO1	11.0309	11.3923	12.7783	10.9607	10.6039	11.022	10.6965	10.7939	0.0702894	0.431637	1.81761	-0.190024	0.228107	-0.0974313	FALSE	TRUE	TRUE	FALSE	TRUE	FALSE
15313-28	MAD2L1	10.0102	10.0417	9.91333	10.0282	11.4435	11.4255	11.4028	11.4008	-0.017934	0.0135293	-0.114851	0.0427407	0.0247552	0.00202445	FALSE	FALSE	FALSE	FALSE	FALSE	FALSE
15314-49	CLIC4	14.5015	14.7714	15.7876	14.2424	13.1129	13.2919	13.1788	13.1519	0.259065	0.528929	1.5452	-0.0389763	0.140013	0.0268916	TRUE	TRUE	TRUE	FALSE	FALSE	FALSE
15315-64	CUTC	9.71699	9.66454	9.64494	9.70131	11.2712	11.321	11.2984	11.2764	0.0156844	-0.0367703	-0.0563706	-0.00518589	0.0446372	0.0220551	FALSE	FALSE	FALSE	FALSE	FALSE	FALSE
15316-262	TXNL4B	12.5686	12.9923	14.0379	12.211	11.4259	13.6237	12.4531	12.6583	0.357591	0.781326	1.82685	-1.23236	0.965401	-0.205134	TRUE	TRUE	TRUE	FALSE	TRUE	FALSE
15318-75	S100A10	10.5147	10.4998	10.6179	10.5411	11.4659	11.4789	11.441	11.465	-0.0263826	-0.0413464	0.0768354	0.000969365	0.0139627	-0.0239293	FALSE	FALSE	FALSE	FALSE	FALSE	FALSE
15319-226	CCNA1	9.07601	9.02707	9.06232	9.09144	10.2002	10.3823	10.2915	10.2974	-0.0154215	-0.0643626	-0.0291196	-0.0972119	0.0849249	-0.00585916	FALSE	FALSE	FALSE	FALSE	FALSE	FALSE
15321-8	CPLX2	9.5159	9.63254	9.27682	9.56701	10.1114	10.0231	10.035	10.1299	-0.0511085	0.065535	-0.290183	-0.0185304	-0.106797	-0.0949766	FALSE	FALSE	FALSE	FALSE	FALSE	FALSE
15322-35	CRADD	11.3358	11.6116	12.5532	11.389	10.9212	11.3645	11.4236	11.3179	-0.053149	0.222661	1.16418	-0.396675	0.0466228	0.105703	FALSE	TRUE	TRUE	FALSE	FALSE	FALSE
15323-112	AGO3	10.3324	10.5478	11.5038	10.49	10.593	10.6531	10.6064	10.6814	-0.157676	0.0577784	1.01373	-0.0883966	-0.0282736	-0.0750091	FALSE	FALSE	TRUE	FALSE	FALSE	FALSE
15324-58	FTL	13.751	13.6483	12.6605	13.5069	14.264	14.0642	13.1688	13.5578	0.244085	0.141349	-0.846456	0.706156	0.506369	-0.389089	TRUE	FALSE	FALSE	TRUE	TRUE	FALSE
15325-14	GAP43	13.8425	13.9219	15.1666	13.389	11.0912	10.8545	10.9152	10.8335	0.453458	0.532904	1.77754	0.257714	0.0209559	0.0816845	TRUE	TRUE	TRUE	TRUE	FALSE	FALSE
15326-64	GBP1	13.7643	14.2049	13.897	13.8581	14.3565	14.69	14.4064	14.4557	-0.0937961	0.346755	0.0388623	-0.099272	0.234234	-0.0493013	FALSE	TRUE	FALSE	FALSE	TRUE	FALSE
15329-167	LAMTOR2	9.66977	9.6934	9.9724	9.63027	11.1902	11.2254	11.1639	11.1679	0.0395038	0.0631308	0.342137	0.0222752	0.0574365	-0.00405234	FALSE	FALSE	TRUE	FALSE	FALSE	FALSE
15331-47	RBBP4	11.2567	11.4209	11.2073	11.0653	12.7069	12.8207	12.5566	12.6837	0.191399	0.355594	0.142047	0.0232319	0.137023	-0.127071	TRUE	TRUE	FALSE	FALSE	FALSE	FALSE
15333-11	SDF2	8.58459	8.56929	8.66693	8.61139	10.4436	10.3807	10.4074	10.4123	-0.026807	-0.0421078	0.0555401	0.0313129	-0.0315819	-0.00488655	FALSE	FALSE	FALSE	FALSE	FALSE	FALSE
15336-7	SELENOM	13.5708	13.6838	13.3474	13.6906	14.2066	14.2962	14.2944	14.3448	-0.119817	-0.0068434	-0.343182	-0.138211	-0.0486776	-0.050402	FALSE	FALSE	FALSE	FALSE	FALSE	FALSE
15339-32	CFL2	8.7705	8.59787	9.45326	8.67666	8.79116	9.36457	8.97985	8.75054	0.0938364	-0.0787963	0.776601	0.0406234	0.614027	0.229314	FALSE	FALSE	TRUE	FALSE	TRUE	TRUE
15343-337	KNG1	11.1443	11.5127	11.4039	11.4146	13.6864	13.1875	13.2894	13.4421	-0.270304	0.0981259	-0.0107107	0.244288	-0.254622	-0.152763	FALSE	FALSE	FALSE	TRUE	FALSE	FALSE
15346-31	IFNG	8.51017	8.46025	8.50838	8.53838	10.4981	10.4857	10.5001	10.4709	-0.0282122	-0.0781347	-0.0300024	0.0271892	0.0148089	0.0292857	FALSE	FALSE	FALSE	FALSE	FALSE	FALSE
15347-12	HPX	17.6174	17.6596	17.7283	17.7087	17.6495	18.064	17.9198	17.8981	-0.091296	-0.0491461	0.0195157	-0.248623	0.165897	0.0216166	FALSE	FALSE	FALSE	FALSE	TRUE	FALSE
15358-28	SCG5	13.5094	13.5981	13.1032	13.341	13.6378	13.2398	13.3521	13.4324	0.168347	0.257042	-0.237815	0.205427	-0.192615	-0.0803146	TRUE	TRUE	FALSE	TRUE	FALSE	FALSE
15361-37	ANKRD1	9.32733	9.29588	9.24258	9.35777	10.6082	10.6182	10.6586	10.6201	-0.0304438	-0.061892	-0.115193	-0.0119658	-0.00197221	0.038485	FALSE	FALSE	FALSE	FALSE	FALSE	FALSE
15363-32	APOA5	13.6821	13.8863	13.39	13.7296	14.1762	14.105	13.9136	13.9044	-0.0475146	0.156652	-0.339638	0.271798	0.200532	0.00917596	FALSE	FALSE	FALSE	TRUE	TRUE	FALSE
15364-101	APOC1	17.2557	17.2923	17.3694	17.3411	17.3533	17.7386	17.6599	17.5837	-0.0854083	-0.0488459	0.0282314	-0.230481	0.154895	0.076131	FALSE	FALSE	FALSE	FALSE	FALSE	FALSE
15365-41	ADGRB3	8.78562	8.78447	8.75522	8.83573	9.72298	9.6407	9.58909	9.61139	-0.0501187	-0.0512641	-0.0805134	0.111585	0.029303	-0.0223056	FALSE	FALSE	FALSE	FALSE	FALSE	FALSE
15367-38	BPIFB1	13.1651	13.2073	12.908	13.253	13.1477	13.266	12.9596	13.0595	-0.0878628	-0.045691	-0.345035	0.0881983	0.20641	-0.0999443	FALSE	FALSE	FALSE	FALSE	TRUE	FALSE
15368-3	BMPER	10.6294	10.6607	10.4352	10.5971	11.196	11.0923	11.1532	11.0735	0.0322352	0.0635729	-0.161894	0.12251	0.0187552	0.0796328	FALSE	FALSE	FALSE	FALSE	FALSE	FALSE
15370-5	BOLA1	10.049	10.3139	10.8132	10.1584	10.1515	10.2711	10.2535	10.2873	-0.109326	0.155546	0.654861	-0.135727	-0.0161966	-0.0337708	FALSE	FALSE	TRUE	FALSE	FALSE	FALSE
15372-43	BRD2	8.77215	8.77095	9.11119	8.71253	9.99605	9.97728	9.94478	9.98	0.0596226	0.0584273	0.398658	0.016053	-0.00271911	-0.0352135	FALSE	FALSE	TRUE	FALSE	FALSE	FALSE
15374-15	GKN1	10.6979	10.1857	10.188	10.446	11.0428	11.0325	11.0205	10.9984	0.251874	-0.260309	-0.258043	0.0444433	0.0340798	0.0221138	TRUE	FALSE	FALSE	FALSE	FALSE	FALSE
15375-49	CPB1	10.9238	11.0481	11.2245	11.0186	11.542	11.5622	11.8557	11.8221	-0.0947701	0.0294719	0.205871	-0.280037	-0.259827	0.0336694	FALSE	FALSE	TRUE	FALSE	FALSE	FALSE
15376-134	CTSE	9.54226	9.53456	9.45574	9.5859	10.4232	10.523	10.564	10.6243	-0.0436434	-0.0513389	-0.130165	-0.201118	-0.101324	-0.0603349	FALSE	FALSE	FALSE	FALSE	FALSE	FALSE
15381-45	DDR2	8.66498	8.78299	8.55171	8.71149	9.38024	9.37948	9.41435	9.43858	-0.0465144	0.0714996	-0.159788	-0.0583394	-0.0591048	-0.0242293	FALSE	FALSE	FALSE	FALSE	FALSE	FALSE
15383-200	EDN3	9.49765	9.53294	9.55468	9.50958	11.533	11.5667	11.5438	11.5356	-0.0119248	0.0233631	0.0451054	-0.00262662	0.0310559	0.00818288	FALSE	FALSE	FALSE	FALSE	FALSE	FALSE
15384-15	KL	11.1525	11.0154	10.9682	11.0847	11.3863	11.3644	11.667	11.6297	0.0677995	-0.0692643	-0.116518	-0.243328	-0.265235	0.0372984	FALSE	FALSE	FALSE	FALSE	FALSE	FALSE
15385-116	FABP2	10.2717	10.3367	10.0786	10.337	11.5533	11.5584	11.5879	11.6305	-0.0652563	-0.000270547	-0.258315	-0.0772014	-0.0720757	-0.0426328	FALSE	FALSE	FALSE	FALSE	FALSE	FALSE
15386-7	FABP4	14.2736	14.7945	14.112	14.5321	14.5987	15.0868	14.8389	14.9418	-0.258543	0.26236	-0.420166	-0.343067	0.145043	-0.102857	FALSE	TRUE	FALSE	FALSE	FALSE	FALSE
15387-44	NRP2	14.4353	14.415	14.2994	14.4213	14.7966	14.7576	14.8521	14.8315	0.0139578	-0.00631232	-0.121924	-0.0349188	-0.0739027	0.0206221	FALSE	FALSE	FALSE	FALSE	FALSE	FALSE
15388-24	FCGR3A	12.3954	9.52479	11.7072	12.0343	12.7402	10.1047	11.9586	12.3398	0.36109	-2.5095	-0.327092	0.400478	-2.2351	-0.381156	TRUE	FALSE	FALSE	TRUE	FALSE	FALSE
15389-1	FXN	8.42291	8.36085	8.36741	8.43962	9.71149	9.75706	9.7357	9.72007	-0.0167174	-0.0787774	-0.0722085	-0.0085783	0.0369832	0.0156272	FALSE	FALSE	FALSE	FALSE	FALSE	FALSE
15390-3	GAL	10.2546	10.2111	10.1593	10.2401	11.957	12.0172	11.9527	11.9856	0.0144805	-0.0289298	-0.0807619	-0.0285642	0.0316111	-0.0328719	FALSE	FALSE	FALSE	FALSE	FALSE	FALSE
15391-114	GAS6	10.2033	10.0867	10.0084	10.1149	11.0295	10.7951	10.9284	10.8525	0.0884344	-0.028252	-0.106488	0.177043	-0.0573897	0.0759928	FALSE	FALSE	FALSE	TRUE	FALSE	FALSE
15394-79	UNC5B	13.0054	13.18	12.7777	13.0786	13.4699	13.6267	13.6104	13.6403	-0.073102	0.101419	-0.300888	-0.170418	-0.0135824	-0.0299159	FALSE	FALSE	FALSE	FALSE	FALSE	FALSE
15395-15	GSTM1	9.47472	9.53056	9.78738	9.40939	9.98883	10.1028	9.99251	9.92333	0.065329	0.121169	0.377986	0.0654992	0.179423	0.069186	FALSE	FALSE	TRUE	FALSE	TRUE	FALSE
15398-2	GFER	9.94618	10.3989	11.1801	9.87498	10.6529	10.7668	10.6953	10.7101	0.0711939	0.523923	1.30509	-0.0571831	0.056636	-0.0148035	FALSE	TRUE	TRUE	FALSE	FALSE	FALSE
15402-2	ID1	9.44708	9.63299	10.1288	9.49665	9.94105	9.97491	10.0539	10.0275	-0.0495709	0.13634	0.632168	-0.0864438	-0.0525803	0.0264311	FALSE	FALSE	TRUE	FALSE	FALSE	FALSE
15403-53	ID2	9.00815	9.0207	9.0832	9.06663	10.7723	11.1029	10.9419	10.8561	-0.0584789	-0.0459252	0.0165741	-0.0837997	0.246791	0.085739	FALSE	FALSE	FALSE	FALSE	TRUE	FALSE
15404-3	IFNA21	7.86728	7.87831	7.72996	7.92184	8.63517	8.73251	8.70942	8.7211	-0.0545622	-0.0435305	-0.191881	-0.0859252	0.0114062	-0.0116748	FALSE	FALSE	FALSE	FALSE	FALSE	FALSE
15405-23	IFNA4	8.17093	8.11218	8.13339	8.15987	8.98982	8.97742	8.97484	8.9678	0.0110552	-0.0476949	-0.0264814	0.0220176	0.00961982	0.00703691	FALSE	FALSE	FALSE	FALSE	FALSE	FALSE
15412-40	BIRC7	8.39232	8.37873	8.35579	8.41151	9.38111	9.40311	9.42416	9.39874	-0.0191936	-0.0327834	-0.0557237	-0.0176334	0.00436691	0.0254192	FALSE	FALSE	FALSE	FALSE	FALSE	FALSE
15413-3	LCAT	8.66498	8.68859	8.98369	8.69174	14.0585	13.8291	14.0158	13.9415	-0.026763	-0.00314961	0.291948	0.116986	-0.11236	0.0743229	FALSE	FALSE	TRUE	FALSE	FALSE	FALSE
15414-316	LDHA	14.9881	15.4987	15.8759	15.037	15.2398	15.4489	15.2741	15.4026	-0.0488867	0.46175	0.838909	-0.162751	0.0462649	-0.128526	FALSE	TRUE	TRUE	FALSE	FALSE	FALSE
15416-54	LYG2	10.1948	10.1935	10.5948	10.1613	11.8608	11.7282	11.8995	11.824	0.033499	0.0322223	0.433571	0.0368114	-0.0957545	0.0754553	FALSE	FALSE	TRUE	FALSE	FALSE	FALSE
15417-3	SERPINB5	8.59917	9.21032	8.40246	8.54612	9.33851	9.71742	9.2588	9.43817	0.0530462	0.664193	-0.143665	-0.0996545	0.279248	-0.179367	FALSE	TRUE	FALSE	FALSE	TRUE	FALSE
15418-25	MAPK10	11.2161	11.7099	13.034	10.9748	10.3689	10.3527	10.1103	10.3344	0.241295	0.735094	2.05911	0.0345579	0.0182817	-0.224053	TRUE	TRUE	TRUE	FALSE	FALSE	FALSE
15419-15	MMP20	9.72775	9.68089	9.49346	9.69784	10.7214	10.4735	10.4821	10.5195	0.029914	-0.0169497	-0.204381	0.201903	-0.0460352	-0.0373915	FALSE	FALSE	FALSE	TRUE	FALSE	FALSE
15422-12	PMP2	6.92955	6.88447	6.95942	6.89845	7.95942	7.85331	7.93789	7.83352	0.0311041	-0.0139756	0.0609693	0.1259	0.0197828	0.10437	FALSE	FALSE	FALSE	FALSE	FALSE	FALSE
15426-5	NEU1	11.759	11.5677	11.4359	11.7224	12.6263	12.4717	12.3833	12.4169	0.0366337	-0.154665	-0.286484	0.209373	0.0547998	-0.0336003	FALSE	FALSE	FALSE	TRUE	FALSE	FALSE
15427-35	LOXL3	11.2494	11.4474	12.6616	11.3199	13.7267	13.6045	14.1042	14.0722	-0.0705474	0.12751	1.34175	-0.345502	-0.467695	0.0320117	FALSE	FALSE	TRUE	FALSE	FALSE	FALSE
15430-165	OPTC	11.6292	11.5624	11.4543	11.569	13.2574	13.3259	13.3128	13.2945	0.0602189	-0.00659623	-0.114662	-0.037132	0.0313469	0.0183102	FALSE	FALSE	FALSE	FALSE	FALSE	FALSE
15431-31	OTC	10.2564	11.0911	10.6885	10.1876	10.7849	11.4871	11.2691	10.8932	0.0688451	0.90353	0.500887	-0.108345	0.593863	0.375836	FALSE	TRUE	TRUE	FALSE	TRUE	TRUE
15432-1	OTOR	9.8857	10.0656	10.1137	9.97097	10.754	10.8323	10.988	10.7882	-0.0852723	0.0945815	0.142708	-0.0342601	0.0440666	0.199738	FALSE	FALSE	FALSE	FALSE	FALSE	TRUE
15433-4	SRC	12.4842	12.6495	13.9514	12.2289	9.21505	9.08158	8.9655	9.05365	0.255259	0.420565	1.72249	0.161393	0.0279267	-0.0881538	TRUE	TRUE	TRUE	TRUE	FALSE	FALSE
15434-5	PNOC	8.29048	8.1799	8.18754	8.31243	9.99986	9.92162	9.98178	9.97011	-0.0219495	-0.132532	-0.124885	0.0297532	-0.0484882	0.0116754	FALSE	FALSE	FALSE	FALSE	FALSE	FALSE
15435-4	PNP	12.0599	12.5223	13.7813	12.2534	10.9241	10.7995	11.3112	11.2099	-0.19349	0.268913	1.52795	-0.285735	-0.410337	0.101275	FALSE	TRUE	TRUE	FALSE	FALSE	FALSE
15436-40	RAMP1	8.83004	8.83558	8.81169	8.84141	9.6994	9.64024	9.68838	9.64746	-0.0113673	-0.00583043	-0.029716	0.0519405	-0.00721354	0.0409206	FALSE	FALSE	FALSE	FALSE	FALSE	FALSE
15437-11	RAMP3	9.63318	9.58646	9.57454	9.6779	10.6045	10.6146	10.6172	10.61	-0.0447189	-0.0914313	-0.10336	-0.00554919	0.00456001	0.00721274	FALSE	FALSE	FALSE	FALSE	FALSE	FALSE
15439-21	RND3	8.84329	8.76437	8.79344	8.86728	10.3098	10.2861	10.31	10.2852	-0.0239858	-0.102905	-0.0738433	0.0246464	0.000922616	0.0248581	FALSE	FALSE	FALSE	FALSE	FALSE	FALSE
15440-57	PCSK2	9.62333	9.51026	9.53	9.6204	10.8201	10.853	10.8461	10.838	0.0029297	-0.110141	-0.0904032	-0.0179229	0.0149755	0.00809508	FALSE	FALSE	FALSE	FALSE	FALSE	FALSE
15441-6	GM2A	10.1184	10.1437	9.98279	10.1013	10.6297	10.5987	10.6738	10.6793	0.0171029	0.042358	-0.118526	-0.0495833	-0.0805548	-0.00551509	FALSE	FALSE	FALSE	FALSE	FALSE	FALSE
15444-45	SERPINB4	9.49285	10.0968	9.50389	9.54438	10.4539	10.867	10.5351	10.5156	-0.0515303	0.552373	-0.0404961	-0.0617134	0.351406	0.0194761	FALSE	TRUE	FALSE	FALSE	TRUE	FALSE
15446-25	NRG1	11.8739	11.8527	11.9037	11.875	11.8128	11.5402	11.8694	11.8305	-0.00107586	-0.022316	0.0287247	-0.0177362	-0.290266	0.0388563	FALSE	FALSE	FALSE	FALSE	FALSE	FALSE
15447-45	SORD	14.1423	14.4752	14.9176	14.4331	12.5963	13.1848	13.082	13.0257	-0.290853	0.0421028	0.484489	-0.429364	0.159073	0.0563505	FALSE	FALSE	TRUE	FALSE	FALSE	FALSE
15448-47	SQSTM1	8.90177	8.80058	8.86341	8.86821	13.0377	12.8958	13.0848	12.9584	0.0335668	-0.0676294	-0.00479334	0.0792956	-0.0625334	0.126421	FALSE	FALSE	FALSE	FALSE	FALSE	FALSE
15449-33	TIMD4	9.42228	9.25899	9.09673	9.32508	9.72707	9.49073	9.39221	9.3733	0.0971945	-0.0660896	-0.228352	0.353769	0.117426	0.0189098	FALSE	FALSE	FALSE	TRUE	FALSE	FALSE
15452-5	NT5E	12.9885	13.258	12.9511	12.9881	13.4917	13.5381	13.6667	13.5232	0.000372851	0.26994	-0.0369784	-0.0315411	0.0148663	0.143464	FALSE	TRUE	FALSE	FALSE	FALSE	FALSE
15453-3	AMBP	16.6278	16.5818	16.5769	16.7051	16.7958	16.9686	16.8431	16.9024	-0.0773278	-0.123291	-0.128198	-0.106653	0.0661214	-0.0593167	FALSE	FALSE	FALSE	FALSE	FALSE	FALSE
15455-40	ADAM15	11.1456	11.2386	11.2352	11.1517	12.1461	12.3362	12.3116	12.2473	-0.00616415	0.0868692	0.0834918	-0.101243	0.0888321	0.064279	FALSE	FALSE	FALSE	FALSE	FALSE	FALSE
15457-14	ANPEP	10.0116	10.1146	10.0427	10.0053	16.147	16.1792	16.4016	16.2355	0.00630274	0.109244	0.0373409	-0.0884783	-0.0562249	0.166155	FALSE	FALSE	FALSE	FALSE	FALSE	TRUE
15460-9	DPP4	10.4039	10.3171	10.3559	10.3831	11.3983	11.4134	11.3733	11.3669	0.0208079	-0.065983	-0.0271624	0.0313941	0.0465207	0.00642216	FALSE	FALSE	FALSE	FALSE	FALSE	FALSE
15462-28	CD8A	13.743	13.6943	13.4976	13.7736	14.0981	14.0417	14.1536	13.9641	-0.0306192	-0.0792976	-0.276042	0.134036	0.0776642	0.189496	FALSE	FALSE	FALSE	FALSE	FALSE	TRUE
15465-79	CNPY4	12.5085	12.7398	13.9864	12.3868	12.6933	12.3748	12.2264	12.2875	0.121707	0.352963	1.59959	0.405795	0.0872631	-0.0611687	FALSE	TRUE	TRUE	TRUE	FALSE	FALSE
15466-30	COL9A1	7.40769	7.52706	7.4208	7.49426	8.10381	8.10119	8.1871	8.11166	-0.0865629	0.032807	-0.0734562	-0.00784502	-0.0104711	0.0754467	FALSE	FALSE	FALSE	FALSE	FALSE	FALSE
15467-10	CTHRC1	15.2101	15.0489	15.2246	15.2147	15.2742	15.1762	15.5391	15.5537	-0.0045563	-0.165801	0.00998605	-0.279507	-0.377447	-0.0145851	FALSE	FALSE	FALSE	FALSE	FALSE	FALSE
15468-14	CFHR1	15.6604	15.64	15.5204	15.635	15.5822	15.5925	15.4817	15.5822	0.0253855	0.00507228	-0.114562	0	0.0103026	-0.100516	FALSE	FALSE	FALSE	FALSE	FALSE	FALSE
15470-11	HEXB	9.95143	9.74297	9.55761	9.83447	10.4481	10.2159	10.2944	10.3244	0.116959	-0.0914968	-0.276863	0.123711	-0.108509	-0.030045	FALSE	FALSE	FALSE	FALSE	FALSE	FALSE
15471-29	PNLIPRP2	9.22183	9.21808	9.75322	9.29209	10.2484	10.4977	10.6378	10.4773	-0.0702628	-0.0740128	0.461126	-0.22885	0.0204921	0.160569	FALSE	FALSE	TRUE	FALSE	FALSE	FALSE
15472-16	LRP11	11.3289	11.3937	11.2114	11.3876	11.8584	11.7177	11.7512	11.8357	-0.0586873	0.00610281	-0.176194	0.0227528	-0.117996	-0.084448	FALSE	FALSE	FALSE	FALSE	FALSE	FALSE
15474-7	PIN1	12.9795	13.3742	14.3281	13.0913	11.9969	12.6254	12.5798	12.61	-0.111809	0.282957	1.23685	-0.613031	0.0153898	-0.0301767	FALSE	TRUE	TRUE	FALSE	FALSE	FALSE
15475-4	PLTP	13.8927	13.7237	13.9354	13.7847	14.0182	13.8912	13.9979	13.8325	0.107966	-0.061034	0.150683	0.185691	0.0586365	0.165369	FALSE	FALSE	FALSE	TRUE	FALSE	TRUE
15476-6	REG3G	11.3476	11.2639	10.945	11.1203	11.5416	11.6712	11.6691	11.5319	0.227263	0.143551	-0.175342	0.00971188	0.139339	0.137237	TRUE	FALSE	FALSE	FALSE	FALSE	FALSE
15480-2	VNN2	9.84925	9.76892	9.77057	10.0418	11.292	11.1138	10.9514	10.9309	-0.192547	-0.27288	-0.271227	0.361149	0.182954	0.0205448	FALSE	FALSE	FALSE	TRUE	TRUE	FALSE
15481-45	CAMP	14.5867	14.5918	14.6696	14.7024	15.0824	15.2954	15.3435	15.2519	-0.115699	-0.11058	-0.0327297	-0.169539	0.0435138	0.0916253	FALSE	FALSE	FALSE	FALSE	FALSE	FALSE
15482-12	A2ML1	9.25314	9.46505	9.24966	9.29554	9.95638	10.1376	10.0526	10.0812	-0.042401	0.169506	-0.0458789	-0.124841	0.0563491	-0.0285844	FALSE	TRUE	FALSE	FALSE	FALSE	FALSE
15483-377	AGRN	11.6807	11.5889	11.369	11.5101	12.2075	11.9332	11.922	11.8565	0.170639	0.0788689	-0.141079	0.351069	0.0767078	0.0655157	TRUE	FALSE	FALSE	TRUE	FALSE	FALSE
15486-126	AOC1	11.6281	11.5086	11.2568	11.5259	13.2839	12.4113	12.3567	12.2643	0.102214	-0.0173275	-0.269131	1.01959	0.147011	0.0923975	FALSE	FALSE	FALSE	TRUE	FALSE	FALSE
15487-164	CES1	12.1831	12.1892	11.9555	12.1349	12.5187	12.3952	12.3496	12.3525	0.0481374	0.0542979	-0.179485	0.166242	0.0426872	-0.00285467	FALSE	FALSE	FALSE	TRUE	FALSE	FALSE
15491-20	CD248	13.0921	13.1912	13.2094	13.1068	13.5759	13.4932	13.8088	13.7878	-0.0146955	0.0844138	0.102601	-0.211885	-0.294589	0.021006	FALSE	FALSE	FALSE	FALSE	FALSE	FALSE
15492-1	CRIM1	8.02514	7.91438	7.88325	8.01514	8.68475	8.7151	8.71299	8.6844	0.0100033	-0.100753	-0.131882	0.000350637	0.0307059	0.0285872	FALSE	FALSE	FALSE	FALSE	FALSE	FALSE
15494-11	FGFBP1	10.068	10.8396	9.62277	10.0851	10.1616	10.821	10.0284	10.1902	-0.017102	0.754526	-0.462301	-0.0285593	0.630851	-0.161815	FALSE	TRUE	FALSE	FALSE	TRUE	FALSE
15495-9	FOLR3	7.91169	7.89087	7.84786	7.87713	8.83479	8.8414	8.86929	8.82177	0.0345609	0.0137389	-0.029273	0.0130131	0.0196232	0.0475112	FALSE	FALSE	FALSE	FALSE	FALSE	FALSE
15497-9	HS3ST1	9.95478	9.91923	9.79538	9.98584	10.6478	10.6257	10.638	10.6452	-0.031064	-0.0666091	-0.190463	0.00261007	-0.0195458	-0.00723003	FALSE	FALSE	FALSE	FALSE	FALSE	FALSE
15499-11	ATRN	9.95841	10.0664	10.1451	9.99209	10.4981	10.3719	10.5305	10.4606	-0.0336809	0.0743341	0.153049	0.0374931	-0.0886186	0.0699201	FALSE	FALSE	FALSE	FALSE	FALSE	FALSE
15503-15	LEFTY2	13.5375	13.3263	13.1161	13.4972	14.0043	13.9599	14.0595	14.1325	0.0403442	-0.170804	-0.38103	-0.128218	-0.172625	-0.0729693	FALSE	FALSE	FALSE	FALSE	FALSE	FALSE
15503-20	LEFTY2	9.41849	9.4114	9.33929	9.4365	9.39789	9.34229	9.72596	9.72673	-0.0180182	-0.0250992	-0.0972166	-0.328841	-0.384436	-0.000767747	FALSE	FALSE	FALSE	FALSE	FALSE	FALSE
15504-39	BIRC7	9.62972	9.6279	9.58195	9.66729	10.7167	10.8075	10.7474	10.7394	-0.0375681	-0.0393904	-0.0853406	-0.022625	0.0681168	0.00807775	FALSE	FALSE	FALSE	FALSE	FALSE	FALSE
15506-34	LRP12	8.90147	8.85331	8.9884	8.90328	10.058	9.94281	9.95266	9.94075	-0.00180902	-0.0499703	0.0851206	0.117238	0.00205318	0.0119046	FALSE	FALSE	FALSE	FALSE	FALSE	FALSE
15509-2	NAGLU	12.3135	12.6665	12.1544	12.3537	13.23	13.5868	13.5182	13.538	-0.0401916	0.312804	-0.199283	-0.308059	0.0487562	-0.0198378	FALSE	TRUE	FALSE	FALSE	FALSE	FALSE
15511-37	NPTXR	9.68527	9.99365	9.68834	9.77479	10.0171	10.274	10.3928	10.3631	-0.0895126	0.218858	-0.0864498	-0.346062	-0.089124	0.0296418	FALSE	TRUE	FALSE	FALSE	FALSE	FALSE
15513-108	PRSS8	10.67	10.4435	10.3977	10.6208	11.6373	11.3346	11.5324	11.5193	0.0492669	-0.177308	-0.223042	0.117917	-0.184788	0.0130611	FALSE	FALSE	FALSE	FALSE	FALSE	FALSE
15514-26	BCHE	12.9406	12.772	13.1202	12.8711	13.1979	12.9997	13.4474	13.339	0.0695491	-0.0990567	0.249092	-0.141153	-0.339341	0.10837	FALSE	FALSE	TRUE	FALSE	FALSE	FALSE
15515-2	SAA1	15.7338	15.3259	13.3306	15.483	16.3436	15.7103	13.963	14.2803	0.250809	-0.157081	-2.15236	2.0633	1.43003	-0.317316	TRUE	FALSE	FALSE	TRUE	TRUE	FALSE
15516-12	SAA4	15.9081	15.9559	15.6764	15.9282	16.1417	16.308	16.0027	16.0157	-0.020016	0.027764	-0.251789	0.125955	0.292291	-0.0129956	FALSE	FALSE	FALSE	FALSE	TRUE	FALSE
15521-4	CLSTN1	10.6005	10.7229	10.9214	10.6539	12.0701	11.6967	11.834	11.8877	-0.0534494	0.0689556	0.267475	0.182443	-0.190928	-0.0536313	FALSE	FALSE	TRUE	TRUE	FALSE	FALSE
15522-2	GLIPR2	14.4541	14.6835	14.5133	14.622	14.8067	14.9548	15.1042	15.0463	-0.167901	0.0615372	-0.108713	-0.239605	-0.0915507	0.0578232	FALSE	FALSE	FALSE	FALSE	FALSE	FALSE
15523-9	ALAD	12.6371	13.4391	14.4623	13.3087	11.7599	12.057	12.5494	12.5357	-0.6716	0.130355	1.1536	-0.7758	-0.478688	0.0137097	FALSE	FALSE	TRUE	FALSE	FALSE	FALSE
15524-30	PGAM2	10.6012	12.2731	11.6827	10.0557	10.366	11.8925	10.8488	11.0081	0.545525	2.21744	1.62702	-0.642084	0.884406	-0.159278	TRUE	TRUE	TRUE	FALSE	TRUE	FALSE
15525-294	ADH1C	10.4932	10.6142	10.5529	10.3789	11.0741	11.3604	11.3434	11.142	0.11421	0.235275	0.173993	-0.0679687	0.218359	0.20138	FALSE	TRUE	TRUE	FALSE	TRUE	TRUE
15526-33	GSS	10.7351	10.8822	11.0817	10.7524	11.1444	11.1743	11.0083	11.0627	-0.0172478	0.129811	0.329361	0.08175	0.111671	-0.05435	FALSE	FALSE	TRUE	FALSE	FALSE	FALSE
15527-90	DLD	11.9516	12.2722	12.0601	12.0063	12.3903	12.5928	12.4719	12.5087	-0.0546798	0.26595	0.0538808	-0.11841	0.0840688	-0.0368239	FALSE	TRUE	FALSE	FALSE	FALSE	FALSE
15529-33	CSRP1	16.2337	16.7634	17.0775	16.0612	15.4328	17.1623	16.4074	16.6309	0.172584	0.702241	1.01631	-1.1981	0.531414	-0.223512	TRUE	TRUE	TRUE	FALSE	TRUE	FALSE
15530-33	EPHB4	12.2517	12.1872	11.9792	12.2336	12.3147	12.3054	12.3967	12.4407	0.0180998	-0.0464124	-0.254407	-0.125993	-0.135223	-0.0440059	FALSE	FALSE	FALSE	FALSE	FALSE	FALSE
15533-97	MSR1	13.0994	12.797	12.562	12.9815	13.2309	13.0292	13.1492	13.0793	0.117833	-0.184486	-0.419541	0.151605	-0.0500597	0.0698805	FALSE	FALSE	FALSE	FALSE	FALSE	FALSE
15534-26	MDH2	13.743	14.6775	14.4897	13.6635	12.8535	13.5059	13.084	13.1548	0.0794478	1.01399	0.826125	-0.301329	0.351076	-0.0708219	FALSE	TRUE	TRUE	FALSE	TRUE	FALSE
15535-3	PRSS27	10.327	10.3909	10.4361	10.374	11.5094	11.45	11.6038	11.5396	-0.0469615	0.0169672	0.0621639	-0.0302159	-0.0896328	0.0642148	FALSE	FALSE	FALSE	FALSE	FALSE	FALSE
15539-15	SLITRK1	9.62972	9.9402	9.74817	9.71802	10.2353	10.5264	10.5556	10.5522	-0.0882982	0.222185	0.0301512	-0.316893	-0.0257912	0.00339515	FALSE	TRUE	FALSE	FALSE	FALSE	FALSE
15540-6	VIM	11.3017	11.258	12.1065	11.1404	12.3941	13.0396	12.7545	12.8797	0.161221	0.117589	0.966017	-0.485618	0.15994	-0.125136	TRUE	FALSE	TRUE	FALSE	FALSE	FALSE
15542-19	CKMT1A	13.8861	14.1455	12.8547	13.9362	12.4205	14.4273	12.705	13.2398	-0.0501009	0.209307	-1.08148	-0.819294	1.1875	-0.534848	FALSE	TRUE	FALSE	FALSE	TRUE	FALSE
15544-25	KLK14	11.4679	11.323	10.9239	11.1256	11.6423	11.637	11.6914	11.5105	0.342304	0.19744	-0.201682	0.13181	0.126553	0.180948	TRUE	TRUE	FALSE	FALSE	FALSE	TRUE
15545-13	PPP3R1	12.2607	12.3856	12.9061	12.1836	13.3122	13.3612	13.2391	13.3276	0.0770506	0.201961	0.722508	-0.0153786	0.0336521	-0.0885166	FALSE	TRUE	TRUE	FALSE	FALSE	FALSE
15548-35	PHGDH	10.0084	9.91004	10.1505	9.91004	10.9154	10.7755	10.7853	10.7419	0.0983856	-3.81857e-07	0.24043	0.173468	0.0336065	0.043439	FALSE	FALSE	TRUE	TRUE	FALSE	FALSE
15553-22	ACHE	9.08108	9.00492	8.96723	9.0864	9.68895	9.6941	9.70537	9.70027	-0.00531772	-0.081479	-0.119175	-0.0113167	-0.00616965	0.00510676	FALSE	FALSE	FALSE	FALSE	FALSE	FALSE
15556-49	AMY2B	10.0614	10.1607	10.2521	10.3278	10.6706	10.6107	10.9279	10.9327	-0.266406	-0.167039	-0.0756594	-0.262164	-0.321983	-0.00482245	FALSE	FALSE	FALSE	FALSE	FALSE	FALSE
15558-63	ENPEP	11.5234	11.3273	11.3238	11.3467	11.8919	11.6481	11.8135	11.7157	0.176631	-0.0194637	-0.0229265	0.176274	-0.0675542	0.0978674	TRUE	FALSE	FALSE	TRUE	FALSE	FALSE
15559-5	ANTXR2	11.9601	11.953	12.1917	11.9511	12.1801	12.3447	12.6104	12.659	0.00900779	0.00188908	0.240535	-0.478928	-0.314265	-0.0485966	FALSE	FALSE	TRUE	FALSE	FALSE	FALSE
15560-52	TCN2	16.5013	15.8584	15.9508	16.4412	16.6021	16.2218	16.6661	16.697	0.0600585	-0.582865	-0.490486	-0.0949189	-0.475206	-0.0308467	FALSE	FALSE	FALSE	FALSE	FALSE	FALSE
15562-24	GUSB	11.0309	11.0021	11.2864	11.0284	12.0762	12.1092	12.1425	12.0954	0.00248443	-0.0262427	0.258025	-0.0191827	0.0137999	0.0470933	FALSE	FALSE	TRUE	FALSE	FALSE	FALSE
15565-102	MUC16	6.77479	6.91477	6.07361	6.71425	7.3443	7.43034	6.97884	7.10643	0.0605415	0.200529	-0.64064	0.237864	0.323903	-0.127591	FALSE	TRUE	FALSE	TRUE	TRUE	FALSE
15566-10	CNN1	11.4765	11.4527	11.7627	11.4075	11.7925	11.9801	11.7758	11.8285	0.0690129	0.0451725	0.355201	-0.0359879	0.151641	-0.0526459	FALSE	FALSE	TRUE	FALSE	FALSE	FALSE
15567-2	CD247	8.48985	8.48643	8.69169	8.49145	9.3696	9.2459	9.30047	9.28817	-0.00160433	-0.00502016	0.200233	0.0814234	-0.0422756	0.0122914	FALSE	FALSE	TRUE	FALSE	FALSE	FALSE
15569-15	COL2A1	9.02956	9.25073	9.30788	9.11114	9.7923	9.89912	9.93165	9.9334	-0.0815724	0.139592	0.196743	-0.141093	-0.0342764	-0.00174588	FALSE	FALSE	TRUE	FALSE	FALSE	FALSE
15570-99	CR2	11.9093	11.6079	12.1992	12.0061	12.4167	12.0951	12.7744	12.4594	-0.0968226	-0.398265	0.193065	-0.0426869	-0.364363	0.314963	FALSE	FALSE	TRUE	FALSE	FALSE	TRUE
15573-110	NCAN	10.856	11.2239	10.7936	10.8816	10.6721	10.8318	10.9082	10.9543	-0.0256143	0.342299	-0.0880103	-0.28227	-0.12253	-0.046147	FALSE	TRUE	FALSE	FALSE	FALSE	FALSE
15574-37	CCNA2	9.35997	9.3031	9.17517	9.36807	10.1228	10.2903	10.2087	10.1909	-0.00810074	-0.0649744	-0.192902	-0.0681078	0.0993705	0.0177214	FALSE	FALSE	FALSE	FALSE	FALSE	FALSE
15576-158	RNASE3	14.0869	13.8962	13.9145	14.0768	15.5631	16.331	16.1601	16.1051	0.0100254	-0.180608	-0.162388	-0.541987	0.225938	0.0550572	FALSE	FALSE	FALSE	FALSE	TRUE	FALSE
15579-26	ENPP6	9.20286	9.16541	9.27601	9.24341	10.2834	10.3159	10.2923	10.2927	-0.0405536	-0.0780025	0.032596	-0.00923106	0.0232753	-0.000346133	FALSE	FALSE	FALSE	FALSE	FALSE	FALSE
15580-2	EPHA7	9.40195	9.31107	9.23324	9.385	10.0513	10.0618	10.0773	10.1123	0.0169466	-0.0739325	-0.151763	-0.0609643	-0.0505355	-0.0349611	FALSE	FALSE	FALSE	FALSE	FALSE	FALSE
15581-16	FANK1	8.21237	8.19426	8.23097	8.26585	8.69523	8.75956	8.78822	8.75989	-0.0534746	-0.0715871	-0.0348829	-0.0646599	-0.000332878	0.0283354	FALSE	FALSE	FALSE	FALSE	FALSE	FALSE
15582-25	FCN1	11.8187	11.7361	11.6111	11.8357	12.1233	12.1558	12.0618	11.9657	-0.0169537	-0.0995075	-0.224531	0.157633	0.19013	0.0960415	FALSE	FALSE	FALSE	FALSE	TRUE	FALSE
15583-18	FCRLB	8.87437	8.72928	8.68597	8.77347	9.75589	9.52913	9.60616	9.49625	0.100898	-0.0441895	-0.0875004	0.259634	0.0328731	0.109906	FALSE	FALSE	FALSE	TRUE	FALSE	FALSE
15584-9	CFHR2	13.3289	13.4813	13.3021	13.365	13.6865	13.6798	13.5864	13.6022	-0.0361101	0.11631	-0.0629325	0.0843455	0.0775911	-0.0157589	FALSE	FALSE	FALSE	FALSE	FALSE	FALSE
15585-304	FBLN5	12.4586	12.1529	11.8831	12.4213	11.5082	11.3349	11.1093	11.2971	0.0373614	-0.268422	-0.538194	0.211095	0.0377691	-0.18781	FALSE	FALSE	FALSE	TRUE	FALSE	FALSE
15587-20	FOLR2	9.59582	9.76851	9.49054	9.6319	10.1422	10.2253	10.1217	10.1431	-0.0360877	0.13661	-0.141362	-0.000893349	0.0821375	-0.0214622	FALSE	FALSE	FALSE	FALSE	FALSE	FALSE
15588-17	GLA	10.6438	10.5942	10.9493	10.6957	11.6862	11.7128	11.4063	11.479	-0.0518973	-0.101479	0.253611	0.207216	0.233761	-0.0727376	FALSE	FALSE	TRUE	TRUE	TRUE	FALSE
15589-1	GC	14.1748	14.2409	14.0377	14.1366	14.5667	14.5333	14.5299	14.5165	0.0381626	0.104229	-0.0989691	0.0501896	0.0168019	0.0134089	FALSE	FALSE	FALSE	FALSE	FALSE	FALSE
15591-28	GPX1	10.7588	12.7602	14.4125	11.4432	11.079	11.3359	12.2198	12.0733	-0.684345	1.31705	2.96936	-0.99432	-0.737386	0.146515	FALSE	TRUE	TRUE	FALSE	FALSE	FALSE
15594-47	HTRA1	14.3552	14.3524	13.8252	14.3404	14.7308	14.7181	14.3752	14.4607	0.0147936	0.0120483	-0.515121	0.270153	0.257435	-0.0854172	FALSE	FALSE	FALSE	TRUE	TRUE	FALSE
15596-7	HEXIM1	12.3818	12.7441	13.7856	12.202	10.6421	10.5198	10.4929	10.4769	0.179785	0.5421	1.58355	0.165103	0.0428836	0.0159433	TRUE	TRUE	TRUE	TRUE	FALSE	FALSE
15602-43	IL6R	11.5797	11.3892	11.4234	11.6212	12.0955	11.9048	12.1046	12.0357	-0.0414888	-0.231967	-0.197755	0.0598033	-0.130911	0.0688827	FALSE	FALSE	FALSE	FALSE	FALSE	FALSE
15603-20	ITGA2	7.96174	7.9504	7.90098	7.96982	8.71631	8.66586	8.73745	8.77808	-0.00807911	-0.0194166	-0.0688367	-0.0617721	-0.112213	-0.0406227	FALSE	FALSE	FALSE	FALSE	FALSE	FALSE
15604-18	MAPK9	12.7886	13.0747	13.5445	12.6527	12.6208	12.6684	12.5575	12.626	0.135889	0.422032	0.891839	-0.00514436	0.0423849	-0.068529	FALSE	TRUE	TRUE	FALSE	FALSE	FALSE
15606-19	KRT19	10.6331	10.5471	10.7112	10.6849	12.0722	11.7409	11.8433	11.7906	-0.0518379	-0.137799	0.0262444	0.2816	-0.049694	0.0526746	FALSE	FALSE	FALSE	TRUE	FALSE	FALSE
15607-56	PKLR	11.9656	11.998	12.527	12.7692	12.7255	12.1653	12.3515	12.5501	-0.803552	-0.771167	-0.242162	0.175327	-0.384847	-0.198614	FALSE	FALSE	FALSE	TRUE	FALSE	FALSE
15608-5	RPS6KB1	10.3672	10.272	10.7978	10.0203	9.75672	9.78504	9.61682	9.78333	0.346911	0.2517	0.777473	-0.0266026	0.00171797	-0.166504	TRUE	TRUE	TRUE	FALSE	FALSE	FALSE
15610-72	LAP3	11.371	11.8784	13.0797	11.166	9.77594	9.97162	10.09	10.0399	0.204985	0.712422	1.91374	-0.263939	-0.0682635	0.0501656	TRUE	TRUE	TRUE	FALSE	FALSE	FALSE
15612-5	LIN7B	9.16063	9.48365	9.98292	9.26936	9.20408	9.34463	9.31865	9.29783	-0.108733	0.21429	0.713562	-0.0937514	0.0467952	0.0208187	FALSE	TRUE	TRUE	FALSE	FALSE	FALSE
15613-16	PNLIP	9.55401	9.54202	9.88172	9.61985	10.0488	10.039	10.5615	10.3395	-0.06584	-0.0778316	0.261871	-0.290757	-0.300529	0.221957	FALSE	FALSE	TRUE	FALSE	FALSE	TRUE
15614-168	LILRA2	12.0435	12.1574	11.8598	12.1381	13.1499	13.0687	13.1041	13.1664	-0.0946081	0.0193216	-0.278294	-0.0164923	-0.0977778	-0.0623697	FALSE	FALSE	FALSE	FALSE	FALSE	FALSE
15615-8	LILRB3	10.3941	10.221	9.72136	10.142	11.2079	10.954	10.8158	11.0589	0.252162	0.078975	-0.420623	0.148997	-0.104911	-0.243027	TRUE	FALSE	FALSE	FALSE	FALSE	FALSE
15617-8	XCL2	11.1353	11.1579	11.3804	11.1998	12.0596	12.1964	12.2025	12.1824	-0.0644705	-0.0418799	0.180556	-0.122782	0.0140543	0.0201432	FALSE	FALSE	TRUE	FALSE	FALSE	FALSE
15619-49	MOG	7.49586	7.40727	7.38888	7.50383	8.14619	8.19328	8.25383	8.21286	-0.00797071	-0.0965585	-0.114948	-0.0666743	-0.0195852	0.0409701	FALSE	FALSE	FALSE	FALSE	FALSE	FALSE
15620-4	NLGN1	10.1998	10.1581	10.1382	10.1797	11.0721	10.9826	11.1755	11.182	0.0201347	-0.0215636	-0.0414663	-0.109956	-0.199432	-0.00651501	FALSE	FALSE	FALSE	FALSE	FALSE	FALSE
15622-13	OPCML	10.5707	10.6538	10.4849	10.5205	11.0593	11.2404	11.506	11.4217	0.0501891	0.133247	-0.0356156	-0.362352	-0.181328	0.0843325	FALSE	FALSE	FALSE	FALSE	FALSE	FALSE
15623-1	PDCD1	9.15634	9.27912	8.98598	9.13776	9.57818	9.65075	9.52923	9.50442	0.0185763	0.141361	-0.151776	0.0737622	0.146332	0.0248106	FALSE	FALSE	FALSE	FALSE	FALSE	FALSE
15626-223	HSPG2	10.363	10.3387	10.1928	10.2802	11.0299	10.9676	10.9689	11.0247	0.0828488	0.0584866	-0.0874049	0.00518421	-0.057102	-0.0558176	FALSE	FALSE	FALSE	FALSE	FALSE	FALSE
15627-83	AKT1	13.5266	13.6845	14.9165	13.3184	11.7696	12.07	12.0218	12.0779	0.208216	0.366095	1.5981	-0.308219	-0.00781472	-0.0560814	TRUE	TRUE	TRUE	FALSE	FALSE	FALSE
15631-18	PSG1	8.32957	8.32463	8.35601	8.39446	10.0869	10.1109	10.2448	10.0971	-0.0648906	-0.0698355	-0.0384558	-0.010178	0.013828	0.147669	FALSE	FALSE	FALSE	FALSE	FALSE	FALSE
15633-6	RBP4	11.6846	11.6051	11.9545	11.7223	12.3567	11.8792	12.3315	12.3404	-0.0377646	-0.117229	0.232171	0.0163487	-0.46117	-0.00888818	FALSE	FALSE	TRUE	FALSE	FALSE	FALSE
15634-139	SLIT1	8.22882	8.195	8.13596	8.2588	9.18611	9.29692	9.25042	9.23577	-0.0299829	-0.0637991	-0.122837	-0.0496607	0.0611406	0.0146419	FALSE	FALSE	FALSE	FALSE	FALSE	FALSE
15635-4	SMOC2	9.82018	10.1263	9.87577	9.98527	10.3762	10.5264	10.5643	10.5808	-0.165094	0.141044	-0.109501	-0.20459	-0.0544713	-0.0164983	FALSE	FALSE	FALSE	FALSE	FALSE	FALSE
15636-49	SORCS1	8.886	8.79912	8.82126	8.83573	9.52709	9.53751	9.72186	9.6498	0.0502667	-0.0366189	-0.0144697	-0.122709	-0.112287	0.0720692	FALSE	FALSE	FALSE	FALSE	FALSE	FALSE
15637-38	SORCS3	8.1533	8.09196	8.00056	8.17193	8.80735	8.92481	8.91871	8.91558	-0.0186287	-0.0799633	-0.171364	-0.108226	0.00923136	0.00313316	FALSE	FALSE	FALSE	FALSE	FALSE	FALSE
15640-54	TAGLN	11.501	11.4352	11.0694	11.5424	12.0699	11.852	11.6472	11.887	-0.0414119	-0.107209	-0.473021	0.182899	-0.0349523	-0.239709	FALSE	FALSE	FALSE	TRUE	FALSE	FALSE
15641-20	TMEFF1	9.47533	9.66151	10.1803	9.51096	11.151	11.6247	11.6457	11.532	-0.0356338	0.150547	0.669292	-0.380998	0.0927346	0.113666	FALSE	FALSE	TRUE	FALSE	FALSE	FALSE
15644-1	BTD	10.86	11.0038	11.1954	10.9093	11.3776	11.2137	11.5414	11.4011	-0.0492925	0.0944984	0.286109	-0.0235027	-0.187397	0.140293	FALSE	FALSE	TRUE	FALSE	FALSE	FALSE
15653-9	COL10A1	9.64638	9.25135	8.87476	9.47289	10.5496	9.94405	9.8154	9.84894	0.173485	-0.221546	-0.59813	0.700656	0.0951172	-0.0335381	TRUE	FALSE	FALSE	TRUE	FALSE	FALSE
15666-21	BMP2	7.94486	7.8933	7.84768	7.94603	8.94134	8.97728	8.87605	8.96521	-0.00117054	-0.0527277	-0.098348	-0.023866	0.012071	-0.0891536	FALSE	FALSE	FALSE	FALSE	FALSE	FALSE
15667-39	BMP4	9.56224	9.5974	9.52002	9.61047	10.3267	10.3631	10.6027	10.5763	-0.0482288	-0.0130706	-0.0904473	-0.249641	-0.213154	0.0264324	FALSE	FALSE	FALSE	FALSE	FALSE	FALSE
15668-19	BMP8B	10.7468	10.7257	10.44	10.6852	11.3512	11.1316	11.1457	11.1807	0.0615794	0.0405629	-0.2452	0.170443	-0.0491193	-0.0350433	FALSE	FALSE	FALSE	TRUE	FALSE	FALSE
15669-7	BRAF	10.4645	10.4441	11.2876	10.4587	10.8382	10.8767	10.8175	10.8829	0.00583156	-0.0146334	0.828882	-0.0446926	-0.00620245	-0.0653713	FALSE	FALSE	TRUE	FALSE	FALSE	FALSE
15670-15	C1QL2	8.97957	9.03713	8.8362	8.97814	10.4343	10.1628	10.2501	10.2723	0.00142969	0.0589965	-0.141936	0.162036	-0.109514	-0.0221651	FALSE	FALSE	FALSE	TRUE	FALSE	FALSE
15674-3	CD79A	9.70165	9.69392	10.4589	9.61545	12.2944	11.9137	12.318	12.0865	0.0862073	0.0784762	0.843449	0.207914	-0.172833	0.231511	FALSE	FALSE	TRUE	TRUE	FALSE	TRUE
15675-3	CEBPB	10.0925	10.1116	9.70476	9.97154	10.4812	10.1668	10.2071	10.305	0.120949	0.140084	-0.266781	0.176158	-0.138257	-0.0978994	FALSE	FALSE	FALSE	TRUE	FALSE	FALSE
15678-71	DKK2	13.7409	13.9164	14.2298	13.5996	15.3706	15.436	15.6854	15.4824	0.141353	0.316776	0.630221	-0.111728	-0.046376	0.203041	FALSE	TRUE	TRUE	FALSE	FALSE	TRUE
15686-49	INHBC	10.3024	10.3419	10.0381	10.3328	10.7146	10.7057	10.5535	10.7119	-0.0304094	0.00905323	-0.294728	0.00266394	-0.00625329	-0.158402	FALSE	FALSE	FALSE	FALSE	FALSE	FALSE
15688-30	LMAN1	8.69453	8.58496	8.54399	8.6844	8.97413	8.92481	8.96723	8.95478	0.010134	-0.0994414	-0.14041	0.0193498	-0.0299655	0.0124481	FALSE	FALSE	FALSE	FALSE	FALSE	FALSE
15692-300	NODAL	8.06932	8.03012	7.96924	8.07361	9.0381	9.06205	9.01653	9.0359	-0.00429055	-0.0434908	-0.104363	0.00219714	0.0261473	-0.0193697	FALSE	FALSE	FALSE	FALSE	FALSE	FALSE
15693-9	PGR	13.1751	13.6382	14.0681	13.2269	13.8097	14.3145	13.7858	14.0607	-0.0518105	0.41123	0.841189	-0.250978	0.253775	-0.274912	FALSE	TRUE	TRUE	FALSE	TRUE	FALSE
15698-6	TXLNA	7.96578	8.10565	8.52238	7.98868	7.86357	7.80606	7.81182	7.84737	-0.0229004	0.116962	0.5337	0.0161962	-0.0413057	-0.0355509	FALSE	FALSE	TRUE	FALSE	FALSE	FALSE
16015-19	GPT	12.673	12.7366	12.5101	12.6656	13.979	13.6692	13.7766	13.7945	0.00733104	0.0709764	-0.155542	0.184441	-0.12531	-0.0179354	FALSE	FALSE	FALSE	TRUE	FALSE	FALSE
16021-30	CDH8	9.58853	9.8418	9.24353	9.62278	9.39275	9.00815	9.23421	9.23482	-0.0342567	0.219016	-0.379254	0.157929	-0.226669	-0.00060556	FALSE	TRUE	FALSE	FALSE	FALSE	FALSE
16035-8	FLT4	13.0242	12.7614	12.623	12.9051	12.0925	12.0698	12.188	12.1048	0.119085	-0.143631	-0.28202	-0.0123027	-0.0349268	0.0832847	FALSE	FALSE	FALSE	FALSE	FALSE	FALSE
16043-30	SHC1	12.8887	13.3667	14.1824	12.8086	12.1848	12.8177	12.426	12.62	0.0800818	0.558029	1.37379	-0.4352	0.197645	-0.194051	FALSE	TRUE	TRUE	FALSE	TRUE	FALSE
16049-43	OLR1	9.77742	10.0752	9.71261	10.0027	11.1372	11.1418	11.1644	11.2253	-0.225255	0.0725242	-0.290063	-0.0880806	-0.0835424	-0.0609341	FALSE	FALSE	FALSE	FALSE	FALSE	FALSE
16055-3	CFHR5	16.3998	16.1334	15.8727	16.3193	16.4198	16.3898	16.2822	16.228	0.0804389	-0.185976	-0.446578	0.191831	0.161846	0.0542602	FALSE	FALSE	FALSE	TRUE	TRUE	FALSE
16057-6	IGF2R	12.7201	12.5255	12.6128	12.6713	13.447	13.148	13.2268	13.1982	0.0487961	-0.145801	-0.0585318	0.248786	-0.0502465	0.0285562	FALSE	FALSE	FALSE	TRUE	FALSE	FALSE
16060-99	NID2	11.3184	11.0866	11.552	11.2321	12.2228	11.9762	11.9995	12.0847	0.0863122	-0.145462	0.319922	0.13815	-0.108525	-0.0852044	FALSE	FALSE	TRUE	FALSE	FALSE	FALSE
16070-7	WIF1	10.0839	10.0247	9.88369	10.1313	10.2782	10.1536	10.2561	10.2919	-0.0474644	-0.10662	-0.24765	-0.0136442	-0.138249	-0.0357513	FALSE	FALSE	FALSE	FALSE	FALSE	FALSE
16074-12	GRAP2	11.0229	11.4403	12.2851	10.9605	11.5536	12.9617	12.381	12.4662	0.0624138	0.479807	1.32462	-0.912575	0.495544	-0.0852444	FALSE	TRUE	TRUE	FALSE	TRUE	FALSE
16079-2	TEC	12.4176	12.7434	13.638	12.1448	11.8616	12.5565	12.0836	12.1902	0.272809	0.598637	1.49322	-0.328596	0.366235	-0.106597	TRUE	TRUE	TRUE	FALSE	TRUE	FALSE
16081-38	AKR1B10	12.0038	12.0971	11.5458	11.9372	11.2931	10.5506	10.7003	10.8284	0.0666091	0.15992	-0.391383	0.464752	-0.277823	-0.128027	FALSE	FALSE	FALSE	TRUE	FALSE	FALSE
16288-17	EPHA4	13.696	13.6578	13.6711	13.7156	14.1005	14.0506	14.3109	14.3063	-0.01964	-0.0578376	-0.044513	-0.205721	-0.255673	0.00468164	FALSE	FALSE	FALSE	FALSE	FALSE	FALSE
16292-288	GIP	10.0721	10.0368	10.0748	10.0759	11.8563	12.0559	11.9478	12.004	-0.00374761	-0.0390342	-0.00109578	-0.14774	0.0519322	-0.0562469	FALSE	FALSE	FALSE	FALSE	FALSE	FALSE
16293-1	GHRH	9.76934	9.7445	10.2795	9.73708	10.2701	10.2787	10.5084	10.3032	0.0322637	0.00741896	0.542379	-0.0331483	-0.0244701	0.205217	FALSE	FALSE	TRUE	FALSE	FALSE	TRUE
16296-43	LGR5	9.47269	9.41458	9.39937	9.48844	10.9467	10.9544	10.9976	10.9583	-0.0157519	-0.0738656	-0.0890742	-0.0115757	-0.00382262	0.039301	FALSE	FALSE	FALSE	FALSE	FALSE	FALSE
16297-14	ROBO4	7.98071	8.05283	7.92359	7.99435	8.67313	8.79294	8.77322	8.85549	-0.0136426	0.0584805	-0.0707602	-0.182359	-0.0625525	-0.0822688	FALSE	FALSE	FALSE	FALSE	FALSE	FALSE
16298-84	PLA2G2D	7.19574	7.19525	7.21675	7.23362	7.88996	7.88509	7.91496	7.88448	-0.0378784	-0.0383726	-0.0168739	0.00548438	0.000610277	0.0304812	FALSE	FALSE	FALSE	FALSE	FALSE	FALSE
16299-13	TIGIT	9.49366	9.48188	9.48414	9.63681	10.7055	10.723	10.817	10.735	-0.143151	-0.154923	-0.152664	-0.029504	-0.0119867	0.0820091	FALSE	FALSE	FALSE	FALSE	FALSE	FALSE
16300-4	TREM2	13.6479	13.587	13.1119	13.6268	14.2628	13.9783	13.955	14.0378	0.0211158	-0.039789	-0.51485	0.224917	-0.0595102	-0.0828105	FALSE	FALSE	FALSE	TRUE	FALSE	FALSE
16302-11	BPIFA2	9.63372	9.55392	9.84592	9.75639	12.1435	12.0711	12.0521	12.0779	-0.122668	-0.202473	0.0895315	0.0656269	-0.00682117	-0.0258281	FALSE	FALSE	FALSE	FALSE	FALSE	FALSE
16304-6	LGR4	10.0447	10.3476	10.0315	10.1322	10.6652	10.6663	10.6771	10.6471	-0.0875753	0.215323	-0.100703	0.0180596	0.0192141	0.0300464	FALSE	TRUE	FALSE	FALSE	FALSE	FALSE
16305-10	CDH11	10.8666	10.9681	10.3399	10.9101	10.8634	10.7479	10.6148	10.6402	-0.0435345	0.0579999	-0.570191	0.223167	0.107678	-0.0254467	FALSE	FALSE	FALSE	TRUE	FALSE	FALSE
16307-22	UNC5D	9.96737	10.1755	9.91184	10.0503	10.4949	10.5702	10.6994	10.6885	-0.0828864	0.12523	-0.138418	-0.193657	-0.118357	0.0108816	FALSE	FALSE	FALSE	FALSE	FALSE	FALSE
16308-14	BTLA	10.5576	10.5473	10.6473	10.5461	11.9588	11.8599	11.8966	11.8784	0.0114367	0.00120518	0.101164	0.0804468	-0.0184734	0.0182383	FALSE	FALSE	FALSE	FALSE	FALSE	FALSE
16309-30	DKKL1	9.78267	9.83312	9.62091	9.79328	10.8411	10.6373	10.7235	10.7273	-0.0106075	0.0398465	-0.172366	0.113768	-0.0899757	-0.00377654	FALSE	FALSE	FALSE	FALSE	FALSE	FALSE
16312-45	CDH6	9.11764	9.11868	9.11226	9.17767	11.3039	11.3689	11.2976	11.3514	-0.0600256	-0.058988	-0.065413	-0.0475413	0.0175066	-0.0538659	FALSE	FALSE	FALSE	FALSE	FALSE	FALSE
16315-105	FLT1	9.26866	8.92523	9.0108	9.15152	10.6113	10.6891	10.6382	10.6113	0.117135	-0.226295	-0.14072	0	0.0778229	0.0269072	FALSE	FALSE	FALSE	FALSE	FALSE	FALSE
16317-20	DSG3	11.3594	11.0491	12.0753	11.1142	13.0154	13.097	12.9627	13.2411	0.245222	-0.0651112	0.961065	-0.225672	-0.144119	-0.278378	TRUE	FALSE	TRUE	FALSE	FALSE	FALSE
16318-12	ACVRL1	8.49905	8.40024	8.39253	8.51806	9.18785	9.1375	9.29702	9.19845	-0.0190144	-0.117824	-0.125531	-0.0105981	-0.0609415	0.0985766	FALSE	FALSE	FALSE	FALSE	FALSE	FALSE
16320-139	CD320	9.3746	9.32328	9.29388	9.4733	9.80574	9.93266	9.87121	9.83352	-0.0986951	-0.150022	-0.179418	-0.0277788	0.0991349	0.0376908	FALSE	FALSE	FALSE	FALSE	FALSE	FALSE
16322-10	MZB1	13.5044	13.3172	12.9465	13.5011	13.4993	13.4497	13.3647	13.2777	0.00325648	-0.183941	-0.554591	0.221672	0.172023	0.0870079	FALSE	FALSE	FALSE	TRUE	TRUE	FALSE
16323-8	NRXN3	11.7387	11.8644	11.7619	11.8374	11.9662	11.9876	12.2165	12.1779	-0.098708	0.0270145	-0.0755209	-0.21167	-0.190321	0.0386602	FALSE	FALSE	FALSE	FALSE	FALSE	FALSE
16324-38	TLR1	9.2628	9.2465	9.19671	9.2635	10.6553	10.6823	10.6711	10.6696	-0.000704384	-0.0170059	-0.066792	-0.0143314	0.0127425	0.00150237	FALSE	FALSE	FALSE	FALSE	FALSE	FALSE
16536-3	HMGA1	8.18785	8.10303	8.06204	8.16088	8.66924	8.69244	8.68911	8.66463	0.026967	-0.0578546	-0.0988449	0.00461436	0.0278159	0.0244832	FALSE	FALSE	FALSE	FALSE	FALSE	FALSE
16551-14	STAT5B	10.1358	10.0916	10.0428	10.0696	10.2522	10.1432	10.089	10.1741	0.0662535	0.0220444	-0.0268303	0.0781405	-0.0308615	-0.0850019	FALSE	FALSE	FALSE	FALSE	FALSE	FALSE
16558-2	MYOC	10.6859	10.7743	10.9256	10.864	11.1655	11.1497	11.5177	11.6299	-0.178144	-0.0896973	0.0616019	-0.464413	-0.480245	-0.112225	FALSE	FALSE	FALSE	FALSE	FALSE	FALSE
16561-9	A1BG	10.7263	10.8318	10.7145	10.6664	11.1663	10.9026	10.9805	11.0709	0.0599018	0.165381	0.0481011	0.0954298	-0.168258	-0.0903631	FALSE	TRUE	FALSE	FALSE	FALSE	FALSE
16583-8	NUDT2	12.8025	13.419	14.399	12.808	11.8434	13.7355	12.9043	13.3083	-0.0055631	0.610935	1.59095	-1.46497	0.42717	-0.404047	FALSE	TRUE	TRUE	FALSE	TRUE	FALSE
16585-16	B3GNT4	8.36457	8.37829	8.30056	8.43045	9.92407	9.94456	9.93833	9.9507	-0.0658801	-0.0521578	-0.129892	-0.0266315	-0.00613693	-0.0123718	FALSE	FALSE	FALSE	FALSE	FALSE	FALSE
16587-1	CSN2	8.04439	8.08614	7.84735	8.05691	9.63427	9.6726	9.65392	9.65105	-0.0125145	0.029227	-0.209558	-0.0167852	0.0215461	0.00287263	FALSE	FALSE	FALSE	FALSE	FALSE	FALSE
16588-10	HSPA5	12.9844	12.7768	12.3824	13.08	12.4777	12.7676	12.5496	12.6589	-0.0956019	-0.303188	-0.697577	-0.181193	0.108703	-0.109326	FALSE	FALSE	FALSE	FALSE	FALSE	FALSE
16591-71	CHIA	9.68159	9.61884	9.6726	9.6886	10.9572	10.9739	10.9487	10.9705	-0.00701019	-0.0697557	-0.0159986	-0.0132183	0.00348292	-0.0218091	FALSE	FALSE	FALSE	FALSE	FALSE	FALSE
16593-3	FADD	11.5353	11.4237	11.7611	11.5693	11.7066	11.7015	11.7404	11.6872	-0.033962	-0.145571	0.191805	0.0193379	0.0142662	0.053166	FALSE	FALSE	TRUE	FALSE	FALSE	FALSE
16594-44	FAIM	8.65893	8.75104	9.03227	8.69105	9.21893	9.63081	9.37981	9.43024	-0.03212	0.0599963	0.341227	-0.211317	0.20057	-0.0504384	FALSE	FALSE	TRUE	FALSE	TRUE	FALSE
16596-25	GLRX3	13.7797	14.0696	14.673	13.7878	12.9129	13.7563	13.1536	13.6004	-0.00812235	0.281869	0.885227	-0.687428	0.155908	-0.446787	FALSE	TRUE	TRUE	FALSE	FALSE	FALSE
16597-11	GLRX5	7.979	7.88813	7.82008	7.97957	8.9431	8.83904	8.89557	8.86851	-0.000571704	-0.0914349	-0.159492	0.0745869	-0.0294707	0.0270579	FALSE	FALSE	FALSE	FALSE	FALSE	FALSE
16599-38	GPN1	8.97355	9.11725	10.27	9.09196	9.36654	9.45296	9.34027	9.44812	-0.11841	0.0252867	1.17801	-0.0815755	0.00484555	-0.107843	FALSE	FALSE	TRUE	FALSE	FALSE	FALSE
16605-2	C1QTNF9	8.86264	8.76818	8.78003	8.86264	10.367	10.3827	10.3651	10.3172	0	-0.0944568	-0.0826078	0.0497914	0.0654901	0.0478728	FALSE	FALSE	FALSE	FALSE	FALSE	FALSE
16606-85	AKR1B1	12.9763	13.3964	14.0051	13.0198	12.585	12.8039	12.7036	12.7899	-0.0434151	0.376599	0.985354	-0.204827	0.0140146	-0.0862555	FALSE	TRUE	TRUE	FALSE	FALSE	FALSE
16607-78	GSN	16.4798	16.4598	16.5956	16.5064	16.5595	16.8013	16.942	16.8287	-0.0266229	-0.0466062	0.0892084	-0.269146	-0.02742	0.113318	FALSE	FALSE	FALSE	FALSE	FALSE	FALSE
16609-106	KIRREL2	8.61839	8.74147	8.40809	8.64818	9.05393	8.99534	9.08414	9.08135	-0.0297923	0.0932878	-0.240088	-0.0274244	-0.0860108	0.00279367	FALSE	FALSE	FALSE	FALSE	FALSE	FALSE
16610-13	LRP10	12.2224	12.228	12.0463	12.267	12.8213	12.7722	12.9064	12.8694	-0.0445597	-0.0389511	-0.220691	-0.0480868	-0.0971512	0.0370291	FALSE	FALSE	FALSE	FALSE	FALSE	FALSE
16612-28	SDC3	11.0782	11.0259	10.7373	11.0037	11.2342	11.0386	10.9272	11.0376	0.0744888	0.0222067	-0.266424	0.196603	0.00102902	-0.110433	FALSE	FALSE	FALSE	TRUE	FALSE	FALSE
16613-3	CDH17	11.4571	11.1768	11.6045	11.4832	12.2723	12.0656	12.3472	12.3177	-0.0260868	-0.306419	0.121305	-0.0453571	-0.252061	0.0294891	FALSE	FALSE	FALSE	FALSE	FALSE	FALSE
16614-27	RSPO1	10.9598	10.7367	10.5719	10.9245	11.4337	11.2724	11.6235	11.5012	0.035269	-0.187864	-0.352607	-0.0674484	-0.228836	0.122358	FALSE	FALSE	FALSE	FALSE	FALSE	FALSE
16616-137	ENO3	9.38392	9.91894	10.1618	9.50601	9.81842	9.88127	9.84752	9.81362	-0.12209	0.412928	0.655837	0.00480152	0.0676459	0.0339001	FALSE	TRUE	TRUE	FALSE	FALSE	FALSE
16617-14	CASP14	9.14338	9.07641	9.03203	9.16892	10.312	10.551	10.1923	10.3517	-0.0255396	-0.092508	-0.136889	-0.0397369	0.199323	-0.159373	FALSE	FALSE	FALSE	FALSE	TRUE	FALSE
16618-7	CD69	6.97269	7.22062	7.27304	7.03122	7.49426	7.63045	7.6268	7.57894	-0.0585261	0.189401	0.241821	-0.0846831	0.05151	0.0478654	FALSE	TRUE	TRUE	FALSE	FALSE	FALSE
16620-26	LY75	12.1148	12.0276	12.1473	12.084	11.9412	11.8539	12.2454	12.1082	0.0308706	-0.0563311	0.0632879	-0.166999	-0.254297	0.137144	FALSE	FALSE	FALSE	FALSE	FALSE	FALSE
16621-77	NAXE	12.2602	12.5971	13.1895	12.3297	12.3947	12.3427	12.246	12.3243	-0.069497	0.267391	0.859749	0.0704121	0.0184197	-0.0782894	FALSE	TRUE	TRUE	FALSE	FALSE	FALSE
16746-12	INHBB	10.3954	10.327	10.3839	10.3872	11.6931	11.6487	11.5939	11.6143	0.00827131	-0.0601723	-0.0032486	0.0788427	0.0343764	-0.0204351	FALSE	FALSE	FALSE	FALSE	FALSE	FALSE
16748-1	BMP3	10.929	10.9637	10.7838	10.89	12.2016	12.125	12.1513	12.1275	0.0389262	0.0736538	-0.106284	0.0740941	-0.00248864	0.0237977	FALSE	FALSE	FALSE	FALSE	FALSE	FALSE
16749-79	GDF10	10.5096	10.4629	10.3702	10.5241	11.9782	12.0424	11.9238	11.9557	-0.0145728	-0.0612467	-0.153903	0.0224879	0.0867396	-0.0318763	FALSE	FALSE	FALSE	FALSE	FALSE	FALSE
16751-15	NPPB	8.26866	8.23577	8.09452	8.31515	8.95536	8.85221	8.91961	8.94134	-0.0464906	-0.0793751	-0.220634	0.0140182	-0.089129	-0.0217346	FALSE	FALSE	FALSE	FALSE	FALSE	FALSE
16753-46	COL6A2	9.28679	9.27659	9.14847	9.28656	9.97513	10.0619	10.0618	10.0347	0.000230998	-0.00996806	-0.138086	-0.05953	0.0272483	0.0271822	FALSE	FALSE	FALSE	FALSE	FALSE	FALSE
16754-40	CASK	10.024	10.1214	9.92893	10.0412	11.0775	11.1476	11.0015	11.0423	-0.017217	0.0801325	-0.11232	0.03514	0.105239	-0.0408327	FALSE	FALSE	FALSE	FALSE	FALSE	FALSE
16755-195	GDF3	10.3679	10.3005	10.2329	10.3308	11.2938	11.2501	11.2203	11.2594	0.0370467	-0.0302881	-0.0979045	0.0343674	-0.00935801	-0.0391615	FALSE	FALSE	FALSE	FALSE	FALSE	FALSE
16756-30	GDF7	8.68405	8.6125	8.54323	8.68018	9.80219	9.78308	9.77264	9.77017	0.00386358	-0.0676842	-0.136959	0.0320249	0.0129115	0.00247616	FALSE	FALSE	FALSE	FALSE	FALSE	FALSE
16758-96	HDGF	11.9018	12.1594	12.7568	12.0817	12.91	13.3871	12.9289	13.2233	-0.17994	0.0776936	0.675071	-0.313317	0.163797	-0.294397	FALSE	FALSE	TRUE	FALSE	TRUE	FALSE
16760-2	IL26	11.56	11.6615	11.728	11.73	16.4179	16.4939	16.5477	16.4362	-0.169914	-0.0684673	-0.00194011	-0.0182302	0.0576951	0.111541	FALSE	FALSE	FALSE	FALSE	FALSE	FALSE
16763-11	LECT2	13.0837	13.2713	13.1513	13.1675	13.3836	13.2223	13.5056	13.4479	-0.0838501	0.103757	-0.0161784	-0.0643252	-0.22565	0.0576026	FALSE	FALSE	FALSE	FALSE	FALSE	FALSE
16765-52	PPBP	12.9891	13.088	13.6386	12.9828	14.3796	14.398	14.4703	14.4581	0.00624194	0.105186	0.655745	-0.0784997	-0.0600346	0.0122425	FALSE	FALSE	TRUE	FALSE	FALSE	FALSE
16768-3	JUP	9.04767	9.28332	9.14821	9.06178	9.73166	9.89897	9.80429	9.84612	-0.0141069	0.221543	0.086431	-0.114459	0.0528532	-0.0418255	FALSE	TRUE	FALSE	FALSE	FALSE	FALSE
16769-20	RAC3	9.6193	9.86087	10.7513	9.66302	10.334	10.3588	10.3518	10.3354	-0.0437214	0.197843	1.08829	-0.00134059	0.0234256	0.0163746	FALSE	TRUE	TRUE	FALSE	FALSE	FALSE
16770-3	REG1B	14.2918	14.3849	14.1957	14.4381	14.8627	14.8585	14.7611	14.886	-0.146354	-0.0532009	-0.242441	-0.023253	-0.027489	-0.124855	FALSE	FALSE	FALSE	FALSE	FALSE	FALSE
16773-29	SCUBE3	7.7761	7.75087	7.55725	7.77939	8.40684	8.10145	8.46577	8.25314	-0.00328707	-0.0285166	-0.222137	0.153704	-0.15169	0.212629	FALSE	FALSE	FALSE	FALSE	FALSE	TRUE
16780-6	HSPA1A	13.0294	13.27	12.9259	13.0881	14.066	14.3232	14.2128	14.2613	-0.058719	0.181879	-0.162229	-0.195352	0.0618415	-0.0485684	FALSE	TRUE	FALSE	FALSE	FALSE	FALSE
16781-2	ENGASE	8.81602	8.99492	9.04125	8.82655	9.91079	10.117	9.92414	9.94251	-0.0105248	0.16837	0.214697	-0.0317219	0.174455	-0.0183703	FALSE	TRUE	TRUE	FALSE	TRUE	FALSE
16785-45	DEFA5	11.426	11.4651	10.8665	11.3416	12.0435	11.789	11.5922	11.7442	0.0843202	0.123451	-0.475171	0.299261	0.0447891	-0.152005	FALSE	FALSE	FALSE	TRUE	FALSE	FALSE
16792-4	SIGLEC5	13.5013	13.4406	13.216	13.4426	13.7073	13.8349	13.6037	13.5023	0.0587848	-0.00197212	-0.226598	0.204954	0.33264	0.101417	FALSE	FALSE	FALSE	TRUE	TRUE	FALSE
16802-31	OCIAD1	10.5736	10.5697	10.313	10.5193	10.9334	10.6706	10.766	10.7803	0.0543058	0.0503527	-0.206298	0.153102	-0.109736	-0.0142955	FALSE	FALSE	FALSE	FALSE	FALSE	FALSE
16803-4	CALB2	8.45615	8.53391	8.40407	8.53955	9.1249	9.40886	9.22497	9.31061	-0.0833975	-0.00563321	-0.135475	-0.185716	0.0982477	-0.0856466	FALSE	FALSE	FALSE	FALSE	FALSE	FALSE
16805-5	PDE5A	15.8756	16.1317	16.7101	15.7165	13.6949	13.6264	13.5334	13.6028	0.159171	0.415192	0.99363	0.0921335	0.0236201	-0.0693316	FALSE	TRUE	TRUE	FALSE	FALSE	FALSE
16807-35	TNNT3	11.7447	11.7631	11.6851	11.6967	12.6206	12.4013	12.3699	12.4409	0.048043	0.0663806	-0.0116458	0.179694	-0.0395774	-0.0709624	FALSE	FALSE	FALSE	TRUE	FALSE	FALSE
16809-1	NME4	11.2587	11.1106	11.3293	11.1648	11.1052	11.0976	11.3434	11.1377	0.0938986	-0.05427	0.164504	-0.0325073	-0.0400915	0.205722	FALSE	FALSE	TRUE	FALSE	FALSE	TRUE
16810-3	GDI1	11.8705	12.5429	13.7392	12.2318	11.6571	12.0389	12.1072	12.1564	-0.361302	0.311083	1.50738	-0.499228	-0.1175	-0.0492088	FALSE	TRUE	TRUE	FALSE	FALSE	FALSE
16814-13	FHL1	9.37938	9.30606	9.10813	9.31402	10.0949	9.98527	9.97549	10.0062	0.0653617	-0.00795509	-0.205885	0.0886836	-0.0209131	-0.0306968	FALSE	FALSE	FALSE	FALSE	FALSE	FALSE
16818-200	CDCP1	11.3976	11.0768	10.6705	11.3547	11.9735	11.5595	11.4727	11.5859	0.0428759	-0.277988	-0.684256	0.38757	-0.0264875	-0.11326	FALSE	FALSE	FALSE	TRUE	FALSE	FALSE
16823-75	APOL3	10.0743	10.3078	10.1624	10.2143	11.2257	11.2118	11.2869	11.2073	-0.140044	0.0935078	-0.0519539	0.01837	0.00452336	0.0795815	FALSE	FALSE	FALSE	FALSE	FALSE	FALSE
16825-20	ATXN3	11.1947	11.647	12.5281	11.659	11.7039	11.8256	11.8535	12.0931	-0.464319	-0.0120097	0.869108	-0.389194	-0.267487	-0.23959	FALSE	FALSE	TRUE	FALSE	FALSE	FALSE
16828-8	COL6A1	12.8196	13.167	13.1588	13.0953	13.7075	13.7879	14.1007	14.1439	-0.275681	0.071696	0.0634823	-0.436466	-0.356001	-0.0432719	FALSE	FALSE	FALSE	FALSE	FALSE	FALSE
16831-7	DOK1	11.6694	11.6084	12.9711	11.3102	10.9607	11.0705	10.8613	10.9834	0.359157	0.298201	1.66085	-0.0227676	0.0870634	-0.122103	TRUE	TRUE	TRUE	FALSE	FALSE	FALSE
16836-1	CFHR3	8.34296	8.31854	8.31151	8.36982	9.39596	9.42059	9.39167	9.37981	-0.0268518	-0.0512726	-0.0583062	0.0161509	0.0407802	0.0118607	FALSE	FALSE	FALSE	FALSE	FALSE	FALSE
16837-20	CFLAR	8.00338	8.40213	9.01443	8.18587	8.32193	8.35689	8.34028	8.43879	-0.182489	0.216259	0.828566	-0.116864	-0.0819026	-0.0985091	FALSE	TRUE	TRUE	FALSE	FALSE	FALSE
16845-15	MPZL1	9.00927	8.9918	8.93714	9.01653	9.91169	9.966	9.9382	9.93428	-0.00726097	-0.0247252	-0.0793939	-0.022589	0.0317201	0.00391775	FALSE	FALSE	FALSE	FALSE	FALSE	FALSE
16847-39	RAB3B	8.86759	9.03644	9.60436	8.78103	9.36523	9.54939	9.41098	9.4543	0.0865558	0.255411	0.823324	-0.0890704	0.0950895	-0.0433167	FALSE	TRUE	TRUE	FALSE	FALSE	FALSE
16850-5	RGS5	10.4426	10.3561	10.3512	10.3982	11.5085	11.5445	11.4102	11.463	0.0444233	-0.0420897	-0.0470538	0.0455258	0.0815192	-0.0527333	FALSE	FALSE	FALSE	FALSE	FALSE	FALSE
16851-50	SCO2	7.94427	8.14364	7.96201	8.01625	8.32867	8.45512	8.31986	8.40259	-0.0719783	0.127384	-0.0542409	-0.0739108	0.0525306	-0.0827303	FALSE	FALSE	FALSE	FALSE	FALSE	FALSE
16852-10	PDZK1	10.76	10.7018	10.7341	10.7435	12.1897	12.187	12.157	12.1653	0.0164833	-0.0416619	-0.00937558	0.024448	0.0217434	-0.00825297	FALSE	FALSE	FALSE	FALSE	FALSE	FALSE
16853-5	NMRK1	9.3403	9.41225	9.71844	9.27984	9.82337	9.8914	9.81506	9.90117	0.0604525	0.132409	0.438602	-0.0778014	-0.0097646	-0.0861076	FALSE	FALSE	TRUE	FALSE	FALSE	FALSE
16854-17	LSM4	11.1272	11.14	10.8761	11.0232	11.7766	11.5601	11.5873	11.5935	0.104021	0.116836	-0.147098	0.183107	-0.0334809	-0.00619902	FALSE	FALSE	FALSE	TRUE	FALSE	FALSE
16856-79	MAPRE2	10.399	10.4499	12.6599	10.1704	9.02818	9.0143	8.93898	8.97957	0.228532	0.279442	2.4895	0.0486142	0.0347314	-0.0405843	TRUE	TRUE	TRUE	FALSE	FALSE	FALSE
16857-2	RAB2A	10.2505	10.5973	11.5506	10.1838	10.7932	11.2129	11.0041	11.0369	0.0667759	0.413532	1.36688	-0.243732	0.176018	-0.0328493	FALSE	TRUE	TRUE	FALSE	TRUE	FALSE
16858-384	RCN3	9.25314	9.35975	9.25656	9.29875	9.84909	9.85891	9.92064	9.91618	-0.0456116	0.0609996	-0.0421892	-0.0670858	-0.0572711	0.00446517	FALSE	FALSE	FALSE	FALSE	FALSE	FALSE
16859-100	SH3GLB1	10.1239	10.0225	10.2921	10.1496	11.078	11.0025	11.086	11.0482	-0.0257574	-0.127114	0.142527	0.029803	-0.0457546	0.0377559	FALSE	FALSE	FALSE	FALSE	FALSE	FALSE
16863-47	NANP	9.65642	9.64331	9.96758	9.69714	10.9398	10.8938	10.9148	10.9123	-0.0407165	-0.053827	0.270441	0.027509	-0.0184592	0.00246516	FALSE	FALSE	TRUE	FALSE	FALSE	FALSE
16865-62	TAF15	11.2913	11.7214	12.5349	11.2893	11.2158	11.6573	11.288	11.5233	0.00207375	0.432171	1.2456	-0.307492	0.134059	-0.23529	FALSE	TRUE	TRUE	FALSE	FALSE	FALSE
16867-76	CDK16	10.6692	10.6454	11.4723	10.4011	10.9562	10.9705	10.8936	10.9328	0.268058	0.244295	1.07124	0.023353	0.0376956	-0.0392413	TRUE	TRUE	TRUE	FALSE	FALSE	FALSE
16872-248	GSTZ1	9.49705	10.3275	8.7957	10.0086	9.74248	10.1969	9.54484	10.2036	-0.511515	0.318963	-1.21287	-0.461115	-0.00671233	-0.658757	FALSE	TRUE	FALSE	FALSE	FALSE	FALSE
16875-13	MAGOHB	9.4315	9.6607	10.0618	9.58965	10.2963	10.5497	10.3994	10.6232	-0.158154	0.0710516	0.472116	-0.326899	-0.0735645	-0.223815	FALSE	FALSE	TRUE	FALSE	FALSE	FALSE
16877-19	MSRB2	9.60492	9.62735	9.58965	9.5932	10.3367	10.4442	10.3513	10.4088	0.0117195	0.0341471	-0.00355442	-0.0720246	0.035484	-0.0574311	FALSE	FALSE	FALSE	FALSE	FALSE	FALSE
16882-27	PHPT1	13.0812	13.5363	14.235	13.4062	13.323	13.9981	13.7914	13.9443	-0.325005	0.130045	0.828836	-0.62133	0.0538371	-0.152943	FALSE	FALSE	TRUE	FALSE	FALSE	FALSE
16883-57	RAB4A	10.4301	10.8013	11.2701	10.3496	11.6602	12.0215	11.7409	11.7954	0.0805259	0.451689	0.920494	-0.135212	0.226086	-0.0545554	FALSE	TRUE	TRUE	FALSE	TRUE	FALSE
16885-49	MAPRE3	16.4863	16.5274	16.5554	16.4359	15.4259	16.5801	15.8488	15.9086	0.0504549	0.0915352	0.119554	-0.482669	0.671529	-0.0597731	FALSE	FALSE	FALSE	FALSE	TRUE	FALSE
16887-29	PTRH2	9.77495	9.79059	9.98438	9.80591	10.7829	10.8247	10.795	10.808	-0.0309533	-0.015315	0.178479	-0.0250825	0.0167209	-0.013015	FALSE	FALSE	TRUE	FALSE	FALSE	FALSE
16890-37	ADAMTSL1	12.9337	12.9066	12.632	12.9673	12.7117	12.6395	12.8243	12.7837	-0.0336806	-0.0607676	-0.335353	-0.0719625	-0.144241	0.040608	FALSE	FALSE	FALSE	FALSE	FALSE	FALSE
16892-23	ENPP2	10.5416	10.3203	10.6027	10.6511	11.2914	11.389	11.2911	11.3679	-0.109561	-0.330812	-0.0484185	-0.0765052	0.0211255	-0.0768511	FALSE	FALSE	FALSE	FALSE	FALSE	FALSE
16899-59	OSBPL9	10.4005	10.3917	10.5531	10.4656	11.7947	11.8441	11.9121	11.8558	-0.0651139	-0.073841	0.0875813	-0.0611027	-0.0116668	0.0562489	FALSE	FALSE	FALSE	FALSE	FALSE	FALSE
16900-29	MDGA1	9.44646	9.53932	9.64737	9.46842	9.90614	9.95425	10.1622	10.0333	-0.0219574	0.0709023	0.178948	-0.127146	-0.0790323	0.128877	FALSE	FALSE	TRUE	FALSE	FALSE	FALSE
16902-17	LAMP1	9.84219	9.90358	10.2294	9.85019	10.525	10.5344	10.6519	10.617	-0.00799366	0.05339	0.379172	-0.0919769	-0.0825594	0.0349009	FALSE	FALSE	TRUE	FALSE	FALSE	FALSE
16907-3	CADM2	9.58308	9.77832	9.46781	9.60789	10.5717	10.6474	10.8095	10.7095	-0.0248023	0.170438	-0.140076	-0.137857	-0.0620657	0.100012	FALSE	TRUE	FALSE	FALSE	FALSE	FALSE
16908-5	OMG	10.9936	11.195	11.2803	11.0999	11.5374	11.7677	12.1268	11.9888	-0.106298	0.0951656	0.180426	-0.451392	-0.221026	0.138083	FALSE	FALSE	TRUE	FALSE	FALSE	FALSE
16913-8	RNASET2	10.3864	10.3254	10.2596	10.393	11.3481	11.1807	11.2231	11.1928	-0.00655992	-0.0675994	-0.133347	0.155278	-0.0120688	0.0303401	FALSE	FALSE	FALSE	FALSE	FALSE	FALSE
16914-104	CD14	14.3066	14.5907	14.2639	14.3476	14.707	14.8837	14.8172	14.7667	-0.0409688	0.243094	-0.0837208	-0.0597134	0.116972	0.0504771	FALSE	TRUE	FALSE	FALSE	FALSE	FALSE
16915-153	SEMA4A	12.9905	12.8713	12.8705	13.0074	14.3361	13.9531	14.0658	14.0435	-0.0169363	-0.136088	-0.136883	0.292578	-0.0903519	0.0223462	FALSE	FALSE	FALSE	TRUE	FALSE	FALSE
16916-19	SLITRK6	8.64133	8.82448	8.72383	8.75355	9.24413	9.35491	9.41376	9.43588	-0.112222	0.0709266	-0.0297209	-0.191753	-0.0809701	-0.0221229	FALSE	FALSE	FALSE	FALSE	FALSE	FALSE
16918-198	TLR3	8.16692	8.05092	7.9469	8.1153	8.73403	8.85517	8.92748	8.81922	0.0516124	-0.0643793	-0.168408	-0.085189	0.0359454	0.108261	FALSE	FALSE	FALSE	FALSE	FALSE	FALSE
16919-1	DBI	12.9615	13.2737	14.0617	12.8739	12.8463	13.7687	13.0788	13.4431	0.0875239	0.399751	1.18771	-0.596845	0.325614	-0.364273	FALSE	TRUE	TRUE	FALSE	TRUE	FALSE
16922-53	PLXNB3	8.71012	8.68841	8.80368	8.7303	9.28494	9.48482	9.38748	9.43505	-0.0201827	-0.0418867	0.07338	-0.150105	0.0497774	-0.0475677	FALSE	FALSE	FALSE	FALSE	FALSE	FALSE
16923-20	PFN2	8.9387	8.93044	8.87006	8.96578	9.84094	9.83747	9.84266	9.83952	-0.0270868	-0.0353426	-0.0957284	0.00141649	-0.00204853	0.00314545	FALSE	FALSE	FALSE	FALSE	FALSE	FALSE
16926-44	ALPL	10.3647	10.311	10.5612	10.3986	12.6256	13.0481	11.5233	12.2494	-0.033955	-0.0876833	0.162601	0.376221	0.798744	-0.726034	FALSE	FALSE	TRUE	TRUE	TRUE	FALSE
16927-9	F13B|F13A1	13.5686	13.3199	12.9283	13.4473	14.6516	14.5495	14.6621	14.6158	0.121317	-0.127379	-0.519029	0.0357709	-0.0663424	0.0462699	FALSE	FALSE	FALSE	FALSE	FALSE	FALSE
16932-5	SULT1E1	9.67719	9.6349	9.55947	9.65249	10.6123	10.5411	10.5056	10.5316	0.0247046	-0.0175847	-0.0930138	0.0807392	0.0095202	-0.0259654	FALSE	FALSE	FALSE	FALSE	FALSE	FALSE
17137-160	HBB	10.5698	10.5383	10.5631	10.6209	13.5066	13.3848	13.434	13.3894	-0.0511006	-0.082576	-0.0577149	0.117242	-0.0045976	0.0446499	FALSE	FALSE	FALSE	FALSE	FALSE	FALSE
17138-8	GSTA1	9.84831	10.0157	9.85797	9.88707	10.7695	10.9737	10.8194	10.8495	-0.0387583	0.128613	-0.0290943	-0.079976	0.124175	-0.0301025	FALSE	FALSE	FALSE	FALSE	FALSE	FALSE
17140-57	PDGFD	13.682	14.0692	14.7991	13.4939	16.3702	16.4942	16.4854	16.4178	0.188174	0.575337	1.30529	-0.0476004	0.0763987	0.0675929	TRUE	TRUE	TRUE	FALSE	FALSE	FALSE
17145-1	S100A9|S100A8	9.73149	9.596	9.46444	9.66142	10.3882	9.97656	9.84282	10.0261	0.0700669	-0.0654175	-0.196981	0.362124	-0.0495463	-0.183287	FALSE	FALSE	FALSE	TRUE	FALSE	FALSE
17148-7	BLVRB	15.0515	15.6061	16.1552	16.0055	15.6737	15.4197	16.1513	16.031	-0.954015	-0.399416	0.14972	-0.357223	-0.61123	0.120318	FALSE	FALSE	FALSE	FALSE	FALSE	FALSE
17150-8	HSPE1	11.6517	12.6869	12.287	11.6522	11.3177	11.8704	11.4481	11.4127	-0.000537984	1.03472	0.634795	-0.0949804	0.457716	0.0354469	FALSE	TRUE	TRUE	FALSE	TRUE	FALSE
17151-84	IRF3	13.4883	13.7315	14.7588	13.4405	12.5474	13.535	13.1028	13.3007	0.0478632	0.291037	1.31835	-0.753228	0.234317	-0.197829	FALSE	TRUE	TRUE	FALSE	TRUE	FALSE
17152-10	KIR2DS4	9.26162	9.18834	9.16011	9.26725	9.97427	9.92926	9.91102	9.92184	-0.00563004	-0.0789136	-0.107142	0.0524302	0.0074174	-0.0108246	FALSE	FALSE	FALSE	FALSE	FALSE	FALSE
17153-46	KIR2DL3	9.10276	9.44025	9.07029	9.49305	9.58308	9.84964	9.80976	10.0336	-0.390292	-0.0528086	-0.42276	-0.450478	-0.183926	-0.223797	FALSE	FALSE	FALSE	FALSE	FALSE	FALSE
17154-2	PTGES3	11.8948	11.9907	11.5884	11.8049	12.6037	12.1887	12.2783	12.3203	0.0899204	0.185798	-0.216487	0.283421	-0.131655	-0.0420313	FALSE	TRUE	FALSE	TRUE	FALSE	FALSE
17155-1	VPS28	12.9635	12.9333	12.9984	12.8123	12.6299	12.0064	12.1282	12.3133	0.151213	0.121049	0.18609	0.316566	-0.306977	-0.185184	FALSE	FALSE	TRUE	TRUE	FALSE	FALSE
17156-72	DCLK1	11.1242	11.1815	11.0048	11.2119	12.4041	12.2851	12.5153	12.4096	-0.0877632	-0.0304241	-0.207141	-0.00552584	-0.124537	0.105644	FALSE	FALSE	FALSE	FALSE	FALSE	FALSE
17158-17	UBE2G1	11.5948	11.6906	12.323	11.7033	12.8863	13.6626	13.2347	13.3361	-0.108504	-0.0127782	0.61961	-0.449829	0.326472	-0.101388	FALSE	FALSE	TRUE	FALSE	TRUE	FALSE
17161-1	DDOST	10.0665	10.1611	9.72182	10.0697	10.7735	10.7439	10.6956	10.7331	-0.0032254	0.0913481	-0.347898	0.0403688	0.0108064	-0.0375314	FALSE	FALSE	FALSE	FALSE	FALSE	FALSE
17163-117	ANXA3	7.87774	7.7492	7.65248	7.88813	8.57856	8.52101	8.55804	8.55957	-0.0103901	-0.138936	-0.235651	0.0189931	-0.0385572	-0.00153213	FALSE	FALSE	FALSE	FALSE	FALSE	FALSE
17164-15	ANXA4	10.8089	11.027	12.2876	10.8002	10.0884	10.2316	10.0948	10.284	0.00871186	0.226779	1.48743	-0.195624	-0.0524576	-0.189172	FALSE	TRUE	TRUE	FALSE	FALSE	FALSE
17165-1	PPBP	13.2138	13.3171	14.5927	13.0747	15.6473	15.2031	15.3747	15.3353	0.139029	0.24231	1.51793	0.312031	-0.132252	0.0393899	FALSE	TRUE	TRUE	TRUE	FALSE	FALSE
17166-4	FGF8	8.33181	8.38413	8.3906	8.40003	10.6319	10.4547	10.5132	10.4841	-0.0682128	-0.0158935	-0.00942821	0.147787	-0.0294075	0.0291157	FALSE	FALSE	FALSE	FALSE	FALSE	FALSE
17170-15	CALCB	7.99605	8.03425	7.89329	8.12825	8.46312	8.33271	8.51392	8.51609	-0.132202	-0.0940066	-0.23496	-0.0529783	-0.183387	-0.00216936	FALSE	FALSE	FALSE	FALSE	FALSE	FALSE
17172-19	STATH	11.0846	10.9693	11.1134	10.8906	11.2115	11.1392	11.3197	11.0005	0.194041	0.0787069	0.222878	0.210969	0.138661	0.319207	TRUE	FALSE	TRUE	TRUE	FALSE	TRUE
17175-5	MAP2K6	9.36567	9.45707	10.0342	9.35248	10.0316	10.1371	10.0487	10.1215	0.0131814	0.104588	0.68173	-0.0899012	0.0155857	-0.0728453	FALSE	FALSE	TRUE	FALSE	FALSE	FALSE
17176-13	PSIP1	13.9996	14.3362	14.7322	14.2306	14.896	15.407	15.0491	15.2857	-0.231055	0.105632	0.501583	-0.389718	0.121276	-0.236642	FALSE	FALSE	TRUE	FALSE	FALSE	FALSE
17195-43	BAG1	9.74567	9.87636	11.0794	10.0776	9.77939	9.75931	9.91539	9.87129	-0.331943	-0.201254	1.00178	-0.0918982	-0.111984	0.0441041	FALSE	FALSE	TRUE	FALSE	FALSE	FALSE
17196-5	CLPP	9.82034	9.78111	9.94902	9.80478	10.8553	10.8533	10.8168	10.8145	0.0155622	-0.0236702	0.144247	0.0408333	0.0388072	0.00226511	FALSE	FALSE	FALSE	FALSE	FALSE	FALSE
17199-43	HIF1AN	9.23554	9.17966	9.27745	9.27891	10.8048	10.8277	10.8294	10.7927	-0.0433784	-0.0992563	-0.00145933	0.0120674	0.0350307	0.0367363	FALSE	FALSE	FALSE	FALSE	FALSE	FALSE
17200-50	KIR2DL1	10.4331	10.4789	10.3974	10.4596	11.1207	11.0094	10.9609	11.0168	-0.0265728	0.0192336	-0.0621958	0.103883	-0.0074351	-0.0559014	FALSE	FALSE	FALSE	FALSE	FALSE	FALSE
17202-37	PDCD4	7.76354	7.72689	7.71664	7.78005	8.64638	8.75671	8.75638	8.71768	-0.0165032	-0.0531531	-0.0634113	-0.0712977	0.0390349	0.0387038	FALSE	FALSE	FALSE	FALSE	FALSE	FALSE
17204-17	PNMT	10.6303	10.5471	10.5755	10.6014	11.7408	11.7121	11.7843	11.741	0.0288677	-0.054316	-0.0259079	-0.000252912	-0.028928	0.0433403	FALSE	FALSE	FALSE	FALSE	FALSE	FALSE
17205-21	RAB5A	12.9784	13.514	14.597	13.0659	12.6246	13.5141	13.1163	13.3475	-0.0875343	0.448142	1.53111	-0.722902	0.166669	-0.231183	FALSE	TRUE	TRUE	FALSE	TRUE	FALSE
17209-27	SULT2B1	11.7528	11.5077	11.2935	11.6186	12.3203	11.9681	11.9367	11.9888	0.134226	-0.110895	-0.325115	0.33153	-0.0207031	-0.0520614	FALSE	FALSE	FALSE	TRUE	FALSE	FALSE
17210-2	TCL1A	9.13597	9.19069	9.23276	9.18958	9.41405	9.51165	9.54361	9.57005	-0.0536118	0.00110758	0.043187	-0.155994	-0.0583919	-0.0264404	FALSE	FALSE	FALSE	FALSE	FALSE	FALSE
17224-12	OGN	11.0701	11.3166	10.9465	11.2554	12.2599	12.7675	12.5217	12.5785	-0.185262	0.0611813	-0.30891	-0.318547	0.189003	-0.0567551	FALSE	FALSE	FALSE	FALSE	TRUE	FALSE
17231-1	LCP1	14.3814	14.4092	14.1704	14.3565	15.1438	14.9776	15.0596	15.0537	0.024921	0.0527103	-0.186085	0.0900844	-0.0761383	0.00590483	FALSE	FALSE	FALSE	FALSE	FALSE	FALSE
17319-1	SELENOH	8.63263	8.58908	8.7665	8.63916	9.59021	9.55842	9.5565	9.59917	-0.00652804	-0.05008	0.127341	-0.00895623	-0.0407493	-0.0426722	FALSE	FALSE	FALSE	FALSE	FALSE	FALSE
17320-19	AASDHPPT	14.083	14.3111	15.1599	13.9672	12.5673	12.7708	12.7054	12.7615	0.115818	0.343993	1.19275	-0.19413	0.00935057	-0.0561135	FALSE	TRUE	TRUE	FALSE	FALSE	FALSE
17325-10	GUK1	13.7891	14.2303	14.8986	14.0471	13.183	14.0785	13.8765	14.0873	-0.258011	0.183174	0.851506	-0.904249	-0.00871699	-0.210802	FALSE	TRUE	TRUE	FALSE	FALSE	FALSE
17326-44	DUSP23	7.98982	7.94953	7.91467	8.0045	9.43546	9.41363	9.38617	9.3921	-0.0146812	-0.0549665	-0.0898297	0.0433592	0.0215233	-0.00593606	FALSE	FALSE	FALSE	FALSE	FALSE	FALSE
17327-3	CNPY3	11.0208	11.0417	11.5713	11.092	10.4736	10.6723	10.6874	10.7217	-0.0712587	-0.0503066	0.47925	-0.248093	-0.0494047	-0.0342811	FALSE	FALSE	TRUE	FALSE	FALSE	FALSE
17329-2	BDH2	8.35359	8.34074	8.55303	8.47816	9.29278	9.52346	9.34263	9.43858	-0.124575	-0.137423	0.0748633	-0.145802	0.0848797	-0.0959537	FALSE	FALSE	FALSE	FALSE	FALSE	FALSE
17331-138	KREMEN1	10.4819	10.4347	10.3354	10.4679	11.0874	10.8674	10.9769	10.9934	0.0139891	-0.0331828	-0.132466	0.0940335	-0.125931	-0.0164954	FALSE	FALSE	FALSE	FALSE	FALSE	FALSE
17332-3	ADPRS	13.062	13.5992	14.2493	13.381	13.0971	13.3245	13.305	13.4537	-0.319003	0.218146	0.86832	-0.35661	-0.129221	-0.148743	FALSE	TRUE	TRUE	FALSE	FALSE	FALSE
17333-20	ACADM	8.01848	8.34621	8.90403	8.07735	7.5932	7.62169	7.61213	7.62644	-0.0588714	0.268861	0.82668	-0.0332348	-0.00475358	-0.0143079	FALSE	TRUE	TRUE	FALSE	FALSE	FALSE
[truncated: 5,290 more rows]

## Sheet: Column Descriptions
Column name	Description	Column name	Description	Column name	Description	Column name	Description	Column name	Description	Column name	Description	Column name	Description	Column name	Description	Column name	Description	Column name	Description	Column name	Description	Column name	Description	Column name	Description	Column name	Description	Column name	Description	Column name	Description	Column name	Description	Column name	Description	Column name	Description	Column name	Description	Column name	Description	Column name	Description	Column name	Description	Column name	Description	Column name	Description
SeqId	The SomaLogic® identifier for this SOMAmer Reagent.
GeneName	The Entrez Gene name for the gene encoding the target protein used to develop this SOMAmer Reagent.
Paired Cohort A (n=55) Plasma, Median	Median Cohort A measurement for plasma samples (unit: log2(RFU))
Paired Cohort B (n=80) Plasma, Median	Median Cohort B measurement for plasma samples (unit: log2(RFU))
Paired Cohort C (n=42) Plasma, Median	Median Cohort C measurement for plasma samples (unit: log2(RFU))
External cohort (n=533) Plasma, Median	Median external cohort measurement for plasma samples (unit: log2(RFU))
Paired Cohort A (n=55) Serum, Median	Median Cohort A measurement for serum samples (unit: log2(RFU))
Paired Cohort B (n=80) Serum, Median	Median Cohort B measurement for serum samples (unit: log2(RFU))
Paired Cohort C (n=42) Serum, Median	Median Cohort C measurement for serum samples (unit: log2(RFU))
External cohort (n=103) Serum, Median	Median external cohort measurement for serum samples (unit: log2(RFU))
CohortA Plasma, Diff	CohortA - External cohort plasma (unit: log2(RFU))
CohortB Plasma, Diff	CohortB - External cohort plasma (unit: log2(RFU))
CohortC Plasma, Diff	CohortC - External cohort plasma (unit: log2(RFU))
CohortA Serum, Diff	CohortA - External cohort serum (unit: log2(RFU))
CohortB Serum, Diff	CohortB - External cohort serum (unit: log2(RFU))
CohortC Serum, Diff	CohortC - External cohort serum (unit: log2(RFU))
CohortA Plasma, Outlier	Whether diff for CohortA plasma is an outlier (TRUE - outlier, FALSE - not outlier)
CohortB Plasma, Outlier	Whether diff for CohortB plasma is an outlier (TRUE - outlier, FALSE - not outlier)
CohortC Plasma, Outlier	Whether diff for CohortC plasma is an outlier (TRUE - outlier, FALSE - not outlier)
CohortA Serum, Outlier	Whether diff for CohortA serum is an outlier (TRUE - outlier, FALSE - not outlier)
CohortB Serum, Outlier	Whether diff for CohortB serum is an outlier (TRUE - outlier, FALSE - not outlier)
CohortC Serum, Outlier	Whether diff for CohortC serum is an outlier (TRUE - outlier, FALSE - not outlier)
[truncated: 5,000 more columns]
