# Supplementary material for: Bridging the gap: A systematic approach to integrating serum and plasma proteomic datasets for biomarker studies
Source: J Pharm Biomed Anal. Author manuscript; Available in PMC 2026 Mar 23. (PMC13008497; doi:10.1016/j.jpba.2026.117421)
Supplement: Supplementary Table S14 [file NIHMS2148897-supplement-Supplementary_Table_S14.xlsx]

## Sheet: Supplementary Table S14
SeqId	GeneName	Filter	Spearman CohortA	Spearman p-value CohortA	Spearman q-value CohortA	Spearman FDR < 0.05 CohortA	Pearson CohortA	Pearson p-value CohortA	Pearson q-value CohortA	Pearson FDR < 0.05 CohortA	Slope CohortA	Intercept CohortA	Slope 95% CI LCL CohortA	Slope 95% CI UCL CohortA	Slope CI half-width CohortA	Intercept 95% CI LCL CohortA	Intercept 95% CI UCL CohortA	Intercept CI half-width CohortA	Sample size CohortA	Spearman CohortB	Spearman p-value CohortB	Spearman q-value CohortB	Spearman FDR < 0.05 CohortB	Pearson CohortB	Pearson p-value CohortB	Pearson q-value CohortB	Pearson FDR < 0.05 CohortB	Slope CohortB	Intercept CohortB	Slope 95% CI LCL CohortB	Slope 95% CI UCL CohortB	Slope CI half-width CohortB	Intercept 95% CI LCL CohortB	Intercept 95% CI UCL CohortB	Intercept CI half-width CohortB	Sample size CohortB	Spearman CohortC	Spearman p-value CohortC	Spearman q-value CohortC	Spearman FDR < 0.05 CohortC	Pearson CohortC	Pearson p-value CohortC	Pearson q-value CohortC	Pearson FDR < 0.05 CohortC	Slope CohortC	Intercept CohortC	Slope 95% CI LCL CohortC	Slope 95% CI UCL CohortC	Slope CI half-width CohortC
10000-28	CRYBB2	Pre-analytical exclusions	0.539177	2.16406e-05	4.60147e-05	TRUE	0.888039	1.5916e-19	6.18399e-19	TRUE	1.6747	-8.45212	1.43582	1.91359	0.238882	-10.944	-5.9602	2.49192	55	0.688791	1.64083e-12	4.71794e-12	TRUE	0.984436	1.15277e-60	4.13919e-59	TRUE	1.49495	-6.63809	1.43479	1.55511	0.0601602	-7.27661	-5.99956	0.638525	80	0.738757	2.32879e-08	9.82325e-08	TRUE	0.905134	1.90533e-16	6.24458e-16	TRUE	1.3111	-4.58472	1.11431	1.50788	0.196785
10001-7	RAF1	Pre-analytical exclusions	0.115769	0.399967	0.437151	FALSE	0.116633	0.396434	0.428662	FALSE	0.287709	6.18657	-0.387278	0.962696	0.674987	0.194496	12.1786	5.99207	55	0.329315	0.00285622	0.00351791	TRUE	0.463076	1.52343e-05	2.08609e-05	TRUE	0.88764	0.985553	0.504669	1.27061	0.382971	-2.51143	4.48254	3.49699	80	0.0661237	0.67737	0.720992	FALSE	0.220815	0.15994	0.190397	FALSE	0.228818	7.84758	-0.0941496	0.551785	0.322968
10003-15	ZNF41	Pre-analytical exclusions	0.677562	1.33582e-08	4.2969e-08	TRUE	0.900368	8.47769e-21	3.60524e-20	TRUE	1.08343	-1.42674	0.93917	1.22768	0.144257	-2.61553	-0.237948	1.18879	55	0.579847	1.73753e-08	3.47935e-08	TRUE	0.970713	4.54729e-50	6.53751e-49	TRUE	1.22819	-2.80335	1.15967	1.29671	0.0685198	-3.37967	-2.22702	0.576324	80	0.553381	0.000144042	0.000314159	TRUE	0.872807	4.93414e-14	1.347e-13	TRUE	1.07561	-1.5266	0.883408	1.26782	0.192207
10006-25	ELK1	Robust candidates	0.69329	4.44985e-09	1.52134e-08	TRUE	0.84628	4.09658e-16	1.24158e-15	TRUE	1.69982	-7.64682	1.40501	1.99463	0.294809	-10.5819	-4.71172	2.9351	55	0.640584	1.56197e-10	3.78496e-10	TRUE	0.931755	4.62753e-36	2.55531e-35	TRUE	1.38917	-4.74622	1.26715	1.5112	0.122028	-5.9743	-3.51814	1.22808	80	0.331983	0.031722	0.0454981	TRUE	0.88852	4.10379e-15	1.21005e-14	TRUE	0.798683	1.47729	0.666882	0.930484	0.131801
10008-43	GUCA1A	Pre-analytical exclusions	0.646524	9.71326e-08	2.85714e-07	TRUE	0.884815	3.23836e-19	1.22876e-18	TRUE	1.41267	-5.1501	1.20772	1.61763	0.204955	-7.18225	-3.11795	2.03215	55	0.698564	5.84243e-13	1.75393e-12	TRUE	0.905273	9.9405e-31	4.07975e-30	TRUE	1.26687	-3.59607	1.13285	1.40088	0.134017	-4.9206	-2.27153	1.32453	80	0.565189	9.62712e-05	0.000215848	TRUE	0.982941	4.904e-31	9.09549e-30	TRUE	1.06323	-1.67457	0.999659	1.12681	0.0635748
10010-10	BECN1	Pre-analytical exclusions	0.614044	6.17079e-07	1.64157e-06	TRUE	0.816921	2.84489e-14	7.62649e-14	TRUE	1.35468	-4.29416	1.09118	1.61818	0.263501	-6.74558	-1.84274	2.45142	55	0.621448	7.69046e-10	1.75944e-09	TRUE	0.913672	3.12938e-32	1.38663e-31	TRUE	1.88391	-9.25351	1.69499	2.07283	0.188917	-11.0124	-7.49461	1.7589	80	0.58517	4.69651e-05	0.000111726	TRUE	0.980589	6.3579e-30	9.83923e-29	TRUE	1.03597	-1.45893	0.969773	1.10217	0.066197
10011-65	OCRL	Pre-analytical exclusions	0.485326	0.00017293	0.000314102	TRUE	0.528327	3.38526e-05	5.20792e-05	TRUE	0.683296	3.32827	0.380763	0.98583	0.302533	-0.167963	6.82449	3.49623	55	0.602875	3.26943e-09	7.05264e-09	TRUE	0.650185	6.72656e-11	1.1635e-10	TRUE	1.24719	-2.9074	0.918663	1.57572	0.328527	-6.6546	0.839814	3.74721	80	0.490155	0.000984044	0.00184388	TRUE	0.610975	1.72798e-05	2.82215e-05	TRUE	0.857846	1.2983	0.502647	1.21304	0.355199
10012-5	SPDEF	Pre-analytical exclusions	0.240909	0.0764295	0.0926329	FALSE	0.288005	0.0329866	0.0398672	TRUE	0.506858	4.75582	0.0425329	0.971182	0.464325	-0.564399	10.076	5.32022	55	0.366919	0.000814703	0.00106327	TRUE	0.315438	0.00437044	0.00514223	TRUE	0.596327	3.74431	0.191935	1.00072	0.404392	-0.860408	8.34903	4.60472	80	0.35532	0.0209345	0.030983	TRUE	0.826424	1.57805e-11	3.60917e-11	TRUE	0.9326	-0.123222	0.729556	1.13564	0.203044
10014-31	SNAI2	Pre-analytical exclusions	0.608139	8.448e-07	2.20077e-06	TRUE	0.776845	3.13436e-12	7.40803e-12	TRUE	1.31268	-4.23691	1.01953	1.60583	0.29315	-7.34595	-1.12787	3.10904	55	0.768504	8.68949e-17	3.34943e-16	TRUE	0.927132	5.45666e-35	2.8349e-34	TRUE	1.81485	-9.64281	1.6495	1.98021	0.165354	-11.4123	-7.87328	1.76953	80	0.7547	7.77892e-09	3.55712e-08	TRUE	0.968081	1.1841e-25	9.87863e-25	TRUE	1.14262	-2.44309	1.04808	1.23715	0.0945335
10015-119	KCNAB2	Clinically-relevant markers	0.341631	0.0106886	0.0146971	TRUE	0.695575	3.77103e-09	7.43697e-09	TRUE	0.902256	0.00242613	0.645499	1.15901	0.256757	-2.58769	2.59254	2.59011	55	0.702298	3.89447e-13	1.18278e-12	TRUE	0.702018	4.01551e-13	7.58462e-13	TRUE	1.03646	-1.4968	0.799447	1.27347	0.237013	-3.89653	0.902924	2.39973	80	0.333441	0.0309347	0.0444827	TRUE	0.590811	3.80206e-05	6.07613e-05	TRUE	0.779861	1.40566	0.439538	1.12019	0.340324
10022-207	POLH	Pre-analytical exclusions	0.80145	1.98202e-13	1.00465e-12	TRUE	0.956851	4.06603e-30	4.18606e-29	TRUE	1.21048	-2.15645	1.1092	1.31176	0.101278	-2.97919	-1.33371	0.822739	55	0.728574	1.86038e-14	6.18062e-14	TRUE	0.937772	1.41859e-37	8.60956e-37	TRUE	1.47281	-4.45401	1.34987	1.59575	0.122937	-5.45522	-3.45281	1.00121	80	0.679875	7.35136e-07	2.40179e-06	TRUE	0.943479	8.6695e-21	4.18767e-20	TRUE	0.879126	0.301788	0.780438	0.977815	0.0986885
10023-32	VDR	Pre-analytical exclusions	0.406985	0.00204488	0.00315652	TRUE	0.343555	0.0102277	0.0129516	TRUE	0.590426	2.76642	0.14576	1.03509	0.444667	-1.98	7.51283	4.74642	55	0.426519	7.97792e-05	0.000115219	TRUE	0.406869	0.000180197	0.000232305	TRUE	0.360674	5.18787	0.178136	0.543213	0.182538	3.25745	7.11828	1.93041	80	0.499413	0.000759836	0.0014548	TRUE	0.420907	0.00550813	0.00759386	TRUE	0.26825	6.16714	0.083509	0.452991	0.184741
10024-44	HOGA1	Pre-analytical exclusions	0.535426	2.53056e-05	5.32177e-05	TRUE	0.93146	6.25111e-25	3.81931e-24	TRUE	1.57109	-7.20777	1.40201	1.74017	0.169079	-8.99655	-5.41899	1.78878	55	0.552453	1.07904e-07	2.0297e-07	TRUE	0.850992	1.60865e-23	4.6883e-23	TRUE	1.21652	-3.38606	1.04729	1.38576	0.169235	-5.16532	-1.6068	1.77926	80	0.719096	8.11682e-08	3.1537e-07	TRUE	0.985232	2.80027e-32	6.45922e-31	TRUE	1.15505	-2.77743	1.0909	1.2192	0.0641483
10025-1	DLD	Pre-analytical exclusions	0.821356	1.57624e-14	8.78381e-14	TRUE	0.915772	1.2055e-22	5.96937e-22	TRUE	0.865118	0.998909	0.760568	0.969669	0.104551	-0.124601	2.12242	1.12351	55	0.95722	9.23375e-44	2.41236e-42	TRUE	0.980373	9.06193e-57	2.26207e-55	TRUE	0.963755	0.153704	0.920067	1.00744	0.0436883	-0.326949	0.634357	0.480653	80	0.939551	3.2041e-20	1.08124e-18	TRUE	0.960332	8.51844e-24	5.63438e-23	TRUE	0.900177	0.658384	0.816647	0.983708	0.0835306
10030-8	MUTYH	Pre-analytical exclusions	0.601053	1.22128e-06	3.12458e-06	TRUE	0.857403	6.48158e-17	2.06307e-16	TRUE	1.3192	-3.14478	1.10104	1.53736	0.218158	-4.84731	-1.44225	1.70253	55	0.517419	8.89689e-07	1.53236e-06	TRUE	0.588124	9.67591e-09	1.53756e-08	TRUE	0.78583	0.905744	0.542231	1.02943	0.243599	-1.01283	2.82432	1.91857	80	0.687034	5.04341e-07	1.70507e-06	TRUE	0.956092	6.24353e-23	3.75487e-22	TRUE	1.01358	-0.903565	0.914293	1.11286	0.0992835
10035-6	DUSP4	Pre-analytical exclusions	0.384495	0.00375178	0.00553353	TRUE	0.749689	4.51941e-11	9.98848e-11	TRUE	1.06283	-1.51274	0.80434	1.32132	0.258488	-4.08312	1.05765	2.57039	55	0.432715	6.10569e-05	8.94381e-05	TRUE	0.465458	1.35844e-05	1.86436e-05	TRUE	0.894674	0.107643	0.511186	1.27816	0.383489	-3.68816	3.90345	3.79581	80	0.681065	6.91015e-07	2.27519e-06	TRUE	0.977108	1.66752e-28	2.05313e-27	TRUE	1.21954	-3.22632	1.13469	1.30439	0.0848523
10036-201	ZHX3	Pre-analytical exclusions	0.467316	0.000321859	0.000560313	TRUE	0.618666	4.80409e-07	8.29393e-07	TRUE	0.8273	0.72536	0.537848	1.11675	0.289451	-2.91884	4.36956	3.6442	55	0.348336	0.00154355	0.00195159	TRUE	0.209839	0.0617381	0.0667867	FALSE	0.240529	8.16411	-0.0121065	0.493165	0.252636	4.96605	11.3622	3.19806	80	0.185641	0.239175	0.287824	FALSE	0.352929	0.0218746	0.0286101	TRUE	0.424738	5.72691	0.0649057	0.78457	0.359832
10037-98	SIGLEC12	Pre-analytical exclusions	0.755172	2.71155e-11	1.15312e-10	TRUE	0.860706	3.63786e-17	1.1806e-16	TRUE	1.51621	-6.35612	1.26913	1.7633	0.247086	-8.67742	-4.03482	2.3213	55	0.53428	3.3204e-07	5.94799e-07	TRUE	0.604646	2.85941e-09	4.65229e-09	TRUE	1.15052	-3.07347	0.808881	1.49216	0.341638	-6.28366	0.136727	3.2102	80	0.716584	9.44946e-08	3.64622e-07	TRUE	0.872141	5.44296e-14	1.48036e-13	TRUE	1.22008	-3.66509	1.00136	1.4388	0.218721
10039-32	PNP	Pre-analytical exclusions	0.0394661	0.774819	0.799272	FALSE	0.0371524	0.787704	0.805495	FALSE	0.0247003	11.5035	-0.158343	0.207743	0.183043	9.51291	13.4941	1.9906	55	0.338795	0.0021118	0.00263803	TRUE	0.330534	0.00274891	0.0032831	TRUE	0.303336	9.10294	0.108093	0.498578	0.195243	7.03528	11.1706	2.06766	80	0.0794911	0.616788	0.665941	FALSE	0.0836694	0.598332	0.640041	FALSE	0.0344895	13.1317	-0.096775	0.165754	0.131264
10040-63	TP63	Robust candidates	0.632684	2.19225e-07	6.15298e-07	TRUE	0.869578	7.14366e-18	2.43774e-17	TRUE	0.926578	-0.00671535	0.781615	1.07154	0.144963	-1.39099	1.37755	1.38427	55	0.701735	4.14152e-13	1.25416e-12	TRUE	0.911935	6.57956e-32	2.8649e-31	TRUE	1.15245	-2.4144	1.03556	1.26934	0.116893	-3.56636	-1.26245	1.15195	80	0.602836	2.39098e-05	5.99515e-05	TRUE	0.833945	7.00505e-12	1.64656e-11	TRUE	0.780242	1.21436	0.61525	0.945235	0.164992
10041-3	HNF4A	Pre-analytical exclusions	0.72482	3.92845e-10	1.49919e-09	TRUE	0.787832	9.5558e-13	2.32951e-12	TRUE	1.11871	-1.72557	0.877763	1.35966	0.240949	-5.24633	1.7952	3.52077	55	0.61819	9.98115e-10	2.26221e-09	TRUE	0.680006	4.01363e-12	7.30287e-12	TRUE	0.910911	0.764628	0.68951	1.13231	0.221401	-2.47914	4.00839	3.24377	80	0.555303	0.000135035	0.000296378	TRUE	0.564163	9.97618e-05	0.000155211	TRUE	0.688418	4.14523	0.366457	1.01038	0.321961
10042-8	SGK3	Pre-analytical exclusions	0.402525	0.00231405	0.00354352	TRUE	0.447119	0.000620961	0.000870587	TRUE	0.589731	3.52197	0.264691	0.914771	0.32504	0.0513632	6.99258	3.47061	55	0.492631	3.45298e-06	5.65973e-06	TRUE	0.60594	2.59137e-09	4.21807e-09	TRUE	0.985528	-0.937588	0.693869	1.27719	0.291659	-4.12116	2.24599	3.18358	80	-0.0234999	0.882563	0.902118	FALSE	0.547365	0.000175855	0.000269853	TRUE	0.609033	3.61704	0.311465	0.906602	0.297569
10043-31	BRD4	Pre-analytical exclusions	0.514196	5.92776e-05	0.00011722	TRUE	0.639413	1.48323e-07	2.65178e-07	TRUE	1.04629	-1.37684	0.699666	1.39291	0.346623	-4.84747	2.09378	3.47063	55	0.616717	1.1219e-09	2.53018e-09	TRUE	0.786891	5.04239e-18	1.14498e-17	TRUE	0.821618	0.716818	0.676375	0.966862	0.145244	-0.760661	2.1943	1.47748	80	0.431002	0.00437842	0.00727474	TRUE	0.967547	1.64183e-25	1.33862e-24	TRUE	1.01623	-1.1566	0.931421	1.10105	0.0848128
10044-12	WNT10A	Pre-analytical exclusions	0.235209	0.0838742	0.101218	FALSE	0.163435	0.233158	0.260218	FALSE	0.342639	5.46716	-0.227197	0.912474	0.569836	-0.970486	11.9048	6.43765	55	0.298359	0.00718544	0.00851621	TRUE	0.223057	0.0467218	0.0511268	FALSE	0.204496	7.01864	0.00304093	0.40595	0.201455	4.74049	9.29679	2.27815	80	0.247387	0.114215	0.146957	FALSE	0.25268	0.106429	0.129878	FALSE	0.223473	6.83161	-0.0499788	0.496925	0.273452
10045-47	CUL3	Pre-analytical exclusions	0.315801	0.018839	0.0248808	TRUE	0.30902	0.0216978	0.0266658	TRUE	0.580484	4.12063	0.0882775	1.07269	0.492206	-0.560015	8.80127	4.68064	55	0.367916	0.000786409	0.00102782	TRUE	0.571928	2.99664e-08	4.65527e-08	TRUE	1.01546	0.207587	0.687151	1.34378	0.328313	-2.91398	3.32916	3.12157	80	0.37778	0.013641	0.0207924	TRUE	0.296022	0.0569819	0.0714381	FALSE	0.279364	7.99658	-0.00869753	0.567426	0.288062
10046-55	BIRC2	Pre-analytical exclusions	0.831962	3.58723e-15	2.11891e-14	TRUE	0.907476	1.30678e-21	5.95694e-21	TRUE	0.874374	0.722442	0.762853	0.985896	0.111521	-0.501461	1.94635	1.2239	55	0.6013	3.68074e-09	7.88853e-09	TRUE	0.848297	3.0672e-23	8.79549e-23	TRUE	1.21656	-2.91752	1.04538	1.38774	0.171182	-4.77418	-1.06087	1.85666	80	0.296815	0.0562883	0.0770633	FALSE	0.456502	0.00237583	0.00336784	TRUE	0.45383	5.80755	0.171174	0.736485	0.282655
10047-12	NCF2	Pre-analytical exclusions	0.479094	0.000215241	0.000384627	TRUE	0.557383	9.85709e-06	1.56806e-05	TRUE	0.497186	3.85273	0.293146	0.701226	0.20404	1.8438	5.86166	2.00893	55	0.459915	1.77131e-05	2.70729e-05	TRUE	0.613261	1.47243e-09	2.42105e-09	TRUE	1.11926	-2.50358	0.794298	1.44423	0.324967	-5.80983	0.802668	3.30625	80	0.19731	0.210395	0.25675	FALSE	0.455241	0.00245144	0.00346962	TRUE	0.74382	1.56608	0.278932	1.20871	0.464888
10048-7	CBFB	Pre-analytical exclusions	0.525902	3.73348e-05	7.58878e-05	TRUE	0.503169	9.02437e-05	0.000134627	TRUE	0.698529	2.85987	0.367995	1.02906	0.330534	-0.661376	6.38113	3.52125	55	0.394126	0.000297729	0.000406699	TRUE	0.61902	9.34242e-10	1.54977e-09	TRUE	1.02651	-0.602428	0.732932	1.32009	0.29358	-3.7442	2.53934	3.14177	80	0.0388963	0.806796	0.837711	FALSE	0.0488512	0.758675	0.790562	FALSE	0.0572906	9.9816	-0.317029	0.43161	0.374319
10049-112	TERF1	Pre-analytical exclusions	0.538502	2.22622e-05	4.72536e-05	TRUE	0.878532	1.21929e-18	4.39536e-18	TRUE	1.13871	-2.17549	0.968129	1.30929	0.170582	-3.84185	-0.509134	1.66636	55	0.608732	2.09241e-09	4.58006e-09	TRUE	0.899785	8.03303e-30	3.14631e-29	TRUE	1.38856	-4.72108	1.23677	1.54035	0.151787	-6.21066	-3.2315	1.48958	80	0.484603	0.00114515	0.00212339	TRUE	0.99211	1.07047e-37	9.63289e-36	TRUE	1.00228	-0.902326	0.961805	1.04275	0.0404748
10053-5	ILK	Pre-analytical exclusions	0.00952381	0.944982	0.953485	FALSE	-0.0160401	0.907469	0.916663	FALSE	-0.0174923	13.7541	-0.317907	0.282923	0.300415	10.3898	17.1185	3.36433	55	0.0068917	0.951621	0.952666	FALSE	0.00160275	0.988742	0.988742	FALSE	0.00197693	13.8664	-0.276069	0.280023	0.278046	10.541	17.1919	3.32547	80	0.00251195	0.987403	0.99012	FALSE	-0.135039	0.39385	0.439897	FALSE	-0.0510813	15.5449	-0.170854	0.0686918	0.119773
10054-3	GAN	Pre-analytical exclusions	0.627848	2.88635e-07	7.96011e-07	TRUE	0.807006	1.00717e-13	2.60699e-13	TRUE	1.42194	-5.4003	1.13526	1.70862	0.286679	-8.15688	-2.64371	2.75659	55	0.656796	3.70019e-11	9.45014e-11	TRUE	0.821831	9.53619e-21	2.44407e-20	TRUE	1.1639	-2.98952	0.982017	1.34578	0.181884	-4.7294	-1.24964	1.73988	80	0.521799	0.000394191	0.000792622	TRUE	0.6035	2.32928e-05	3.77375e-05	TRUE	0.553562	2.99297	0.319841	0.787283	0.233721
10056-5	FOXM1	Pre-analytical exclusions	-0.00692641	0.959972	0.966469	FALSE	-0.0724997	0.598877	0.628812	FALSE	-0.095782	11.2263	-0.458811	0.267247	0.363029	7.60001	14.8527	3.62633	55	0.149684	0.185096	0.193567	FALSE	0.140972	0.212292	0.221563	FALSE	0.270324	7.83439	-0.157616	0.698264	0.42794	3.57173	12.0971	4.26266	80	0.104773	0.509039	0.563717	FALSE	0.512071	0.000527189	0.000784861	TRUE	0.292749	8.68206	0.135828	0.449671	0.156922
10058-1	RAD23A	Pre-analytical exclusions	0.293001	0.0299359	0.0382342	TRUE	0.240048	0.0775189	0.0908271	FALSE	0.151095	11.5275	-0.0172505	0.31944	0.168345	9.24575	13.8092	2.2817	55	0.441936	4.06093e-05	6.02976e-05	TRUE	0.49466	3.10235e-06	4.41058e-06	TRUE	0.446747	7.76027	0.269814	0.623679	0.176933	5.29614	10.2244	2.46413	80	0.320639	0.0384263	0.0542703	FALSE	0.336393	0.0293907	0.0379033	TRUE	0.144103	12.6609	0.0151888	0.273018	0.128914
10063-10	FANCL	Pre-analytical exclusions	0.476388	0.00023639	0.00042005	TRUE	0.450351	0.000560489	0.000788841	TRUE	0.56364	3.09317	0.255769	0.871511	0.307871	0.111919	6.07443	2.98125	55	0.671211	9.53372e-12	2.56994e-11	TRUE	0.812023	6.31908e-20	1.55765e-19	TRUE	1.29954	-4.06954	1.08899	1.51008	0.210545	-6.11153	-2.02756	2.04199	80	0.741542	1.93389e-08	8.27238e-08	TRUE	0.976962	1.89022e-28	2.30364e-27	TRUE	1.09194	-1.98572	1.01572	1.16817	0.0762239
10064-12	RBBP9	Pre-analytical exclusions	0.620058	4.45181e-07	1.20272e-06	TRUE	0.649484	8.1176e-08	1.47775e-07	TRUE	0.776285	1.38002	0.525894	1.02668	0.250391	-1.49859	4.25863	2.87861	55	0.274864	0.0136063	0.0157248	TRUE	0.33992	0.0020362	0.00245401	TRUE	0.306603	6.77638	0.115385	0.497821	0.191218	4.57369	8.97907	2.20269	80	0.379158	0.0132748	0.0202766	TRUE	0.479796	0.00130313	0.00187978	TRUE	0.464383	5.06505	0.193015	0.735752	0.271369
10069-2	PIN1	Robust candidates	0.442136	0.000725799	0.00119745	TRUE	0.504615	8.54765e-05	0.000127724	TRUE	0.553671	3.42747	0.292687	0.814655	0.260984	0.756114	6.09883	2.67136	55	0.570126	3.3857e-08	6.60556e-08	TRUE	0.516836	9.1968e-07	1.33857e-06	TRUE	0.971287	-0.813411	0.608624	1.33395	0.362662	-4.51384	2.88701	3.70042	80	0.548983	0.000166726	0.000359227	TRUE	0.962642	2.62008e-24	1.84164e-23	TRUE	0.987325	-0.59843	0.898577	1.07607	0.0887478
10070-22	PLCG2	Pre-analytical exclusions	0.125363	0.361786	0.397387	FALSE	0.320762	0.016956	0.0210621	TRUE	0.434055	5.80699	0.0809341	0.787177	0.353121	2.09094	9.52305	3.71606	55	-0.0216128	0.849082	0.852591	FALSE	0.219818	0.0500886	0.0547042	FALSE	0.314402	7.17739	-0.000124561	0.628928	0.314526	3.78181	10.573	3.39558	80	-0.133944	0.397732	0.453689	FALSE	0.379654	0.013145	0.0175805	TRUE	0.25306	9.39022	0.0560038	0.450116	0.197056
10073-22	TDP1	Pre-analytical exclusions	0.459576	0.000416019	0.000712993	TRUE	0.6988	2.97788e-09	5.92406e-09	TRUE	0.935013	-0.0165002	0.671319	1.19871	0.263695	-2.80206	2.76906	2.78556	55	0.457445	1.99065e-05	3.0311e-05	TRUE	0.622408	7.11788e-10	1.18561e-09	TRUE	1.07021	-1.56791	0.766836	1.37358	0.303372	-4.79397	1.65815	3.22606	80	0.285795	0.0665432	0.0897545	FALSE	0.42349	0.00519731	0.00718165	TRUE	0.408404	6.06139	0.129227	0.68758	0.279177
10074-128	BRD2	Pre-analytical exclusions	0.62987	2.57421e-07	7.15615e-07	TRUE	0.954346	1.75745e-29	1.69895e-28	TRUE	1.41971	-5.91914	1.29729	1.54214	0.122425	-7.26662	-4.57167	1.34747	55	0.417377	0.000117282	0.000166999	TRUE	0.778124	2.02683e-17	4.49592e-17	TRUE	1.31567	-4.8514	1.07627	1.55507	0.2394	-7.47152	-2.23128	2.62012	80	0.822657	2.33636e-11	1.58269e-10	TRUE	0.960273	8.7691e-24	5.78967e-23	TRUE	1.20321	-3.62853	1.09148	1.31495	0.111738
10075-75	ACBD6	Pre-analytical exclusions	0.0414863	0.763618	0.789057	FALSE	-0.0198193	0.885799	0.897139	FALSE	-0.0262085	9.58089	-0.390464	0.338047	0.364256	6.55596	12.6058	3.02494	55	0.379129	0.000524167	0.000699113	TRUE	0.319737	0.0038388	0.00452988	TRUE	0.590141	5.11933	0.195924	0.984359	0.394217	1.8712	8.36745	3.24812	80	0.00672555	0.966282	0.972956	FALSE	0.0289565	0.855556	0.876356	FALSE	0.0211571	11.4949	-0.212232	0.254546	0.233389
10076-1	AP4M1	Pre-analytical exclusions	0.382323	0.00396954	0.00582759	TRUE	0.396329	0.00274032	0.00365293	TRUE	0.881396	1.17332	0.318864	1.44393	0.562533	-5.00987	7.35651	6.18319	55	0.158651	0.159842	0.167881	FALSE	0.403029	0.000210078	0.000269968	TRUE	0.847411	1.64862	0.413642	1.28118	0.433769	-3.12877	6.42601	4.77739	80	0.138319	0.382353	0.437515	FALSE	0.37303	0.0149703	0.0199085	TRUE	0.359395	7.95682	0.0737387	0.645052	0.285657
10078-5	BAG3	Pre-analytical exclusions	0.538889	2.19041e-05	4.65207e-05	TRUE	0.969238	6.05303e-34	9.76117e-33	TRUE	1.28842	-3.55815	1.19828	1.37856	0.0901405	-4.46886	-2.64743	0.910717	55	0.576042	2.26185e-08	4.47155e-08	TRUE	0.591642	7.50676e-09	1.19967e-08	TRUE	0.922009	0.0313037	0.638798	1.20522	0.283211	-2.81278	2.87539	2.84409	80	0.551414	0.000153818	0.000333584	TRUE	0.99065	3.14765e-36	1.84416e-34	TRUE	1.01791	-1.02517	0.973111	1.0627	0.0447959
10080-9	EIF2B1	Pre-analytical exclusions	0.175541	0.199868	0.228273	FALSE	0.251521	0.0639698	0.075547	FALSE	0.202518	8.31551	-0.0121838	0.41722	0.214702	6.26272	10.3683	2.05279	55	0.257961	0.0208765	0.0236802	TRUE	0.306982	0.00561019	0.00655647	TRUE	0.312257	7.62103	0.0940361	0.530478	0.218221	5.40365	9.83841	2.21738	80	0.192934	0.220891	0.268167	FALSE	0.0714288	0.653059	0.691681	FALSE	0.0402967	11.9964	-0.139523	0.220117	0.17982
10081-17	SATB2	Pre-analytical exclusions	0.323166	0.0161028	0.0215166	TRUE	0.327192	0.0147561	0.0184321	TRUE	0.748237	1.5611	0.152866	1.34361	0.595371	-4.3729	7.49511	5.934	55	0.388064	0.000375424	0.000507411	TRUE	0.419713	0.000106398	0.000138711	TRUE	0.50433	4.05283	0.258478	0.750183	0.245853	1.6412	6.46447	2.41163	80	0.626256	9.15988e-06	2.46917e-05	TRUE	0.886538	5.72884e-15	1.67298e-14	TRUE	1.03671	-1.2793	0.863818	1.2096	0.17289
10082-251	NEFL	Pre-analytical exclusions	0.684993	8.01457e-09	2.64097e-08	TRUE	0.753391	3.20584e-11	7.11987e-11	TRUE	1.57083	-9.41514	1.19309	1.94857	0.377738	-13.9753	-4.85501	4.56013	55	0.698922	5.62106e-13	1.68817e-12	TRUE	0.772856	4.53775e-17	9.92965e-17	TRUE	1.88233	-13.0286	1.53393	2.23073	0.348398	-17.2295	-8.82764	4.20093	80	0.442185	0.00336791	0.00571565	TRUE	0.28182	0.070586	0.0875896	FALSE	0.283496	5.77414	-0.0249345	0.591926	0.30843
10085-25	STAR	Robust candidates	0.571284	5.23727e-06	1.21497e-05	TRUE	0.579428	3.567e-06	5.82826e-06	TRUE	0.843485	0.648748	0.516607	1.17036	0.326878	-3.01092	4.30842	3.65967	55	0.548679	1.37026e-07	2.55508e-07	TRUE	0.49737	2.68619e-06	3.83089e-06	TRUE	0.599204	3.26675	0.363604	0.834803	0.2356	0.624534	5.90897	2.64222	80	0.191476	0.224468	0.271876	FALSE	0.124866	0.430759	0.478337	FALSE	0.155585	8.6109	-0.239477	0.550647	0.395062
10086-39	CBS	Pre-analytical exclusions	0.831097	4.06344e-15	2.38282e-14	TRUE	0.967291	3.00497e-33	4.42098e-32	TRUE	1.47775	-6.29933	1.37098	1.58451	0.10677	-7.51115	-5.0875	1.21183	55	0.742234	3.316e-15	1.15869e-14	TRUE	0.84906	2.5585e-23	7.37111e-23	TRUE	1.29556	-4.27866	1.11385	1.47728	0.181714	-6.31498	-2.24235	2.03631	80	0.644544	4.09281e-06	1.1667e-05	TRUE	0.850939	9.54079e-13	2.3751e-12	TRUE	1.00805	-0.991395	0.809208	1.2069	0.198846
10087-10	CRYAA	Pre-analytical exclusions	0.56176	8.10211e-06	1.83234e-05	TRUE	0.812294	5.17965e-14	1.36446e-13	TRUE	1.17139	-2.54077	0.939662	1.40312	0.231729	-4.71159	-0.369942	2.17083	55	0.261405	0.0191725	0.0218221	TRUE	0.732163	1.19463e-14	2.39221e-14	TRUE	1.3129	-3.84697	1.03758	1.58822	0.275324	-6.40569	-1.28824	2.55873	80	0.465459	0.00189526	0.0033826	TRUE	0.989514	3.08838e-35	1.36431e-33	TRUE	1.00993	-1.06219	0.962819	1.05704	0.0471086
10088-37	APRT	Pre-analytical exclusions	-0.0344877	0.802612	0.824326	FALSE	-0.121572	0.376599	0.40873	FALSE	-0.100805	13.3653	-0.327556	0.125947	0.226752	11.0716	15.6589	2.29369	55	0.346132	0.00166087	0.00209666	TRUE	0.217454	0.0526712	0.0574216	FALSE	0.321488	9.86417	-0.00380159	0.646778	0.32529	6.78083	12.9475	3.08334	80	0.0208249	0.895853	0.912503	FALSE	0.133482	0.399377	0.445661	FALSE	0.0572034	13.8455	-0.078518	0.192925	0.135721
10089-7	ASMTL	Pre-analytical exclusions	0.427685	0.00112613	0.00180562	TRUE	0.669042	2.35724e-08	4.42948e-08	TRUE	0.851821	1.38346	0.591114	1.11253	0.260708	-1.08802	3.85495	2.47148	55	0.338246	0.0021496	0.00268387	TRUE	0.33423	0.00244521	0.00293144	TRUE	0.787881	1.92298	0.287059	1.2887	0.500823	-2.89866	6.74461	4.82163	80	0.178673	0.257582	0.308041	FALSE	0.0256564	0.871872	0.889976	FALSE	0.0394251	9.97521	-0.451467	0.530317	0.490892
10336-3	STUB1	Pre-analytical exclusions	0.0281751	0.838202	0.856774	FALSE	0.449411	0.000577497	0.000811838	TRUE	0.552478	4.69289	0.249913	0.855043	0.302565	1.90538	7.48039	2.78751	55	0.225551	0.0442579	0.0487968	TRUE	0.721447	4.39241e-14	8.61348e-14	TRUE	0.707688	3.39108	0.554569	0.860807	0.153119	1.92879	4.85337	1.46229	80	0.0339519	0.830973	0.85744	FALSE	-0.231285	0.140554	0.169003	FALSE	-0.443854	15.4763	-1.04049	0.152778	0.596632
10339-48	ENO2	Pre-analytical exclusions	0.294084	0.0293071	0.0375496	TRUE	0.455999	0.000467452	0.000662246	TRUE	0.425334	8.35865	0.196625	0.654043	0.228709	5.73105	10.9862	2.6276	55	0.589994	8.45763e-09	1.74788e-08	TRUE	0.648854	7.57344e-11	1.30719e-10	TRUE	0.524208	7.18676	0.385634	0.662782	0.138574	5.49157	8.88195	1.69519	80	0.400049	0.00866499	0.013656	TRUE	0.367943	0.0165138	0.0218615	TRUE	0.282541	11.0748	0.0543676	0.510715	0.228174
10342-55	PIAS4	Pre-analytical exclusions	0.360006	0.0069397	0.0098049	TRUE	0.350192	0.00876713	0.0111622	TRUE	0.841953	0.335463	0.221498	1.46241	0.620456	-5.7385	6.40943	6.07397	55	0.573706	2.6549e-08	5.22169e-08	TRUE	0.532607	3.67038e-07	5.43217e-07	TRUE	0.77742	1.00216	0.498939	1.0559	0.278481	-1.72043	3.72476	2.72259	80	0.556078	0.000131554	0.000289085	TRUE	0.931146	4.00344e-19	1.64123e-18	TRUE	1.05955	-1.54873	0.926958	1.19215	0.132595
10344-334	IL10RA	Pre-analytical exclusions	0.311905	0.0204397	0.0268296	TRUE	0.218007	0.109833	0.127116	FALSE	0.304796	8.1291	-0.0711312	0.680723	0.375927	3.77131	12.4869	4.35779	55	0.595218	5.78142e-09	1.21373e-08	TRUE	0.626298	5.18767e-10	8.68464e-10	TRUE	1.1735	-1.54071	0.844227	1.50277	0.329272	-5.27763	2.19621	3.73692	80	0.481566	0.00124287	0.00228943	TRUE	0.772262	2.10356e-09	4.25558e-09	TRUE	0.726392	3.20309	0.535433	0.917351	0.190959
10346-5	STAT3	Pre-analytical exclusions	0.0483405	0.725983	0.753588	FALSE	0.0554123	0.687818	0.714174	FALSE	0.0609133	13.8582	-0.241483	0.36331	0.302396	9.64358	18.0729	4.21464	55	0.150774	0.181883	0.190289	FALSE	0.133816	0.23666	0.246114	FALSE	0.160264	12.7062	-0.107281	0.427809	0.267545	8.93326	16.4792	3.77296	80	-0.0867839	0.584734	0.637089	FALSE	-0.115018	0.468255	0.515264	FALSE	-0.0668904	16.8073	-0.251501	0.11772	0.184611
10351-51	IRF1	Pre-analytical exclusions	0.72113	5.30808e-10	1.99333e-09	TRUE	0.951945	6.63532e-29	5.97792e-28	TRUE	1.07045	-1.43613	0.975562	1.16533	0.0948846	-2.43159	-0.440664	0.995464	55	0.844871	6.84269e-23	3.85741e-22	TRUE	0.994036	7.79061e-77	2.46895e-74	TRUE	1.11827	-1.92019	1.09062	1.14593	0.0276541	-2.21575	-1.62462	0.295564	80	0.850938	9.54151e-13	8.26969e-12	TRUE	0.942746	1.11409e-20	5.27654e-20	TRUE	0.996071	-0.626663	0.883466	1.10868	0.112605
10354-57	STAT3	Pre-analytical exclusions	0.240043	0.0775253	0.093883	FALSE	0.13195	0.336905	0.367841	FALSE	0.23973	9.73603	-0.256448	0.735908	0.496178	3.6462	15.8259	6.08983	55	0.18542	0.0996291	0.10648	FALSE	0.171203	0.128908	0.136286	FALSE	0.325495	8.82198	-0.0967493	0.74774	0.422245	3.59605	14.0479	5.22593	80	-0.0793291	0.617509	0.666522	FALSE	-0.047775	0.763837	0.794919	FALSE	-0.0349305	14.323	-0.268309	0.198448	0.233378
10356-21	JUN	Pre-analytical exclusions	0.386154	0.00359253	0.00531048	TRUE	0.468605	0.000308211	0.00044154	TRUE	0.664029	2.49028	0.31914	1.00892	0.344889	-1.5362	6.51675	4.02648	55	0.376817	0.000570573	0.000757129	TRUE	0.293718	0.00818484	0.00944275	TRUE	0.267558	7.08685	0.0712732	0.463843	0.196285	4.82214	9.35156	2.26471	80	0.57864	5.96879e-05	0.000139132	TRUE	0.591612	3.6885e-05	5.89853e-05	TRUE	0.582793	3.38669	0.328997	0.836589	0.253796
10361-25	OAS1	Pre-analytical exclusions	0.595068	1.65596e-06	4.14501e-06	TRUE	0.760771	1.58709e-11	3.58707e-11	TRUE	1.15726	-2.67785	0.885256	1.42926	0.272002	-5.37356	0.0178576	2.69571	55	0.676809	5.51562e-12	1.51825e-11	TRUE	0.913189	3.85298e-32	1.69899e-31	TRUE	1.35686	-4.66582	1.22036	1.49335	0.136499	-6.02137	-3.31027	1.35555	80	0.641844	4.62509e-06	1.30769e-05	TRUE	0.91515	2.24804e-17	7.93125e-17	TRUE	1.07818	-1.86395	0.926413	1.22995	0.151768
10362-35	MYC	Pre-analytical exclusions	0.533126	2.78265e-05	5.80335e-05	TRUE	0.587173	2.4517e-06	4.05225e-06	TRUE	0.893958	-0.423698	0.554422	1.23349	0.339536	-3.75414	2.90675	3.33044	55	0.34235	0.00188111	0.00236445	TRUE	0.900485	6.19688e-30	2.44289e-29	TRUE	1.48727	-5.98714	1.32535	1.64918	0.161912	-7.54068	-4.43361	1.55353	80	0.705673	1.79569e-07	6.61384e-07	TRUE	0.958276	2.29603e-23	1.43532e-22	TRUE	1.13658	-2.62874	1.02824	1.24493	0.108341
10363-13	SMAD3	Pre-analytical exclusions	0.251587	0.0638978	0.0783828	FALSE	0.260835	0.0544279	0.0647292	FALSE	0.431515	7.27465	-0.00850001	0.871531	0.440016	1.56838	12.9809	5.70627	55	0.351664	0.00138046	0.00175575	TRUE	0.378898	0.000528633	0.000663202	TRUE	0.699824	3.74126	0.314519	1.08513	0.385304	-1.44065	8.92318	5.18192	80	-0.157929	0.317846	0.37104	FALSE	-0.0976195	0.538537	0.583702	FALSE	-0.0666089	15.1791	-0.283614	0.150396	0.217005
10364-6	SMAD2	Pre-analytical exclusions	0.0736652	0.592999	0.627067	FALSE	0.0143968	0.916914	0.925135	FALSE	0.0183768	12.4972	-0.333264	0.370017	0.351641	8.45369	16.5406	4.04347	55	0.272293	0.014546	0.0167683	TRUE	0.263359	0.0182596	0.0205646	TRUE	0.554155	6.5197	0.096577	1.01173	0.457579	1.09039	11.949	5.42931	80	-0.0287659	0.856497	0.880288	FALSE	-0.095749	0.546385	0.591279	FALSE	-0.0519524	14.8476	-0.224546	0.120641	0.172593
10365-132	IL23A|IL12B	Clinically-relevant markers	0.958531	1.44972e-30	6.00398e-29	TRUE	0.94485	2.3326e-27	1.79919e-26	TRUE	1.58046	-6.76579	1.42953	1.73139	0.15093	-8.32472	-5.20686	1.55893	55	0.964791	5.35199e-47	1.93122e-45	TRUE	0.969251	2.95737e-49	3.91221e-48	TRUE	1.57962	-6.71697	1.48922	1.67002	0.0904009	-7.66292	-5.77102	0.945951	80	0.953812	1.68213e-22	8.75791e-21	TRUE	0.955132	9.53483e-23	5.63661e-22	TRUE	1.11586	-2.09209	1.00529	1.22644	0.110574
10366-11	PDGFRA	Pre-analytical exclusions	0.918182	5.76058e-23	7.96752e-22	TRUE	0.977664	1.39273e-37	3.6011e-36	TRUE	1.19598	-3.27171	1.12514	1.26681	0.0708352	-4.08293	-2.46049	0.811221	55	0.941379	1.48038e-38	2.52705e-37	TRUE	0.968296	9.56908e-49	1.21939e-47	TRUE	1.38016	-5.18585	1.2999	1.46042	0.0802622	-6.08135	-4.29035	0.895499	80	0.838263	4.31415e-12	3.29276e-11	TRUE	0.954989	1.01504e-22	5.97629e-22	TRUE	1.13406	-2.75178	1.02149	1.24663	0.11257
10367-62	IL12B|IL12A	Pre-analytical exclusions	0.377891	0.00444891	0.00648174	TRUE	0.455707	0.000471903	0.000668292	TRUE	0.521009	3.02025	0.240627	0.801392	0.280383	0.653984	5.38651	2.36627	55	0.679357	4.2827e-12	1.19421e-11	TRUE	0.818723	1.75789e-20	4.44595e-20	TRUE	1.09079	-1.68697	0.918342	1.26323	0.172444	-3.13064	-0.243297	1.44367	80	0.69981	2.50585e-07	9.00205e-07	TRUE	0.950575	6.32775e-22	3.42413e-21	TRUE	0.951549	-0.624065	0.852226	1.05087	0.0993232
10370-21	STAT1	Pre-analytical exclusions	0.107975	0.432649	0.469912	FALSE	0.136849	0.319112	0.349934	FALSE	0.190867	8.22204	-0.189781	0.571516	0.380648	4.71571	11.7284	3.50633	55	0.298734	0.00710958	0.00842767	TRUE	0.337897	0.00217395	0.00261613	TRUE	0.431631	6.25259	0.160616	0.702645	0.271015	3.70041	8.80476	2.55217	80	0.422251	0.00534444	0.00875211	TRUE	0.27495	0.0780278	0.0965611	FALSE	0.201052	9.92905	-0.0236142	0.425718	0.224666
10372-18	STAT6	Pre-analytical exclusions	-0.107864	0.433122	0.470355	FALSE	-0.099929	0.467905	0.500009	FALSE	-0.147189	14.3933	-0.550968	0.25659	0.403779	9.46388	19.3228	4.92947	55	0.167839	0.136712	0.144482	FALSE	0.137087	0.225291	0.234692	FALSE	0.207963	10.5037	-0.130773	0.5467	0.338736	6.32821	14.6791	4.17546	80	-0.135564	0.391995	0.447845	FALSE	-0.0682547	0.667564	0.7052	FALSE	-0.0423455	14.7018	-0.240139	0.155449	0.197794
10382-1	ANGPTL3	Robust candidates	0.826984	7.27657e-15	4.15666e-14	TRUE	0.84339	6.45923e-16	1.93432e-15	TRUE	0.74584	3.79768	0.614929	0.87675	0.13091	1.70673	5.88862	2.09095	55	0.690905	1.31695e-12	3.82135e-12	TRUE	0.745099	2.27788e-15	4.68363e-15	TRUE	0.709927	4.37728	0.566679	0.853174	0.143247	2.03774	6.71683	2.33955	80	0.648327	3.44165e-06	9.92726e-06	TRUE	0.635652	6.09489e-06	1.01987e-05	TRUE	0.80878	2.52691	0.494898	1.12266	0.313882
10390-21	ZNRF3	Pre-analytical exclusions	0.33079	0.0136352	0.0184323	TRUE	0.326932	0.0148399	0.0185314	TRUE	0.461898	4.68493	0.0940399	0.829755	0.367858	1.29317	8.0767	3.39176	55	0.563248	5.35871e-08	1.02789e-07	TRUE	0.556259	8.45445e-08	1.28652e-07	TRUE	1.12587	-1.10054	0.74672	1.50501	0.379146	-4.58264	2.38156	3.4821	80	0.0961835	0.544557	0.598684	FALSE	0.22052	0.160514	0.190956	FALSE	0.197477	7.95139	-0.081647	0.476602	0.279124
10391-1	ANGPTL3	Robust candidates	0.925702	4.9256e-24	7.82195e-23	TRUE	0.935766	1.18245e-25	7.7092e-25	TRUE	0.910681	0.798307	0.816135	1.00523	0.0945463	-0.244338	1.84095	1.04264	55	0.865776	3.66614e-25	2.37956e-24	TRUE	0.877401	1.34723e-26	4.4922e-26	TRUE	0.841571	1.69703	0.737841	0.945301	0.10373	0.531104	2.86295	1.16592	80	0.916538	1.63751e-17	3.37171e-16	TRUE	0.93114	4.01121e-19	1.64257e-18	TRUE	0.913479	0.851356	0.799158	1.0278	0.114322
10396-6	MCL1	Clinically-relevant markers	0.734993	1.66994e-10	6.59381e-10	TRUE	0.769736	6.52699e-12	1.51513e-11	TRUE	0.934068	-0.196456	0.720645	1.14749	0.213424	-1.94466	1.55175	1.74821	55	0.800931	4.71496e-19	2.0892e-18	TRUE	0.881531	3.83971e-27	1.31459e-26	TRUE	1.04155	-1.0957	0.915803	1.16729	0.125745	-2.14313	-0.0482764	1.04743	80	0.68652	5.18355e-07	1.74678e-06	TRUE	0.860265	2.86833e-13	7.42182e-13	TRUE	0.758283	1.23442	0.614671	0.901896	0.143613
10398-110	ANKRD1	Pre-analytical exclusions	0.51232	6.37365e-05	0.000125561	TRUE	0.839413	1.19087e-15	3.50151e-15	TRUE	1.63774	-6.99342	1.34559	1.92988	0.292147	-9.85538	-4.13145	2.86197	55	0.639506	1.71382e-10	4.1378e-10	TRUE	0.828531	2.44915e-21	6.45169e-21	TRUE	1.61678	-6.8746	1.37048	1.86309	0.246308	-9.28989	-4.45931	2.41529	80	0.700863	2.3616e-07	8.53854e-07	TRUE	0.738998	2.29182e-08	4.35481e-08	TRUE	1.18868	-2.76292	0.842386	1.53497	0.346294
10418-36	STX12	Pre-analytical exclusions	0.217893	0.110023	0.130484	FALSE	0.46352	0.000365304	0.000521689	TRUE	0.472335	6.10577	0.223566	0.721103	0.248768	3.10972	9.10183	2.99605	55	0.219784	0.050125	0.0549581	FALSE	0.219104	0.0508581	0.0555196	FALSE	0.258012	8.65957	-0.000987073	0.517011	0.258999	5.0875	12.2316	3.57207	80	0.10688	0.500509	0.554946	FALSE	0.0447251	0.778523	0.808816	FALSE	0.0286786	12.5892	-0.176025	0.233382	0.204703
10419-1	SCARA5	Robust candidates	0.943579	4.19969e-27	1.01363e-25	TRUE	0.958369	1.60451e-30	1.74037e-29	TRUE	1.00533	-0.537107	0.92281	1.08786	0.0825225	-1.60333	0.529118	1.06623	55	0.931786	4.54759e-36	6.35007e-35	TRUE	0.932495	3.06738e-36	1.72251e-35	TRUE	0.953723	0.0786672	0.870452	1.03699	0.083271	-0.989451	1.14679	1.06812	80	0.907463	1.18472e-16	2.0463e-15	TRUE	0.908157	1.02588e-16	3.43167e-16	TRUE	0.757298	2.28248	0.645743	0.868853	0.111555
10420-30	FAIM	Robust candidates	0.397547	0.00265141	0.00402292	TRUE	0.545114	1.68298e-05	2.63755e-05	TRUE	0.997933	-0.57704	0.575086	1.42078	0.422847	-4.85272	3.69864	4.27568	55	0.453621	2.38097e-05	3.60733e-05	TRUE	0.480947	6.31251e-06	8.8213e-06	TRUE	0.655152	3.01512	0.38593	0.924375	0.269223	0.323789	5.70645	2.69133	80	0.529698	0.00030929	0.000634867	TRUE	0.621806	1.10578e-05	1.8256e-05	TRUE	0.778021	2.16399	0.464876	1.09117	0.313145
10424-31	NPDC1	Pre-analytical exclusions	0.71039	1.24139e-09	4.49948e-09	TRUE	0.894761	3.3649e-20	1.37021e-19	TRUE	1.50737	-5.80266	1.30011	1.71462	0.20726	-7.83704	-3.76828	2.03438	55	0.587802	9.90142e-09	2.03128e-08	TRUE	0.652717	5.35974e-11	9.30171e-11	TRUE	0.874567	0.391781	0.645744	1.10339	0.228823	-1.80461	2.58817	2.19639	80	0.462118	0.00206341	0.00365586	TRUE	0.497398	0.000804312	0.00117937	TRUE	0.722823	1.63014	0.319956	1.12569	0.402866
10425-3	B4GALT5	Pre-analytical exclusions	0.33355	0.0128257	0.017409	TRUE	0.368537	0.00563062	0.00729722	TRUE	0.475909	4.33277	0.145172	0.806646	0.330737	0.648729	8.01682	3.68404	55	0.34018	0.00201907	0.00253	TRUE	0.988368	1.45015e-65	9.11217e-64	TRUE	1.2405	-4.27867	1.19748	1.28353	0.0430275	-4.76659	-3.79076	0.487914	80	0.510737	0.000548265	0.00107746	TRUE	0.622089	1.09272e-05	1.80445e-05	TRUE	0.645581	2.46206	0.385934	0.905227	0.259647
10426-21	GOSR2	Pre-analytical exclusions	0.130303	0.343024	0.378088	FALSE	0.0698117	0.612531	0.642131	FALSE	0.163999	5.52928	-0.48164	0.809638	0.645639	-0.166004	11.2246	5.69528	55	0.344693	0.00174181	0.00219541	TRUE	0.31913	0.00391018	0.00461111	TRUE	0.324523	4.31619	0.107281	0.541765	0.217242	2.4207	6.21168	1.89549	80	0.335548	0.0298261	0.0429734	TRUE	0.350639	0.0228079	0.0297614	TRUE	0.326314	4.32042	0.0478038	0.604825	0.27851
10428-1	KIR2DS2	Clinically-relevant markers	0.927345	2.7811e-24	4.53499e-23	TRUE	0.912269	3.39384e-22	1.61368e-21	TRUE	1.61084	-8.80614	1.41158	1.8101	0.19926	-11.188	-6.42427	2.38187	55	0.922263	6.19333e-34	7.65139e-33	TRUE	0.936866	2.44961e-37	1.46234e-36	TRUE	1.59992	-8.58381	1.46531	1.73454	0.134614	-10.1718	-6.99584	1.58797	80	0.923021	3.45422e-18	8.14816e-17	TRUE	0.930886	4.30671e-19	1.75765e-18	TRUE	1.23681	-4.55159	1.08171	1.39191	0.155103
10430-31	SLC3A2	Pre-analytical exclusions	0.522523	4.27384e-05	8.62698e-05	TRUE	0.59385	1.76057e-06	2.93254e-06	TRUE	0.974126	-0.993026	0.610509	1.33774	0.363617	-3.98992	2.00386	2.99689	55	0.745322	2.21174e-15	7.87944e-15	TRUE	0.952028	7.29207e-42	5.75237e-41	TRUE	1.44264	-4.65091	1.33811	1.54717	0.104529	-5.50105	-3.80077	0.85014	80	0.503444	0.000677369	0.00130721	TRUE	0.832736	8.00356e-12	1.87341e-11	TRUE	0.897203	-0.244974	0.706575	1.08783	0.190628
10432-3	SHISAL1	Pre-analytical exclusions	0.611061	7.23769e-07	1.9066e-06	TRUE	0.893538	4.49895e-20	1.81276e-19	TRUE	1.32904	-3.2203	1.14505	1.51303	0.183991	-4.6287	-1.81191	1.40839	55	0.574766	2.46905e-08	4.86929e-08	TRUE	0.672685	8.26351e-12	1.48686e-11	TRUE	0.979854	-0.650099	0.736896	1.22281	0.242957	-2.51988	1.21968	1.86978	80	0.457312	0.00232836	0.00407282	TRUE	0.913819	3.03058e-17	1.05541e-16	TRUE	0.923693	-0.271544	0.792511	1.05488	0.131182
10435-2	AGA	Clinically-relevant markers	0.662987	3.49043e-08	1.07758e-07	TRUE	0.886664	2.16039e-19	8.30542e-19	TRUE	1.49015	-5.69158	1.27604	1.70426	0.214112	-7.82913	-3.55403	2.13755	55	0.857431	3.26556e-24	1.98521e-23	TRUE	0.95162	1.00667e-41	7.86453e-41	TRUE	1.32088	-3.96259	1.22474	1.41703	0.0961439	-4.91732	-3.00785	0.954738	80	0.780195	1.12115e-09	5.94332e-09	TRUE	0.804099	1.42347e-10	3.05976e-10	TRUE	0.990247	-0.729616	0.756291	1.2242	0.233957
10438-19	CSF2RA	Pre-analytical exclusions	0.725049	3.85497e-10	1.47269e-09	TRUE	0.692328	4.76871e-09	9.35392e-09	TRUE	0.84454	0.657785	0.602029	1.08705	0.242512	-1.95268	3.26825	2.61047	55	0.779505	1.63472e-17	6.61238e-17	TRUE	0.716954	7.44808e-14	1.44925e-13	TRUE	0.964804	-0.723588	0.753335	1.17627	0.211469	-3.00408	1.55691	2.2805	80	0.807471	1.04005e-10	6.45737e-10	TRUE	0.732676	3.4662e-08	6.5234e-08	TRUE	0.772137	1.33093	0.542938	1.00134	0.229199
10439-57	AMY2B	Pre-analytical exclusions	0.9614	2.24831e-31	1.05729e-29	TRUE	0.962492	1.0652e-31	1.29837e-30	TRUE	1.03084	-1.14187	0.950782	1.11089	0.0800567	-2.1671	-0.116641	1.02523	55	0.96226	7.65023e-46	2.4894e-44	TRUE	0.967316	3.08216e-48	3.77578e-47	TRUE	1.00434	-0.77703	0.94499	1.06369	0.0593484	-1.52939	-0.024667	0.752363	80	0.874727	3.70804e-14	4.21652e-13	TRUE	0.915725	1.97267e-17	6.98337e-17	TRUE	0.969568	-0.720906	0.833618	1.10552	0.13595
10440-26	CLMP	Pre-analytical exclusions	0.833478	2.87926e-15	1.72165e-14	TRUE	0.970597	1.8599e-34	3.22781e-33	TRUE	1.23491	-3.11775	1.15054	1.31929	0.0843784	-4.0047	-2.2308	0.88695	55	0.901909	3.63068e-30	3.35838e-29	TRUE	0.934989	7.41128e-37	4.32513e-36	TRUE	1.42608	-5.09037	1.30413	1.54802	0.121944	-6.36607	-3.81467	1.2757	80	0.801637	1.78322e-10	1.06978e-09	TRUE	0.824828	1.86565e-11	4.25226e-11	TRUE	1.25913	-3.59738	0.983322	1.53493	0.275805
10442-1	TMEM190	Robust candidates	0.934848	1.70226e-25	3.28247e-24	TRUE	0.964075	3.46527e-32	4.49436e-31	TRUE	1.26738	-3.07899	1.17117	1.36359	0.0962079	-3.92673	-2.23125	0.847737	55	0.969667	1.75177e-49	7.7386e-48	TRUE	0.979581	4.17579e-56	9.72439e-55	TRUE	1.28341	-3.15222	1.22403	1.34279	0.0593768	-3.66465	-2.63979	0.512432	80	0.965643	5.04704e-25	4.43227e-23	TRUE	0.952582	2.81331e-22	1.57619e-21	TRUE	1.10138	-1.84302	0.988954	1.2138	0.112424
10445-20	APOM	Robust candidates	0.643579	1.15901e-07	3.38735e-07	TRUE	0.456169	0.000464897	0.000659267	TRUE	0.366041	5.8028	0.169306	0.562775	0.196734	3.88241	7.72319	1.92039	55	0.756848	4.62819e-16	1.7133e-15	TRUE	0.780908	1.31194e-17	2.93156e-17	TRUE	1.05512	-0.743544	0.864867	1.24537	0.19025	-2.59236	1.10527	1.84881	80	0.585771	4.59286e-05	0.00010951	TRUE	0.650643	3.09148e-06	5.2723e-06	TRUE	0.624369	3.37432	0.3915	0.857238	0.232869
10447-18	PABPC3	Pre-analytical exclusions	0.0700577	0.611276	0.64415	FALSE	0.152469	0.266447	0.295022	FALSE	0.203342	9.34857	-0.159799	0.566484	0.363142	5.32479	13.3723	4.02377	55	0.575832	2.29468e-08	4.53032e-08	TRUE	0.679817	4.09005e-12	7.43636e-12	TRUE	0.744483	3.23462	0.563439	0.925526	0.181043	1.15402	5.31521	2.0806	80	0.302812	0.0512647	0.0708108	FALSE	0.260537	0.095626	0.117402	FALSE	0.215822	9.97954	-0.0397504	0.471394	0.255572
10449-31	SHISA2	Pre-analytical exclusions	0.342208	0.0105485	0.0145236	TRUE	0.375999	0.00466856	0.00609186	TRUE	0.747895	2.37993	0.240094	1.2557	0.507801	-3.81113	8.57099	6.19106	55	0.319151	0.00390768	0.00475194	TRUE	0.266549	0.0168496	0.0190237	TRUE	0.448714	6.04737	0.0829674	0.81446	0.365747	1.61594	10.4788	4.43143	80	0.331659	0.0318992	0.0457342	TRUE	0.343519	0.0259246	0.0336475	TRUE	0.519656	5.04767	0.0656615	0.973651	0.453995
10451-11	NUCB1	Robust candidates	0.539827	2.10585e-05	4.48686e-05	TRUE	0.520826	4.57173e-05	6.97141e-05	TRUE	0.976686	-1.42098	0.535637	1.41774	0.441049	-7.01979	4.17782	5.5988	55	0.585185	1.19335e-08	2.4331e-08	TRUE	0.575347	2.37249e-08	3.70064e-08	TRUE	0.99935	-1.7024	0.679104	1.3196	0.320246	-5.73928	2.33449	4.03688	80	0.613321	1.57091e-05	4.07051e-05	TRUE	0.479444	0.00131544	0.00189566	TRUE	0.384983	6.03317	0.159798	0.610168	0.225185
10453-7	CEACAM20	Pre-analytical exclusions	0.777856	2.81785e-12	1.3016e-11	TRUE	0.970553	1.93439e-34	3.33328e-33	TRUE	1.28386	-3.18893	1.19607	1.37165	0.0877916	-3.85554	-2.52231	0.666613	55	0.753288	7.57165e-16	2.75261e-15	TRUE	0.854668	6.53475e-24	1.93468e-23	TRUE	1.04238	-1.43797	0.89964	1.18511	0.142735	-2.51702	-0.358922	1.07905	80	0.634253	6.48166e-06	1.79161e-05	TRUE	0.978524	4.71253e-29	6.30268e-28	TRUE	1.1941	-2.64062	1.11372	1.27449	0.080385
10454-99	DNAJC16	Pre-analytical exclusions	0.5376	2.31174e-05	4.89407e-05	TRUE	0.639685	1.45967e-07	2.61093e-07	TRUE	0.804315	2.36625	0.538047	1.07058	0.266268	0.0628532	4.66965	2.3034	55	0.132854	0.240078	0.248993	FALSE	0.136324	0.227906	0.237282	FALSE	0.256991	7.19344	-0.163989	0.67797	0.42098	3.1536	11.2333	4.03984	80	0.13054	0.409938	0.466298	FALSE	-0.0901493	0.570197	0.614272	FALSE	-0.073118	11.4762	-0.331251	0.185014	0.258133
10455-196	IL31	Pre-analytical exclusions	0.594949	1.6659e-06	4.16562e-06	TRUE	0.550225	1.35026e-05	2.12801e-05	TRUE	0.479414	3.87141	0.278965	0.679863	0.200449	1.90435	5.83847	1.96706	55	0.651184	6.15188e-11	1.54411e-10	TRUE	0.698713	5.74918e-13	1.07921e-12	TRUE	0.718621	1.39507	0.552761	0.884481	0.16586	-0.276138	3.06627	1.6712	80	0.572482	7.44835e-05	0.000170085	TRUE	0.550031	0.000161044	0.000247491	TRUE	0.497538	3.59537	0.256129	0.738946	0.241408
10457-3	IL18RAP	Pre-analytical exclusions	0.491847	0.000136914	0.000253034	TRUE	0.584959	2.73169e-06	4.49769e-06	TRUE	1.22268	-3.66103	0.755614	1.68975	0.467068	-8.32068	0.998629	4.65965	55	0.363649	0.000914203	0.00118591	TRUE	0.422482	9.47082e-05	0.000123848	TRUE	0.447624	3.97751	0.231152	0.664097	0.216472	1.80075	6.15426	2.17675	80	0.746536	1.37768e-08	6.06764e-08	TRUE	0.966592	2.90673e-25	2.28064e-24	TRUE	1.11179	-2.4992	1.01758	1.20601	0.0942133
10460-1	CHIT1	Pre-analytical exclusions	0.810245	6.71799e-14	3.57949e-13	TRUE	0.837793	1.52075e-15	4.43746e-15	TRUE	1.20743	-3.46321	0.990632	1.42422	0.216793	-6.01274	-0.913668	2.54954	55	0.949977	3.5902e-41	7.35083e-40	TRUE	0.97492	1.16321e-52	2.00915e-51	TRUE	1.22581	-3.49959	1.16274	1.28889	0.0630794	-4.2406	-2.75858	0.74101	80	0.907463	1.18472e-16	2.0463e-15	TRUE	0.946083	3.4573e-21	1.72723e-20	TRUE	1.17618	-3.29011	1.04749	1.30487	0.128689
10462-14	INSL5	Pre-analytical exclusions	0.840852	9.56189e-16	5.97229e-15	TRUE	0.936953	7.32355e-26	4.86612e-25	TRUE	1.15075	-2.26448	1.03251	1.269	0.118248	-3.35912	-1.16984	1.09464	55	0.844295	7.81742e-23	4.38992e-22	TRUE	0.989511	2.62336e-67	2.22345e-65	TRUE	1.27387	-3.4428	1.23195	1.31579	0.0419216	-3.82948	-3.05611	0.386686	80	0.931934	3.20393e-19	9.01679e-18	TRUE	0.989762	1.91651e-35	8.95479e-34	TRUE	1.22627	-3.17297	1.16977	1.28278	0.0565081
10463-23	ALPI	Pre-analytical exclusions	0.457981	0.000438292	0.000749053	TRUE	0.56386	7.36759e-06	1.18105e-05	TRUE	0.979815	-0.586083	0.584428	1.3752	0.395387	-4.6166	3.44443	4.03052	55	0.596288	5.34352e-09	1.12602e-08	TRUE	0.691688	1.21333e-12	2.24808e-12	TRUE	1.36593	-4.47124	1.04444	1.68742	0.321488	-7.74952	-1.19297	3.27828	80	0.53537	0.000258887	0.000540385	TRUE	0.492951	0.000910815	0.00132938	TRUE	1.2181	-3.08595	0.531066	1.90514	0.687039
10464-6	ANTXR1	Pre-analytical exclusions	0.921573	1.95928e-23	2.85625e-22	TRUE	0.910091	6.32139e-22	2.95174e-21	TRUE	1.19787	-2.95177	1.0476	1.34815	0.150277	-4.58581	-1.31773	1.63404	55	0.931271	6.04033e-36	8.40228e-35	TRUE	0.937206	1.99748e-37	1.20228e-36	TRUE	1.67426	-8.17487	1.53381	1.81471	0.140451	-9.71771	-6.63202	1.54284	80	0.86792	1.00069e-13	1.04499e-12	TRUE	0.870764	6.65449e-14	1.7958e-13	TRUE	1.07738	-1.81162	0.88297	1.27179	0.194412
10470-34	TXNDC11	Pre-analytical exclusions	0.171212	0.211361	0.240645	FALSE	0.158399	0.248072	0.275766	FALSE	0.411278	4.42748	-0.295045	1.1176	0.706323	-1.9671	10.8221	6.39458	55	0.517159	9.02935e-07	1.55407e-06	TRUE	0.682044	3.27068e-12	5.97045e-12	TRUE	1.12198	-1.613	0.850792	1.39316	0.271184	-4.05552	0.829523	2.44252	80	0.252553	0.106611	0.137806	FALSE	0.407634	0.00737249	0.0100652	TRUE	0.523722	3.50791	0.148815	0.898628	0.374906
10472-53	TNFRSF14	Pre-analytical exclusions	0.369054	0.00555879	0.00797442	TRUE	0.447144	0.000620471	0.000870067	TRUE	0.910371	0.378845	0.408639	1.4121	0.501731	-5.07452	5.83221	5.45336	55	0.427874	7.52809e-05	0.000109037	TRUE	0.424638	8.6441e-05	0.00011326	TRUE	0.760843	2.19032	0.395173	1.12651	0.36567	-1.71127	6.09191	3.90159	80	0.445912	0.00307983	0.00527081	TRUE	0.671777	1.112e-06	1.94466e-06	TRUE	1.25094	-3.32888	0.810147	1.69174	0.440797
10473-2	TFF2	Pre-analytical exclusions	0.856576	7.47372e-17	5.21301e-16	TRUE	0.97593	9.88254e-37	2.25106e-35	TRUE	1.43276	-4.61284	1.34455	1.52097	0.088209	-5.36324	-3.86244	0.750401	55	0.849829	2.12866e-23	1.23731e-22	TRUE	0.959363	1.29529e-44	1.20272e-43	TRUE	1.70954	-6.96294	1.59619	1.82288	0.113345	-7.92519	-6.00069	0.962249	80	0.689465	4.4269e-07	1.51208e-06	TRUE	0.945411	4.40223e-21	2.17692e-20	TRUE	1.34794	-4.05302	1.19946	1.49642	0.148478
10479-18	MMP10	Pre-analytical exclusions	0.947691	5.95264e-28	1.61899e-26	TRUE	0.980587	3.51011e-39	1.13209e-37	TRUE	1.21357	-3.38418	1.14671	1.28042	0.0668584	-4.20644	-2.56192	0.822261	55	0.979981	1.94485e-56	2.05449e-54	TRUE	0.971622	1.35163e-50	1.99433e-49	TRUE	1.15102	-2.62913	1.08786	1.21419	0.0631651	-3.40778	-1.85049	0.778645	80	0.823353	2.1745e-11	1.48269e-10	TRUE	0.895879	1.12316e-15	3.45772e-15	TRUE	1.08851	-2.18524	0.916	1.26102	0.172508
10480-33	CD59	Pre-analytical exclusions	0.621717	4.0633e-07	1.10389e-06	TRUE	0.95053	1.40616e-28	1.23787e-27	TRUE	1.57325	-8.23334	1.4316	1.7149	0.14165	-9.78644	-6.68024	1.5531	55	0.616294	1.16005e-09	2.61218e-09	TRUE	0.648483	7.8276e-11	1.34978e-10	TRUE	0.982252	-1.64916	0.722337	1.24217	0.259915	-4.44606	1.14774	2.7969	80	0.628879	8.1862e-06	2.22149e-05	TRUE	0.605233	2.17497e-05	3.5316e-05	TRUE	0.726836	0.962464	0.42134	1.03233	0.305497
10485-56	MAGEA4	Pre-analytical exclusions	-0.00487022	0.971849	0.976942	FALSE	0.0208921	0.879662	0.89165	FALSE	0.03618	4.92538	-0.440832	0.513192	0.477012	1.99672	7.85405	2.92867	55	0.108579	0.337701	0.346789	FALSE	0.158286	0.160816	0.169244	FALSE	0.193172	4.31708	-0.0784601	0.464804	0.271632	2.74143	5.89273	1.57565	80	0.118081	0.456412	0.51197	FALSE	0.187602	0.234162	0.272609	FALSE	0.279042	3.4229	-0.187837	0.745921	0.466879
10490-3	RPN1	Clinically-relevant markers	0.801659	1.93289e-13	9.81115e-13	TRUE	0.804764	1.32703e-13	3.4059e-13	TRUE	0.892226	0.91514	0.71091	1.07354	0.181315	-1.28618	3.11646	2.20132	55	0.839311	2.41744e-22	1.31498e-21	TRUE	0.897903	1.59995e-29	6.16063e-29	TRUE	0.963561	0.0127734	0.857077	1.07004	0.106484	-1.30681	1.33235	1.31958	80	0.744591	1.57364e-08	6.84792e-08	TRUE	0.884038	8.64872e-15	2.49665e-14	TRUE	0.819564	1.4877	0.681091	0.958038	0.138473
10496-11	CLCA1	Robust candidates	0.592456	1.88768e-06	4.67209e-06	TRUE	0.865473	1.5389e-17	5.12898e-17	TRUE	1.61321	-8.09134	1.35595	1.87047	0.25726	-10.817	-5.36569	2.72565	55	0.70066	4.65605e-13	1.40588e-12	TRUE	0.890121	2.41219e-28	8.76929e-28	TRUE	1.56882	-7.64661	1.38777	1.74988	0.181058	-9.56896	-5.72427	1.92235	80	0.321287	0.0380143	0.0537718	FALSE	0.917882	1.1988e-17	4.3365e-17	TRUE	1.13651	-2.94795	0.97948	1.29353	0.157025
10499-1	TMEM106A	Pre-analytical exclusions	0.406284	0.0020852	0.00321604	TRUE	0.328379	0.0143778	0.0179822	TRUE	0.263826	5.05503	0.0547502	0.472901	0.209075	3.12175	6.98831	1.93328	55	0.550772	1.20066e-07	2.24689e-07	TRUE	0.589805	8.5736e-09	1.36684e-08	TRUE	0.4966	2.8784	0.343331	0.64987	0.15327	1.43409	4.3227	1.4443	80	0.225995	0.15012	0.18892	FALSE	0.404673	0.00785574	0.0107029	TRUE	0.488059	3.41468	0.135618	0.8405	0.352441
10505-12	RNF43	Pre-analytical exclusions	0.768831	7.15206e-12	3.20808e-11	TRUE	0.897135	1.89539e-20	7.88108e-20	TRUE	1.36467	-4.82651	1.17953	1.5498	0.185136	-6.75604	-2.89697	1.92954	55	0.665963	1.57544e-11	4.16668e-11	TRUE	0.922521	5.46719e-34	2.69989e-33	TRUE	1.39925	-5.27673	1.26729	1.53121	0.131959	-6.64879	-3.90468	1.37205	80	0.826756	1.52373e-11	1.06691e-10	TRUE	0.882343	1.13755e-14	3.2516e-14	TRUE	1.23534	-3.6609	1.02478	1.44589	0.210551
10506-53	PGRMC2	Pre-analytical exclusions	0.795022	4.22667e-13	2.08728e-12	TRUE	0.846053	4.24703e-16	1.28504e-15	TRUE	1.34762	-4.78864	1.11367	1.58156	0.233946	-7.30531	-2.27198	2.51666	55	0.853235	9.31121e-24	5.51784e-23	TRUE	0.977378	2.18043e-54	4.27236e-53	TRUE	1.34592	-4.74912	1.28027	1.41158	0.0656539	-5.46618	-4.03206	0.717061	80	0.835818	5.686e-12	4.25516e-11	TRUE	0.981408	2.7029e-30	4.50834e-29	TRUE	1.1719	-3.0638	1.09866	1.24514	0.0732388
10507-166	ACRV1	Pre-analytical exclusions	0.356031	0.00763532	0.0107192	TRUE	0.57553	4.29238e-06	6.97595e-06	TRUE	0.832381	0.281471	0.506523	1.15824	0.325858	-2.53552	3.09846	2.81699	55	0.371437	0.000693409	0.000912485	TRUE	0.888223	4.53209e-28	1.61854e-27	TRUE	1.75326	-7.5471	1.54884	1.95767	0.204417	-9.30386	-5.79034	1.75676	80	0.697054	2.9227e-07	1.03667e-06	TRUE	0.994454	9.4746e-41	2.46644e-38	TRUE	1.09503	-1.99336	1.05802	1.13204	0.037008
10510-62	SCIMP	Pre-analytical exclusions	0.32129	0.0167653	0.0223323	TRUE	0.799908	2.38286e-13	6.02869e-13	TRUE	0.930917	-0.0783011	0.738497	1.12334	0.192419	-1.63079	1.47418	1.55249	55	0.445798	3.4114e-05	5.10799e-05	TRUE	0.900364	6.48206e-30	2.55117e-29	TRUE	1.32449	-3.17718	1.18019	1.46878	0.144294	-4.33688	-2.01748	1.1597	80	0.395349	0.00955985	0.0149468	TRUE	0.980297	8.54691e-30	1.2845e-28	TRUE	0.905942	0.0139138	0.847607	0.964277	0.0583351
10511-10	COL6A3	Pre-analytical exclusions	0.0592352	0.667496	0.698246	FALSE	0.165369	0.227597	0.254137	FALSE	0.531497	3.80044	-0.341802	1.4048	0.873299	-4.5481	12.149	8.34855	55	0.208242	0.0637912	0.0692132	FALSE	0.217669	0.0524313	0.0572028	FALSE	0.363926	5.92663	-0.00392057	0.731772	0.367846	2.36813	9.48512	3.5585	80	0.113524	0.474093	0.529198	FALSE	0.0437434	0.783266	0.813396	FALSE	0.0444859	8.53422	-0.280188	0.36916	0.324674
10512-13	CSF2RB	Pre-analytical exclusions	0.906061	1.91857e-21	2.18849e-20	TRUE	0.92254	1.42752e-23	7.73047e-23	TRUE	1.28542	-3.4012	1.13728	1.43356	0.14814	-4.70028	-2.10213	1.29908	55	0.910852	1.0378e-31	1.07911e-30	TRUE	0.960599	3.97547e-45	3.84086e-44	TRUE	1.41579	-4.62744	1.32345	1.50813	0.0923409	-5.44147	-3.81341	0.814029	80	0.754963	7.63422e-09	3.49534e-08	TRUE	0.780138	1.12635e-09	2.31136e-09	TRUE	1.21814	-3.00629	0.905981	1.53031	0.312163
10513-13	KCNIP3	Pre-analytical exclusions	0.807187	9.8485e-14	5.13856e-13	TRUE	0.916249	1.04326e-22	5.20131e-22	TRUE	1.1102	-1.79729	0.976463	1.24393	0.133735	-3.10895	-0.485628	1.31166	55	0.767419	1.01958e-16	3.92175e-16	TRUE	0.930239	1.05864e-35	5.7074e-35	TRUE	1.2555	-3.30843	1.14385	1.36714	0.111641	-4.41179	-2.20507	1.10336	80	0.826952	1.49256e-11	1.05012e-10	TRUE	0.985087	3.39893e-32	7.74213e-31	TRUE	0.993646	-0.582756	0.938185	1.04911	0.0554604
10514-5	PTGDS	Pre-analytical exclusions	0.828355	6.00241e-15	3.45862e-14	TRUE	0.877454	1.51946e-18	5.43975e-18	TRUE	0.951417	0.218045	0.808126	1.09471	0.143291	-1.84762	2.28371	2.06566	55	0.778387	1.94564e-17	7.8266e-17	TRUE	0.782061	1.09379e-17	2.45237e-17	TRUE	0.852205	1.94131	0.699123	1.00529	0.153082	-0.2809	4.16353	2.22221	80	0.86403	1.72232e-13	1.71737e-12	TRUE	0.822736	2.31738e-11	5.23926e-11	TRUE	0.803126	2.45296	0.62581	0.980442	0.177316
10521-10	MXRA8	Pre-analytical exclusions	0.949423	2.49314e-28	7.15452e-27	TRUE	0.953966	2.17932e-29	2.07107e-28	TRUE	1.04605	-1.06976	0.955445	1.13666	0.0906057	-1.92396	-0.215569	0.854193	55	0.961457	1.71289e-45	5.42838e-44	TRUE	0.960452	4.58621e-45	4.39854e-44	TRUE	1.19975	-2.48949	1.12135	1.27816	0.0784058	-3.23063	-1.74834	0.741141	80	0.921724	4.76584e-18	1.08897e-16	TRUE	0.927299	1.14592e-18	4.51492e-18	TRUE	0.933536	-0.0681287	0.813113	1.05396	0.120423
10527-22	DHX9	Pre-analytical exclusions	0.526832	3.59615e-05	7.35474e-05	TRUE	0.569832	5.60255e-06	9.05006e-06	TRUE	0.804464	0.794259	0.484837	1.12409	0.319627	-1.90894	3.49746	2.7032	55	0.383496	0.000445785	0.000598072	TRUE	0.416426	0.000122004	0.000158405	TRUE	0.452083	3.79726	0.22959	0.674575	0.222493	1.92602	5.6685	1.87124	80	0.587105	4.37007e-05	0.000104643	TRUE	0.645281	3.95768e-06	6.70562e-06	TRUE	0.741541	1.33041	0.460997	1.02208	0.280544
10528-2	DPEP1	Pre-analytical exclusions	0.692834	4.59859e-09	1.56705e-08	TRUE	0.916436	9.85763e-23	4.92476e-22	TRUE	1.56865	-6.65556	1.37993	1.75737	0.18872	-8.45012	-4.86101	1.79455	55	0.839604	2.2645e-22	1.23363e-21	TRUE	0.817712	2.13943e-20	5.38665e-20	TRUE	1.26454	-3.80693	1.06388	1.4652	0.200661	-5.70428	-1.90957	1.89736	80	0.698217	2.7395e-07	9.76917e-07	TRUE	0.821183	2.71738e-11	6.1095e-11	TRUE	1.02441	-1.64088	0.796913	1.2519	0.227492
10530-8	PSMB6	Pre-analytical exclusions	0.502408	9.28507e-05	0.000176892	TRUE	0.805834	1.16378e-13	3.00064e-13	TRUE	1.20289	-2.82799	0.959365	1.44641	0.243525	-5.10413	-0.551852	2.27614	55	0.680317	3.89045e-12	1.089e-11	TRUE	0.475974	8.1065e-06	1.12807e-05	TRUE	1.00634	-1.11457	0.587193	1.42549	0.41915	-5.04225	2.81312	3.92769	80	0.61521	1.4541e-05	3.79074e-05	TRUE	0.611412	1.69769e-05	2.7733e-05	TRUE	0.840191	0.511778	0.492699	1.18768	0.347492
10531-18	NRAS	Pre-analytical exclusions	0.555205	1.08559e-05	2.40953e-05	TRUE	0.808321	8.55214e-14	2.21996e-13	TRUE	0.724448	2.3393	0.579074	0.869821	0.145374	0.719235	3.95936	1.62006	55	0.284224	0.0106158	0.0123766	TRUE	0.26783	0.0163101	0.018446	TRUE	0.196451	8.35946	0.0371488	0.355754	0.159303	6.5211	10.1978	1.83836	80	0.212544	0.176577	0.218889	FALSE	0.177959	0.25952	0.299975	FALSE	0.118751	9.25314	-0.0910862	0.328588	0.209837
10534-40	PARP1	Pre-analytical exclusions	0.407367	0.00202316	0.00312631	TRUE	0.420849	0.00137708	0.00188216	TRUE	0.532399	3.29263	0.21623	0.848568	0.316169	0.243378	6.34189	3.04926	55	0.755439	5.62957e-16	2.07242e-15	TRUE	0.800555	5.03573e-19	1.19679e-18	TRUE	1.28563	-4.00813	1.06869	1.50256	0.216934	-6.10076	-1.91549	2.09264	80	0.540232	0.000221714	0.000468155	TRUE	0.48432	0.00115396	0.00167088	TRUE	0.702156	1.92469	0.296827	1.10748	0.405329
10535-25	COX6A2	Pre-analytical exclusions	0.637938	1.61717e-07	4.62258e-07	TRUE	0.761219	1.51961e-11	3.44202e-11	TRUE	1.02778	-0.725442	0.786551	1.26902	0.241233	-2.60838	1.15749	1.88293	55	0.886227	8.69322e-28	6.85025e-27	TRUE	0.973925	5.20691e-52	8.62573e-51	TRUE	1.24627	-2.58163	1.18083	1.31171	0.0654423	-3.10874	-2.05453	0.527107	80	0.796888	2.72997e-10	1.60733e-09	TRUE	0.942431	1.23991e-20	5.82701e-20	TRUE	1.23835	-2.82752	1.09793	1.37876	0.140415
10539-30	CD99L2	Pre-analytical exclusions	0.553319	1.17958e-05	2.60307e-05	TRUE	0.635164	1.90034e-07	3.37513e-07	TRUE	0.831403	0.223188	0.552859	1.10995	0.278544	-2.71663	3.16301	2.93982	55	0.291483	0.00870837	0.0102363	TRUE	0.828689	2.37013e-21	6.25258e-21	TRUE	1.15755	-3.3091	0.981313	1.33379	0.176239	-5.17874	-1.43946	1.86964	80	0.744267	1.60872e-08	6.98391e-08	TRUE	0.675741	9.0956e-07	1.60178e-06	TRUE	0.548715	3.08123	0.357435	0.739994	0.19128
10546-2	TSPEAR	Pre-analytical exclusions	0.194444	0.154871	0.179668	FALSE	0.1461	0.287175	0.316866	FALSE	0.338436	5.94488	-0.292929	0.9698	0.631364	-0.429983	12.3197	6.37486	55	0.64991	6.89392e-11	1.72384e-10	TRUE	0.96723	3.40658e-48	4.15227e-47	TRUE	1.07352	-1.34924	1.01	1.13704	0.0635234	-1.99706	-0.701414	0.647825	80	0.475731	0.00145154	0.00263912	TRUE	0.91991	7.4084e-18	2.72314e-17	TRUE	1.10444	-1.78645	0.953991	1.25488	0.150444
10550-37	BMPR1B	Pre-analytical exclusions	0.341486	0.0107239	0.0147401	TRUE	0.51357	6.07318e-05	9.17459e-05	TRUE	0.817433	0.645471	0.441161	1.1937	0.376272	-2.99896	4.2899	3.64443	55	0.366071	0.000839517	0.0010937	TRUE	0.397318	0.000263031	0.000335944	TRUE	0.368214	4.96828	0.176504	0.559924	0.19171	3.12779	6.80877	1.84049	80	0.584174	4.87306e-05	0.000115549	TRUE	0.686267	5.25398e-07	9.35653e-07	TRUE	0.641934	2.31272	0.424517	0.859351	0.217417
10551-7	LAT	Clinically-relevant markers	0.99127	2.54365e-48	6.18022e-45	TRUE	0.98616	4.79879e-43	2.70525e-41	TRUE	1.12816	-1.85339	1.07591	1.18042	0.0522562	-2.44125	-1.26552	0.587864	55	0.971167	2.4922e-50	1.21104e-48	TRUE	0.99084	1.3634e-69	1.55278e-67	TRUE	1.24175	-3.18839	1.2036	1.2799	0.0381492	-3.59835	-2.77843	0.409959	80	0.977311	1.39744e-28	2.99587e-26	TRUE	0.989165	5.92704e-35	2.4687e-33	TRUE	1.08373	-1.53606	1.03233	1.13513	0.0513994
10552-88	KLRC4	Pre-analytical exclusions	0.24131	0.0759258	0.0920685	FALSE	0.1884	0.168361	0.19112	FALSE	0.350856	5.74949	-0.153037	0.854748	0.503893	0.986035	10.5129	4.76345	55	0.423768	8.96946e-05	0.000128901	TRUE	0.711694	1.36447e-13	2.62695e-13	TRUE	0.972907	-0.0309152	0.756432	1.18938	0.216475	-2.09274	2.0309	2.06182	80	0.316734	0.0409856	0.0575282	FALSE	0.931769	3.35793e-19	1.38439e-18	TRUE	0.867626	1.84694	0.759596	0.975657	0.10803
10553-8	TOR1AIP2	Pre-analytical exclusions	0.662626	3.57201e-08	1.1023e-07	TRUE	0.953989	2.15082e-29	2.04665e-28	TRUE	1.052	-0.973903	0.960902	1.14309	0.091096	-2.02572	0.0779155	1.05182	55	0.463666	1.48086e-05	2.28348e-05	TRUE	0.450406	2.76306e-05	3.71723e-05	TRUE	0.772495	2.18494	0.427313	1.11768	0.345182	-1.72397	6.09384	3.90891	80	0.57783	6.14683e-05	0.000142871	TRUE	0.689772	4.35421e-07	7.77507e-07	TRUE	0.852283	1.27012	0.566402	1.13816	0.285881
10554-23	GLB1	Pre-analytical exclusions	0.335751	0.0122101	0.0166075	TRUE	0.305127	0.023499	0.0288114	TRUE	0.929804	-1.61056	0.130287	1.72932	0.799517	-6.9865	3.76538	5.37594	55	0.446398	3.31953e-05	4.9735e-05	TRUE	0.451686	2.60452e-05	3.51237e-05	TRUE	0.443371	1.50416	0.24596	0.640782	0.197411	0.223873	2.78444	1.28028	80	0.305685	0.048989	0.0678861	FALSE	0.313766	0.0430229	0.0546712	FALSE	0.321368	2.22425	0.010594	0.632142	0.310774
10557-6	TEX29	Pre-analytical exclusions	0.549423	1.39808e-05	3.05381e-05	TRUE	0.561157	8.32544e-06	1.32904e-05	TRUE	0.771124	0.890666	0.457755	1.08449	0.313369	-2.56383	4.34517	3.4545	55	0.565026	4.76367e-08	9.17853e-08	TRUE	0.521463	7.05767e-07	1.03217e-06	TRUE	0.702524	1.63073	0.443395	0.961654	0.259129	-1.23648	4.49794	2.86721	80	0.255652	0.102239	0.132577	FALSE	0.292969	0.0597133	0.0746825	FALSE	0.293841	6.53815	-0.012607	0.600289	0.306448
10558-26	PCDH9	Robust candidates	0.870202	6.34283e-18	4.94469e-17	TRUE	0.826656	7.61769e-15	2.11848e-14	TRUE	0.951311	-0.319218	0.772901	1.12972	0.17841	-2.54548	1.90705	2.22626	55	0.843967	8.42988e-23	4.71569e-22	TRUE	0.884115	1.70874e-27	5.94228e-27	TRUE	0.93029	0.143714	0.819458	1.04112	0.110832	-1.20984	1.49727	1.35355	80	0.805202	1.28542e-10	7.84707e-10	TRUE	0.771334	2.26047e-09	4.55909e-09	TRUE	0.681768	2.88003	0.502006	0.861529	0.179762
10560-1	ITM2C	Pre-analytical exclusions	0.526092	3.70507e-05	7.54154e-05	TRUE	0.962954	7.71279e-32	9.56097e-31	TRUE	1.17399	-2.87633	1.08342	1.26457	0.0905778	-3.7186	-2.03407	0.842266	55	0.527225	5.04805e-07	8.90495e-07	TRUE	0.954447	1.01499e-42	8.42626e-42	TRUE	1.17749	-2.8774	1.09451	1.26047	0.0829791	-3.63968	-2.11511	0.762285	80	0.629203	8.07273e-06	2.19642e-05	TRUE	0.927588	1.0609e-18	4.18899e-18	TRUE	1.10068	-2.24584	0.959008	1.24234	0.141667
10561-5	PGLYRP3	Pre-analytical exclusions	0.303294	0.0243898	0.0315993	TRUE	0.457849	0.000440173	0.000624936	TRUE	0.804654	0.351983	0.374186	1.23512	0.430468	-4.31963	5.02359	4.67161	55	0.312168	0.00481762	0.00580807	TRUE	0.219539	0.0503878	0.0550144	FALSE	0.181548	7.17642	-0.000314443	0.36341	0.181862	5.21823	9.1346	1.95819	80	0.27819	0.0744455	0.099327	FALSE	0.520881	0.00040531	0.000609261	TRUE	0.546289	3.10425	0.260197	0.832382	0.286093
10562-42	NETO2	Pre-analytical exclusions	0.726479	3.42568e-10	1.31489e-09	TRUE	0.968236	1.39769e-33	2.1358e-32	TRUE	1.31474	-4.16533	1.2212	1.40828	0.0935404	-5.11414	-3.21652	0.948811	55	0.672021	8.81394e-12	2.38297e-11	TRUE	0.903886	1.70553e-30	6.92954e-30	TRUE	1.28336	-3.81617	1.14645	1.42028	0.136912	-5.19352	-2.43882	1.37735	80	0.606029	2.10727e-05	5.33514e-05	TRUE	0.760544	5.09635e-09	1.00317e-08	TRUE	1.13268	-2.39856	0.823673	1.44169	0.30901
10563-13	LYSMD3	Pre-analytical exclusions	0.33934	0.0112605	0.0154108	TRUE	0.477472	0.0002277	0.000329372	TRUE	0.616604	2.13245	0.303988	0.929219	0.312616	-0.448949	4.71385	2.5814	55	0.613331	1.46446e-09	3.26138e-09	TRUE	0.61139	1.70361e-09	2.79613e-09	TRUE	0.775491	0.78766	0.549232	1.00175	0.226259	-1.07682	2.65214	1.86448	80	0.648406	3.42916e-06	9.90298e-06	TRUE	0.966035	4.02586e-25	3.11844e-24	TRUE	1.03537	-1.3287	0.946866	1.12387	0.0885044
10565-19	SLITRK3	Robust candidates	0.958009	2.00678e-30	8.03705e-29	TRUE	0.96234	1.18342e-31	1.4305e-30	TRUE	1.19734	-2.63813	1.10415	1.29053	0.0931867	-3.76832	-1.50794	1.13019	55	0.974941	1.12505e-52	7.73631e-51	TRUE	0.976135	1.71597e-53	3.21535e-52	TRUE	1.26637	-3.55733	1.20286	1.32988	0.0635088	-4.32906	-2.78561	0.771723	80	0.894336	1.48535e-15	2.11459e-14	TRUE	0.925456	1.85779e-18	7.20591e-18	TRUE	1.19213	-2.91332	1.03618	1.34809	0.155953
10569-28	MFAP2	Clinically-relevant markers	0.500289	0.00010048	0.000190086	TRUE	0.687152	6.8896e-09	1.34058e-08	TRUE	1.33582	-5.86166	0.946708	1.72494	0.389115	-10.4865	-1.23681	4.62484	55	0.37744	0.000557704	0.000740997	TRUE	0.377427	0.000557971	0.000698566	TRUE	0.594438	2.91073	0.265667	0.92321	0.328771	-1.00967	6.83113	3.9204	80	0.277044	0.0756973	0.10087	FALSE	0.322705	0.0371252	0.0474913	TRUE	0.35681	5.77547	0.0223812	0.691238	0.334428
10571-14	MGAT1	Pre-analytical exclusions	0.86544	1.54838e-17	1.17076e-16	TRUE	0.940534	1.6272e-26	1.14045e-25	TRUE	0.934227	0.0687349	0.841263	1.02719	0.0929634	-0.75803	0.895499	0.826765	55	0.923668	3.12327e-34	3.91833e-33	TRUE	0.98272	6.60323e-59	1.99713e-57	TRUE	1.183	-2.02442	1.13277	1.23323	0.0502289	-2.48188	-1.56697	0.457457	80	0.781605	9.99868e-10	5.35885e-09	TRUE	0.962687	2.55961e-24	1.80261e-23	TRUE	1.04898	-1.18049	0.954747	1.14321	0.0942303
10572-65	CST8	Pre-analytical exclusions	0.761544	1.47233e-11	6.43009e-11	TRUE	0.781246	1.9637e-12	4.68832e-12	TRUE	0.920102	1.36502	0.717555	1.12265	0.202547	-1.20597	3.936	2.57099	55	0.843085	1.03192e-22	5.75049e-22	TRUE	0.825489	4.57266e-21	1.18824e-20	TRUE	0.819679	2.55708	0.693344	0.946014	0.126335	0.959482	4.15467	1.5976	80	0.807471	1.04005e-10	6.45737e-10	TRUE	0.787583	6.0937e-10	1.26616e-09	TRUE	0.916082	0.933085	0.687038	1.14513	0.229044
10574-10	B2M	Robust candidates	0.747763	5.39103e-11	2.21756e-10	TRUE	0.826437	7.85403e-15	2.18088e-14	TRUE	0.870857	0.213698	0.707399	1.03431	0.163458	-1.66849	2.09588	1.88219	55	0.745203	2.24664e-15	7.99207e-15	TRUE	0.713936	1.05587e-13	2.04361e-13	TRUE	0.658173	2.35581	0.512661	0.803686	0.145513	0.63987	4.07176	1.71594	80	0.932582	2.66191e-19	7.73013e-18	TRUE	0.94288	1.06462e-20	5.05537e-20	TRUE	0.935379	-0.496408	0.82977	1.04099	0.105609
10575-31	PUF60	Clinically-relevant markers	0.890023	1.01661e-19	9.48793e-19	TRUE	0.918413	5.36046e-23	2.74578e-22	TRUE	1.10283	-1.5177	0.971948	1.23372	0.130886	-3.18163	0.146237	1.66394	55	0.955696	3.51252e-43	8.5628e-42	TRUE	0.969859	1.37343e-49	1.8747e-48	TRUE	1.07305	-1.12364	1.01228	1.13382	0.0607717	-1.91629	-0.330988	0.792654	80	0.689652	4.38245e-07	1.499e-06	TRUE	0.774685	1.74043e-09	3.53765e-09	TRUE	0.799061	2.18399	0.590629	1.00749	0.208431
10576-7	PLXDC2	Pre-analytical exclusions	0.863399	2.24639e-17	1.65896e-16	TRUE	0.844639	5.3111e-16	1.59508e-15	TRUE	0.907399	0.261363	0.748949	1.06585	0.15845	-1.28464	1.80736	1.546	55	0.82753	3.01183e-21	1.52665e-20	TRUE	0.863643	6.49931e-25	2.00311e-24	TRUE	0.843471	0.918321	0.732491	0.954452	0.11098	-0.144108	1.98075	1.06243	80	0.678956	7.70983e-07	2.51103e-06	TRUE	0.853006	7.36171e-13	1.8427e-12	TRUE	0.640635	2.76876	0.515379	0.765891	0.125256
10580-14	SFTA2	Pre-analytical exclusions	0.555101	1.0906e-05	2.41917e-05	TRUE	0.895118	3.08927e-20	1.26433e-19	TRUE	1.55769	-5.30061	1.34394	1.77144	0.21375	-7.16729	-3.43393	1.86668	55	0.660626	2.59918e-11	6.73975e-11	TRUE	0.918836	3.11824e-33	1.45979e-32	TRUE	1.39645	-3.90946	1.26125	1.53165	0.135201	-5.08811	-2.73081	1.17865	80	0.795948	2.9662e-10	1.73939e-09	TRUE	0.99331	3.99461e-39	6.19505e-37	TRUE	1.08517	-1.29798	1.04485	1.12548	0.0403159
10582-36	POMK	Pre-analytical exclusions	0.294444	0.0291	0.0373039	TRUE	0.25176	0.0637091	0.0752635	FALSE	0.326783	4.72949	-0.0193086	0.672875	0.346092	1.06579	8.39319	3.6637	55	0.170207	0.131182	0.138779	FALSE	0.207932	0.064196	0.0694045	FALSE	0.172	6.40514	-0.0103895	0.35439	0.18239	4.41891	8.39136	1.98622	80	0.162629	0.303471	0.355914	FALSE	0.0696469	0.661187	0.699082	FALSE	0.0328014	7.67764	-0.117335	0.182938	0.150137
10583-1	TMEM108	Pre-analytical exclusions	0.835203	2.23546e-15	1.34998e-14	TRUE	0.960436	4.27131e-31	4.88754e-30	TRUE	1.26149	-3.40229	1.16071	1.36228	0.100782	-4.31519	-2.4894	0.912898	55	0.89593	3.2485e-29	2.81884e-28	TRUE	0.945741	7.88262e-40	5.46683e-39	TRUE	1.3374	-4.23377	1.23382	1.44097	0.103575	-5.17665	-3.29089	0.942878	80	0.84199	2.80653e-12	2.248e-11	TRUE	0.904009	2.38619e-16	7.75778e-16	TRUE	1.08459	-1.9046	0.920681	1.24849	0.163905
10584-7	NDUFS4	Pre-analytical exclusions	0.759452	1.803e-11	7.80872e-11	TRUE	0.789332	8.08181e-13	1.98211e-12	TRUE	1.16139	-1.97414	0.912504	1.41028	0.248887	-4.68888	0.740609	2.71474	55	0.762072	2.21286e-16	8.34001e-16	TRUE	0.760596	2.73112e-16	5.79876e-16	TRUE	1.15548	-2.62534	0.933156	1.37781	0.222329	-5.06214	-0.18855	2.43679	80	0.715125	1.03139e-07	3.96716e-07	TRUE	0.691005	4.07331e-07	7.2824e-07	TRUE	0.893248	0.498492	0.594647	1.19185	0.298601
10588-39	ST3GAL5	Pre-analytical exclusions	0.595682	1.60554e-06	4.0285e-06	TRUE	0.80925	7.61404e-14	1.98422e-13	TRUE	1.31439	-4.50856	1.05151	1.57727	0.262882	-7.07142	-1.9457	2.56286	55	0.711265	1.43273e-13	4.48013e-13	TRUE	0.939688	4.34643e-38	2.69627e-37	TRUE	1.36041	-4.92456	1.24878	1.47203	0.11162	-6.00396	-3.84516	1.0794	80	0.7877	6.03427e-10	3.34732e-09	TRUE	0.702649	2.13453e-07	3.86356e-07	TRUE	1.13378	-2.7181	0.766888	1.50068	0.366895
10589-7	RAET1L	Pre-analytical exclusions	0.711905	1.10374e-09	4.02256e-09	TRUE	0.833159	3.01587e-15	8.62065e-15	TRUE	0.980276	-0.360454	0.801005	1.15955	0.179271	-1.97851	1.2576	1.61806	55	0.848618	2.84183e-23	1.63748e-22	TRUE	0.92901	2.04357e-35	1.08489e-34	TRUE	1.21843	-2.64947	1.10903	1.32784	0.109405	-3.64197	-1.65697	0.992503	80	0.790357	4.81697e-10	2.71126e-09	TRUE	0.945161	4.81325e-21	2.36733e-20	TRUE	0.98809	-0.501237	0.878979	1.0972	0.109111
10600-24	CLGN	Pre-analytical exclusions	0.0677489	0.623098	0.655472	FALSE	0.0190957	0.889942	0.900943	FALSE	0.0344574	11.7174	-0.462599	0.531514	0.497056	5.39414	18.0407	6.32328	55	0.366174	0.000836458	0.0010903	TRUE	0.378596	0.000534535	0.000670376	TRUE	0.464932	6.32768	0.208714	0.721149	0.256217	3.01655	9.63881	3.31113	80	0.130865	0.408767	0.465256	FALSE	0.130075	0.411624	0.458766	FALSE	0.146289	10.2842	-0.210051	0.502628	0.35634
10603-1	HTN3	Pre-analytical exclusions	0.622919	3.80204e-07	1.03639e-06	TRUE	0.649139	8.29e-08	1.50763e-07	TRUE	1.26871	-2.83215	0.859109	1.67831	0.409598	-6.89461	1.2303	4.06246	55	0.654008	4.76929e-11	1.20455e-10	TRUE	0.454372	2.29908e-05	3.1114e-05	TRUE	1.01592	0.0778925	0.566942	1.4649	0.448978	-4.32626	4.48205	4.40416	80	0.658861	2.09715e-06	6.28283e-06	TRUE	0.399086	0.0088422	0.0119931	TRUE	0.559293	4.3363	0.14866	0.969926	0.410633
10605-22	APMAP	Pre-analytical exclusions	0.710439	1.2367e-09	4.48474e-09	TRUE	0.686329	7.29936e-09	1.41616e-08	TRUE	0.907952	-0.188508	0.642873	1.17303	0.26508	-2.34495	1.96793	2.15644	55	0.558881	7.13376e-08	1.35623e-07	TRUE	0.664022	1.89241e-11	3.35778e-11	TRUE	0.956103	-0.464608	0.713415	1.19879	0.242688	-2.36972	1.4405	1.90511	80	0.600105	2.66096e-05	6.61294e-05	TRUE	0.671992	1.10005e-06	1.92469e-06	TRUE	0.728207	1.12851	0.471757	0.984657	0.25645
10606-34	TOR1AIP1	Pre-analytical exclusions	0.37482	0.00481027	0.0069609	TRUE	0.324016	0.0158099	0.0196989	TRUE	0.473777	5.88179	0.0926585	0.854896	0.381119	1.34429	10.4193	4.53749	55	0.508978	1.42893e-06	2.41938e-06	TRUE	0.652222	5.60391e-11	9.7162e-11	TRUE	0.621762	4.12917	0.458869	0.784656	0.162894	2.11773	6.14061	2.01144	80	0.644275	4.14323e-06	1.17923e-05	TRUE	0.650832	3.0644e-06	5.22734e-06	TRUE	0.569075	4.39299	0.356935	0.781214	0.212139
10608-9	HTN1	Pre-analytical exclusions	0.747186	5.68186e-11	2.33456e-10	TRUE	0.892205	6.14938e-20	2.45604e-19	TRUE	1.15848	-2.42222	0.996917	1.32005	0.161565	-4.0112	-0.833242	1.58898	55	0.827044	3.32797e-21	1.67989e-20	TRUE	0.987673	1.37776e-64	7.55075e-63	TRUE	1.11372	-1.99313	1.07393	1.15351	0.0397888	-2.38857	-1.59769	0.395438	80	0.771007	2.31835e-09	1.15902e-08	TRUE	0.958853	1.74711e-23	1.1122e-22	TRUE	1.07871	-1.76023	0.976641	1.18077	0.102064
10612-18	PLOD3	Pre-analytical exclusions	0.529076	3.28381e-05	6.76341e-05	TRUE	0.521743	4.40857e-05	6.73106e-05	TRUE	0.558395	4.39829	0.306845	0.809946	0.25155	1.42178	7.37481	2.97651	55	0.695101	8.46339e-13	2.50873e-12	TRUE	0.723521	3.42992e-14	6.76243e-14	TRUE	0.911905	0.209328	0.715782	1.10803	0.196123	-2.09153	2.51019	2.30086	80	0.690787	4.12181e-07	1.42052e-06	TRUE	0.723478	6.20164e-08	1.15286e-07	TRUE	0.695608	2.91059	0.483499	0.907717	0.212109
10613-33	GOLM2	Pre-analytical exclusions	0.819986	1.89506e-14	1.04883e-13	TRUE	0.760096	1.69429e-11	3.82225e-11	TRUE	0.992042	-1.02683	0.758381	1.2257	0.233661	-3.80409	1.75043	2.77726	55	0.871144	8.298e-26	5.65272e-25	TRUE	0.86133	1.19633e-24	3.65621e-24	TRUE	0.946445	-0.254652	0.820605	1.07229	0.12584	-1.73549	1.22618	1.48083	80	0.665991	1.48312e-06	4.54602e-06	TRUE	0.714387	1.07785e-07	1.97647e-07	TRUE	0.959578	-0.829156	0.659218	1.25994	0.30036
10615-18	MPZ	Clinically-relevant markers	0.833962	2.68274e-15	1.60942e-14	TRUE	0.902578	4.81425e-21	2.09499e-20	TRUE	0.957293	0.143767	0.831488	1.0831	0.125805	-1.19233	1.47986	1.3361	55	0.794304	1.47625e-18	6.36334e-18	TRUE	0.816971	2.46876e-20	6.20083e-20	TRUE	0.76162	2.24513	0.640433	0.882807	0.121187	0.949574	3.54068	1.29555	80	0.834211	6.80143e-12	5.01777e-11	TRUE	0.842807	2.55029e-12	6.16758e-12	TRUE	0.686224	2.79238	0.546186	0.826262	0.140038
10616-67	PODXL2	Pre-analytical exclusions	0.872996	3.69603e-18	2.93468e-17	TRUE	0.982327	2.98054e-40	1.1028e-38	TRUE	1.1191	-1.53811	1.06035	1.17785	0.0587486	-2.09174	-0.98448	0.553632	55	0.667159	1.40632e-11	3.72887e-11	TRUE	0.870456	1.00766e-25	3.22565e-25	TRUE	1.40289	-4.40684	1.22405	1.58172	0.178834	-6.07947	-2.73421	1.67263	80	0.580389	5.60046e-05	0.000131217	TRUE	0.922826	3.6266e-18	1.37107e-17	TRUE	1.04626	-1.14416	0.906691	1.18582	0.139565
10618-190	LRP2	Pre-analytical exclusions	0.512753	6.2681e-05	0.000123548	TRUE	0.637451	1.66381e-07	2.96661e-07	TRUE	1.05418	-2.00558	0.703126	1.40523	0.351054	-5.55595	1.5448	3.55037	55	0.484221	5.34263e-06	8.58709e-06	TRUE	0.648181	8.04006e-11	1.38511e-10	TRUE	1.1611	-3.08794	0.853616	1.46859	0.307488	-6.20433	0.0284521	3.11639	80	0.470221	0.00167652	0.00302031	TRUE	0.758052	6.11228e-09	1.19829e-08	TRUE	1.26183	-3.92742	0.914908	1.60875	0.346921
10620-21	MSMB	Robust candidates	0.965152	1.56837e-32	8.66048e-31	TRUE	0.968225	1.41118e-33	2.1519e-32	TRUE	1.01412	-0.752302	0.941952	1.08628	0.0721658	-1.70426	0.199659	0.951961	55	0.971003	3.10001e-50	1.46727e-48	TRUE	0.981072	2.23073e-57	5.86997e-56	TRUE	1.01193	-0.804146	0.966907	1.05695	0.0450234	-1.37348	-0.234811	0.569335	80	0.937768	5.6357e-20	1.81764e-18	TRUE	0.960346	8.45852e-24	5.60465e-23	TRUE	0.957694	-0.538194	0.868843	1.04654	0.0888508
10621-26	PRR16	Pre-analytical exclusions	0.34795	0.00923876	0.0128245	TRUE	0.964216	3.12836e-32	4.10119e-31	TRUE	0.996964	-0.293899	0.921441	1.07249	0.0755238	-0.976201	0.388402	0.682301	55	0.521484	7.04914e-07	1.22307e-06	TRUE	0.726921	2.27587e-14	4.50905e-14	TRUE	1.10751	-1.02008	0.871663	1.34336	0.235847	-3.10945	1.06929	2.08937	80	0.402901	0.00815777	0.0129462	TRUE	0.410472	0.00693352	0.00949079	TRUE	0.350049	6.4076	0.101546	0.598553	0.248503
10623-19	MUC1	Pre-analytical exclusions	0.463786	0.000362091	0.000625838	TRUE	0.526622	3.62673e-05	5.56649e-05	TRUE	2.19401	-12.366	1.21824	3.16977	0.975768	-21.6362	-3.09583	9.2702	55	0.470194	1.07891e-05	1.68867e-05	TRUE	0.345222	0.00171163	0.00207416	TRUE	1.47783	-5.39392	0.572179	2.38348	0.905649	-13.9062	3.11834	8.51227	80	0.577529	6.21412e-05	0.000144389	TRUE	0.734187	3.14332e-08	5.93259e-08	TRUE	0.906748	-0.250894	0.638789	1.17471	0.267959
10624-45	SPINK13	Pre-analytical exclusions	0.530721	3.07102e-05	6.37194e-05	TRUE	0.637502	1.6589e-07	2.95859e-07	TRUE	0.97691	-1.03593	0.651632	1.30219	0.325278	-4.01271	1.94086	2.97679	55	0.599715	4.14405e-09	8.83474e-09	TRUE	0.714094	1.03694e-13	2.00751e-13	TRUE	1.18044	-2.85296	0.919581	1.4413	0.260861	-5.22006	-0.485851	2.36711	80	0.763524	4.08916e-09	1.96091e-08	TRUE	0.927124	1.20014e-18	4.72346e-18	TRUE	1.05354	-1.73258	0.917454	1.18962	0.136085
10626-116	ST6GALNAC3	Pre-analytical exclusions	0.437634	0.000833958	0.00136785	TRUE	0.513725	6.03692e-05	9.1217e-05	TRUE	0.749281	2.05021	0.404521	1.09404	0.344759	-1.70836	5.80877	3.75856	55	0.591635	7.51051e-09	1.55789e-08	TRUE	0.639053	1.7818e-10	3.03873e-10	TRUE	1.59028	-7.11479	1.15881	2.02174	0.431465	-11.837	-2.39258	4.72221	80	0.43436	0.0040504	0.00677297	TRUE	0.364264	0.0177122	0.0233631	TRUE	0.418513	5.75968	0.0765865	0.760439	0.341926
10627-87	APLP2	Pre-analytical exclusions	0.0927128	0.500797	0.537205	FALSE	0.13283	0.333665	0.364522	FALSE	0.151455	8.51648	-0.159904	0.462813	0.311358	4.67334	12.3596	3.84315	55	0.396873	0.000267635	0.000367588	TRUE	0.406144	0.00018552	0.000238957	TRUE	0.45392	4.83421	0.223699	0.684142	0.230222	2.01572	7.65269	2.81849	80	0.449333	0.00283465	0.00488574	TRUE	0.514631	0.000488763	0.000729891	TRUE	0.610803	3.57853	0.285606	0.936001	0.325197
10630-5	HTATIP2	Pre-analytical exclusions	0.714935	8.70565e-10	3.19997e-09	TRUE	0.894073	3.96372e-20	1.60242e-19	TRUE	1.05542	-1.08591	0.909743	1.2011	0.145677	-2.58569	0.413863	1.49978	55	0.619463	9.01759e-10	2.05083e-09	TRUE	0.70715	2.27753e-13	4.3458e-13	TRUE	1.09555	-1.40997	0.848622	1.34248	0.246927	-3.9431	1.12317	2.53313	80	0.230532	0.141887	0.179209	FALSE	0.0170116	0.914846	0.927313	FALSE	0.0368548	10.143	-0.655354	0.729064	0.692209
10631-9	PGRMC2	Pre-analytical exclusions	0.314502	0.0193603	0.0255092	TRUE	0.546132	1.61123e-05	2.52892e-05	TRUE	0.717684	2.05737	0.414391	1.02098	0.303293	-1.17211	5.28684	3.22948	55	0.351622	0.00138245	0.00175797	TRUE	0.285604	0.0102275	0.0117122	TRUE	0.35602	5.94573	0.0867277	0.625313	0.269293	3.0903	8.80116	2.85543	80	0.400851	0.00851966	0.0134473	TRUE	0.485198	0.00112682	0.00163321	TRUE	0.555031	3.62123	0.23539	0.874673	0.319641
10636-1	CD200R1	Pre-analytical exclusions	0.586262	2.56354e-06	6.25776e-06	TRUE	0.932002	5.09825e-25	3.15192e-24	TRUE	1.19873	-2.32226	1.07029	1.32717	0.128438	-3.46099	-1.18354	1.13872	55	0.702879	3.65407e-13	1.1107e-12	TRUE	0.81097	7.69027e-20	1.88862e-19	TRUE	1.24802	-2.60201	1.04505	1.45099	0.202968	-4.38603	-0.817987	1.78402	80	0.765559	3.51153e-09	1.70865e-08	TRUE	0.67391	9.9841e-07	1.75106e-06	TRUE	0.902941	0.515494	0.586607	1.21927	0.316333
10637-50	ELAPOR1	Robust candidates	0.718798	6.40455e-10	2.38909e-09	TRUE	0.716112	7.9327e-10	1.63199e-09	TRUE	0.952951	-0.112194	0.697049	1.20885	0.255902	-2.22753	2.00314	2.11534	55	0.696152	7.56694e-13	2.25216e-12	TRUE	0.80496	2.30626e-19	5.56818e-19	TRUE	1.00451	-0.495433	0.837609	1.17142	0.166905	-1.86675	0.875879	1.37131	80	0.650596	3.09832e-06	9.00825e-06	TRUE	0.930726	4.5038e-19	1.83398e-18	TRUE	1.02797	-1.01655	0.898893	1.15705	0.129079
10638-1	TINF2	Pre-analytical exclusions	0.565058	6.97669e-06	1.59514e-05	TRUE	0.692102	4.8468e-09	9.49686e-09	TRUE	1.35793	-3.85675	0.967751	1.7481	0.390177	-6.93367	-0.779834	3.07692	55	0.600468	3.9175e-09	8.36889e-09	TRUE	0.824621	5.45201e-21	1.40971e-20	TRUE	1.13097	-2.02045	0.956079	1.30586	0.174888	-3.38975	-0.651158	1.3693	80	0.712676	1.19321e-07	4.53694e-07	TRUE	0.801205	1.85454e-10	3.95833e-10	TRUE	1.03101	-1.38985	0.784938	1.27707	0.246068
10643-16	OLFM3	Pre-analytical exclusions	0.174282	0.203165	0.231857	FALSE	0.336564	0.011989	0.015106	TRUE	0.762703	0.531241	0.174781	1.35062	0.587922	-7.24631	8.30879	7.77755	55	0.0784463	0.489145	0.497541	FALSE	-0.015013	0.894846	0.896938	FALSE	-0.014151	10.6329	-0.226603	0.198301	0.212452	7.86248	13.4033	2.77039	80	0.67377	1.0055e-06	3.19769e-06	TRUE	0.421832	0.00539504	0.0074464	TRUE	0.318664	6.39053	0.0997883	0.537539	0.218876
10647-18	ASCC1	Pre-analytical exclusions	0.444777	0.000668389	0.00110674	TRUE	0.83507	2.2797e-15	6.56462e-15	TRUE	0.897737	0.490826	0.734792	1.06068	0.162945	-1.28981	2.27146	1.78063	55	0.60693	2.40264e-09	5.24023e-09	TRUE	0.612567	1.5545e-09	2.55485e-09	TRUE	0.669628	3.01088	0.474855	0.8644	0.194773	0.889466	5.13229	2.12141	80	0.151122	0.339411	0.39313	FALSE	0.276905	0.0758508	0.0939467	FALSE	0.355967	6.64414	-0.0387712	0.750705	0.394738
10663-42	INSIG1	Pre-analytical exclusions	0.583766	2.89474e-06	7.00988e-06	TRUE	0.824944	9.66075e-15	2.66328e-14	TRUE	1.45705	-4.95297	1.18201	1.7321	0.275044	-7.45206	-2.45387	2.49909	55	0.735407	7.95563e-15	2.70975e-14	TRUE	0.940932	1.97467e-38	1.2516e-37	TRUE	1.43128	-4.57923	1.31518	1.54738	0.116102	-5.62643	-3.53202	1.04721	80	0.700458	2.41614e-07	8.71413e-07	TRUE	0.942411	1.24801e-20	5.86129e-20	TRUE	1.34653	-4.00218	1.19382	1.49924	0.15271
10666-7	GNPTG	Pre-analytical exclusions	0.687999	6.49015e-09	2.16407e-08	TRUE	0.743669	7.80265e-11	1.70382e-10	TRUE	0.656919	3.05351	0.494213	0.819624	0.162706	1.42081	4.68622	1.63271	55	0.716472	7.87671e-14	2.51482e-13	TRUE	0.708672	1.92045e-13	3.67985e-13	TRUE	0.762272	2.1148	0.591201	0.933342	0.17107	0.417468	3.81213	1.69733	80	0.860951	2.61646e-13	2.52267e-12	TRUE	0.903189	2.80722e-16	9.04589e-16	TRUE	0.84523	1.26768	0.716863	0.973597	0.128367
10667-78	C1orf185	Pre-analytical exclusions	0.263552	0.0518733	0.0643363	FALSE	0.494728	0.000123305	0.000181569	TRUE	0.775897	0.975764	0.400389	1.15141	0.375508	-2.06664	4.01817	3.0424	55	0.631262	3.4423e-10	8.10693e-10	TRUE	0.863217	7.27921e-25	2.24158e-24	TRUE	1.50174	-5.08198	1.30377	1.69972	0.197977	-6.69802	-3.46594	1.61604	80	0.424328	0.00509979	0.00839294	TRUE	0.605087	2.18758e-05	3.55128e-05	TRUE	0.710866	1.33513	0.411968	1.00976	0.298898
10668-5	STX4	Pre-analytical exclusions	0.145746	0.288356	0.321243	FALSE	0.132554	0.33468	0.365575	FALSE	0.183439	9.02177	-0.194472	0.561351	0.377911	4.86493	13.1786	4.15684	55	0.19414	0.0844251	0.090683	FALSE	0.199519	0.076005	0.081723	FALSE	0.213385	8.99288	-0.0228529	0.449624	0.236238	5.93688	12.0489	3.056	80	0.122275	0.440457	0.496673	FALSE	0.100657	0.525911	0.571122	FALSE	0.0632053	11.8521	-0.136436	0.262847	0.199641
10670-26	SEMA3E	Pre-analytical exclusions	0.179913	0.18872	0.216218	FALSE	0.239389	0.0783617	0.0917703	FALSE	0.534255	1.6901	-0.0627356	1.13125	0.59699	-2.03837	5.41858	3.72848	55	0.249163	0.025828	0.0290257	TRUE	0.266104	0.0170405	0.0192273	TRUE	0.342881	3.03749	0.0628957	0.622867	0.279986	1.26702	4.80796	1.77047	80	0.258429	0.0984378	0.128173	FALSE	0.415417	0.00622264	0.00854017	TRUE	0.575693	1.45215	0.17286	0.978525	0.402832
10672-75	SFTPB	Pre-analytical exclusions	0.848918	2.68133e-16	1.76074e-15	TRUE	0.884325	3.60149e-19	1.36087e-18	TRUE	0.962175	-0.19432	0.822223	1.10213	0.139952	-1.37867	0.990032	1.18435	55	0.830066	1.77865e-21	9.1493e-21	TRUE	0.817962	2.0384e-20	5.13581e-20	TRUE	1.17311	-1.74068	0.987129	1.35909	0.185982	-3.22217	-0.259192	1.48149	80	0.789644	5.11849e-10	2.86549e-09	TRUE	0.908145	1.02847e-16	3.43875e-16	TRUE	0.986838	-0.649818	0.841459	1.13222	0.145379
10675-223	TMX2	Pre-analytical exclusions	0.22306	0.101639	0.121272	FALSE	0.218849	0.108433	0.125535	FALSE	0.505294	3.37546	-0.115403	1.12599	0.620697	-1.33235	8.08327	4.70781	55	0.499689	2.37227e-06	3.94512e-06	TRUE	0.840266	1.95299e-22	5.40036e-22	TRUE	1.25543	-1.83806	1.07283	1.43803	0.182602	-3.17189	-0.504224	1.33383	80	0.306159	0.0486217	0.0674155	FALSE	0.369198	0.0161211	0.0213571	TRUE	0.500686	3.26101	0.0979335	0.903438	0.402752
10677-9	NDUFB4	Robust candidates	0.323593	0.0159551	0.0213271	TRUE	0.361857	0.00663506	0.00855224	TRUE	0.749607	2.81511	0.217548	1.28167	0.532058	-3.23155	8.86177	6.04666	55	0.5102	1.33525e-06	2.26694e-06	TRUE	0.506274	1.65872e-06	2.38423e-06	TRUE	1.08475	-0.374052	0.668236	1.50127	0.416515	-4.92845	4.18034	4.5544	80	0.456446	0.00237916	0.00415768	TRUE	0.502829	0.000689399	0.00101598	TRUE	0.944094	0.557007	0.425467	1.46272	0.518627
10693-43	KLRG2	Robust candidates	0.949041	3.028e-28	8.58796e-27	TRUE	0.995518	5.70487e-56	1.03957e-52	TRUE	1.05229	-1.05561	1.02475	1.07983	0.0275429	-1.32276	-0.788465	0.267148	55	0.937447	1.72812e-37	2.70306e-36	TRUE	0.979988	1.91789e-56	4.55358e-55	TRUE	1.15054	-2.10687	1.09786	1.20322	0.0526797	-2.60707	-1.60667	0.5002	80	0.952354	3.09068e-22	1.52216e-20	TRUE	0.992741	2.03022e-38	2.38681e-36	TRUE	0.983461	-0.44379	0.945386	1.02153	0.0380743
10695-12	WFDC10B	Pre-analytical exclusions	0.60802	8.50118e-07	2.21304e-06	TRUE	0.884353	3.5795e-19	1.35327e-18	TRUE	1.47285	-5.3894	1.25865	1.68705	0.2142	-7.36126	-3.41753	1.97187	55	0.625131	5.70661e-10	1.32007e-09	TRUE	0.988536	8.24252e-66	5.5119e-64	TRUE	1.21354	-3.02928	1.17176	1.25532	0.0417814	-3.41966	-2.6389	0.390379	80	0.458122	0.00228169	0.00400175	TRUE	0.794638	3.32755e-10	7.01607e-10	TRUE	1.03138	-1.38855	0.779583	1.28318	0.251797
10699-52	LRP1	Robust candidates	0.45063	0.00055553	0.000933439	TRUE	0.767827	7.91287e-12	1.82753e-11	TRUE	0.982156	-0.468387	0.756378	1.20793	0.225778	-2.44844	1.51167	1.98006	55	0.593837	6.39723e-09	1.33745e-08	TRUE	0.975599	4.0351e-53	7.29823e-52	TRUE	1.2202	-2.47693	1.1583	1.2821	0.0619015	-3.01766	-1.9362	0.540728	80	0.600316	2.63918e-05	6.57001e-05	TRUE	0.383492	0.0121768	0.0163366	TRUE	0.470007	4.24979	0.108299	0.831716	0.361708
10700-10	IGSF11	Pre-analytical exclusions	0.97545	1.65742e-36	1.83044e-34	TRUE	0.99284	1.35575e-50	4.70575e-48	TRUE	1.12492	-1.96865	1.08763	1.16221	0.0372888	-2.32617	-1.61112	0.357529	55	0.950006	3.51182e-41	7.21061e-40	TRUE	0.97312	1.67833e-51	2.67687e-50	TRUE	1.11652	-1.93202	1.05696	1.17609	0.0595641	-2.50529	-1.35876	0.573263	80	0.94652	2.95067e-21	1.22201e-19	TRUE	0.984047	1.29601e-31	2.66853e-30	TRUE	0.990109	-0.907134	0.932907	1.04731	0.0572023
10702-1	COL28A1	Pre-analytical exclusions	0.928788	1.66458e-24	2.77013e-23	TRUE	0.947876	5.43265e-28	4.44928e-27	TRUE	0.891256	0.812284	0.808711	0.9738	0.0825446	-0.234658	1.85923	1.04694	55	0.954295	1.15178e-42	2.66518e-41	TRUE	0.958439	3.06069e-44	2.78519e-43	TRUE	0.871916	1.23516	0.81341	0.930422	0.058506	0.488503	1.98181	0.746655	80	0.868892	8.71329e-14	9.23128e-13	TRUE	0.9177	1.2509e-17	4.51378e-17	TRUE	0.808329	1.79962	0.696506	0.920152	0.111823
10703-203	SUDS3	Pre-analytical exclusions	0.421789	0.00133981	0.00211979	TRUE	0.849763	2.33676e-16	7.1807e-16	TRUE	1.29841	-4.36767	1.07649	1.52034	0.221922	-6.68391	-2.05143	2.31624	55	0.595295	5.74868e-09	1.20755e-08	TRUE	0.756414	4.91667e-16	1.03249e-15	TRUE	1.71304	-8.56962	1.37912	2.04696	0.333917	-12.0239	-5.11532	3.4543	80	0.744783	1.55317e-08	6.77097e-08	TRUE	0.774657	1.7442e-09	3.54431e-09	TRUE	0.907755	-0.273044	0.67095	1.14456	0.236805
10704-91	IRAG2	Pre-analytical exclusions	0.844843	5.14356e-16	3.28872e-15	TRUE	0.942697	6.26341e-27	4.58403e-26	TRUE	1.18212	-1.99552	1.06685	1.29739	0.115271	-2.87179	-1.11924	0.876276	55	0.911454	8.06289e-32	8.48058e-31	TRUE	0.968025	1.32732e-48	1.67096e-47	TRUE	1.31514	-3.18856	1.23831	1.39196	0.0768236	-3.78692	-2.5902	0.598363	80	0.915316	2.16509e-17	4.34748e-16	TRUE	0.955615	7.71359e-23	4.60101e-22	TRUE	1.23201	-2.61995	1.11063	1.35339	0.121378
10705-14	ST6GALNAC3	Pre-analytical exclusions	0.475478	0.000243921	0.000432484	TRUE	0.897736	1.63534e-20	6.82704e-20	TRUE	1.47723	-5.39713	1.27751	1.67694	0.199717	-7.16984	-3.62441	1.77271	55	0.677059	5.38091e-12	1.48454e-11	TRUE	0.810039	9.13948e-20	2.2385e-19	TRUE	1.47548	-5.38127	1.23472	1.71625	0.240766	-7.51289	-3.24966	2.13162	80	0.505085	0.000646156	0.00125269	TRUE	0.655951	2.40926e-06	4.13299e-06	TRUE	1.16145	-2.64088	0.734363	1.58853	0.427085
10708-3	GNRH2	Pre-analytical exclusions	0.656505	5.26166e-08	1.60068e-07	TRUE	0.936529	8.69839e-26	5.7326e-25	TRUE	1.15173	-2.21803	1.03295	1.27052	0.118786	-3.24716	-1.1889	1.02913	55	0.855813	4.90992e-24	2.94797e-23	TRUE	0.978599	2.56027e-55	5.47268e-54	TRUE	1.26272	-3.01719	1.20286	1.32257	0.0598528	-3.54344	-2.49094	0.526253	80	0.55028	0.000159724	0.000345264	TRUE	0.91254	4.02023e-17	1.38224e-16	TRUE	1.12158	-2.00731	0.960946	1.28222	0.160635
10710-23	ZPBP2	Pre-analytical exclusions	0.553581	1.16607e-05	2.57483e-05	TRUE	0.905514	2.2217e-21	9.95326e-21	TRUE	1.29914	-2.88381	1.13142	1.46686	0.167721	-4.04764	-1.71999	1.16383	55	0.623952	6.28151e-10	1.44846e-09	TRUE	0.987587	1.79917e-64	9.78667e-63	TRUE	1.18247	-2.16203	1.14008	1.22486	0.0423934	-2.47039	-1.85368	0.308352	80	0.659072	2.07604e-06	6.22727e-06	TRUE	0.862914	2.00666e-13	5.25757e-13	TRUE	0.907759	-0.349364	0.737876	1.07764	0.169882
10713-151	CD300LB	Pre-analytical exclusions	0.506214	8.04702e-05	0.000155377	TRUE	0.729534	2.65543e-10	5.63148e-10	TRUE	0.819503	0.777072	0.60783	1.03117	0.211672	-0.806579	2.36072	1.58365	55	0.47549	8.3044e-06	1.31332e-05	TRUE	0.744712	2.39696e-15	4.92293e-15	TRUE	0.940417	-0.119731	0.750441	1.13039	0.189976	-1.53785	1.29839	1.41812	80	0.656483	2.3492e-06	6.98055e-06	TRUE	0.966074	3.93723e-25	3.05628e-24	TRUE	0.927761	-0.191449	0.848502	1.00702	0.0792587
10714-7	ACE	Clinically-relevant markers	0.929418	1.32589e-24	2.26332e-23	TRUE	0.957195	3.30337e-30	3.44467e-29	TRUE	1.22509	-3.13835	1.12303	1.32715	0.102063	-4.14414	-2.13256	1.00579	55	0.9546	8.92413e-43	2.09832e-41	TRUE	0.960649	3.78623e-45	3.67481e-44	TRUE	1.39077	-4.72028	1.30012	1.48141	0.0906475	-5.6049	-3.83567	0.884616	80	0.923507	3.05701e-18	7.30576e-17	TRUE	0.917052	1.45419e-17	5.19843e-17	TRUE	1.18921	-2.87726	1.02396	1.35445	0.165247
10716-35	PSMD5	Pre-analytical exclusions	0.865095	1.64966e-17	1.24219e-16	TRUE	0.95067	1.30711e-28	1.15485e-27	TRUE	1.4118	-4.71663	1.28488	1.53872	0.12692	-5.97312	-3.46014	1.25649	55	0.763372	1.8363e-16	6.94594e-16	TRUE	0.976572	8.41278e-54	1.60947e-52	TRUE	1.05311	-1.26082	1.0008	1.10542	0.05231	-1.7792	-0.742437	0.518379	80	0.599814	2.69139e-05	6.67946e-05	TRUE	0.945507	4.25342e-21	2.10763e-20	TRUE	0.992097	-0.732099	0.882921	1.10127	0.109176
10721-76	HSPA1A	Pre-analytical exclusions	0.753175	3.2713e-11	1.37909e-10	TRUE	0.823677	1.14988e-14	3.15925e-14	TRUE	0.843471	1.42982	0.683485	1.00346	0.159985	-0.686115	3.54575	2.11593	55	0.85872	2.3508e-24	1.44599e-23	TRUE	0.912189	5.90747e-32	2.57996e-31	TRUE	0.96384	-0.0662108	0.86624	1.06144	0.0976	-1.37996	1.24754	1.31375	80	0.55741	0.000125753	0.000277257	TRUE	0.565788	9.42858e-05	0.000146974	TRUE	0.654093	3.53853	0.349475	0.958712	0.304618
10722-13	SYK	Pre-analytical exclusions	-0.14203	0.300957	0.334299	FALSE	-0.1076	0.434255	0.466627	FALSE	-0.275513	15.0685	-0.976868	0.425842	0.701355	7.29477	22.8422	7.77369	55	0.12834	0.256566	0.265603	FALSE	0.107805	0.341179	0.35135	FALSE	0.279858	9.18312	-0.301912	0.861628	0.58177	2.60761	15.7586	6.57551	80	-0.141237	0.372297	0.427149	FALSE	-0.152352	0.335449	0.380204	FALSE	-0.134275	14.8708	-0.412632	0.144081	0.278356
10731-10	HS3ST5	Pre-analytical exclusions	0.376479	0.00461194	0.00670184	TRUE	0.45224	0.000527657	0.000744068	TRUE	0.36625	6.27745	0.167246	0.565253	0.199003	3.706	8.8489	2.57145	55	0.272738	0.0143793	0.0165919	TRUE	0.287041	0.00983612	0.0112711	TRUE	0.165707	8.71375	0.0410503	0.290364	0.124657	7.08977	10.3377	1.62398	80	0.560651	0.000112597	0.000249914	TRUE	0.507883	0.000595887	0.000883348	TRUE	0.227105	7.99056	0.104012	0.350197	0.123093
10734-339	GAL3ST2	Pre-analytical exclusions	0.391486	0.00312052	0.0046667	TRUE	0.378935	0.00433165	0.00567153	TRUE	0.855553	1.23336	0.2799	1.43121	0.575654	-4.70019	7.16692	5.93356	55	0.463666	1.48086e-05	2.28348e-05	TRUE	0.457958	1.9431e-05	2.64733e-05	TRUE	0.624226	4.07488	0.35108	0.897373	0.273146	1.36946	6.78029	2.70542	80	0.162473	0.30394	0.356315	FALSE	0.258965	0.0977176	0.119789	FALSE	0.328311	6.60402	-0.0630013	0.719623	0.391312
10737-96	SERPINB1	Pre-analytical exclusions	0.528355	3.38139e-05	6.95259e-05	TRUE	0.511954	6.46414e-05	9.75106e-05	TRUE	0.540709	5.6205	0.290749	0.790669	0.24996	2.32488	8.91612	3.29562	55	0.488748	4.22988e-06	6.86979e-06	TRUE	0.619851	8.74258e-10	1.45192e-09	TRUE	0.660204	3.46754	0.471797	0.84861	0.188407	0.842658	6.09243	2.62488	80	0.258731	0.0980314	0.127735	FALSE	0.19305	0.220608	0.257983	FALSE	0.169994	11.0439	-0.106108	0.446097	0.276102
10738-11	FBLN5	Pre-analytical exclusions	0.701227	2.4879e-09	8.70167e-09	TRUE	0.633297	2.11644e-07	3.74982e-07	TRUE	0.439894	8.50733	0.291789	0.587998	0.148105	6.55995	10.4547	1.94738	55	0.613291	1.469e-09	3.27048e-09	TRUE	0.761076	2.55076e-16	5.42214e-16	TRUE	0.510822	7.50717	0.412681	0.608963	0.098141	6.23155	8.7828	1.27563	80	0.417713	0.00591457	0.00960376	TRUE	0.432699	0.00420988	0.00585943	TRUE	0.28555	10.0224	0.0954278	0.475673	0.190123
10741-22	CSF1	Pre-analytical exclusions	0.611191	7.1877e-07	1.89411e-06	TRUE	0.648872	8.42591e-08	1.53082e-07	TRUE	0.793908	0.248483	0.537415	1.0504	0.256493	-1.62283	2.1198	1.87132	55	0.784135	7.86258e-18	3.23239e-17	TRUE	0.78961	3.23145e-18	7.39995e-18	TRUE	1.11846	-2.24301	0.922533	1.31438	0.195924	-3.73317	-0.752846	1.49016	80	0.511771	0.000531858	0.00104719	TRUE	0.638741	5.31523e-06	8.931e-06	TRUE	0.806088	-0.0903202	0.495793	1.11638	0.310295
10743-13	SLITRK1	Robust candidates	0.94632	1.16128e-27	3.02305e-26	TRUE	0.969182	6.34976e-34	1.01277e-32	TRUE	1.27078	-3.75432	1.18179	1.35977	0.0889917	-4.82427	-2.68436	1.06996	55	0.909259	2.00773e-31	2.02972e-30	TRUE	0.948426	1.14614e-40	8.35419e-40	TRUE	1.19761	-2.86828	1.10738	1.28784	0.0902316	-3.98417	-1.7524	1.11589	80	0.897577	8.21459e-16	1.21947e-14	TRUE	0.904675	2.08927e-16	6.82899e-16	TRUE	1.10722	-1.92667	0.940568	1.27387	0.166651
10746-24	DKK3	Pre-analytical exclusions	0.930664	8.4027e-25	1.48658e-23	TRUE	0.900956	7.30211e-21	3.13458e-20	TRUE	0.951478	0.142628	0.825227	1.07773	0.126251	-1.25589	1.54115	1.39852	55	0.903141	2.27161e-30	2.12008e-29	TRUE	0.917558	5.59557e-33	2.58304e-32	TRUE	0.916512	0.637038	0.826987	1.00604	0.0895249	-0.350813	1.62489	0.987851	80	0.869216	8.31834e-14	8.85144e-13	TRUE	0.879094	1.90141e-14	5.35938e-14	TRUE	0.825296	1.28917	0.6823	0.968292	0.142996
10748-216	PCDHB2	Pre-analytical exclusions	0.341379	0.0107502	0.0147651	TRUE	0.925233	5.78583e-24	3.24158e-23	TRUE	1.22981	-2.42087	1.09087	1.36875	0.138939	-3.72573	-1.116	1.30487	55	0.572231	2.93572e-08	5.75227e-08	TRUE	0.934456	1.00855e-36	5.80215e-36	TRUE	1.59047	-5.56054	1.45386	1.72709	0.136617	-6.8215	-4.29959	1.26095	80	0.526237	0.000344222	0.000700652	TRUE	0.93642	8.54376e-20	3.72684e-19	TRUE	0.93177	0.300489	0.820199	1.04334	0.111571
10749-18	HSPA1A	Pre-analytical exclusions	0.603149	1.09615e-06	2.81829e-06	TRUE	0.632672	2.19379e-07	3.88403e-07	TRUE	0.635236	3.5047	0.42101	0.849462	0.214226	0.876466	6.13294	2.62824	55	0.756024	5.19023e-16	1.91359e-15	TRUE	0.843595	9.18186e-23	2.58205e-22	TRUE	0.913266	-0.0649765	0.782224	1.04431	0.131043	-1.72159	1.59164	1.65662	80	0.568106	8.69433e-05	0.00019608	TRUE	0.455657	0.00242629	0.0034367	TRUE	0.408662	6.07692	0.153542	0.663783	0.25512
10752-8	CDYL2	Pre-analytical exclusions	0.619336	4.63135e-07	1.24798e-06	TRUE	0.987555	2.92584e-44	2.3181e-42	TRUE	0.978739	-0.177097	0.935795	1.02168	0.0429447	-0.578327	0.224134	0.40123	55	0.726298	2.4548e-14	8.10007e-14	TRUE	0.924496	2.07416e-34	1.0499e-33	TRUE	1.20237	-2.08796	1.09062	1.31413	0.111755	-3.09875	-1.07716	1.0108	80	0.637144	5.70594e-06	1.58622e-05	TRUE	0.898235	7.26682e-16	2.26165e-15	TRUE	1.04729	-0.820838	0.883529	1.21104	0.163758
10753-31	ADAM7	Pre-analytical exclusions	0.850866	1.95058e-16	1.29961e-15	TRUE	0.936675	8.20073e-26	5.42424e-25	TRUE	1.56748	-7.20402	1.40602	1.72894	0.161461	-8.87376	-5.53427	1.66975	55	0.865516	3.93264e-25	2.548e-24	TRUE	0.967796	1.746e-48	2.16071e-47	TRUE	1.5108	-6.65734	1.42221	1.59938	0.0885844	-7.57985	-5.73482	0.922516	80	0.91119	5.39237e-17	9.85087e-16	TRUE	0.985169	3.04446e-32	7.00033e-31	TRUE	1.22738	-3.75694	1.15907	1.29569	0.0683123
10754-113	PROK2	Robust candidates	0.594084	1.74001e-06	4.33307e-06	TRUE	0.64222	1.25661e-07	2.25823e-07	TRUE	0.92019	-0.292367	0.617599	1.22278	0.30259	-4.081	3.49626	3.78863	55	0.834276	7.27808e-22	3.84419e-21	TRUE	0.841084	1.62483e-22	4.51006e-22	TRUE	1.06227	-2.0267	0.908275	1.21626	0.153995	-3.93863	-0.114773	1.91193	80	0.857224	4.2839e-13	3.95258e-12	TRUE	0.859827	3.04052e-13	7.85232e-13	TRUE	1.09325	-2.31161	0.885795	1.30071	0.207458
10756-34	UCN3	Pre-analytical exclusions	0.490188	0.000145363	0.000267765	TRUE	0.706442	1.68028e-09	3.39268e-09	TRUE	0.783163	2.13675	0.566988	0.999339	0.216175	0.0120768	4.26143	2.12468	55	0.479506	6.78961e-06	1.08197e-05	TRUE	0.603925	3.02011e-09	4.9028e-09	TRUE	0.750295	2.34667	0.527082	0.973509	0.223214	0.106665	4.58668	2.24001	80	0.342841	0.0262391	0.0382131	TRUE	0.583103	5.06971e-05	8.04027e-05	TRUE	0.416436	6.24026	0.231029	0.601842	0.185406
10758-2	KERA	Pre-analytical exclusions	0.753968	3.03693e-11	1.28624e-10	TRUE	0.792694	5.52341e-13	1.36753e-12	TRUE	1.04071	-0.574658	0.820203	1.26122	0.220506	-3.00622	1.8569	2.43156	55	0.732724	1.114e-14	3.75403e-14	TRUE	0.796057	1.09606e-18	2.56969e-18	TRUE	1.00676	-0.275195	0.834223	1.1793	0.17254	-2.16851	1.61812	1.89332	80	0.683818	5.98137e-07	1.999e-06	TRUE	0.705985	1.76364e-07	3.20179e-07	TRUE	0.672249	3.34745	0.456743	0.887755	0.215506
10760-107	GRIA4	Pre-analytical exclusions	0.217965	0.109902	0.130362	FALSE	0.403183	0.00227245	0.00305044	TRUE	0.92867	1.04476	0.347939	1.5094	0.580731	-5.47073	7.56024	6.51549	55	0.541936	2.08468e-07	3.81598e-07	TRUE	0.5762	2.23731e-08	3.49352e-08	TRUE	1.05577	-0.772769	0.718191	1.39334	0.337576	-4.60146	3.05592	3.82869	80	0.475245	0.00147025	0.00267115	TRUE	0.529501	0.000311185	0.000470782	TRUE	0.799142	2.01033	0.39001	1.20827	0.409132
10761-5	TMED2	Pre-analytical exclusions	0.284606	0.0352057	0.0445589	TRUE	0.492896	0.000131807	0.000193659	TRUE	0.683481	2.10437	0.351072	1.01589	0.332408	-1.27774	5.48648	3.38211	55	0.575995	2.26916e-08	4.48358e-08	TRUE	0.717613	6.89729e-14	1.34316e-13	TRUE	1.08651	-1.9325	0.848815	1.3242	0.237694	-4.33485	0.469845	2.40235	80	0.689761	4.35676e-07	1.49231e-06	TRUE	0.786379	6.74124e-10	1.39593e-09	TRUE	0.936442	-0.464773	0.701365	1.17152	0.235077
10762-2	KLRG2	Pre-analytical exclusions	0.661905	3.7406e-08	1.15287e-07	TRUE	0.766578	8.96615e-12	2.0584e-11	TRUE	1.15937	-0.717652	0.8918	1.42695	0.267573	-3.08531	1.65	2.36765	55	0.690936	1.31261e-12	3.81029e-12	TRUE	0.657261	3.54577e-11	6.20978e-11	TRUE	0.737923	2.79788	0.547183	0.928663	0.19074	1.09134	4.50442	1.70654	80	0.693165	3.62143e-07	1.26239e-06	TRUE	0.891135	2.61722e-15	7.85059e-15	TRUE	1.01191	0.295394	0.847258	1.17655	0.164647
10767-52	ADGRG2	Pre-analytical exclusions	0.364371	0.00624007	0.00889542	TRUE	0.435755	0.00088324	0.00122232	TRUE	0.422925	4.57375	0.182249	0.663601	0.240676	2.09185	7.05565	2.4819	55	0.594905	5.91583e-09	1.24124e-08	TRUE	0.731478	1.30069e-14	2.6003e-14	TRUE	0.886697	-0.182169	0.700375	1.07302	0.186321	-2.10126	1.73692	1.91909	80	0.201451	0.200787	0.246056	FALSE	0.450047	0.00278577	0.00392832	TRUE	0.662412	2.14422	0.242385	1.08244	0.420027
10772-21	CSGALNACT2	Pre-analytical exclusions	0.576825	4.03757e-06	9.57692e-06	TRUE	0.790882	6.78671e-13	1.67123e-12	TRUE	1.02531	-1.465	0.806732	1.24389	0.21858	-3.47221	0.542216	2.00721	55	0.629174	4.0941e-10	9.57698e-10	TRUE	0.73445	8.97465e-15	1.80858e-14	TRUE	1.03072	-1.27486	0.816027	1.24542	0.214696	-3.19386	0.644143	1.919	80	0.681658	6.69948e-07	2.21262e-06	TRUE	0.81792	3.77766e-11	8.42318e-11	TRUE	0.928937	-0.34548	0.72013	1.13774	0.208807
10780-10	RAB3D	Pre-analytical exclusions	0.653907	6.18546e-08	1.87311e-07	TRUE	0.940538	1.62424e-26	1.13947e-25	TRUE	1.38015	-3.99866	1.24282	1.51748	0.137331	-5.11128	-2.88605	1.11262	55	0.80518	2.21689e-19	9.95008e-19	TRUE	0.829542	1.98472e-21	5.25295e-21	TRUE	1.24781	-2.85	1.05846	1.43717	0.189358	-4.3703	-1.32969	1.5203	80	0.574705	6.87958e-05	0.000158237	TRUE	0.822483	2.37848e-11	5.37406e-11	TRUE	1.1272	-1.99133	0.878097	1.3763	0.249102
10781-19	CLEC4G	Pre-analytical exclusions	-0.0178211	0.897248	0.909728	FALSE	-0.000512586	0.997037	0.997037	FALSE	-0.0006209	12.1008	-0.334349	0.333107	0.333728	7.41137	16.7903	4.68947	55	0.172363	0.126298	0.133826	FALSE	0.241477	0.0309365	0.0342491	TRUE	0.220937	8.91578	0.0207957	0.421078	0.200141	6.09426	11.7373	2.82152	80	0.0243902	0.878146	0.898107	FALSE	0.116219	0.463591	0.510363	FALSE	0.101615	11.066	-0.175895	0.379124	0.277509
10785-8	LRRC52	Pre-analytical exclusions	0.907556	1.2783e-21	1.48133e-20	TRUE	0.985278	2.44171e-42	1.22194e-40	TRUE	1.21243	-2.7871	1.15447	1.27039	0.0579612	-3.36431	-2.20989	0.577211	55	0.850492	1.81495e-23	1.06003e-22	TRUE	0.916614	8.56409e-33	3.90636e-32	TRUE	1.30647	-3.58779	1.17803	1.43492	0.128445	-4.81728	-2.35829	1.22949	80	0.925938	1.63935e-18	4.12043e-17	TRUE	0.964111	1.19051e-24	8.73882e-24	TRUE	1.10723	-1.9236	1.0098	1.20467	0.0974374
10798-4	CD300E	Pre-analytical exclusions	-0.055773	0.68589	0.716152	FALSE	-0.0496719	0.718744	0.742584	FALSE	-0.0635352	9.74027	-0.415505	0.288435	0.35197	4.96923	14.5113	4.77104	55	0.160151	0.155879	0.163884	FALSE	0.182811	0.104571	0.111321	FALSE	0.177718	6.51809	-0.0377281	0.393165	0.215446	3.64635	9.38983	2.87174	80	0.110121	0.48753	0.542618	FALSE	0.161567	0.30668	0.350704	FALSE	0.104548	7.53294	-0.0995182	0.308615	0.204066
10800-15	SERPINH1	Pre-analytical exclusions	0.184416	0.177709	0.204439	FALSE	0.186355	0.173114	0.196302	FALSE	0.719005	3.50469	-0.325366	1.76337	1.04437	-6.55207	13.5615	10.0568	55	0.223019	0.0467597	0.0514695	FALSE	0.240981	0.0312935	0.0346286	TRUE	0.300955	8.33613	0.0277315	0.574179	0.273224	5.60632	11.0659	2.72981	80	0.286779	0.0655713	0.0885901	FALSE	0.075542	0.634449	0.674125	FALSE	0.0721428	11.983	-0.232166	0.376452	0.304309
10801-11	EFNA2	Pre-analytical exclusions	0.830592	4.36849e-15	2.54735e-14	TRUE	0.804373	1.3919e-13	3.56986e-13	TRUE	1.20917	-3.35882	0.963104	1.45523	0.246062	-6.3008	-0.41684	2.94198	55	0.810061	9.10268e-20	4.17292e-19	TRUE	0.850676	1.73641e-23	5.05056e-23	TRUE	1.00092	-0.840742	0.861491	1.14035	0.13943	-2.51909	0.837609	1.67835	80	0.79013	4.91083e-10	2.75558e-09	TRUE	0.865873	1.33447e-13	3.53578e-13	TRUE	1.11266	-2.37875	0.907231	1.31809	0.205428
10803-22	HSPA1A	Pre-analytical exclusions	0.680592	1.08659e-08	3.52162e-08	TRUE	0.738435	1.23921e-10	2.67792e-10	TRUE	0.752391	2.29769	0.563097	0.941686	0.189295	0.00109842	4.59429	2.29659	55	0.844913	6.7766e-23	3.82608e-22	TRUE	0.928209	3.11732e-35	1.64296e-34	TRUE	0.987384	-0.60926	0.898168	1.0766	0.0892162	-1.71502	0.496498	1.10576	80	0.695162	3.24525e-07	1.14108e-06	TRUE	0.600441	2.62634e-05	4.2367e-05	TRUE	0.554673	4.42207	0.318609	0.790737	0.236064
10809-14	KLRB1	Pre-analytical exclusions	0.858055	5.79003e-17	4.0737e-16	TRUE	0.958973	1.09708e-30	1.20794e-29	TRUE	1.4663	-5.02828	1.34687	1.58572	0.119426	-6.10582	-3.95074	1.07754	55	0.814837	3.71573e-20	1.74961e-19	TRUE	0.823075	7.44201e-21	1.91542e-20	TRUE	1.31056	-3.63493	1.10672	1.51441	0.203848	-5.46756	-1.80231	1.83263	80	0.638629	5.34176e-06	1.49295e-05	TRUE	0.989502	3.15759e-35	1.38649e-33	TRUE	1.20163	-2.8345	1.14555	1.25772	0.0560826
10814-7	CD1A	Pre-analytical exclusions	0.460101	0.000408924	0.000702485	TRUE	0.772224	5.0645e-12	1.18394e-11	TRUE	1.1298	-1.54984	0.873698	1.3859	0.2561	-4.07414	0.974454	2.52429	55	0.423275	9.15843e-05	0.000131487	TRUE	0.456601	2.07132e-05	2.81205e-05	TRUE	0.80211	1.81556	0.449806	1.15441	0.352304	-1.59529	5.22641	3.41085	80	0.799968	2.07387e-10	1.23601e-09	TRUE	0.838111	4.38949e-12	1.04593e-11	TRUE	1.09703	-1.34584	0.868859	1.32521	0.228174
10815-2	HABP4	Robust candidates	0.304196	0.0239481	0.0310822	TRUE	0.419101	0.00144879	0.00197535	TRUE	0.532418	3.36043	0.214636	0.8502	0.317782	0.438328	6.28254	2.92211	55	0.490884	3.78423e-06	6.17627e-06	TRUE	0.977643	1.3825e-54	2.7458e-53	TRUE	1.2321	-3.06358	1.17236	1.29183	0.0597355	-3.61518	-2.51198	0.551597	80	0.592253	3.59983e-05	8.76098e-05	TRUE	0.684019	5.9184e-07	1.05141e-06	TRUE	1.04621	-1.27464	0.689668	1.40274	0.356538
10816-150	PILRA	Pre-analytical exclusions	0.86459	1.80936e-17	1.35683e-16	TRUE	0.99122	2.9596e-48	6.74142e-46	TRUE	1.29653	-4.1061	1.24888	1.34418	0.0476507	-4.64292	-3.56928	0.536818	55	0.877361	1.36331e-26	9.80966e-26	TRUE	0.991145	3.66645e-70	4.68855e-68	TRUE	1.38495	-5.10787	1.34312	1.42677	0.0418255	-5.58017	-4.63556	0.472305	80	0.839755	3.63658e-12	2.84106e-11	TRUE	0.982701	6.47212e-31	1.17351e-29	TRUE	1.27686	-4.05312	1.19997	1.35376	0.0768983
10817-26	TOMM20L	Pre-analytical exclusions	0.339827	0.0111369	0.015256	TRUE	0.309454	0.0215044	0.0264416	TRUE	0.704189	3.10481	0.108016	1.30036	0.596173	-3.87107	10.0807	6.97588	55	0.396132	0.00027546	0.000377909	TRUE	0.395265	0.000284892	0.000363165	TRUE	0.614363	4.39655	0.292524	0.936201	0.321839	0.735623	8.05748	3.66093	80	0.17608	0.264665	0.315529	FALSE	0.327952	0.0339837	0.0435951	TRUE	0.459792	5.82116	0.0365445	0.883039	0.423247
10818-36	SMPD1	Pre-analytical exclusions	0.956349	5.48939e-30	1.9808e-28	TRUE	0.956587	4.7627e-30	4.86891e-29	TRUE	0.941764	0.100159	0.862712	1.02082	0.079052	-0.768709	0.969027	0.868868	55	0.959986	7.17686e-45	2.13519e-43	TRUE	0.971187	2.4281e-50	3.54678e-49	TRUE	1.02458	-0.759298	0.967907	1.08126	0.0566752	-1.358	-0.1606	0.598699	80	0.936634	8.00331e-20	2.52537e-18	TRUE	0.938421	4.59205e-20	2.05095e-19	TRUE	0.911545	0.259348	0.804301	1.01879	0.107244
10819-108	FBLN1	Pre-analytical exclusions	0.541703	1.94571e-05	4.16147e-05	TRUE	0.363268	0.00641081	0.00827344	TRUE	0.37781	7.37703	0.110845	0.644775	0.266965	4.12214	10.6319	3.25489	55	0.815354	3.36674e-20	1.59248e-19	TRUE	0.834872	6.40044e-22	1.7298e-21	TRUE	0.842832	1.99168	0.717568	0.968096	0.125264	0.460192	3.52317	1.53149	80	0.821732	2.56897e-11	1.73061e-10	TRUE	0.831067	9.6037e-12	2.23147e-11	TRUE	1.05667	-0.809826	0.830689	1.28264	0.225977
10825-12	VSIG10	Pre-analytical exclusions	0.653319	6.41482e-08	1.93774e-07	TRUE	0.859662	4.37314e-17	1.40919e-16	TRUE	1.06098	-0.656577	0.887274	1.23469	0.173709	-2.26462	0.95147	1.60805	55	0.89575	3.46262e-29	2.99751e-28	TRUE	0.970287	7.92324e-50	1.10637e-48	TRUE	1.02495	-0.403244	0.967339	1.08257	0.0576148	-0.951727	0.14524	0.548483	80	0.45207	0.00265104	0.00459426	TRUE	0.806428	1.14679e-10	2.48039e-10	TRUE	0.817177	1.54	0.625693	1.00866	0.191485
10827-67	LINGO3	Pre-analytical exclusions	0.33646	0.0120172	0.0163695	TRUE	0.936143	1.01661e-25	6.65772e-25	TRUE	1.22218	-2.5348	1.0957	1.34865	0.126475	-3.59909	-1.4705	1.06429	55	0.396126	0.000275524	0.000377926	TRUE	0.877092	1.4773e-26	4.91466e-26	TRUE	1.07545	-1.31547	0.942689	1.20821	0.132761	-2.41715	-0.213787	1.10168	80	0.682037	6.56784e-07	2.17626e-06	TRUE	0.899041	6.24554e-16	1.95297e-15	TRUE	1.30102	-3.32192	1.09853	1.5035	0.202486
10830-5	EFCAB14	Pre-analytical exclusions	0.552237	1.23686e-05	2.72206e-05	TRUE	0.689517	5.82897e-09	1.13694e-08	TRUE	1.06116	-1.64656	0.754063	1.36825	0.307096	-4.52468	1.23156	2.87812	55	0.620299	8.43407e-10	1.92413e-09	TRUE	0.821132	1.09544e-20	2.7987e-20	TRUE	1.07969	-1.93147	0.910522	1.24885	0.169166	-3.52252	-0.340417	1.59105	80	0.527369	0.000332421	0.000679286	TRUE	0.716943	9.24725e-08	1.70296e-07	TRUE	0.92157	-0.439141	0.635211	1.20793	0.28636
10832-24	B4GALT6	Pre-analytical exclusions	0.844748	5.22047e-16	3.33497e-15	TRUE	0.871283	5.15454e-18	1.77895e-17	TRUE	1.03125	-1.0216	0.871206	1.19129	0.16004	-2.64742	0.60421	1.62581	55	0.927244	5.15023e-35	6.7276e-34	TRUE	0.92413	2.48672e-34	1.25264e-33	TRUE	1.16383	-2.31844	1.05536	1.27229	0.108467	-3.42251	-1.21437	1.10407	80	0.855152	5.60123e-13	5.08435e-12	TRUE	0.939045	3.76826e-20	1.69968e-19	TRUE	0.977254	-0.655009	0.862921	1.09159	0.114334
10833-64	HHIP	Robust candidates	0.935426	1.35452e-25	2.67564e-24	TRUE	0.950193	1.67585e-28	1.46467e-27	TRUE	1.15755	-2.03617	1.05295	1.26215	0.104604	-3.08233	-0.990017	1.04616	55	0.962805	4.38388e-46	1.46579e-44	TRUE	0.957696	6.02323e-44	5.37372e-43	TRUE	1.11176	-1.52619	1.03645	1.18707	0.0753075	-2.27421	-0.778163	0.748025	80	0.87424	3.98807e-14	4.50683e-13	TRUE	0.890962	2.69736e-15	8.08433e-15	TRUE	0.979296	-0.338737	0.819804	1.13879	0.159492
10835-25	A4GNT	Pre-analytical exclusions	0.889101	1.25327e-19	1.15051e-18	TRUE	0.968845	8.43554e-34	1.33667e-32	TRUE	1.06292	-1.37866	0.988062	1.13778	0.074861	-2.14718	-0.61013	0.768527	55	0.916613	8.56804e-33	9.66756e-32	TRUE	0.966324	9.7069e-48	1.14488e-46	TRUE	1.22083	-3.22263	1.14754	1.29411	0.0732841	-3.97945	-2.46582	0.756814	80	0.839107	3.91755e-12	3.03454e-11	TRUE	0.973267	3.58156e-27	3.68209e-26	TRUE	1.32052	-4.21394	1.22093	1.4201	0.099582
10842-7	GCNT4	Pre-analytical exclusions	0.221469	0.104167	0.123963	FALSE	0.311853	0.0204618	0.0252192	TRUE	0.3343	5.2887	0.0536868	0.614912	0.280613	2.18385	8.39354	3.10484	55	0.186193	0.0981993	0.104983	FALSE	0.195589	0.0820867	0.0881063	FALSE	0.151417	7.30463	-0.0197226	0.322556	0.171139	5.43542	9.17383	1.8692	80	0.162554	0.303696	0.356119	FALSE	0.323995	0.0363322	0.0465014	TRUE	0.193528	6.77384	0.012945	0.374111	0.180583
10847-1	SIGLEC15	Pre-analytical exclusions	0.427353	0.00113731	0.00182234	TRUE	0.63485	1.93512e-07	3.43524e-07	TRUE	1.33451	-4.32003	0.887044	1.78198	0.44747	-9.11303	0.472969	4.793	55	0.606887	2.41062e-09	5.25448e-09	TRUE	0.699423	5.32455e-13	1.00156e-12	TRUE	1.16686	-2.39707	0.89808	1.43564	0.268781	-5.25468	0.460543	2.85761	80	0.53537	0.000258887	0.000540385	TRUE	0.643202	4.34997e-06	7.35148e-06	TRUE	1.0672	-1.50337	0.661216	1.47318	0.405982
10848-137	BTNL3	Pre-analytical exclusions	0.496762	0.000114456	0.00021452	TRUE	0.662439	3.61502e-08	6.71847e-08	TRUE	1.23675	-2.84067	0.851428	1.62207	0.385321	-6.37015	0.688808	3.52948	55	0.66192	2.30436e-11	5.99446e-11	TRUE	0.710829	1.50546e-13	2.89227e-13	TRUE	0.818814	0.863347	0.636175	1.00145	0.182638	-0.828529	2.55522	1.69188	80	0.564703	9.79112e-05	0.00021939	TRUE	0.675396	9.25691e-07	1.62822e-06	TRUE	0.813781	0.837608	0.529834	1.09773	0.283947
10851-77	EBI3	Robust candidates	0.938817	3.38536e-26	7.07046e-25	TRUE	0.960219	4.922e-31	5.59695e-30	TRUE	0.898549	1.01425	0.826555	0.970544	0.0719944	-0.00846332	2.03697	1.02272	55	0.95586	3.04873e-43	7.53296e-42	TRUE	0.962123	8.78489e-46	8.9808e-45	TRUE	0.923324	0.596856	0.864349	0.982298	0.0589745	-0.214443	1.40815	0.811298	80	0.901467	3.92945e-16	6.18612e-15	TRUE	0.901244	4.10205e-16	1.29943e-15	TRUE	0.812028	1.74574	0.687266	0.93679	0.124762
10852-114	HNRNPDL	Pre-analytical exclusions	0.147186	0.283566	0.316332	FALSE	0.119704	0.384032	0.416239	FALSE	0.0994088	12.2961	-0.127746	0.326564	0.227155	9.31051	15.2816	2.98555	55	0.438563	4.72064e-05	6.97946e-05	TRUE	0.426135	8.11004e-05	0.000106397	TRUE	0.581002	5.67335	0.302963	0.859041	0.278039	1.6428	9.7039	4.03055	80	0.161818	0.30592	0.358439	FALSE	0.173229	0.272602	0.313977	FALSE	0.108607	13.808	-0.0887146	0.305929	0.197322
10854-15	GCNT4	Robust candidates	0.388889	0.00334311	0.00497406	TRUE	0.514551	5.84663e-05	8.84335e-05	TRUE	1.03277	-0.806398	0.55861	1.50694	0.474164	-6.30351	4.69071	5.49711	55	0.364909	0.000874643	0.00113783	TRUE	0.61793	1.01904e-09	1.68851e-09	TRUE	1.10227	-1.37676	0.78612	1.41842	0.316148	-4.96357	2.21005	3.58681	80	0.168463	0.286215	0.338563	FALSE	0.201993	0.199552	0.234526	FALSE	0.321309	7.489	-0.176535	0.819152	0.497844
10855-55	PLXNB2	Pre-analytical exclusions	0.932035	5.03679e-25	9.29448e-24	TRUE	0.956193	6.02224e-30	6.11049e-29	TRUE	1.09633	-1.99579	1.00386	1.1888	0.0924719	-3.14628	-0.845295	1.15049	55	0.96165	1.4126e-45	4.51599e-44	TRUE	0.981347	1.26848e-57	3.42441e-56	TRUE	1.11342	-2.06897	1.06425	1.16258	0.0491679	-2.67823	-1.4597	0.609266	80	0.957378	3.4864e-23	2.15359e-21	TRUE	0.972482	6.34237e-27	6.28118e-26	TRUE	1.1447	-2.82247	1.05707	1.23233	0.0876347
10866-60	PPP4R3A	Robust candidates	0.837374	1.61926e-15	9.90167e-15	TRUE	0.833401	2.9115e-15	8.33868e-15	TRUE	0.716469	2.88391	0.585567	0.847371	0.130902	1.19029	4.57753	1.69362	55	0.721402	4.41587e-14	1.43246e-13	TRUE	0.629086	4.12399e-10	6.931e-10	TRUE	0.730056	2.82744	0.526706	0.933406	0.20335	0.178002	5.47687	2.64944	80	0.565027	9.68151e-05	0.000217	TRUE	0.574262	6.98974e-05	0.000109731	TRUE	0.639752	4.29319	0.348302	0.931201	0.29145
10870-32	SPAST	Pre-analytical exclusions	0.17215	0.208833	0.237915	FALSE	0.105609	0.442859	0.475195	FALSE	0.130718	11.7297	-0.20839	0.469826	0.339108	7.39641	16.0629	4.33324	55	0.307642	0.00550338	0.00660532	TRUE	0.300329	0.00679485	0.0078916	TRUE	0.369164	8.64961	0.10487	0.633457	0.264293	4.89605	12.4032	3.75355	80	0.0561543	0.723925	0.762417	FALSE	0.0424905	0.78933	0.818877	FALSE	0.0243371	14.4945	-0.15853	0.207205	0.182867
10876-300	BRAT1	Pre-analytical exclusions	0.663973	3.27629e-08	1.01319e-07	TRUE	0.900009	9.28297e-21	3.93164e-20	TRUE	1.77899	-10.6337	1.54162	2.01636	0.237369	-13.3022	-7.96518	2.66851	55	0.231439	0.0388657	0.0430732	TRUE	0.471003	1.03688e-05	1.43413e-05	TRUE	0.659827	1.95032	0.38126	0.938394	0.278567	-1.13103	5.03166	3.08134	80	0.26799	0.0861792	0.113647	FALSE	0.535563	0.00025731	0.000390818	TRUE	0.591087	2.64375	0.293242	0.888932	0.297845
10880-38	FAM163B	Pre-analytical exclusions	0.311833	0.0204704	0.0268602	TRUE	0.617261	5.18626e-07	8.92835e-07	TRUE	1.33838	-4.35483	0.868387	1.80837	0.469991	-9.89662	1.18696	5.54179	55	0.395195	0.000285668	0.000390809	TRUE	0.815859	3.05697e-20	7.63092e-20	TRUE	1.31458	-3.83935	1.10455	1.52461	0.210029	-6.31412	-1.36458	2.47477	80	0.0854874	0.590377	0.641895	FALSE	-0.0561286	0.724047	0.758599	FALSE	-0.0898944	13.4837	-0.600888	0.421099	0.510994
10882-12	DSC1	Pre-analytical exclusions	0.284673	0.0351608	0.0445097	TRUE	0.707764	1.51908e-09	3.07658e-09	TRUE	0.389114	5.0815	0.282108	0.49612	0.107006	3.84204	6.32096	1.23946	55	0.403861	0.000203243	0.000282501	TRUE	0.364109	0.000899561	0.00111209	TRUE	0.241424	6.77992	0.102219	0.380628	0.139205	5.22788	8.33196	1.55204	80	0.39389	0.0098532	0.0153593	TRUE	0.896359	1.02869e-15	3.17447e-15	TRUE	1.03662	-2.17329	0.872785	1.20046	0.163839
10885-36	C6orf89	Pre-analytical exclusions	0.574108	4.58952e-06	1.07497e-05	TRUE	0.855854	8.45679e-17	2.67194e-16	TRUE	1.11695	-1.63837	0.930977	1.30292	0.185971	-3.64386	0.367132	2.0055	55	0.542599	2.00126e-07	3.66973e-07	TRUE	0.567339	4.08302e-08	6.308e-08	TRUE	0.885792	0.812452	0.595968	1.17562	0.289824	-2.32382	3.94872	3.13627	80	0.235809	0.132739	0.168619	FALSE	0.238548	0.128167	0.154978	FALSE	0.277867	7.44651	-0.0836189	0.639353	0.361486
10889-2	MRAP2	Pre-analytical exclusions	0.0409091	0.766813	0.79191	FALSE	0.357497	0.00737197	0.00945028	TRUE	0.571969	4.46361	0.160303	0.983635	0.411666	0.315428	8.6118	4.14819	55	0.244937	0.0285407	0.0319952	TRUE	0.310133	0.00511588	0.00599801	TRUE	0.869011	1.67104	0.268518	1.4695	0.600493	-4.40248	7.74457	6.07352	80	0.184507	0.242109	0.291114	FALSE	0.169201	0.284079	0.326602	FALSE	0.188944	9.33686	-0.162759	0.540648	0.351704
10890-135	LCTL	Pre-analytical exclusions	0.457431	0.000446207	0.000761509	TRUE	0.42251	0.00131188	0.00179506	TRUE	0.71757	1.79619	0.293473	1.14167	0.424097	-2.84421	6.43659	4.6404	55	0.547369	1.48768e-07	2.76483e-07	TRUE	0.703069	3.57891e-13	6.77224e-13	TRUE	0.973602	-0.928031	0.75162	1.19558	0.221982	-3.33243	1.47637	2.4044	80	0.691273	4.01458e-07	1.38618e-06	TRUE	0.826512	1.56348e-11	3.57808e-11	TRUE	0.879595	0.0117216	0.688156	1.07103	0.19144
10892-8	OSMR	Robust candidates	0.380375	0.00417431	0.00610484	TRUE	0.770564	6.00038e-12	1.39689e-11	TRUE	1.11228	-3.14268	0.858805	1.36575	0.253471	-6.27119	-0.0141613	3.12852	55	0.440483	4.3339e-05	6.42069e-05	TRUE	0.43227	6.22505e-05	8.22596e-05	TRUE	0.452538	4.92109	0.239737	0.665339	0.212801	2.35152	7.49067	2.56958	80	0.598898	2.78898e-05	6.89347e-05	TRUE	0.546058	0.000183552	0.000281251	TRUE	0.536476	3.88539	0.273463	0.79949	0.263013
10894-25	SCGN	Pre-analytical exclusions	0.623555	3.67026e-07	1.00197e-06	TRUE	0.654078	6.12043e-08	1.12316e-07	TRUE	1.11008	-2.49592	0.756382	1.46377	0.353695	-5.69589	0.704043	3.19997	55	0.724959	2.88579e-14	9.49641e-14	TRUE	0.949251	6.21003e-41	4.60946e-40	TRUE	1.33634	-4.46559	1.23653	1.43615	0.09981	-5.36647	-3.56471	0.900879	80	0.691435	3.97941e-07	1.37599e-06	TRUE	0.813608	5.78148e-11	1.27701e-10	TRUE	1.28625	-4.12423	0.99252	1.57998	0.293729
10895-28	TMPRSS11B	Pre-analytical exclusions	0.633045	2.14731e-07	6.04082e-07	TRUE	0.92851	1.83907e-24	1.07325e-23	TRUE	1.41746	-5.24837	1.26129	1.57363	0.15617	-6.86482	-3.63191	1.61646	55	0.75976	3.07439e-16	1.14978e-15	TRUE	0.949957	3.64468e-41	2.74443e-40	TRUE	1.37258	-4.81078	1.27084	1.47433	0.101744	-5.86513	-3.75643	1.05435	80	0.675905	9.01976e-07	2.89498e-06	TRUE	0.938391	4.63632e-20	2.06818e-19	TRUE	1.38095	-5.02114	1.21843	1.54346	0.162514
10900-272	STMN2	Pre-analytical exclusions	0.292857	0.0300205	0.0383289	TRUE	0.33013	0.013835	0.017333	TRUE	0.283893	7.57644	0.0602529	0.507533	0.22364	5.22567	9.92722	2.35078	55	0.709517	1.74623e-13	5.42783e-13	TRUE	0.663665	1.95693e-11	3.47058e-11	TRUE	0.715518	3.2385	0.533724	0.897313	0.181795	1.23318	5.24381	2.00531	80	0.261486	0.094381	0.123442	FALSE	0.285351	0.0669857	0.083406	FALSE	0.197202	9.62114	-0.0144594	0.408863	0.211661
10902-53	ASPRV1	Pre-analytical exclusions	0.594203	1.72965e-06	4.30875e-06	TRUE	0.391353	0.00313161	0.00415477	TRUE	0.360424	5.1149	0.126925	0.593922	0.233498	2.83046	7.39934	2.28444	55	0.727145	2.21483e-14	7.3215e-14	TRUE	0.482503	5.83253e-06	8.17092e-06	TRUE	0.650328	2.40712	0.38421	0.916446	0.266118	-0.210571	5.02481	2.61769	80	0.705997	1.7625e-07	6.49815e-07	TRUE	0.472792	0.00156798	0.00224715	TRUE	0.903655	-0.0522859	0.365451	1.44186	0.538204
10903-50	STX8	Pre-analytical exclusions	0.185209	0.175818	0.202422	FALSE	0.189881	0.164979	0.187602	FALSE	0.286547	8.67701	-0.121658	0.694753	0.408206	3.59478	13.7592	5.08223	55	0.315799	0.00432335	0.00523644	TRUE	0.281021	0.0115674	0.0132093	TRUE	0.413056	6.97068	0.0950777	0.731034	0.317978	2.42441	11.517	4.54627	80	0.047565	0.764846	0.799392	FALSE	-0.0360052	0.820912	0.846341	FALSE	-0.0238715	14.1542	-0.235603	0.18786	0.211732
10907-116	NTM	Robust candidates	0.866234	1.33755e-17	1.01769e-16	TRUE	0.865226	1.61055e-17	5.36041e-17	TRUE	0.951386	0.153433	0.799494	1.10328	0.151892	-1.90366	2.21053	2.05709	55	0.769761	7.2134e-17	2.79376e-16	TRUE	0.842425	1.19936e-22	3.35462e-22	TRUE	0.779588	2.40547	0.667189	0.891987	0.112399	0.857499	3.95343	1.54797	80	0.847662	1.42761e-12	1.19608e-11	TRUE	0.865945	1.32125e-13	3.50203e-13	TRUE	0.672912	3.62687	0.548714	0.797109	0.124197
10908-2	GALNT13	Pre-analytical exclusions	0.754834	2.79946e-11	1.18842e-10	TRUE	0.939938	2.103e-26	1.45435e-25	TRUE	1.50384	-6.70864	1.35338	1.65431	0.150465	-8.35165	-5.06563	1.64301	55	0.87572	2.21661e-26	1.57628e-25	TRUE	0.945991	6.61764e-40	4.63808e-39	TRUE	1.46627	-6.25926	1.353	1.57954	0.113272	-7.50073	-5.01779	1.24147	80	0.904501	2.16311e-16	3.59155e-15	TRUE	0.96287	2.32383e-24	1.64451e-23	TRUE	1.30941	-4.66968	1.19209	1.42673	0.11732
10910-6	CEACAM4	Pre-analytical exclusions	0.320141	0.0171823	0.0228335	TRUE	0.831443	3.86585e-15	1.09643e-14	TRUE	0.905807	0.699259	0.73904	1.07257	0.166767	-0.861139	2.25966	1.5604	55	0.550681	1.20757e-07	2.25865e-07	TRUE	0.93133	5.84723e-36	3.21179e-35	TRUE	1.10733	-1.20976	1.00972	1.20493	0.0976057	-2.12879	-0.290725	0.919032	80	0.567261	8.95582e-05	0.000201292	TRUE	0.964912	7.6387e-25	5.74908e-24	TRUE	1.0632	-0.735228	0.970741	1.15565	0.0924549
10916-44	PLA2R1	Pre-analytical exclusions	0.830736	4.27917e-15	2.50127e-14	TRUE	0.855718	8.65542e-17	2.7276e-16	TRUE	1.26082	-3.04918	1.05077	1.47086	0.210049	-5.49495	-0.603415	2.44577	55	0.838373	2.97669e-22	1.60958e-21	TRUE	0.813984	4.36827e-20	1.08411e-19	TRUE	1.26244	-3.2505	1.05935	1.46552	0.203084	-5.63203	-0.868984	2.38152	80	0.826594	1.55003e-11	1.08428e-10	TRUE	0.78344	8.60274e-10	1.77485e-09	TRUE	0.82686	1.64885	0.617257	1.03646	0.209603
10917-40	GNGT2	Pre-analytical exclusions	0.734505	1.74145e-10	6.85761e-10	TRUE	0.794965	4.25466e-13	1.0617e-12	TRUE	1.01585	-1.17528	0.80227	1.22943	0.213581	-3.17621	0.825656	2.00093	55	0.651852	5.79385e-11	1.45575e-10	TRUE	0.879292	7.62452e-27	2.57292e-26	TRUE	1.44255	-5.22364	1.26641	1.61869	0.176138	-6.88385	-3.56342	1.66021	80	0.723523	6.18427e-08	2.46458e-07	TRUE	0.716918	9.2613e-08	1.70512e-07	TRUE	1.06869	-1.74177	0.736591	1.40079	0.332098
10924-258	CYB5D2	Pre-analytical exclusions	0.917853	6.38032e-23	8.74176e-22	TRUE	0.960934	3.07144e-31	3.57631e-30	TRUE	1.43477	-3.67	1.32091	1.54863	0.113856	-4.46077	-2.87923	0.79077	55	0.886258	8.60608e-28	6.78893e-27	TRUE	0.917728	5.17887e-33	2.39675e-32	TRUE	1.40011	-3.45551	1.2635	1.53671	0.136602	-4.39323	-2.51779	0.937722	80	0.883788	9.00877e-15	1.13411e-13	TRUE	0.980788	5.1834e-30	8.17789e-29	TRUE	1.23629	-2.45732	1.15771	1.31487	0.0785794
10933-107	CALN1	Pre-analytical exclusions	0.103968	0.450015	0.487539	FALSE	0.186936	0.171752	0.194848	FALSE	0.338507	5.92013	-0.151596	0.828611	0.490104	0.169416	11.6708	5.75072	55	0.238974	0.0327739	0.0365162	TRUE	0.127341	0.26032	0.270026	FALSE	0.167259	7.90975	-0.126412	0.460929	0.293671	4.49738	11.3221	3.41237	80	0.42394	0.00514473	0.00845736	TRUE	0.453719	0.00254557	0.00359796	TRUE	0.419127	4.86262	0.156064	0.682189	0.263063
10938-13	CD58	Pre-analytical exclusions	0.417844	0.00150242	0.00236628	TRUE	0.446504	0.0006331	0.000886924	TRUE	0.790527	1.2112	0.354066	1.22699	0.436462	-3.72283	6.14524	4.93404	55	0.429281	7.086e-05	0.000102991	TRUE	0.474053	8.91977e-06	1.2377e-05	TRUE	0.648776	2.8642	0.37714	0.920411	0.271635	-0.211423	5.93982	3.07562	80	0.52435	0.000364729	0.000737246	TRUE	0.825916	1.66482e-11	3.80285e-11	TRUE	1.28475	-4.35875	1.00449	1.565	0.280256
10939-16	PLEKHA4	Pre-analytical exclusions	0.547531	1.5172e-05	3.29232e-05	TRUE	0.902814	4.52806e-21	1.9799e-20	TRUE	1.64665	-7.01167	1.43056	1.86275	0.216094	-9.01596	-5.00737	2.0043	55	0.650327	6.64181e-11	1.66193e-10	TRUE	0.797176	9.04833e-19	2.1289e-18	TRUE	1.21069	-2.87214	1.004	1.41738	0.206692	-4.75315	-0.991132	1.88101	80	0.459463	0.0022063	0.00388167	TRUE	0.602387	2.4336e-05	3.93403e-05	TRUE	0.631999	2.35585	0.364386	0.899612	0.267613
10940-25	SRL	Pre-analytical exclusions	0.827561	6.71144e-15	3.84589e-14	TRUE	0.933534	2.84239e-25	1.79223e-24	TRUE	1.45056	-5.91347	1.29709	1.60403	0.153469	-7.56152	-4.26542	1.64805	55	0.803408	3.04323e-19	1.35837e-18	TRUE	0.72037	4.98943e-14	9.76321e-14	TRUE	1.04152	-1.40798	0.815472	1.26757	0.226051	-3.81089	0.994926	2.40291	80	0.85301	7.35774e-13	6.46931e-12	TRUE	0.883063	1.01318e-14	2.90866e-14	TRUE	1.17025	-3.20456	0.971526	1.36897	0.198723
10945-11	STX6	Pre-analytical exclusions	0.00281385	0.983733	0.987255	FALSE	0.350621	0.00867918	0.0110522	TRUE	0.667043	3.9477	0.176169	1.15792	0.490874	-1.59252	9.48793	5.54023	55	0.244116	0.0290942	0.0325957	TRUE	0.257857	0.0209303	0.0234926	TRUE	0.468316	6.39108	0.0727574	0.863876	0.395559	1.90687	10.8753	4.48421	80	-0.0569646	0.720102	0.75861	FALSE	0.00529399	0.973456	0.978916	FALSE	0.0049353	12.1587	-0.292969	0.30284	0.297905
10948-14	PLD3	Pre-analytical exclusions	0.295238	0.0286487	0.0367771	TRUE	0.256639	0.0585733	0.0695004	FALSE	0.258976	6.27735	-0.00973161	0.527683	0.268707	3.78906	8.76564	2.48829	55	0.340766	0.00198095	0.00248479	TRUE	0.626764	4.99309e-10	8.36658e-10	TRUE	0.975928	0.112177	0.702428	1.24943	0.2735	-2.30945	2.53381	2.42163	80	0.553845	0.00014182	0.000310057	TRUE	0.680261	7.20552e-07	1.27602e-06	TRUE	0.74857	1.9248	0.490822	1.00632	0.257748
10949-59	RPLP2	Pre-analytical exclusions	0.714866	8.75348e-10	3.21594e-09	TRUE	0.980761	2.7708e-39	9.18017e-38	TRUE	1.38813	-4.27652	1.31201	1.46426	0.0761221	-4.99331	-3.55973	0.716794	55	0.67518	6.47575e-12	1.76786e-11	TRUE	0.934716	8.68151e-37	5.0182e-36	TRUE	1.41938	-4.42846	1.29773	1.54104	0.121653	-5.56175	-3.29518	1.13328	80	0.569102	8.39532e-05	0.000189983	TRUE	0.756034	7.07046e-09	1.38242e-08	TRUE	1.41725	-4.71108	1.02516	1.80934	0.392092
10953-14	CLEC2A	Pre-analytical exclusions	0.608933	8.1018e-07	2.11815e-06	TRUE	0.601825	1.17376e-06	1.97724e-06	TRUE	0.970258	-0.142415	0.615526	1.32499	0.354731	-3.44809	3.16326	3.30568	55	0.604796	2.82703e-09	6.13462e-09	TRUE	0.892719	9.97952e-29	3.6943e-28	TRUE	1.09034	-1.4322	0.966279	1.2144	0.124063	-2.60167	-0.262722	1.16947	80	0.656537	2.34313e-06	6.96819e-06	TRUE	0.829084	1.18942e-11	2.74704e-11	TRUE	1.00727	-0.745222	0.790193	1.22434	0.217073
10955-4	CLEC10A	Pre-analytical exclusions	0.419892	0.00141591	0.00223679	TRUE	0.937137	6.79327e-26	4.52202e-25	TRUE	1.55619	-5.83679	1.39654	1.71584	0.159652	-7.32582	-4.34776	1.48903	55	0.746274	1.94978e-15	6.97006e-15	TRUE	0.958915	1.96977e-44	1.81743e-43	TRUE	1.506	-5.50023	1.40556	1.60643	0.100435	-6.44636	-4.5541	0.94613	80	0.620072	1.18904e-05	3.14931e-05	TRUE	0.94255	1.191e-20	5.62252e-20	TRUE	0.985052	-0.724768	0.873484	1.09662	0.111568
10956-82	GCSH	Pre-analytical exclusions	0.793074	5.28893e-13	2.59778e-12	TRUE	0.899243	1.12511e-20	4.74867e-20	TRUE	0.943307	0.554118	0.816879	1.06973	0.126427	-0.743272	1.85151	1.29739	55	0.635138	2.48636e-10	5.92645e-10	TRUE	0.889256	3.22051e-28	1.16037e-27	TRUE	0.986225	0.0917137	0.871872	1.10058	0.114353	-1.06796	1.25139	1.15967	80	0.73746	2.53719e-08	1.06469e-07	TRUE	0.938759	4.12698e-20	1.85345e-19	TRUE	0.840546	1.65899	0.741953	0.939138	0.0985926
10959-125	BET1L	Pre-analytical exclusions	0.410606	0.00184718	0.00286776	TRUE	0.620764	4.28229e-07	7.42121e-07	TRUE	0.890517	0.206864	0.580655	1.20038	0.309862	-2.55883	2.97255	2.76569	55	0.730084	1.54541e-14	5.16245e-14	TRUE	0.875205	2.57849e-26	8.48899e-26	TRUE	1.32607	-3.63914	1.16085	1.49129	0.165223	-5.10933	-2.16895	1.47019	80	0.652378	2.85103e-06	8.33914e-06	TRUE	0.914735	2.46875e-17	8.67634e-17	TRUE	1.18603	-2.33033	1.01861	1.35344	0.167414
10961-15	PLAAT4	Pre-analytical exclusions	0.527489	3.502e-05	7.18033e-05	TRUE	0.788663	8.71052e-13	2.13343e-12	TRUE	1.58226	-8.52913	1.24242	1.92211	0.339842	-12.5647	-4.49352	4.03561	55	0.368042	0.000782874	0.00102356	TRUE	0.462813	1.54273e-05	2.11212e-05	TRUE	0.816724	0.712782	0.464095	1.16935	0.352629	-3.42571	4.85127	4.13849	80	0.17689	0.262438	0.31313	FALSE	0.156231	0.323143	0.367628	FALSE	0.334617	6.67189	-0.341416	1.01065	0.676033
10966-1	AHSG	Pre-analytical exclusions	0.897114	1.90515e-20	1.9287e-19	TRUE	0.996065	1.81893e-57	6.62909e-54	TRUE	1.04416	-1.09197	1.01857	1.06976	0.0255961	-1.38108	-0.802859	0.28911	55	0.957806	5.45213e-44	1.44511e-42	TRUE	0.998357	1.24489e-98	4.53699e-95	TRUE	1.14656	-2.3365	1.13173	1.1614	0.0148356	-2.51639	-2.15662	0.179882	80	0.744388	1.59558e-08	6.93511e-08	TRUE	0.996474	1.12404e-44	1.17044e-41	TRUE	1.10239	-1.97276	1.07273	1.13205	0.029662
10967-12	PRL	Pre-analytical exclusions	0.895362	2.9133e-20	2.90891e-19	TRUE	0.982251	3.33444e-40	1.21524e-38	TRUE	1.2616	-3.60428	1.19523	1.32798	0.0663749	-4.38002	-2.82854	0.775739	55	0.938689	8.09257e-38	1.29641e-36	TRUE	0.964837	5.09276e-47	5.69342e-46	TRUE	1.38351	-4.69424	1.29855	1.46847	0.0849627	-5.67243	-3.71605	0.978188	80	0.883802	8.98811e-15	1.13347e-13	TRUE	0.942863	1.07068e-20	5.08085e-20	TRUE	1.27333	-3.76311	1.12954	1.41712	0.143789
10970-3	ART3	Robust candidates	0.889177	1.23188e-19	1.13517e-18	TRUE	0.919803	3.46003e-23	1.81049e-22	TRUE	0.833613	1.37161	0.735638	0.931588	0.0979747	0.32256	2.42066	1.04905	55	0.888561	4.0549e-28	3.26587e-27	TRUE	0.896856	2.33414e-29	8.91695e-29	TRUE	0.806341	1.78033	0.716696	0.895986	0.089645	0.833514	2.72715	0.94682	80	0.503606	0.000674227	0.00130218	TRUE	0.596393	3.07272e-05	4.93328e-05	TRUE	0.53254	4.91794	0.303495	0.761586	0.229046
10974-20	SPINK7	Pre-analytical exclusions	0.897186	1.8718e-20	1.90287e-19	TRUE	0.874968	2.50505e-18	8.85086e-18	TRUE	1.05687	-1.18778	0.895737	1.21799	0.161129	-2.89438	0.51883	1.70661	55	0.925223	1.44254e-34	1.85117e-33	TRUE	0.930185	1.08996e-35	5.87192e-35	TRUE	1.15969	-2.19598	1.05652	1.26286	0.103166	-3.28979	-1.10217	1.09381	80	0.885747	6.53329e-15	8.47351e-14	TRUE	0.884101	8.56042e-15	2.47214e-14	TRUE	0.933769	-0.165191	0.776051	1.09149	0.157718
10975-59	MUCL1	Pre-analytical exclusions	0.43565	0.000886083	0.00144618	TRUE	0.848311	2.95796e-16	9.0325e-16	TRUE	1.1702	-1.95313	0.968965	1.37144	0.201237	-3.82756	-0.0786913	1.87443	55	0.410673	0.000154501	0.00021707	TRUE	0.670748	9.96897e-12	1.78799e-11	TRUE	1.34173	-3.36918	1.00729	1.67616	0.334437	-6.43581	-0.302562	3.06662	80	0.483773	0.00117115	0.00216828	TRUE	0.821824	2.54504e-11	5.73617e-11	TRUE	1.134	-1.63945	0.882778	1.38523	0.251227
10976-44	MUC1	Pre-analytical exclusions	0.57987	3.49242e-06	8.34905e-06	TRUE	0.846314	4.07407e-16	1.23527e-15	TRUE	1.21542	-3.1198	1.00465	1.42619	0.210767	-5.35328	-0.886334	2.23347	55	0.538597	2.5576e-07	4.64317e-07	TRUE	0.705688	2.68032e-13	5.09701e-13	TRUE	1.1927	-2.85904	0.922759	1.46263	0.269937	-5.69782	-0.0202522	2.83878	80	0.392432	0.0101542	0.0158015	TRUE	0.961885	3.88669e-24	2.68532e-23	TRUE	1.29413	-3.98066	1.17656	1.41169	0.117568
10977-55	UCMA	Pre-analytical exclusions	0.748498	5.04109e-11	2.08421e-10	TRUE	0.85177	1.68029e-16	5.21843e-16	TRUE	1.62767	-7.8235	1.35183	1.9035	0.275831	-10.8249	-4.82215	3.00135	55	0.841561	1.45904e-22	8.08128e-22	TRUE	0.875338	2.47959e-26	8.16707e-26	TRUE	1.52429	-6.62505	1.3345	1.71409	0.189797	-8.70752	-4.54258	2.08247	80	0.735354	2.91327e-08	1.20927e-07	TRUE	0.867121	1.12034e-13	2.97818e-13	TRUE	0.979262	-0.575597	0.799505	1.15902	0.179757
10978-39	GH2	Pre-analytical exclusions	0.941775	9.45146e-27	2.20807e-25	TRUE	0.958895	1.15256e-30	1.26522e-29	TRUE	0.96471	-0.665083	0.886058	1.04336	0.0786528	-1.48957	0.159404	0.824486	55	0.95497	6.53435e-43	1.55143e-41	TRUE	0.972386	4.73215e-51	7.29232e-50	TRUE	1.0354	-1.19027	0.979382	1.09142	0.056017	-1.76708	-0.613472	0.576802	80	0.918159	1.12327e-17	2.42235e-16	TRUE	0.988307	2.69907e-34	9.8862e-33	TRUE	0.931468	-0.41291	0.885545	0.977391	0.0459232
10980-11	ACHE	Robust candidates	0.938889	3.28414e-26	6.87876e-25	TRUE	0.947327	7.12129e-28	5.7803e-27	TRUE	1.12724	-1.74582	1.02224	1.23223	0.104995	-2.8943	-0.597336	1.14848	55	0.916409	9.39029e-33	1.05464e-31	TRUE	0.934389	1.04856e-36	6.01335e-36	TRUE	0.984534	-0.211222	0.899917	1.06915	0.0846166	-1.12741	0.704968	0.91619	80	0.841018	3.14297e-12	2.49283e-11	TRUE	0.871487	5.98947e-14	1.62476e-13	TRUE	0.864651	0.861962	0.709162	1.02014	0.155489
10981-56	NRG3	Robust candidates	0.740526	1.03149e-10	4.147e-10	TRUE	0.910942	4.96615e-22	2.33387e-21	TRUE	1.08227	-1.68014	0.947234	1.2173	0.135033	-2.99233	-0.367949	1.31219	55	0.564383	4.97123e-08	9.56329e-08	TRUE	0.616791	1.1154e-09	1.84482e-09	TRUE	0.686051	2.26616	0.488693	0.883409	0.197358	0.388535	4.14379	1.87763	80	0.851181	9.25688e-13	8.03255e-12	TRUE	0.987908	5.25787e-34	1.78254e-32	TRUE	0.98419	-0.742319	0.934833	1.03355	0.0493577
10990-21	LRRK2	Pre-analytical exclusions	0.39531	0.00281669	0.00425422	TRUE	0.347318	0.00937568	0.0119141	TRUE	0.176477	8.37207	0.0452011	0.307753	0.131276	6.53182	10.2123	1.84025	55	0.372895	0.000657951	0.000867548	TRUE	0.346426	0.00164477	0.00199546	TRUE	0.131468	9.01552	0.0512192	0.211717	0.0802489	7.88408	10.147	1.13144	80	0.374443	0.014564	0.0221068	TRUE	0.351001	0.0226581	0.029587	TRUE	0.126957	9.15995	0.0187263	0.235188	0.108231
11067-13	BGLAP	Robust candidates	0.92215	1.62285e-23	2.38969e-22	TRUE	0.986336	3.42561e-43	2.01365e-41	TRUE	1.0566	-1.25639	1.00797	1.10522	0.0486226	-1.76596	-0.746831	0.509563	55	0.923699	3.07655e-34	3.86638e-33	TRUE	0.972306	5.29288e-51	8.07109e-50	TRUE	1.29458	-3.74229	1.22443	1.36472	0.0701453	-4.4846	-2.99999	0.742305	80	0.835832	5.67753e-12	4.25319e-11	TRUE	0.908082	1.042e-16	3.48082e-16	TRUE	0.860024	1.12744	0.733277	0.98677	0.126747
11071-1	IL5	Pre-analytical exclusions	0.617963	4.99202e-07	1.34021e-06	TRUE	0.931859	5.38226e-25	3.31345e-24	TRUE	1.27113	-3.55587	1.13478	1.40749	0.136356	-4.84684	-2.2649	1.29097	55	0.738922	5.08683e-15	1.75144e-14	TRUE	0.988597	6.71183e-66	4.61533e-64	TRUE	1.4865	-5.68277	1.43546	1.53754	0.0510417	-6.17441	-5.19113	0.49164	80	0.723037	6.37333e-08	2.53024e-07	TRUE	0.967109	2.13868e-25	1.71306e-24	TRUE	1.026	-1.31354	0.939767	1.11224	0.086234
11081-1	GPD1	Pre-analytical exclusions	0.913128	2.64345e-22	3.38631e-21	TRUE	0.919365	3.97574e-23	2.06699e-22	TRUE	1.6011	-5.97602	1.41234	1.78986	0.18876	-7.74133	-4.21072	1.76531	55	0.909093	2.14934e-31	2.16688e-30	TRUE	0.899376	9.34346e-30	3.64e-29	TRUE	1.47974	-4.7239	1.3176	1.64188	0.16214	-6.27193	-3.17587	1.54803	80	0.883316	9.72564e-15	1.21804e-13	TRUE	0.907435	1.19146e-16	3.97461e-16	TRUE	1.34151	-3.98012	1.14301	1.54002	0.198509
11083-23	ENO2	Pre-analytical exclusions	0.323743	0.0159035	0.0212686	TRUE	0.574809	4.44074e-06	7.21064e-06	TRUE	0.844412	1.20766	0.513224	1.1756	0.331188	-1.70269	4.118	2.91034	55	0.537765	2.69036e-07	4.87448e-07	TRUE	0.505405	1.73963e-06	2.49954e-06	TRUE	0.816008	1.29985	0.501959	1.13006	0.314048	-1.42996	4.02965	2.72981	80	0.627421	8.71515e-06	2.35451e-05	TRUE	0.76261	4.3763e-09	8.6611e-09	TRUE	0.974624	0.549372	0.710446	1.2388	0.264178
11089-7	IGHA2|IGHA1	Robust candidates	0.973016	1.97026e-35	1.81787e-33	TRUE	0.976683	4.29787e-37	1.0305e-35	TRUE	0.960061	0.0737766	0.901919	1.0182	0.0581417	-0.680935	0.828489	0.754712	55	0.976582	8.26896e-54	6.27838e-52	TRUE	0.9786	2.55826e-55	5.47268e-54	TRUE	0.967916	0.174651	0.922037	1.01379	0.0458787	-0.40943	0.758732	0.584081	80	0.927234	1.16559e-18	2.98105e-17	TRUE	0.951253	4.83171e-22	2.65198e-21	TRUE	0.98092	-0.0423491	0.87929	1.08255	0.10163
11094-104	CLC	Pre-analytical exclusions	0.39697	0.00269321	0.0040821	TRUE	0.870327	6.1933e-18	2.12338e-17	TRUE	1.25669	-4.36773	1.06077	1.4526	0.195915	-6.55416	-2.18131	2.18643	55	0.489674	4.03099e-06	6.56286e-06	TRUE	0.967312	3.09543e-48	3.78567e-47	TRUE	1.44764	-6.40237	1.36209	1.53319	0.0855492	-7.35321	-5.45153	0.950842	80	0.696783	2.96705e-07	1.05087e-06	TRUE	0.680527	7.10659e-07	1.25881e-06	TRUE	0.713793	1.60472	0.468198	0.959388	0.245595
11096-57	N6AMT1	Pre-analytical exclusions	-0.0800866	0.561085	0.596695	FALSE	0.0581912	0.673023	0.700609	FALSE	0.121214	10.119	-0.451711	0.69414	0.572926	3.32714	16.9108	6.79181	55	0.0953586	0.400118	0.409041	FALSE	0.0738731	0.514896	0.523223	FALSE	0.159191	9.80463	-0.325243	0.643624	0.484434	4.05627	15.553	5.74835	80	-0.156146	0.323408	0.376389	FALSE	-0.23226	0.138843	0.167056	FALSE	-0.290306	16.2515	-0.678807	0.0981957	0.388502
11098-1	PDXK	Robust candidates	0.15404	0.261492	0.29373	FALSE	0.465403	0.000343124	0.000490495	TRUE	0.41036	4.53603	0.195347	0.625372	0.215013	2.14987	6.92219	2.38616	55	0.180802	0.108506	0.115578	FALSE	0.232126	0.0382738	0.0421035	TRUE	0.327532	5.84563	0.0181508	0.636913	0.309381	2.37964	9.31162	3.46599	80	0.423061	0.00524782	0.00860355	TRUE	0.257612	0.0995453	0.121865	FALSE	0.256826	6.60315	-0.0510068	0.564658	0.307832
11101-18	TLR4	Pre-analytical exclusions	0.718687	6.46178e-10	2.4092e-09	TRUE	0.956034	6.61625e-30	6.67948e-29	TRUE	1.36271	-4.19431	1.24754	1.47787	0.115163	-5.21481	-3.1738	1.02051	55	0.655127	4.30882e-11	1.09547e-10	TRUE	0.958565	2.72467e-44	2.49186e-43	TRUE	1.37265	-4.26904	1.28069	1.4646	0.0919561	-5.07659	-3.46149	0.807549	80	0.740489	2.07527e-08	8.81507e-08	TRUE	0.947407	2.12918e-21	1.08757e-20	TRUE	1.32133	-3.88962	1.17869	1.46396	0.142633
11102-22	REG4	Pre-analytical exclusions	0.879365	1.02714e-18	8.53685e-18	TRUE	0.8752	2.39192e-18	8.46757e-18	TRUE	0.820193	2.43302	0.695288	0.945097	0.124905	0.549541	4.31649	1.88348	55	0.8673	2.42062e-25	1.59385e-24	TRUE	0.885526	1.08955e-27	3.8255e-27	TRUE	0.84869	1.89036	0.748319	0.949061	0.100371	0.373196	3.40752	1.51716	80	0.889798	3.2984e-15	4.444e-14	TRUE	0.887518	4.86127e-15	1.42533e-14	TRUE	0.84714	1.46798	0.706594	0.987686	0.140546
11103-24	HSPB1	Pre-analytical exclusions	0.109019	0.428186	0.465411	FALSE	0.0954865	0.488016	0.520051	FALSE	0.190816	9.40584	-0.357236	0.738868	0.548052	3.76681	15.0449	5.63903	55	0.465495	1.35605e-05	2.10169e-05	TRUE	0.443671	3.75603e-05	5.01975e-05	TRUE	1.0551	0.69734	0.574679	1.53552	0.480423	-4.19599	5.59067	4.89333	80	0.105907	0.504437	0.55913	FALSE	0.0699933	0.659604	0.697903	FALSE	0.0547162	12.2546	-0.194482	0.303915	0.249199
11104-13	CHI3L1	Pre-analytical exclusions	0.982107	4.12492e-40	1.03678e-37	TRUE	0.988204	7.13326e-45	6.84136e-43	TRUE	1.07061	-1.58035	1.0249	1.11632	0.0457117	-2.22611	-0.934598	0.645754	55	0.987412	3.09939e-64	7.53049e-62	TRUE	0.988342	1.57884e-65	9.83602e-64	TRUE	1.06712	-1.61163	1.03007	1.10418	0.0370551	-2.13926	-1.084	0.527627	80	0.95835	2.21728e-23	1.43024e-21	TRUE	0.97307	4.14051e-27	4.23284e-26	TRUE	1.14459	-2.92383	1.05794	1.23124	0.0866459
11105-171	ENO1	Pre-analytical exclusions	0.158442	0.247943	0.279544	FALSE	0.0904959	0.511135	0.543258	FALSE	0.115031	13.3745	-0.233739	0.463801	0.34877	8.55303	18.196	4.82148	55	0.443601	3.76801e-05	5.61887e-05	TRUE	0.549997	1.26094e-07	1.90526e-07	TRUE	0.460485	8.73922	0.302862	0.618107	0.157623	6.48031	10.9981	2.25892	80	0.167653	0.288573	0.341075	FALSE	0.25833	0.0985723	0.120775	FALSE	0.266803	12.8616	-0.0520362	0.585642	0.318839
11107-25	TENM3	Pre-analytical exclusions	0.472636	0.000268853	0.00047335	TRUE	0.716408	7.74888e-10	1.59598e-09	TRUE	1.24082	-3.41468	0.907896	1.57374	0.332923	-6.61486	-0.214505	3.20018	55	0.628769	4.23357e-10	9.89371e-10	TRUE	0.764567	1.54544e-16	3.31412e-16	TRUE	1.30249	-4.19327	1.05497	1.55	0.247515	-6.59463	-1.79192	2.40135	80	0.574045	7.04426e-05	0.000161566	TRUE	0.970258	2.94132e-26	2.66658e-25	TRUE	1.08078	-2.03922	0.994607	1.16694	0.0861683
11109-56	SVEP1	Pre-analytical exclusions	0.947042	8.18741e-28	2.17011e-26	TRUE	0.94066	1.54062e-26	1.08603e-25	TRUE	0.966097	-0.25474	0.870074	1.06212	0.0960229	-1.42176	0.912281	1.16702	55	0.940741	2.23128e-38	3.75607e-37	TRUE	0.960642	3.81327e-45	3.69614e-44	TRUE	1.25321	-3.54525	1.17152	1.3349	0.0816898	-4.52477	-2.56573	0.979524	80	0.849121	1.19454e-12	1.01717e-11	TRUE	0.966776	2.60839e-25	2.05986e-24	TRUE	0.918137	0.267577	0.840559	0.995715	0.0775782
11110-4	TMEM119	Pre-analytical exclusions	0.579963	3.4769e-06	8.32012e-06	TRUE	0.774832	3.86846e-12	9.08124e-12	TRUE	1.21246	-3.28239	0.93992	1.485	0.27254	-5.91418	-0.650593	2.6318	55	0.45267	2.48848e-05	3.76396e-05	TRUE	0.656303	3.87077e-11	6.7692e-11	TRUE	1.04729	-1.68827	0.775889	1.31869	0.271401	-4.30043	0.923885	2.61216	80	0.458715	0.00224809	0.00394756	TRUE	0.947597	1.98376e-21	1.01828e-20	TRUE	0.998672	-0.911319	0.89108	1.10626	0.107592
11112-18	TMEM167A	Pre-analytical exclusions	0.596724	1.52313e-06	3.83756e-06	TRUE	0.831532	3.81714e-15	1.08303e-14	TRUE	0.990757	-0.674254	0.808412	1.1731	0.182345	-2.24376	0.895254	1.56951	55	0.609022	2.04628e-09	4.48582e-09	TRUE	0.947882	1.70804e-40	1.23023e-39	TRUE	1.24481	-2.9587	1.15049	1.33913	0.0943222	-3.77643	-2.14097	0.817725	80	0.300324	0.0533031	0.0733345	FALSE	0.805543	1.24534e-10	2.68797e-10	TRUE	0.790973	0.817314	0.605047	0.976899	0.185926
11116-16	C11orf87	Robust candidates	0.480519	0.000204806	0.00036742	TRUE	0.570651	5.3936e-06	8.72674e-06	TRUE	0.762935	3.40455	0.460453	1.06542	0.302482	0.0697026	6.7394	3.33485	55	0.630122	3.78488e-10	8.87929e-10	TRUE	0.559134	7.01736e-08	1.07187e-07	TRUE	0.663982	4.53045	0.442047	0.885917	0.221935	2.10126	6.95964	2.42919	80	0.390163	0.0106381	0.0164912	TRUE	0.612697	1.61137e-05	2.63642e-05	TRUE	0.331991	8.1817	0.195144	0.468838	0.136847
11117-2	SPATA20	Pre-analytical exclusions	0.677393	1.35117e-08	4.34246e-08	TRUE	0.814818	3.74295e-14	9.96435e-14	TRUE	1.15759	-2.61098	0.93068	1.38449	0.226906	-5.0793	-0.142675	2.46831	55	0.889023	3.47932e-28	2.821e-27	TRUE	0.952247	6.12394e-42	4.84137e-41	TRUE	1.22405	-3.33735	1.13558	1.31252	0.0884724	-4.3183	-2.35641	0.980945	80	0.795641	3.04756e-10	1.78137e-09	TRUE	0.978222	6.21156e-29	8.11398e-28	TRUE	0.987049	-0.809774	0.920122	1.05398	0.066927
11118-107	RAB17	Robust candidates	0.333333	0.0128876	0.0174866	TRUE	0.40827	0.00197264	0.00266073	TRUE	0.886562	1.07105	0.340421	1.4327	0.54614	-6.191	8.33309	7.26205	55	0.376817	0.000570573	0.000757129	TRUE	0.38577	0.000409371	0.000516872	TRUE	0.681968	4.07353	0.314316	1.04962	0.367652	-0.689315	8.83637	4.76284	80	0.320976	0.0382116	0.0540311	FALSE	0.465178	0.00190895	0.00271976	TRUE	0.599388	4.79604	0.234893	0.963883	0.364495
11120-49	NAT14	Robust candidates	0.353247	0.00815802	0.0114134	TRUE	0.680091	1.12451e-08	2.15699e-08	TRUE	1.20911	-3.15141	0.850006	1.56821	0.3591	-7.29933	0.996523	4.14793	55	0.653047	5.20232e-11	1.31165e-10	TRUE	0.733248	1.0434e-14	2.09572e-14	TRUE	1.11271	-1.98922	0.880116	1.34531	0.232599	-4.6829	0.704461	2.69368	80	0.331753	0.0318474	0.0456691	TRUE	0.667007	1.41068e-06	2.45463e-06	TRUE	0.723656	2.76176	0.465346	0.981966	0.25831
11121-56	VWC2	Pre-analytical exclusions	0.944372	2.91426e-27	7.17636e-26	TRUE	0.928541	1.8185e-24	1.0621e-23	TRUE	0.911381	0.615928	0.810994	1.01177	0.100387	-0.645407	1.87726	1.26133	55	0.862705	8.33552e-25	5.27868e-24	TRUE	0.864144	5.6867e-25	1.75711e-24	TRUE	0.785574	2.27956	0.682447	0.8887	0.103127	0.982873	3.57624	1.29668	80	0.859655	3.11091e-13	2.96024e-12	TRUE	0.900021	5.18624e-16	1.63223e-15	TRUE	0.789839	1.79693	0.667611	0.912067	0.122228
11122-97	SPG21	Pre-analytical exclusions	0.197763	0.147812	0.171862	FALSE	0.204495	0.134233	0.154083	FALSE	0.489063	4.57756	-0.155915	1.13404	0.644978	-2.13123	11.2864	6.70879	55	0.308605	0.00535065	0.00643154	TRUE	0.465739	1.34012e-05	1.83957e-05	TRUE	1.1187	-1.69193	0.639554	1.59784	0.479143	-6.67225	3.28839	4.98032	80	0.210113	0.181694	0.22466	FALSE	0.572865	7.34753e-05	0.000115299	TRUE	0.567625	4.79684	0.308093	0.827157	0.259532
11126-102	TRIO	Robust candidates	0.647547	9.1312e-08	2.70119e-07	TRUE	0.865143	1.63505e-17	5.43948e-17	TRUE	1.10133	-2.65292	0.925434	1.27723	0.175898	-4.44566	-0.860173	1.79275	55	0.734252	9.2012e-15	3.12087e-14	TRUE	0.723756	3.33493e-14	6.57869e-14	TRUE	0.936995	-0.942506	0.735613	1.13838	0.201382	-3.00044	1.11543	2.05793	80	0.446398	0.0030439	0.00521801	TRUE	0.875726	3.18946e-14	8.80939e-14	TRUE	1.09639	-2.44408	0.90323	1.28956	0.193164
11128-29	TMEM132C	Pre-analytical exclusions	0.80513	1.26885e-13	6.55001e-13	TRUE	0.976897	3.37364e-37	8.16959e-36	TRUE	1.01614	-0.487507	0.9549	1.07739	0.0612444	-1.02977	0.0547528	0.54226	55	0.755466	5.60798e-16	2.06552e-15	TRUE	0.962543	5.73015e-46	5.8993e-45	TRUE	1.04139	-0.75267	0.975269	1.10752	0.0661239	-1.35068	-0.154655	0.598015	80	0.675824	9.0572e-07	2.90572e-06	TRUE	0.939478	3.28054e-20	1.48428e-19	TRUE	0.7712	1.73358	0.681327	0.861074	0.0898738
11129-66	BMP15	Pre-analytical exclusions	0.36036	0.00688048	0.00973065	TRUE	0.569936	5.57564e-06	9.00927e-06	TRUE	1.21398	-3.9326	0.731778	1.69619	0.482206	-9.39042	1.52523	5.45783	55	0.246579	0.0274593	0.0308114	TRUE	0.255337	0.0222605	0.0249242	TRUE	0.368139	5.61896	0.0539083	0.68237	0.314231	2.09791	9.14001	3.52105	80	0.462766	0.00202979	0.00360067	TRUE	0.794798	3.28129e-10	6.92051e-10	TRUE	1.07207	-2.28711	0.81048	1.33365	0.261587
11130-158	CACNB4	Pre-analytical exclusions	0.481105	0.000200653	0.000360502	TRUE	0.864635	1.79466e-17	5.95416e-17	TRUE	1.08135	-1.21608	0.908243	1.25446	0.173111	-2.82678	0.394621	1.6107	55	0.218261	0.0517778	0.0566764	FALSE	0.182814	0.104564	0.111321	FALSE	0.343464	5.67974	-0.0729065	0.759835	0.416371	1.83286	9.52662	3.84688	80	0.0120741	0.939507	0.95112	FALSE	-0.0527322	0.740145	0.773687	FALSE	-0.057556	10.2001	-0.405864	0.290752	0.348308
11134-30	MTRF1L	Robust candidates	0.553906	1.14954e-05	2.54216e-05	TRUE	0.503937	8.76829e-05	0.000130914	TRUE	1.20336	-3.44777	0.63511	1.77162	0.568253	-9.40091	2.50537	5.95314	55	0.638677	1.83998e-10	4.4336e-10	TRUE	0.661887	2.31145e-11	4.08242e-11	TRUE	1.46632	-6.15196	1.09198	1.84066	0.37434	-10.0933	-2.21062	3.94135	80	0.288736	0.0636723	0.0862974	FALSE	0.941575	1.65219e-20	7.66571e-20	TRUE	1.05499	-1.90194	0.934393	1.17558	0.120592
11135-5	MRPL55	Pre-analytical exclusions	0.600516	1.25546e-06	3.20416e-06	TRUE	0.866727	1.22077e-17	4.10624e-17	TRUE	1.09993	-0.961191	0.925533	1.27432	0.174394	-2.47999	0.557604	1.5188	55	0.403481	0.000206337	0.000286474	TRUE	0.454108	2.32748e-05	3.14925e-05	TRUE	0.85326	1.3578	0.475893	1.23063	0.377367	-1.81081	4.52641	3.16861	80	0.556438	0.000129963	0.000286106	TRUE	0.758188	6.05234e-09	1.18718e-08	TRUE	0.801315	1.59948	0.581099	1.02153	0.220217
11137-43	CSF2RB	Pre-analytical exclusions	0.533045	2.79202e-05	5.82124e-05	TRUE	0.89357	4.46527e-20	1.80118e-19	TRUE	1.15566	-2.14475	0.995701	1.31562	0.159961	-3.68141	-0.608091	1.53666	55	0.489354	4.09864e-06	6.66258e-06	TRUE	0.728633	1.84684e-14	3.67101e-14	TRUE	1.19956	-2.53804	0.945383	1.45373	0.254175	-4.95707	-0.119007	2.41903	80	0.298436	0.0548932	0.0753657	FALSE	0.947717	1.89724e-21	9.78004e-21	TRUE	1.03012	-0.936285	0.919281	1.14097	0.110843
11138-16	RUNX3	Pre-analytical exclusions	0.444733	0.000669312	0.00110802	TRUE	0.945684	1.57436e-27	1.2326e-26	TRUE	1.57395	-7.74638	1.42488	1.72302	0.149068	-9.39754	-6.09523	1.65116	55	0.36177	0.00097627	0.00126193	TRUE	0.708022	2.06584e-13	3.95117e-13	TRUE	1.39081	-5.79509	1.07811	1.70352	0.312705	-9.28503	-2.30515	3.48994	80	0.277692	0.074987	0.0999781	FALSE	0.849574	1.12977e-12	2.80384e-12	TRUE	1.023	-1.21591	0.820032	1.22596	0.202966
11140-56	COL1A1	Robust candidates	0.937951	4.85923e-26	1.00909e-24	TRUE	0.93084	7.87373e-25	4.75884e-24	TRUE	1.04528	-1.159	0.932225	1.15834	0.113057	-2.43003	0.112023	1.27103	55	0.96887	4.74525e-49	2.0346e-47	TRUE	0.970253	8.28299e-50	1.15439e-48	TRUE	1.01159	-0.613413	0.954691	1.06849	0.0568978	-1.25987	0.0330423	0.646455	80	0.881533	1.29484e-14	1.57301e-13	TRUE	0.867168	1.1129e-13	2.95948e-13	TRUE	0.870184	0.808798	0.710485	1.02988	0.159699
11142-11	ANGPTL1	Robust candidates	0.892136	6.24915e-20	5.99343e-19	TRUE	0.916904	8.54421e-23	4.30102e-22	TRUE	1.07403	-1.35778	0.945227	1.20283	0.128801	-2.7027	-0.0128719	1.34491	55	0.873059	4.80506e-26	3.33563e-25	TRUE	0.901042	5.0322e-30	1.99563e-29	TRUE	1.18687	-2.4863	1.05808	1.31565	0.128786	-3.80401	-1.16858	1.31771	80	0.805397	1.2624e-10	7.71303e-10	TRUE	0.832913	7.84892e-12	1.83958e-11	TRUE	0.791846	1.43343	0.62372	0.959972	0.168126
11143-32	OLFM3	Pre-analytical exclusions	0.262739	0.052627	0.0652378	FALSE	0.321546	0.0166734	0.0207429	TRUE	0.335917	6.0682	0.0633785	0.608455	0.272538	2.66433	9.47206	3.40386	55	0.503844	1.89446e-06	3.17442e-06	TRUE	0.449693	2.85527e-05	3.83632e-05	TRUE	0.37513	5.51825	0.207174	0.543087	0.167957	3.4526	7.58389	2.06564	80	0.194555	0.216962	0.263969	FALSE	0.280153	0.0723382	0.0896875	FALSE	0.210281	7.73382	-0.0199735	0.440536	0.230255
11144-10	DEFB116	Pre-analytical exclusions	0.479094	0.000215241	0.000384627	TRUE	0.639023	1.51763e-07	2.7106e-07	TRUE	1.05078	-1.72828	0.702308	1.39925	0.34847	-5.14155	1.68499	3.41327	55	0.675463	6.29796e-12	1.7219e-11	TRUE	0.975039	9.68668e-53	1.69319e-51	TRUE	1.36438	-4.95871	1.29435	1.43442	0.070037	-5.65896	-4.25845	0.700256	80	0.582091	5.262e-05	0.000124085	TRUE	0.979977	1.17621e-29	1.73903e-28	TRUE	1.10761	-2.36443	1.0357	1.17953	0.0719156
11145-72	KIAA1549L	Pre-analytical exclusions	0.766883	8.69691e-12	3.87954e-11	TRUE	0.762885	1.29168e-11	2.94313e-11	TRUE	1.42119	-5.51933	1.08935	1.75302	0.331835	-8.92611	-2.11256	3.40678	55	0.879968	6.20729e-27	4.61213e-26	TRUE	0.923168	3.9908e-34	1.98424e-33	TRUE	1.52443	-6.58634	1.38135	1.66752	0.143086	-8.05169	-5.12099	1.46535	80	0.906328	1.49553e-16	2.54694e-15	TRUE	0.992635	2.71365e-38	3.09059e-36	TRUE	1.19643	-3.32896	1.14977	1.24309	0.0466615
11146-4	TBX22	Pre-analytical exclusions	0.368008	0.00570505	0.00817137	TRUE	0.701833	2.37786e-09	4.76382e-09	TRUE	1.7841	-8.41317	1.2852	2.28299	0.498896	-13.2969	-3.52945	4.88372	55	0.579582	1.76988e-08	3.53928e-08	TRUE	0.94916	6.64611e-41	4.92312e-40	TRUE	1.32938	-4.07541	1.23	1.42877	0.0993863	-5.05452	-3.0963	0.979111	80	0.469897	0.00169067	0.00304204	TRUE	0.953624	1.82201e-22	1.04408e-21	TRUE	1.06737	-1.47223	0.959709	1.17503	0.107661
11147-17	TREML1	Pre-analytical exclusions	0.342798	0.0104069	0.0143585	TRUE	0.293224	0.0298054	0.0361905	TRUE	0.650439	2.68241	0.0661576	1.23472	0.584281	-2.42001	7.78482	5.10241	55	0.204849	0.0683381	0.0739594	FALSE	0.150926	0.181435	0.190175	FALSE	0.418795	4.5826	-0.199539	1.03713	0.618334	-0.7853	9.9505	5.3679	80	0.606564	2.06282e-05	5.23171e-05	TRUE	0.779393	1.19618e-09	2.44983e-09	TRUE	0.768323	1.6377	0.570951	0.965695	0.197372
11149-3	TLR1	Pre-analytical exclusions	0.699711	2.784e-09	9.70009e-09	TRUE	0.904302	3.06643e-21	1.35544e-20	TRUE	1.55912	-7.09328	1.35634	1.7619	0.20278	-9.27018	-4.91638	2.1769	55	0.754383	6.51313e-16	2.38444e-15	TRUE	0.929153	1.89401e-35	1.0077e-34	TRUE	1.32167	-4.47541	1.20313	1.44022	0.118542	-5.73341	-3.21741	1.258	80	0.697431	2.8621e-07	1.01765e-06	TRUE	0.953561	1.871e-22	1.06962e-21	TRUE	1.13813	-2.7076	1.02324	1.25301	0.114882
11150-3	COL6A1	Pre-analytical exclusions	0.714587	8.94745e-10	3.28223e-09	TRUE	0.721095	5.32318e-10	1.10764e-09	TRUE	0.705418	2.3367	0.518684	0.892151	0.186734	0.0922913	4.5811	2.2444	55	0.636896	2.14202e-10	5.1349e-10	TRUE	0.614761	1.30911e-09	2.15641e-09	TRUE	0.75457	1.94706	0.536345	0.972794	0.218224	-0.632082	4.52621	2.57914	80	0.495503	0.000848259	0.00160889	TRUE	0.669614	1.23932e-06	2.16368e-06	TRUE	0.65134	2.99654	0.420477	0.882203	0.230863
11152-46	KLK13	Robust candidates	0.955195	1.08055e-29	3.69771e-28	TRUE	0.94855	3.87956e-28	3.2281e-27	TRUE	0.969844	0.347088	0.880652	1.05904	0.089192	-0.750036	1.44421	1.09712	55	0.936756	2.61735e-37	4.01639e-36	TRUE	0.962839	4.22904e-46	4.4226e-45	TRUE	0.936306	0.871884	0.877104	0.995508	0.0592022	0.144561	1.59921	0.727323	80	0.850255	1.03856e-12	8.91644e-12	TRUE	0.905208	1.87695e-16	6.15711e-16	TRUE	0.808939	2.15811	0.687579	0.9303	0.12136
11154-3	NFE2L1	Pre-analytical exclusions	0.374105	0.00489798	0.00707939	TRUE	0.804778	1.32467e-13	3.40102e-13	TRUE	0.903124	0.778232	0.719603	1.08664	0.183521	-0.9157	2.47216	1.69393	55	0.45877	1.87004e-05	2.8546e-05	TRUE	0.791568	2.33625e-18	5.3838e-18	TRUE	1.03439	-0.46678	0.854387	1.2144	0.180006	-2.17972	1.24616	1.71294	80	-0.021149	0.894241	0.911626	FALSE	0.506826	0.000614452	0.000909921	TRUE	0.388067	6.47846	0.17714	0.598993	0.210927
11155-16	COL6A5	Pre-analytical exclusions	0.836842	1.75319e-15	1.06669e-14	TRUE	0.981076	1.79741e-39	6.09365e-38	TRUE	1.21131	-2.6365	1.14545	1.27717	0.0658645	-3.23078	-2.04222	0.594277	55	0.692117	1.15992e-12	3.38729e-12	TRUE	0.945135	1.20182e-39	8.22538e-39	TRUE	1.11261	-1.87393	1.02593	1.1993	0.0866888	-2.6514	-1.09647	0.777465	80	0.705081	1.85772e-07	6.82852e-07	TRUE	0.99223	7.88734e-38	7.56458e-36	TRUE	1.04412	-1.32992	1.00228	1.08596	0.0418386
11157-35	HSPA1A	Pre-analytical exclusions	0.298129	0.0270536	0.0348522	TRUE	0.304616	0.0237445	0.0290929	TRUE	0.507525	5.07098	0.0703086	0.944742	0.437217	-0.192782	10.3347	5.26376	55	0.566901	4.20442e-08	8.13081e-08	TRUE	0.583924	1.30488e-08	2.06049e-08	TRUE	0.624909	3.52501	0.429068	0.820751	0.195841	1.13942	5.91061	2.3856	80	0.0760878	0.631996	0.679542	FALSE	0.133581	0.399024	0.445336	FALSE	0.184661	9.39215	-0.253137	0.622459	0.437798
11158-40	BICDL1	Pre-analytical exclusions	0.52619	3.69037e-05	7.51792e-05	TRUE	0.727226	3.21992e-10	6.79502e-10	TRUE	1.26829	-3.56577	0.938482	1.5981	0.32981	-6.93193	-0.199619	3.36616	55	0.691096	1.29084e-12	3.75156e-12	TRUE	0.788064	4.16511e-18	9.48438e-18	TRUE	1.02175	-1.03789	0.841833	1.20166	0.179915	-2.88918	0.813389	1.85128	80	0.25315	0.105757	0.136775	FALSE	0.862388	2.15534e-13	5.62892e-13	TRUE	1.11574	-2.08594	0.906438	1.32504	0.209303
11159-14	MUL1	Pre-analytical exclusions	0.280932	0.0377431	0.0476216	TRUE	0.582029	3.14831e-06	5.15802e-06	TRUE	0.778738	1.68748	0.478985	1.07849	0.299754	-0.704834	4.07979	2.39231	55	0.364208	0.000896468	0.00116456	TRUE	0.696559	7.24516e-13	1.35584e-12	TRUE	0.902016	0.707958	0.692572	1.11146	0.209444	-0.954541	2.37046	1.6625	80	0.466332	0.00185339	0.00331112	TRUE	0.89731	8.63253e-16	2.67755e-15	TRUE	0.720996	1.98687	0.607658	0.834334	0.113338
11160-56	RNF122	Clinically-relevant markers	0.544444	1.73182e-05	3.73028e-05	TRUE	0.622729	3.84214e-07	6.69185e-07	TRUE	0.639482	2.55337	0.418113	0.860851	0.221369	-0.126786	5.23353	2.68016	55	0.516268	9.49764e-07	1.62967e-06	TRUE	0.707767	2.1258e-13	4.06372e-13	TRUE	0.924675	-0.89075	0.716625	1.13273	0.20805	-3.41676	1.63526	2.52601	80	0.302326	0.0516581	0.0713407	FALSE	0.42133	0.00545608	0.00752638	TRUE	0.385286	5.9959	0.120268	0.650304	0.265018
11161-5	SPART	Pre-analytical exclusions	0.139649	0.309215	0.34269	FALSE	0.137682	0.316148	0.34684	FALSE	0.270997	7.04498	-0.266122	0.808116	0.537119	1.94503	12.1449	5.09996	55	0.339371	0.00207276	0.00259059	TRUE	0.302898	0.00631352	0.00735485	TRUE	0.402225	5.72242	0.116948	0.687502	0.285277	2.78439	8.66045	2.93803	80	-0.0318451	0.841323	0.867261	FALSE	-0.0340737	0.830375	0.854405	FALSE	-0.0266732	11.3148	-0.276682	0.223336	0.250009
11162-37	EQTN	Pre-analytical exclusions	0.49908	0.000105083	0.00019828	TRUE	0.935203	1.47946e-25	9.59409e-25	TRUE	1.1506	-2.46217	1.03057	1.27064	0.120032	-3.54355	-1.38079	1.08138	55	0.650718	6.4135e-11	1.60701e-10	TRUE	0.668044	1.29255e-11	2.30804e-11	TRUE	1.06991	-1.64251	0.801267	1.33856	0.268645	-3.99259	0.707575	2.35008	80	0.653675	2.68275e-06	7.87221e-06	TRUE	0.937528	6.07441e-20	2.68179e-19	TRUE	1.15536	-2.61935	1.01835	1.29237	0.137011
11163-7	FAM162B	Pre-analytical exclusions	0.58557	2.65161e-06	6.45329e-06	TRUE	0.71409	9.30435e-10	1.90772e-09	TRUE	0.845066	0.364399	0.616818	1.07331	0.228248	-2.28214	3.01093	2.64654	55	0.531514	3.9175e-07	6.97816e-07	TRUE	0.565897	4.49561e-08	6.93221e-08	TRUE	0.969963	-1.10281	0.651407	1.28852	0.318557	-4.78881	2.58319	3.686	80	0.732275	3.55719e-08	1.45665e-07	TRUE	0.975517	6.30194e-28	7.18855e-27	TRUE	1.17098	-3.46603	1.08662	1.25534	0.0843611
11164-7	TENM2	Pre-analytical exclusions	0.328139	0.0144537	0.0194558	TRUE	0.378275	0.00440546	0.00576506	TRUE	0.350602	6.72344	0.114221	0.586982	0.23638	3.77878	9.6681	2.94466	55	0.26662	0.0168193	0.0192367	TRUE	0.264694	0.0176575	0.0199112	TRUE	0.400094	6.23656	0.0715185	0.72867	0.328576	2.16426	10.3089	4.07231	80	0.52986	0.000307735	0.00063221	TRUE	0.657968	2.18869e-06	3.76259e-06	TRUE	0.800586	1.35932	0.507782	1.09339	0.292804
11167-6	MTMR1	Pre-analytical exclusions	0.301376	0.0253519	0.0327584	TRUE	0.334919	0.0124398	0.0156496	TRUE	0.439913	4.38593	0.0989319	0.780895	0.340981	0.791132	7.98074	3.5948	55	0.292063	0.00856976	0.0100783	TRUE	0.319463	0.00387093	0.00456631	TRUE	0.295264	5.9373	0.0978377	0.492691	0.197427	3.85906	8.01555	2.07825	80	0.644733	4.0579e-06	1.15811e-05	TRUE	0.729047	4.37264e-08	8.18704e-08	TRUE	1.30571	-4.71456	0.913977	1.69745	0.391737
11168-3	MEGF10	Pre-analytical exclusions	0.557189	9.94241e-06	2.22369e-05	TRUE	0.948894	3.26207e-28	2.74564e-27	TRUE	1.24634	-3.5071	1.13214	1.36055	0.114206	-4.64635	-2.36785	1.13925	55	0.60168	3.57729e-09	7.6736e-09	TRUE	0.723536	3.42405e-14	6.75267e-14	TRUE	0.912671	-0.357558	0.716391	1.10895	0.196279	-2.36237	1.64725	2.00481	80	0.722204	6.70973e-08	2.64649e-07	TRUE	0.916909	1.50321e-17	5.37102e-17	TRUE	0.946014	-0.467206	0.814431	1.0776	0.131583
11171-25	FLNA	Pre-analytical exclusions	0.101876	0.459235	0.496863	FALSE	0.0552211	0.68884	0.715134	FALSE	0.108348	8.53647	-0.431401	0.648097	0.539749	3.34725	13.7257	5.18922	55	0.174029	0.122619	0.13006	FALSE	0.114019	0.313909	0.324137	FALSE	0.208097	7.9483	-0.200634	0.616828	0.408731	3.92593	11.9707	4.02237	80	0.0572887	0.718574	0.757439	FALSE	-0.0413904	0.794665	0.823458	FALSE	-0.0477186	11.711	-0.41582	0.320383	0.368102
11173-29	MILR1	Pre-analytical exclusions	0.642494	1.23635e-07	3.59034e-07	TRUE	0.944408	2.86665e-27	2.19026e-26	TRUE	1.06637	-1.38386	0.964089	1.16865	0.102279	-2.36509	-0.402628	0.98123	55	0.4255	8.33288e-05	0.000120131	TRUE	0.84974	2.17461e-23	6.29747e-23	TRUE	1.43489	-4.82635	1.23422	1.63557	0.200679	-6.73976	-2.91293	1.91341	80	0.541042	0.00021601	0.00045664	TRUE	0.94251	1.20724e-20	5.69184e-20	TRUE	0.950535	-0.239822	0.842836	1.05823	0.1077
11174-8	THSD7A	Pre-analytical exclusions	0.935354	1.39393e-25	2.73128e-24	TRUE	0.981896	5.61444e-40	1.96748e-38	TRUE	0.981131	-0.417805	0.928983	1.03328	0.0521473	-1.0209	0.185287	0.603092	55	0.904571	1.30762e-30	1.24266e-29	TRUE	0.955246	5.16417e-43	4.37185e-42	TRUE	1.13951	-2.03145	1.05997	1.21905	0.0795441	-2.91268	-1.15022	0.881233	80	0.923139	3.35319e-18	7.93553e-17	TRUE	0.989846	1.62877e-35	7.75955e-34	TRUE	1.04304	-1.16955	0.99517	1.0909	0.0478652
11175-45	LPCAT2	Pre-analytical exclusions	0.483333	0.000185551	0.000334856	TRUE	0.813013	4.72393e-14	1.24892e-13	TRUE	1.22545	-3.25327	0.983655	1.46724	0.241791	-5.83894	-0.667611	2.58566	55	0.668964	1.18358e-11	3.16476e-11	TRUE	0.650129	6.76064e-11	1.16912e-10	TRUE	1.44781	-5.5768	1.06638	1.82924	0.381431	-9.667	-1.48659	4.0902	80	0.444715	0.00316993	0.00540861	TRUE	0.762872	4.29198e-09	8.49654e-09	TRUE	0.79273	1.55268	0.578032	1.00743	0.214698
11177-16	KRT5	Robust candidates	0.854618	1.04332e-16	7.15404e-16	TRUE	0.890414	9.29841e-20	3.66358e-19	TRUE	1.38321	-5.16705	1.18841	1.57801	0.194801	-7.4712	-2.86289	2.30416	55	0.966104	1.24593e-47	4.85647e-46	TRUE	0.983391	1.42564e-59	4.63907e-58	TRUE	1.05049	-1.45086	1.00678	1.0942	0.0437052	-2.0293	-0.872419	0.578439	80	0.860176	2.90247e-13	2.78736e-12	TRUE	0.874295	3.95582e-14	1.08643e-13	TRUE	1.07958	-2.1043	0.888046	1.27111	0.191534
11178-21	SVEP1	Pre-analytical exclusions	0.936364	9.30146e-26	1.88329e-24	TRUE	0.947927	5.29618e-28	4.34728e-27	TRUE	0.844688	1.31362	0.766498	0.922878	0.07819	0.425685	2.20156	0.887936	55	0.939522	4.82306e-38	7.90007e-37	TRUE	0.955232	5.22993e-43	4.42239e-42	TRUE	0.932592	0.604586	0.867481	0.997704	0.0651116	-0.117938	1.32711	0.722524	80	0.892229	2.16077e-15	2.99427e-14	TRUE	0.958638	1.935e-23	1.22646e-22	TRUE	0.803093	1.7766	0.726895	0.87929	0.0761973
11179-7	TSSK1B	Pre-analytical exclusions	0.744949	6.95571e-11	2.834e-10	TRUE	0.929625	1.22992e-24	7.28261e-24	TRUE	1.28795	-3.90194	1.14729	1.42862	0.140662	-5.33635	-2.46752	1.43441	55	0.817956	2.04061e-20	9.75345e-20	TRUE	0.963492	2.14432e-46	2.29515e-45	TRUE	1.35275	-4.61466	1.26801	1.43748	0.0847353	-5.48947	-3.73984	0.874815	80	0.718609	8.36024e-08	3.24483e-07	TRUE	0.91242	4.12732e-17	1.41839e-16	TRUE	1.11882	-2.34931	0.958454	1.27918	0.160365
11180-17	SMARCC1	Pre-analytical exclusions	0.582828	3.02921e-06	7.31124e-06	TRUE	0.975481	1.604e-36	3.56449e-35	TRUE	1.11941	-1.94145	1.04983	1.189	0.0695819	-2.70184	-1.18106	0.760391	55	0.450847	2.70753e-05	4.08307e-05	TRUE	0.779115	1.7373e-17	3.86781e-17	TRUE	1.40851	-4.84273	1.15304	1.66397	0.255466	-7.53405	-2.15141	2.69132	80	0.676363	8.8105e-07	2.83031e-06	TRUE	0.939831	2.92725e-20	1.33022e-19	TRUE	1.26544	-3.54481	1.11844	1.41244	0.146998
11184-51	CHGA	Pre-analytical exclusions	0.625469	3.29885e-07	9.0396e-07	TRUE	0.605634	9.63358e-07	1.63262e-06	TRUE	0.245152	11.9912	0.156408	0.333895	0.0887434	10.8339	13.1485	1.1573	55	0.769644	7.3401e-17	2.84132e-16	TRUE	0.809048	1.09726e-19	2.67759e-19	TRUE	0.366819	10.4244	0.306749	0.426889	0.0600697	9.65325	11.1955	0.77113	80	0.579613	5.76134e-05	0.000134727	TRUE	0.528509	0.000320913	0.000484996	TRUE	0.245236	11.5194	0.119357	0.371116	0.12588
11185-145	GCH1	Pre-analytical exclusions	0.689383	5.88479e-09	1.97852e-08	TRUE	0.978522	4.98692e-38	1.37688e-36	TRUE	1.18867	-2.92539	1.11968	1.25766	0.068992	-3.65327	-2.19751	0.727883	55	0.474486	8.72967e-06	1.37699e-05	TRUE	0.956224	2.22366e-43	1.92956e-42	TRUE	1.28941	-3.89326	1.20046	1.37836	0.0889508	-4.81604	-2.97047	0.922782	80	0.65092	3.05194e-06	8.88402e-06	TRUE	0.89675	9.57354e-16	2.96186e-15	TRUE	1.04098	-1.33188	0.876821	1.20515	0.164163
11186-12	TMEM52	Robust candidates	0.762965	1.28159e-11	5.64442e-11	TRUE	0.982466	2.41905e-40	8.99614e-39	TRUE	1.19934	-2.59634	1.13663	1.26204	0.0627045	-3.19391	-1.99877	0.597572	55	0.753025	7.84903e-16	2.8506e-15	TRUE	0.904223	1.49701e-30	6.09593e-30	TRUE	1.24176	-3.04648	1.10956	1.37396	0.132203	-4.28521	-1.80775	1.23873	80	0.747974	1.24769e-08	5.52514e-08	TRUE	0.975312	7.43093e-28	8.39753e-27	TRUE	1.20826	-2.78505	1.12083	1.29568	0.0874242
11187-11	CLEC12A	Robust candidates	0.946465	1.08329e-27	2.83015e-26	TRUE	0.971801	6.23491e-35	1.15639e-33	TRUE	0.958436	-0.600413	0.894363	1.02251	0.0640727	-1.33681	0.135983	0.736396	55	0.951365	1.22953e-41	2.62049e-40	TRUE	0.977693	1.26982e-54	2.54277e-53	TRUE	0.923464	-0.225005	0.878743	0.968185	0.044721	-0.73639	0.286381	0.511386	80	0.954785	1.10905e-22	6.03271e-21	TRUE	0.978438	5.09837e-29	6.76904e-28	TRUE	0.853204	0.401438	0.79565	0.910759	0.0575543
11190-129	YME1L1	Pre-analytical exclusions	0.395094	0.00283316	0.00427732	TRUE	0.476114	0.000238634	0.000344641	TRUE	0.673163	1.95764	0.330612	1.01571	0.342551	-1.9916	5.90688	3.94924	55	0.295267	0.00783862	0.00925424	TRUE	0.200767	0.0741503	0.0797994	FALSE	0.264412	6.61609	-0.0264217	0.555245	0.290833	3.25417	9.97802	3.36193	80	0.713151	1.16009e-07	4.41329e-07	TRUE	0.958636	1.93743e-23	1.22693e-22	TRUE	1.17476	-3.78701	1.06329	1.28622	0.111465
11192-168	TINAGL1	Pre-analytical exclusions	0.802453	1.75681e-13	8.95481e-13	TRUE	0.863091	2.37529e-17	7.80592e-17	TRUE	0.944658	0.119542	0.792361	1.09695	0.152296	-1.70652	1.9456	1.82606	55	0.871167	8.24315e-26	5.62061e-25	TRUE	0.853857	7.98711e-24	2.3551e-23	TRUE	0.883041	0.734884	0.761699	1.00438	0.121342	-0.719345	2.18911	1.45423	80	0.892067	2.22326e-15	3.06919e-14	TRUE	0.92524	1.96492e-18	7.60206e-18	TRUE	0.801943	1.40957	0.696863	0.907023	0.10508
11193-27	HNF1A	Pre-analytical exclusions	0.67512	1.57491e-08	5.0393e-08	TRUE	0.767785	7.94623e-12	1.83465e-11	TRUE	0.935114	-0.473127	0.720121	1.15011	0.214992	-2.45314	1.50689	1.98001	55	0.696328	7.42581e-13	2.21287e-12	TRUE	0.960321	5.20303e-45	4.97702e-44	TRUE	1.17453	-2.5603	1.09764	1.25143	0.0768924	-3.26305	-1.85755	0.702748	80	0.756584	6.7965e-09	3.1394e-08	TRUE	0.992297	6.63216e-38	6.53267e-36	TRUE	1.04073	-1.45673	0.999206	1.08225	0.0415197
11194-6	SIT1	Pre-analytical exclusions	0.655158	5.72314e-08	1.73744e-07	TRUE	0.960457	4.21055e-31	4.82559e-30	TRUE	1.33297	-3.92933	1.22651	1.43943	0.106461	-4.91957	-2.93909	0.990239	55	0.935613	5.14976e-37	7.70772e-36	TRUE	0.980102	1.53967e-56	3.69364e-55	TRUE	1.42161	-4.76448	1.35671	1.48651	0.0649006	-5.38863	-4.14034	0.624144	80	0.874195	4.01534e-14	4.53062e-13	TRUE	0.983141	3.87999e-31	7.34579e-30	TRUE	1.16074	-2.52853	1.09175	1.22972	0.068986
11196-31	COL6A3	Pre-analytical exclusions	0.929221	1.42403e-24	2.40272e-23	TRUE	0.955621	8.43432e-30	8.44475e-29	TRUE	0.950791	-0.0779999	0.870036	1.03155	0.0807551	-1.05202	0.896018	0.974018	55	0.959306	1.36675e-44	3.86134e-43	TRUE	0.965535	2.3597e-47	2.70013e-46	TRUE	1.01454	-0.659968	0.95289	1.07619	0.0616483	-1.40787	0.087931	0.747899	80	0.883154	9.98392e-15	1.24398e-13	TRUE	0.927603	1.05655e-18	4.17407e-18	TRUE	0.902445	0.43436	0.786306	1.01858	0.116139
11198-37	CREB3L1	Pre-analytical exclusions	0.496248	0.000116636	0.000218101	TRUE	0.96085	3.24738e-31	3.77514e-30	TRUE	1.37147	-5.28813	1.26252	1.48043	0.108957	-6.47819	-4.09806	1.19006	55	0.504132	1.86503e-06	3.12654e-06	TRUE	0.513499	1.11041e-06	1.60974e-06	TRUE	0.642837	2.6214	0.400687	0.884987	0.24215	0.0189422	5.22387	2.60246	80	0.533814	0.000271916	0.000565316	TRUE	0.972081	8.44283e-27	8.22865e-26	TRUE	1.19913	-3.45113	1.10663	1.29163	0.0924977
11200-52	CD93	Robust candidates	0.878932	1.12307e-18	9.2498e-18	TRUE	0.890189	9.78905e-20	3.84235e-19	TRUE	1.45508	-5.7186	1.24991	1.66025	0.205172	-8.23341	-3.20379	2.51481	55	0.928317	2.9454e-35	3.92487e-34	TRUE	0.942833	5.71642e-39	3.77077e-38	TRUE	1.27056	-3.54955	1.16932	1.37179	0.101237	-4.7995	-2.2996	1.24995	80	0.852686	7.665e-13	6.71516e-12	TRUE	0.793748	3.59616e-10	7.56491e-10	TRUE	0.88552	1.01287	0.668675	1.10236	0.216845
11201-19	PUS1	Pre-analytical exclusions	0.582066	3.14275e-06	7.55774e-06	TRUE	0.950634	1.33188e-28	1.17389e-27	TRUE	1.31049	-3.81884	1.19264	1.42835	0.117859	-4.84842	-2.78926	1.02958	55	0.663728	1.94533e-11	5.10421e-11	TRUE	0.827231	3.20292e-21	8.39787e-21	TRUE	1.34859	-3.98104	1.14211	1.55506	0.206478	-5.75071	-2.21137	1.76967	80	0.406142	0.00761261	0.0121392	TRUE	0.743351	1.71184e-08	3.27582e-08	TRUE	0.794929	0.928866	0.566344	1.02351	0.228586
11202-70	TBX5	Pre-analytical exclusions	0.407143	0.00203585	0.00314459	TRUE	0.969955	3.26916e-34	5.44038e-33	TRUE	1.25465	-3.97005	1.16795	1.34135	0.0867006	-4.86638	-3.07371	0.896336	55	0.229818	0.0402923	0.0446067	TRUE	0.574033	2.5961e-08	4.04078e-08	TRUE	1.09317	-2.24138	0.741664	1.44468	0.35151	-5.83259	1.34983	3.59121	80	0.421377	0.00545042	0.00891164	TRUE	0.56155	0.000109177	0.00016939	TRUE	0.785444	0.913922	0.415601	1.15529	0.369843
11203-97	PKLR	Robust candidates	0.552165	1.24077e-05	2.72984e-05	TRUE	0.582722	3.04489e-06	4.99531e-06	TRUE	0.463754	6.36272	0.285565	0.641943	0.178189	3.99226	8.73318	2.37046	55	0.530989	4.04175e-07	7.18719e-07	TRUE	0.586282	1.10378e-08	1.7494e-08	TRUE	0.557577	5.81669	0.383904	0.731249	0.173673	3.63952	7.99386	2.17717	80	0.493882	0.000887524	0.00167725	TRUE	0.446605	0.00302871	0.00426348	TRUE	0.296385	9.46927	0.106637	0.486134	0.189748
11204-80	CXADR	Pre-analytical exclusions	0.6329	2.16518e-07	6.08405e-07	TRUE	0.666326	2.81415e-08	5.26633e-08	TRUE	0.911824	0.984072	0.630696	1.19295	0.281127	-2.10692	4.07506	3.09099	55	0.333896	0.00247134	0.00306093	TRUE	0.460368	1.73358e-05	2.36675e-05	TRUE	0.384853	6.65584	0.217567	0.55214	0.167286	4.73439	8.5773	1.92145	80	-0.0557514	0.725829	0.763981	FALSE	-0.0196636	0.901631	0.915702	FALSE	-0.0208871	11.8408	-0.360264	0.31849	0.339377
11205-10	ITGB7	Robust candidates	0.218543	0.108941	0.129306	FALSE	0.228405	0.0934955	0.108864	FALSE	0.126554	9.8983	-0.022065	0.275174	0.148619	7.89574	11.9009	2.00256	55	0.379878	0.000509883	0.00068081	TRUE	0.408575	0.000168224	0.0002171	TRUE	0.423662	5.73901	0.210319	0.637005	0.213343	2.73464	8.74338	3.00437	80	0.322583	0.0372011	0.0527546	FALSE	0.146649	0.354063	0.398944	FALSE	0.0727295	10.5787	-0.0840404	0.229499	0.15677
11207-3	MSR1	Pre-analytical exclusions	0.59377	1.76763e-06	4.39886e-06	TRUE	0.949348	2.59075e-28	2.22426e-27	TRUE	1.17324	-2.38343	1.06625	1.28023	0.10699	-3.42956	-1.3373	1.04613	55	0.704806	2.95531e-13	9.04782e-13	TRUE	0.734873	8.5097e-15	1.71678e-14	TRUE	1.12929	-1.96279	0.894356	1.36422	0.234933	-4.25026	0.324676	2.28747	80	0.616401	1.38461e-05	3.62516e-05	TRUE	0.981505	2.43848e-30	4.10488e-29	TRUE	0.957834	-0.274778	0.898133	1.01753	0.0597008
11208-15	NAGPA	Robust candidates	0.785945	1.17769e-12	5.58866e-12	TRUE	0.955273	1.03252e-29	1.02815e-28	TRUE	1.13825	-2.20104	1.04116	1.23533	0.0970809	-3.44853	-0.953539	1.2475	55	0.844374	7.67554e-23	4.31357e-22	TRUE	0.855322	5.55136e-24	1.64956e-23	TRUE	0.890739	0.962562	0.769115	1.01236	0.121625	-0.583386	2.50851	1.54595	80	0.685115	5.58532e-07	1.87351e-06	TRUE	0.824845	1.86233e-11	4.24603e-11	TRUE	0.740821	2.61448	0.578558	0.903083	0.162262
11211-7	TBCE	Pre-analytical exclusions	0.115945	0.399245	0.436427	FALSE	0.0990453	0.47187	0.504024	FALSE	0.101597	12.0113	-0.179622	0.382816	0.281219	8.62273	15.3999	3.38857	55	0.349484	0.0014854	0.00188199	TRUE	0.306087	0.00575816	0.006724	TRUE	0.350461	8.78384	0.10475	0.596171	0.24571	5.29944	12.2682	3.4844	80	0.109797	0.48882	0.543722	FALSE	0.108859	0.492561	0.538999	FALSE	0.0499249	14.2009	-0.0957603	0.19561	0.145685
11212-7	TXNDC5	Clinically-relevant markers	0.808802	8.05347e-14	4.23839e-13	TRUE	0.768377	7.48693e-12	1.7319e-11	TRUE	0.836917	1.68159	0.644862	1.02897	0.192054	-0.770381	4.13356	2.45197	55	0.84428	7.84326e-23	4.40104e-22	TRUE	0.857013	3.6298e-24	1.08656e-23	TRUE	0.890246	1.1202	0.769585	1.01091	0.120661	-0.4195	2.65989	1.53969	80	0.628069	8.4763e-06	2.29679e-05	TRUE	0.652524	2.83166e-06	4.83824e-06	TRUE	0.654753	4.41681	0.411773	0.897732	0.24298
11214-40	DNAJB9	Robust candidates	0.862049	2.86418e-17	2.08562e-16	TRUE	0.864473	1.84826e-17	6.12361e-17	TRUE	1.09997	-1.8062	0.923749	1.27619	0.176221	-4.30755	0.695143	2.50135	55	0.793647	1.64918e-18	7.07111e-18	TRUE	0.797045	9.25481e-19	2.17678e-18	TRUE	0.902641	1.19731	0.74847	1.05681	0.154171	-0.981134	3.37575	2.17844	80	0.838911	4.00646e-12	3.08375e-11	TRUE	0.857831	3.95726e-13	1.01138e-12	TRUE	0.951524	0.0954188	0.769354	1.13369	0.18217
11215-6	CDH15	Clinically-relevant markers	0.630808	2.44045e-07	6.8155e-07	TRUE	0.778231	2.70843e-12	6.43054e-12	TRUE	0.488513	6.26028	0.379908	0.597119	0.108605	4.9242	7.59637	1.33608	55	0.586615	1.07786e-08	2.20689e-08	TRUE	0.551805	1.12442e-07	1.70252e-07	TRUE	0.348056	8.07758	0.229477	0.466634	0.118578	6.71927	9.43589	1.35831	80	0.575561	6.67135e-05	0.000154031	TRUE	0.636532	5.86279e-06	9.82388e-06	TRUE	0.616814	4.32754	0.377988	0.855641	0.238826
11217-16	CTBP1	Pre-analytical exclusions	0.0477281	0.729321	0.756622	FALSE	0.0459939	0.738801	0.760932	FALSE	0.0846961	9.11409	-0.422109	0.591501	0.506805	4.15354	14.0746	4.96055	55	0.424302	8.76848e-05	0.000126162	TRUE	0.665245	1.6863e-11	2.99937e-11	TRUE	0.915936	0.884323	0.684209	1.14766	0.231727	-1.47763	3.24628	2.36195	80	0.0217973	0.891019	0.908849	FALSE	0.122876	0.438197	0.485561	FALSE	0.13607	9.86089	-0.215121	0.48726	0.35119
11218-84	TPMT	Robust candidates	0.31544	0.0189826	0.0250478	TRUE	0.300263	0.025925	0.0316581	TRUE	0.653804	3.11056	0.0815789	1.22603	0.572225	-4.24971	10.4708	7.36026	55	0.455722	2.15843e-05	3.27835e-05	TRUE	0.525669	5.52955e-07	8.13255e-07	TRUE	0.87329	0.23744	0.554718	1.19186	0.318572	-3.86388	4.33876	4.10132	80	0.238635	0.128023	0.163111	FALSE	0.358088	0.0198887	0.0261299	TRUE	0.507374	5.28717	0.0846147	0.930134	0.422759
11219-95	FGFBP3	Clinically-relevant markers	0.724531	4.02274e-10	1.53437e-09	TRUE	0.739411	1.13769e-10	2.46144e-10	TRUE	0.756374	2.02773	0.56663	0.946118	0.189744	-0.0281695	4.08364	2.0559	55	0.752508	8.42438e-16	3.05347e-15	TRUE	0.78102	1.28914e-17	2.88148e-17	TRUE	0.757509	1.84453	0.620971	0.894047	0.136538	0.34176	3.34729	1.50277	80	0.64071	4.86717e-06	1.3687e-05	TRUE	0.645704	3.88198e-06	6.58346e-06	TRUE	0.765523	1.62444	0.476231	1.05481	0.289292
11220-53	C10orf105	Pre-analytical exclusions	0.42148	0.00135197	0.0021381	TRUE	0.508386	7.41036e-05	0.000111323	TRUE	0.84358	0.369309	0.449904	1.23726	0.393676	-3.3787	4.11732	3.74801	55	0.723119	3.59903e-14	1.17691e-13	TRUE	0.969728	1.6224e-49	2.18185e-48	TRUE	1.45476	-5.65303	1.37219	1.53734	0.0825771	-6.4526	-4.85345	0.799573	80	0.486305	0.00109344	0.00203371	TRUE	0.981214	3.32154e-30	5.42842e-29	TRUE	1.11218	-2.29159	1.0423	1.18206	0.0698791
11223-1	TMEM154	Pre-analytical exclusions	0.427641	0.00112759	0.00180757	TRUE	0.700807	2.56685e-09	5.12736e-09	TRUE	0.702249	3.14645	0.505309	0.89919	0.19694	1.32131	4.97159	1.82514	55	0.348654	0.00152722	0.00193195	TRUE	0.363394	0.000922416	0.00113861	TRUE	0.455122	5.30181	0.192103	0.71814	0.263019	2.8553	7.74832	2.44651	80	0.425654	0.00494876	0.00816098	TRUE	0.371064	0.0155516	0.0206364	TRUE	0.381849	5.85752	0.0764787	0.687219	0.30537
11226-16	UBE3A	Pre-analytical exclusions	0.134416	0.327874	0.362102	FALSE	0.167486	0.221618	0.247871	FALSE	0.26341	9.03174	-0.163772	0.690592	0.427182	3.78466	14.2788	5.24707	55	0.279208	0.0121382	0.0140975	TRUE	0.458216	1.91958e-05	2.61627e-05	TRUE	0.641539	4.05885	0.361017	0.922062	0.280522	0.39064	7.72706	3.66821	80	0.0827324	0.60245	0.653267	FALSE	0.0423234	0.79014	0.819484	FALSE	0.0308203	13.2293	-0.201678	0.263319	0.232498
11227-31	TBL2	Pre-analytical exclusions	0.064359	0.640628	0.672553	FALSE	0.0869995	0.527658	0.559514	FALSE	0.365673	6.68999	-0.787952	1.5193	1.15363	-4.90804	18.288	11.598	55	0.0964258	0.394842	0.40376	FALSE	0.0844764	0.456259	0.465584	FALSE	0.209292	8.80633	-0.347191	0.765774	0.556483	3.11629	14.4964	5.69004	80	0.185317	0.240011	0.288734	FALSE	0.22849	0.14555	0.174492	FALSE	0.257045	8.62062	-0.0929405	0.60703	0.349985
11228-37	RIC3	Pre-analytical exclusions	0.432251	0.000982225	0.00159134	TRUE	0.653571	6.31543e-08	1.15807e-07	TRUE	1.05441	-1.71154	0.717998	1.39082	0.336413	-5.55651	2.13343	3.84497	55	0.401233	0.000225565	0.0003121	TRUE	0.400526	0.000231945	0.000297178	TRUE	0.55214	4.03076	0.267406	0.836874	0.284734	0.783107	7.27841	3.24765	80	0.360668	0.0189536	0.0282869	TRUE	0.920611	6.25628e-18	2.3113e-17	TRUE	1.11754	-2.40071	0.966062	1.26901	0.151474
11229-16	ERN1	Robust candidates	0.797619	3.12272e-13	1.55688e-12	TRUE	0.869334	7.48241e-18	2.54976e-17	TRUE	1.1699	-2.62611	0.98666	1.35314	0.183242	-4.65231	-0.599902	2.02621	55	0.638103	1.93262e-10	4.6522e-10	TRUE	0.912244	5.77219e-32	2.5239e-31	TRUE	1.21219	-2.9659	1.08948	1.33489	0.122704	-4.31771	-1.61409	1.35181	80	0.773114	1.96846e-09	1.00056e-08	TRUE	0.85805	3.8449e-13	9.83005e-13	TRUE	0.954492	-0.169588	0.771931	1.13705	0.182561
11231-12	FDX2	Pre-analytical exclusions	0.606588	9.16496e-07	2.37904e-06	TRUE	0.594596	1.69583e-06	2.82729e-06	TRUE	0.74357	1.56413	0.466552	1.02059	0.277018	-0.624175	3.75243	2.1883	55	0.61104	1.75061e-09	3.86907e-09	TRUE	0.988573	7.27216e-66	4.9539e-64	TRUE	1.03671	-0.481884	1.00108	1.07235	0.0356348	-0.767238	-0.196531	0.285353	80	0.668611	1.3028e-06	4.04778e-06	TRUE	0.968623	8.44713e-26	7.20973e-25	TRUE	1.02437	-0.863929	0.940381	1.10837	0.0839923
11232-46	TCN1	Pre-analytical exclusions	0.52316	4.1668e-05	8.42492e-05	TRUE	0.731351	2.27842e-10	4.85172e-10	TRUE	0.873646	0.13965	0.649189	1.0981	0.224457	-2.60646	2.88576	2.74611	55	0.722336	3.95156e-14	1.28585e-13	TRUE	0.781058	1.28136e-17	2.86497e-17	TRUE	0.984543	-1.20667	0.807106	1.16198	0.177437	-3.38753	0.974182	2.18086	80	0.605056	2.19024e-05	5.53367e-05	TRUE	0.927677	1.03598e-18	4.09504e-18	TRUE	1.10424	-2.76261	0.96221	1.24627	0.142028
11237-49	PCOLCE	Robust candidates	0.953247	3.25712e-29	1.05516e-27	TRUE	0.961088	2.77182e-31	3.25868e-30	TRUE	0.940241	0.529826	0.865784	1.0147	0.0744569	-0.371759	1.43141	0.901585	55	0.958908	1.9837e-44	5.51878e-43	TRUE	0.969635	1.82381e-49	2.43922e-48	TRUE	1.00908	-0.212919	0.951711	1.06645	0.0573701	-0.894596	0.468758	0.681677	80	0.967588	1.60206e-25	1.57803e-23	TRUE	0.982974	4.7189e-31	8.81951e-30	TRUE	0.962115	0.344271	0.904644	1.01959	0.0574713
11239-49	TMPRSS6	Pre-analytical exclusions	0.859668	4.36877e-17	3.1128e-16	TRUE	0.863091	2.3752e-17	7.80592e-17	TRUE	0.470519	4.07583	0.394663	0.546376	0.0758564	3.23139	4.92026	0.844433	55	0.864041	5.84502e-25	3.75038e-24	TRUE	0.881722	3.61864e-27	1.24124e-26	TRUE	0.467742	3.93533	0.411327	0.524158	0.0564151	3.28597	4.58469	0.649361	80	0.864841	1.54024e-13	1.55066e-12	TRUE	0.885267	7.07215e-15	2.05374e-14	TRUE	0.826616	-0.177151	0.68784	0.965391	0.138776
11241-8	ASL	Pre-analytical exclusions	0.923593	1.00679e-23	1.53205e-22	TRUE	0.966317	6.46233e-33	9.11102e-32	TRUE	0.884899	1.07505	0.819969	0.949829	0.0649301	0.222217	1.92787	0.852828	55	0.957032	1.09125e-43	2.80073e-42	TRUE	0.979003	1.22648e-55	2.72555e-54	TRUE	0.930941	0.661872	0.887247	0.974636	0.0436944	0.0824346	1.24131	0.579438	80	0.824812	1.86884e-11	1.28996e-10	TRUE	0.857623	4.06618e-13	1.03703e-12	TRUE	0.61704	5.01784	0.498799	0.735281	0.118241
11242-33	TGM1	Pre-analytical exclusions	0.817995	2.46945e-14	1.35643e-13	TRUE	0.959281	9.02455e-31	9.98178e-30	TRUE	1.4053	-4.34635	1.2913	1.5193	0.114002	-5.3539	-3.33879	1.00755	55	0.671804	9.0012e-12	2.43089e-11	TRUE	0.978063	6.65902e-55	1.3558e-53	TRUE	1.17014	-2.34083	1.11396	1.22632	0.056179	-2.84499	-1.83668	0.504153	80	0.783063	8.87345e-10	4.78746e-09	TRUE	0.97723	1.50028e-28	1.85662e-27	TRUE	1.0675	-1.59472	0.993432	1.14157	0.0740689
11243-90	ADGRF1	Robust candidates	0.394488	0.00287974	0.00433597	TRUE	0.399464	0.00251666	0.00336771	TRUE	0.180037	8.76307	0.0662028	0.293871	0.113834	7.15014	10.376	1.61294	55	0.173113	0.124632	0.132118	FALSE	0.153262	0.174693	0.183372	FALSE	0.0481626	10.6697	-0.0218384	0.118164	0.070001	9.66054	11.6789	1.0092	80	0.234422	0.1351	0.17126	FALSE	0.308761	0.046644	0.059077	FALSE	0.157419	9.50774	0.00245464	0.312384	0.154965
11245-43	FLNA	Pre-analytical exclusions	0.325397	0.0153441	0.0205783	TRUE	0.396831	0.00270336	0.00360564	TRUE	0.490611	7.84742	0.177959	0.803264	0.312652	3.57433	12.1205	4.27309	55	0.0395687	0.72748	0.733214	FALSE	0.0510753	0.652757	0.660276	FALSE	0.0639053	14.1871	-0.217771	0.345581	0.281676	10.1691	18.2051	4.01801	80	-0.0702536	0.658415	0.703281	FALSE	0.0183382	0.908233	0.921636	FALSE	0.00960823	15.826	-0.157796	0.177013	0.167404
11246-3	BPIFB1	Robust candidates	0.955195	1.08055e-29	3.69771e-28	TRUE	0.971192	1.0896e-34	1.95617e-33	TRUE	1.03997	-1.20419	0.969663	1.11027	0.0703025	-2.24161	-0.16678	1.03741	55	0.985443	8.64783e-62	1.57585e-59	TRUE	0.98413	2.44883e-60	8.4196e-59	TRUE	1.02031	-0.813445	0.97884	1.06178	0.0414709	-1.42343	-0.203457	0.609988	80	0.927559	1.06927e-18	2.76379e-17	TRUE	0.958349	2.21845e-23	1.39279e-22	TRUE	0.976632	-0.263341	0.883624	1.06964	0.0930073
11247-20	NAGS	Pre-analytical exclusions	0.595934	1.5852e-06	3.98295e-06	TRUE	0.876693	1.77293e-18	6.32237e-18	TRUE	1.43469	-5.50064	1.2178	1.65158	0.216891	-7.74147	-3.2598	2.24084	55	0.772447	4.82644e-17	1.89038e-16	TRUE	0.781174	1.25821e-17	2.81407e-17	TRUE	1.43604	-5.37085	1.17733	1.69475	0.25871	-8.00105	-2.74065	2.6302	80	0.706021	1.76008e-07	6.49252e-07	TRUE	0.966246	3.56157e-25	2.77354e-24	TRUE	1.13736	-2.41198	1.04045	1.23426	0.0969043
11248-43	UROS	Pre-analytical exclusions	0.293723	0.0295155	0.0377568	TRUE	0.508311	7.43174e-05	0.000111599	TRUE	0.432182	6.02778	0.230454	0.633909	0.201728	3.89019	8.16537	2.13759	55	0.472799	9.49073e-06	1.49251e-05	TRUE	0.547246	1.49917e-07	2.2554e-07	TRUE	0.898168	1.1858	0.588515	1.20782	0.309654	-2.12272	4.49432	3.30852	80	0.41376	0.00645356	0.0104255	TRUE	0.583641	4.96991e-05	7.88715e-05	TRUE	0.347807	8.07684	0.193172	0.502442	0.154635
11252-30	LRCH4	Pre-analytical exclusions	0.566522	6.5251e-06	1.49894e-05	TRUE	0.972924	2.15447e-35	4.15449e-34	TRUE	1.27066	-4.25688	1.18749	1.35382	0.0831645	-5.2167	-3.29706	0.959819	55	0.40271	0.000212757	0.000294994	TRUE	0.601597	3.59963e-09	5.82931e-09	TRUE	0.905693	-0.106441	0.634609	1.17678	0.271084	-3.20881	2.99593	3.10237	80	0.572586	7.42076e-05	0.000169561	TRUE	0.946805	2.65844e-21	1.34193e-20	TRUE	1.03576	-1.38598	0.923265	1.14826	0.112499
11254-13	PAPLN	Pre-analytical exclusions	0.400577	0.00244122	0.00372183	TRUE	0.516588	5.40091e-05	8.19297e-05	TRUE	0.765751	1.27477	0.416068	1.11543	0.349683	-2.46494	5.01449	3.73972	55	0.579801	1.74314e-08	3.48868e-08	TRUE	0.690595	1.36031e-12	2.51849e-12	TRUE	1.32437	-4.77866	1.01172	1.63702	0.312652	-8.13691	-1.42042	3.35824	80	0.644463	4.10793e-06	1.17009e-05	TRUE	0.955725	7.3498e-23	4.3912e-22	TRUE	1.19677	-3.33974	1.07902	1.31452	0.117751
11257-1	QDPR	Pre-analytical exclusions	0.157071	0.252111	0.283761	FALSE	0.273506	0.0433321	0.0518975	FALSE	0.23102	9.41924	0.00718067	0.454859	0.223839	6.66286	12.1756	2.75638	55	0.534224	3.33164e-07	5.96588e-07	TRUE	0.486703	4.70245e-06	6.6183e-06	TRUE	0.585525	5.4733	0.348623	0.822427	0.236902	2.54985	8.39675	2.92345	80	0.135078	0.393711	0.449524	FALSE	0.156618	0.321929	0.366361	FALSE	0.103561	12.2775	-0.105134	0.312256	0.208695
11258-41	MADCAM1	Pre-analytical exclusions	0.607143	8.90202e-07	2.31491e-06	TRUE	0.530716	3.07167e-05	4.74151e-05	TRUE	0.768527	0.948429	0.430384	1.10667	0.338143	-3.19769	5.09455	4.14612	55	0.23195	0.0384242	0.0426033	TRUE	0.777078	2.38249e-17	5.27361e-17	TRUE	1.1782	-3.93528	0.963084	1.39332	0.215117	-6.55553	-1.31503	2.62025	80	0.188558	0.231742	0.27971	FALSE	0.246365	0.115766	0.140728	FALSE	0.469011	5.3504	-0.120592	1.05862	0.589604
11260-47	SUN5	Robust candidates	0.317441	0.0181976	0.0240861	TRUE	0.302664	0.0247024	0.0302259	TRUE	0.295898	5.56024	0.0391799	0.552616	0.256718	3.21599	7.90448	2.34425	55	0.431768	6.36262e-05	9.29568e-05	TRUE	0.698408	5.94102e-13	1.11465e-12	TRUE	1.02196	-0.965859	0.785891	1.25804	0.236074	-3.10387	1.17215	2.13801	80	0.820097	3.03442e-11	2.02359e-10	TRUE	0.867404	1.07655e-13	2.86385e-13	TRUE	0.98865	-0.740685	0.807408	1.16989	0.181242
11262-39	TRABD	Pre-analytical exclusions	0.60465	1.01402e-06	2.61635e-06	TRUE	0.770106	6.28657e-12	1.46119e-11	TRUE	0.799527	0.481313	0.61706	0.981995	0.182467	-1.15354	2.11617	1.63485	55	0.599607	4.17752e-09	8.90348e-09	TRUE	0.580563	1.65276e-08	2.59577e-08	TRUE	0.456781	3.39909	0.312374	0.601188	0.144407	2.08832	4.70986	1.31077	80	0.432334	0.00424566	0.00707189	TRUE	0.364556	0.0176144	0.0232425	TRUE	0.272387	5.3083	0.0500518	0.494723	0.222336
11263-57	CASQ1	Pre-analytical exclusions	0.615873	5.59152e-07	1.49346e-06	TRUE	0.575807	4.23666e-06	6.89001e-06	TRUE	0.422955	7.04472	0.257497	0.588413	0.165458	4.80952	9.27991	2.23519	55	0.375752	0.000593173	0.000785688	TRUE	0.324614	0.00330613	0.00392163	TRUE	0.176715	10.2712	0.0606458	0.292784	0.116069	8.68783	11.8546	1.5834	80	0.338141	0.0285069	0.0412112	TRUE	0.3547	0.021175	0.0277348	TRUE	0.16082	10.4802	0.0253528	0.296288	0.135467
11264-33	XDH	Pre-analytical exclusions	0.330501	0.0137223	0.0185432	TRUE	0.533001	2.797e-05	4.32669e-05	TRUE	0.490512	3.17563	0.275982	0.705042	0.21453	1.46009	4.89117	1.71554	55	0.679363	4.28019e-12	1.19397e-11	TRUE	0.955765	3.30971e-43	2.84152e-42	TRUE	1.2456	-2.63904	1.15919	1.33201	0.0864087	-3.32516	-1.95293	0.686115	80	0.720583	7.41225e-08	2.90005e-07	TRUE	0.93114	4.0107e-19	1.64257e-18	TRUE	0.910915	-0.133291	0.796915	1.02492	0.114
11265-8	ALDH1A1	Robust candidates	0.862338	2.71984e-17	1.98624e-16	TRUE	0.767199	8.42645e-12	1.93755e-11	TRUE	0.755329	2.07116	0.581348	0.92931	0.173981	0.152291	3.99002	1.91887	55	0.770441	6.5192e-17	2.53567e-16	TRUE	0.763453	1.81508e-16	3.8798e-16	TRUE	1.22866	-2.51888	0.994354	1.46296	0.234304	-5.01384	-0.0239306	2.49495	80	0.532615	0.000282361	0.000585694	TRUE	0.462321	0.00205284	0.00291964	TRUE	0.406289	6.7842	0.157273	0.655304	0.249016
11266-8	SELPLG	Robust candidates	0.780028	2.23729e-12	1.03936e-11	TRUE	0.811455	5.76352e-14	1.51388e-13	TRUE	0.768397	1.98532	0.615929	0.920866	0.152468	0.205178	3.76547	1.78014	55	0.871576	7.34136e-26	5.01981e-25	TRUE	0.895251	4.13082e-29	1.55766e-28	TRUE	0.885209	0.699079	0.785898	0.984521	0.0993115	-0.457235	1.85539	1.15631	80	0.790941	4.58217e-10	2.59111e-09	TRUE	0.91837	1.06892e-17	3.88015e-17	TRUE	0.792341	1.40913	0.683238	0.901445	0.109104
11270-17	CHCHD10	Pre-analytical exclusions	0.522727	4.23931e-05	8.56439e-05	TRUE	0.629888	2.5716e-07	4.5375e-07	TRUE	1.03826	-1.66037	0.685542	1.39097	0.352716	-5.72298	2.40225	4.06262	55	0.459614	1.79679e-05	2.74508e-05	TRUE	0.552994	1.04247e-07	1.5804e-07	TRUE	0.948692	-0.552525	0.626483	1.2709	0.322209	-4.25399	3.14894	3.70147	80	0.391459	0.0103593	0.0160862	TRUE	0.852664	7.68682e-13	1.92078e-12	TRUE	1.125	-2.68363	0.904714	1.34528	0.220282
11273-176	GSTT2B	Pre-analytical exclusions	0.409546	0.00190321	0.00294908	TRUE	0.517316	5.24922e-05	7.9695e-05	TRUE	0.553642	3.42208	0.301305	0.805979	0.252337	1.03426	5.80991	2.38783	55	0.473072	9.36381e-06	1.47351e-05	TRUE	0.632423	3.12436e-10	5.28509e-10	TRUE	0.859245	0.515798	0.622004	1.09649	0.237242	-1.73347	2.76506	2.24927	80	0.615914	1.41261e-05	3.69316e-05	TRUE	0.81128	7.24238e-11	1.58766e-10	TRUE	1.02667	-0.998422	0.790231	1.2631	0.236436
11275-94	LRP1B	Pre-analytical exclusions	0.38759	0.00345958	0.00512955	TRUE	0.391252	0.00314002	0.00416517	TRUE	0.741379	1.72167	0.260935	1.22182	0.480444	-3.39306	6.83641	5.11474	55	0.548014	1.42873e-07	2.65935e-07	TRUE	0.534411	3.2945e-07	4.88877e-07	TRUE	1.12837	-2.40123	0.726082	1.53066	0.402291	-6.73482	1.93235	4.33359	80	0.283364	0.0689931	0.0927672	FALSE	0.423226	0.00522834	0.00722316	TRUE	0.578582	4.16763	0.182774	0.974391	0.395808
11277-23	ATF6	Robust candidates	0.934199	2.19578e-25	4.1898e-24	TRUE	0.935168	1.50029e-25	9.72052e-25	TRUE	0.926328	0.605085	0.829663	1.02299	0.0966644	-0.738691	1.94886	1.34378	55	0.924168	2.4411e-34	3.09986e-33	TRUE	0.916239	1.0132e-32	4.59565e-32	TRUE	0.988094	-0.149786	0.890701	1.08549	0.0973928	-1.49045	1.19088	1.34066	80	0.849121	1.19454e-12	1.01717e-11	TRUE	0.864922	1.52302e-13	4.02513e-13	TRUE	1.12317	-2.26819	0.914889	1.33144	0.208278
11278-4	COL11A2	Clinically-relevant markers	0.961111	2.72907e-31	1.25108e-29	TRUE	0.963622	4.80246e-32	6.07428e-31	TRUE	1.04275	-0.755728	0.96307	1.12243	0.079682	-1.70376	0.192303	0.94803	55	0.952579	4.69684e-42	1.03743e-40	TRUE	0.954697	8.22826e-43	6.87795e-42	TRUE	1.00145	-0.323168	0.931089	1.07182	0.0703658	-1.191	0.544661	0.86783	80	0.914756	2.45737e-17	4.86733e-16	TRUE	0.947629	1.96011e-21	1.00685e-20	TRUE	0.902152	0.524911	0.804992	0.999313	0.0971608
11279-42	GABBR1	Pre-analytical exclusions	0.683887	8.6559e-09	2.83818e-08	TRUE	0.837109	1.68469e-15	4.90208e-15	TRUE	1.22537	-3.22453	1.00476	1.44599	0.220618	-5.39942	-1.04963	2.1749	55	0.557543	7.78117e-08	1.477e-07	TRUE	0.748272	1.49391e-15	3.08561e-15	TRUE	0.748298	1.39563	0.598752	0.897845	0.149546	-0.0688724	2.86013	1.4645	80	0.743457	1.69965e-08	7.34801e-08	TRUE	0.94571	3.9549e-21	1.96908e-20	TRUE	0.998036	-0.998044	0.888429	1.10764	0.109607
11280-6	GAD1	Pre-analytical exclusions	0.382842	0.00391651	0.0057576	TRUE	0.791918	6.03448e-13	1.49052e-12	TRUE	1.06647	-2.12619	0.839908	1.29303	0.226559	-4.49424	0.241853	2.36805	55	0.568599	3.75243e-08	7.29373e-08	TRUE	0.860017	1.68327e-24	5.11223e-24	TRUE	1.43428	-5.83053	1.24245	1.62611	0.191829	-7.819	-3.84205	1.98847	80	0.536769	0.000247651	0.000518566	TRUE	0.967623	1.56792e-25	1.287e-24	TRUE	1.15242	-2.99024	1.05636	1.24848	0.0960602
11281-6	GRB7	Pre-analytical exclusions	0.31473	0.019268	0.0253968	TRUE	0.310419	0.0210797	0.02595	TRUE	0.724876	2.46397	0.113299	1.33645	0.611577	-4.60922	9.53715	7.07319	55	0.298148	0.00722843	0.00856298	TRUE	0.313699	0.00460346	0.0054068	TRUE	0.774839	1.97034	0.246157	1.30352	0.528682	-4.06756	8.00824	6.0379	80	0.407277	0.00742937	0.0118704	TRUE	0.866456	1.23009e-13	3.26279e-13	TRUE	1.01017	-0.925154	0.824162	1.19617	0.186003
11282-16	MSR1	Pre-analytical exclusions	0.494354	0.000125	0.000232607	TRUE	0.924375	7.74179e-24	4.27176e-23	TRUE	1.18918	-2.41286	1.05397	1.32439	0.135211	-3.61218	-1.21354	1.19932	55	0.766634	1.1439e-16	4.38835e-16	TRUE	0.955187	5.4312e-43	4.58195e-42	TRUE	1.25972	-2.96022	1.17172	1.34772	0.0879978	-3.73421	-2.18624	0.773985	80	0.759126	5.6532e-09	2.65151e-08	TRUE	0.993035	8.9033e-39	1.27247e-36	TRUE	0.968228	-0.503637	0.931518	1.00494	0.0367094
11283-13	DCAF5	Pre-analytical exclusions	0.364364	0.00624107	0.00889542	TRUE	0.408205	0.00197624	0.0026651	TRUE	0.557104	3.22316	0.213851	0.900357	0.343253	-0.549579	6.9959	3.77274	55	0.275909	0.0132398	0.0153206	TRUE	0.673558	7.58976e-12	1.368e-11	TRUE	1.04474	-2.07864	0.78631	1.30318	0.258433	-4.89813	0.740861	2.8195	80	0.537639	0.000240892	0.00050543	TRUE	0.893346	1.77297e-15	5.36677e-15	TRUE	1.17371	-3.47103	0.985046	1.36238	0.188668
11284-24	LAIR1	Pre-analytical exclusions	0.341991	0.0106009	0.0145902	TRUE	0.487623	0.000159362	0.000233018	TRUE	0.534448	3.47497	0.270814	0.798082	0.263634	0.844094	6.10585	2.63088	55	0.34566	0.00168705	0.00212823	TRUE	0.493888	3.23165e-06	4.58903e-06	TRUE	0.762115	1.15784	0.459657	1.06457	0.302458	-1.83936	4.15504	2.9972	80	0.656268	2.37334e-06	7.03307e-06	TRUE	0.914253	2.75072e-17	9.61629e-17	TRUE	1.13473	-2.53541	0.974043	1.29542	0.160689
11285-8	CD34	Pre-analytical exclusions	0.39803	0.00261684	0.00397627	TRUE	0.379459	0.0042738	0.00559981	TRUE	0.62855	2.64049	0.206316	1.05078	0.422234	-2.0625	7.34348	4.70299	55	0.249297	0.0257461	0.0289381	TRUE	0.237763	0.0336948	0.0372123	TRUE	0.335506	5.96998	0.0265404	0.644471	0.308965	2.54263	9.39734	3.42735	80	0.649974	3.18915e-06	9.26123e-06	TRUE	0.86004	2.95538e-13	7.63893e-13	TRUE	1.19951	-3.58919	0.972108	1.42692	0.227406
11286-78	SELENOS	Pre-analytical exclusions	0.549334	1.40344e-05	3.0637e-05	TRUE	0.530109	3.14874e-05	4.85636e-05	TRUE	0.441123	3.80194	0.246725	0.635522	0.194399	1.62443	5.97944	2.1775	55	0.38038	0.000500519	0.00066855	TRUE	0.349505	0.00148438	0.00180719	TRUE	0.234128	6.02623	0.0926463	0.375609	0.141481	4.42555	7.62691	1.60068	80	0.42371	0.00517162	0.00849199	TRUE	0.49327	0.00090278	0.00131818	TRUE	0.485636	3.50927	0.21196	0.759313	0.273676
11287-14	CYB5A	Pre-analytical exclusions	0.794805	4.3338e-13	2.13873e-12	TRUE	0.85687	7.10542e-17	2.25474e-16	TRUE	0.766474	1.81537	0.639424	0.893525	0.127051	0.466933	3.16381	1.34844	55	0.916737	8.10591e-33	9.1603e-32	TRUE	0.951719	9.31178e-42	7.29823e-41	TRUE	0.980729	-0.293292	0.909423	1.05204	0.0713064	-1.07321	0.486631	0.779922	80	0.720444	7.47577e-08	2.92177e-07	TRUE	0.827343	1.432e-11	3.28751e-11	TRUE	0.77632	1.67571	0.607893	0.944746	0.168426
11288-26	NT5C2	Pre-analytical exclusions	0.184993	0.176332	0.20295	FALSE	0.165976	0.225874	0.252321	FALSE	0.426649	6.18305	-0.271742	1.12504	0.698392	-1.98557	14.3517	8.16862	55	0.119292	0.291903	0.301285	FALSE	0.465805	1.33585e-05	1.83405e-05	TRUE	0.904756	0.749064	0.517315	1.2922	0.387441	-3.85255	5.35067	4.60161	80	-0.22486	0.152232	0.191215	FALSE	-0.148905	0.346628	0.391352	FALSE	-0.163776	14.5125	-0.511334	0.183781	0.347558
11289-31	CSNK1D	Pre-analytical exclusions	0.442496	0.000717705	0.0011849	TRUE	0.565827	6.73608e-06	1.0822e-05	TRUE	0.92121	-0.246056	0.551368	1.29105	0.369842	-4.16652	3.67441	3.92047	55	0.525291	5.65307e-07	9.91463e-07	TRUE	0.820167	1.32509e-20	3.37123e-20	TRUE	1.7831	-9.39719	1.50272	2.06349	0.280385	-12.3729	-6.42143	2.97576	80	0.455474	0.00243736	0.00425225	TRUE	0.966679	2.76186e-25	2.16931e-24	TRUE	1.15119	-2.55333	1.05377	1.24861	0.097419
11292-13	SCARA3	Pre-analytical exclusions	0.195206	0.153231	0.177822	FALSE	0.194965	0.153748	0.175461	FALSE	0.182731	7.64619	-0.070536	0.435998	0.253267	4.76075	10.5316	2.88544	55	0.189569	0.0921475	0.0987304	FALSE	0.124673	0.270522	0.280289	FALSE	0.103654	8.50819	-0.0822996	0.289608	0.185954	6.38904	10.6273	2.11915	80	0.461956	0.00207189	0.00366821	TRUE	0.43568	0.0039274	0.00547881	TRUE	0.601267	2.75143	0.20431	0.998224	0.396957
11293-14	LRRN1	Pre-analytical exclusions	0.483703	0.00018315	0.000330932	TRUE	0.806893	1.02135e-13	2.6418e-13	TRUE	1.5289	-6.69154	1.22053	1.83727	0.308366	-9.92657	-3.45652	3.23503	55	0.783961	8.08416e-18	3.31974e-17	TRUE	0.844254	7.89064e-23	2.22753e-22	TRUE	1.40953	-5.40982	1.20783	1.61123	0.201702	-7.51624	-3.30341	2.10641	80	0.701321	2.30135e-07	8.32895e-07	TRUE	0.941496	1.69637e-20	7.85071e-20	TRUE	1.17154	-3.10167	1.03753	1.30555	0.134015
11294-7	TMCC3	Pre-analytical exclusions	0.293728	0.0295124	0.0377568	TRUE	0.297727	0.0272711	0.0331907	TRUE	0.588778	4.47434	0.0686431	1.10891	0.520135	-1.7504	10.6991	6.22474	55	0.3115	0.00491382	0.00592111	TRUE	0.353615	0.00129231	0.00157968	TRUE	0.800975	2.11495	0.323366	1.27858	0.477609	-3.52595	7.75584	5.64089	80	0.249494	0.111066	0.143082	FALSE	0.616504	1.37873e-05	2.26342e-05	TRUE	0.798264	1.92061	0.472478	1.12405	0.325786
11297-54	NOTCH2	Pre-analytical exclusions	0.405845	0.00211088	0.00325364	TRUE	0.721659	5.08545e-10	1.05938e-09	TRUE	0.917449	-0.0647482	0.674983	1.15991	0.242466	-1.96828	1.83878	1.90353	55	0.759841	3.03942e-16	1.13728e-15	TRUE	0.968745	5.5353e-49	7.1664e-48	TRUE	1.21471	-2.44031	1.14459	1.28482	0.0701143	-3.00051	-1.88011	0.560199	80	0.719322	8.00555e-08	3.11789e-07	TRUE	0.959492	1.28498e-23	8.27406e-23	TRUE	1.12155	-1.77271	1.01631	1.22678	0.105237
11300-32	SORT1	Pre-analytical exclusions	0.576696	4.06233e-06	9.62937e-06	TRUE	0.897703	1.64861e-20	6.8785e-20	TRUE	1.48667	-6.48633	1.28564	1.6877	0.201032	-8.62651	-4.34616	2.14018	55	0.584192	1.28037e-08	2.60106e-08	TRUE	0.86927	1.4044e-25	4.46625e-25	TRUE	1.84622	-10.3138	1.60955	2.08289	0.23667	-12.8259	-7.80172	2.51207	80	0.791815	4.25067e-10	2.41302e-09	TRUE	0.974675	1.22948e-27	1.33957e-26	TRUE	1.16397	-3.04498	1.07863	1.24931	0.0853408
11302-237	TNR	Pre-analytical exclusions	0.148557	0.279056	0.311634	FALSE	0.323416	0.0160163	0.0199493	TRUE	0.493089	4.58567	0.0956125	0.890566	0.397477	0.0903268	9.08101	4.49534	55	0.546976	1.52475e-07	2.82869e-07	TRUE	0.471697	1.00211e-05	1.38709e-05	TRUE	0.613741	3.41293	0.35512	0.872361	0.258621	0.506807	6.31906	2.90613	80	0.470059	0.00168358	0.00303153	TRUE	0.888993	3.78656e-15	1.11923e-14	TRUE	1.00918	-1.26468	0.843061	1.17529	0.166117
11303-7	SAMHD1	Pre-analytical exclusions	0.397114	0.00268271	0.00406703	TRUE	0.942252	7.6458e-27	5.53429e-26	TRUE	1.53949	-7.08154	1.38874	1.69025	0.150754	-8.75176	-5.41133	1.67022	55	0.372131	0.00067633	0.000890815	TRUE	0.888515	4.11645e-28	1.47371e-27	TRUE	1.44839	-5.93911	1.27978	1.61699	0.168608	-7.78129	-4.09693	1.84218	80	0.631472	7.31805e-06	2.00606e-05	TRUE	0.853461	6.94989e-13	1.74441e-12	TRUE	1.14629	-2.63877	0.922607	1.36997	0.223682
11307-33	WWP1	Pre-analytical exclusions	-0.0626984	0.649288	0.680958	FALSE	-0.087741	0.524132	0.556018	FALSE	-0.14673	14.1165	-0.605693	0.312232	0.458962	8.49454	19.7385	5.62197	55	0.150094	0.183883	0.192327	FALSE	0.212393	0.0585649	0.0635427	FALSE	0.405247	7.48943	-0.0150403	0.825535	0.420287	2.28051	12.6983	5.20892	80	-0.182076	0.248478	0.298329	FALSE	-0.111702	0.481261	0.528062	FALSE	-0.0889222	14.8268	-0.341721	0.163876	0.252798
11308-8	CREB3L4	Pre-analytical exclusions	0.782973	1.62976e-12	7.64928e-12	TRUE	0.843716	6.13778e-16	1.83881e-15	TRUE	1.35411	-5.03258	1.11675	1.59146	0.237355	-7.61799	-2.44717	2.58541	55	0.799226	6.34912e-19	2.7963e-18	TRUE	0.918327	3.94132e-33	1.8345e-32	TRUE	1.60152	-7.79563	1.44591	1.75712	0.155606	-9.49345	-6.0978	1.69783	80	0.722389	6.63378e-08	2.62221e-07	TRUE	0.951922	3.68753e-22	2.04398e-21	TRUE	1.15616	-3.09092	1.03727	1.27506	0.118898
11310-8	DSG3	Pre-analytical exclusions	0.222551	0.102443	0.12209	FALSE	0.244446	0.0720795	0.0846853	FALSE	0.286141	5.76178	-0.0265792	0.598861	0.31272	2.51318	9.01038	3.2486	55	0.33835	0.00214241	0.00267535	TRUE	0.3033	0.00624101	0.0072727	TRUE	0.367476	4.84249	0.107225	0.627726	0.260251	2.1314	7.55358	2.71109	80	0.622559	1.07133e-05	2.85518e-05	TRUE	0.831422	9.23928e-12	2.14954e-11	TRUE	1.1995	-3.72259	0.943333	1.45567	0.256169
11311-79	RAG1	Pre-analytical exclusions	0.444344	0.000677507	0.00112057	TRUE	0.855814	8.51453e-17	2.68785e-16	TRUE	1.30083	-4.40867	1.0842	1.51745	0.216624	-6.70033	-2.11701	2.29166	55	0.496958	2.7458e-06	4.54248e-06	TRUE	0.765359	1.37761e-16	2.96469e-16	TRUE	1.19849	-3.41592	0.971304	1.42567	0.227184	-5.81293	-1.01891	2.39701	80	0.681063	6.91078e-07	2.27519e-06	TRUE	0.972268	7.39358e-27	7.26305e-26	TRUE	1.1198	-2.52739	1.03372	1.20588	0.0860763
11312-40	PMS2	Pre-analytical exclusions	0.326984	0.0148231	0.0199236	TRUE	0.32971	0.0139637	0.0174852	TRUE	0.406761	4.67552	0.0858716	0.72765	0.320889	1.4112	7.93983	3.26431	55	0.463299	1.50717e-05	2.32159e-05	TRUE	0.695136	8.43179e-13	1.57306e-12	TRUE	1.09335	-2.11491	0.838471	1.34823	0.25488	-4.67442	0.444596	2.55951	80	0.690301	4.2317e-07	1.45221e-06	TRUE	0.97742	1.27094e-28	1.589e-27	TRUE	1.11037	-2.37744	1.03366	1.18708	0.0767096
11313-100	PCBD1	Robust candidates	0.776479	3.25716e-12	1.49411e-11	TRUE	0.855619	8.80258e-17	2.77277e-16	TRUE	0.737455	2.26119	0.614544	0.860367	0.122912	0.86344	3.65893	1.39775	55	0.891561	1.48307e-28	1.24254e-27	TRUE	0.925327	1.36905e-34	6.94916e-34	TRUE	0.925328	0.311111	0.839856	1.0108	0.0854724	-0.680676	1.3029	0.991788	80	0.66275	1.73804e-06	5.25666e-06	TRUE	0.808577	9.37081e-11	2.0371e-10	TRUE	0.685916	2.94789	0.526414	0.845419	0.159503
11315-148	PPM1D	Pre-analytical exclusions	0.388571	0.00337127	0.00500779	TRUE	0.621832	4.03773e-07	7.01908e-07	TRUE	0.786481	0.366352	0.513584	1.05938	0.272897	-2.64404	3.37674	3.01039	55	0.187323	0.0961404	0.102857	FALSE	0.70651	2.44617e-13	4.65903e-13	TRUE	0.973726	-1.78632	0.753859	1.19359	0.219867	-4.22469	0.652049	2.43837	80	0.639277	5.18953e-06	1.45319e-05	TRUE	0.666188	1.46886e-06	2.55343e-06	TRUE	0.826413	-0.0503635	0.530771	1.12206	0.295642
11318-20	APOA5	Robust candidates	0.944084	3.33044e-27	8.09185e-26	TRUE	0.921496	2.00908e-23	1.06814e-22	TRUE	1.662	-8.27828	1.469	1.85499	0.192993	-10.5016	-6.05499	2.22329	55	0.84285	1.08866e-22	6.05741e-22	TRUE	0.870911	8.86312e-26	2.84596e-25	TRUE	1.87146	-10.3	1.63341	2.10951	0.238051	-12.9693	-7.63077	2.66928	80	0.682035	6.56848e-07	2.17626e-06	TRUE	0.828144	1.31518e-11	3.02885e-11	TRUE	1.16283	-2.55871	0.911325	1.41434	0.251508
11319-106	MRE11	Pre-analytical exclusions	0.502886	9.12064e-05	0.000174169	TRUE	0.418235	0.00148555	0.00202358	TRUE	0.47868	4.50008	0.192255	0.765105	0.286425	1.28985	7.71032	3.21024	55	0.350447	0.00143818	0.00182407	TRUE	0.347934	0.00156437	0.00190109	TRUE	0.50082	4.34186	0.196622	0.805018	0.304198	0.93168	7.75204	3.41018	80	0.323394	0.0367002	0.0520848	FALSE	0.73953	2.21221e-08	4.20794e-08	TRUE	0.8236	1.2	0.584044	1.06316	0.239556
11320-29	CHFR	Pre-analytical exclusions	0.101587	0.460515	0.498173	FALSE	0.0685528	0.618971	0.648136	FALSE	0.0528476	9.24036	-0.159044	0.26474	0.211892	6.3805	12.1002	2.85986	55	0.313904	0.00457534	0.00553032	TRUE	0.341279	0.0019481	0.00235134	TRUE	0.112083	8.28715	0.0424954	0.18167	0.0695871	7.36386	9.21045	0.923296	80	0.322097	0.0375044	0.0531227	FALSE	0.202019	0.199494	0.234514	FALSE	0.0724769	9.06644	-0.0398059	0.18476	0.112283
11324-3	PXDNL	Pre-analytical exclusions	0.511391	6.60562e-05	0.000129466	TRUE	0.644788	1.07814e-07	1.94518e-07	TRUE	1.32666	-4.94876	0.893372	1.75995	0.433291	-9.45904	-0.43847	4.51029	55	0.354066	0.00127266	0.00162545	TRUE	0.205591	0.0673219	0.0726869	FALSE	0.248048	6.14214	-0.0181127	0.514208	0.266161	3.39539	8.8889	2.74676	80	0.746374	1.3931e-08	6.13183e-08	TRUE	0.975581	5.98268e-28	6.86736e-27	TRUE	1.13767	-2.99499	1.05582	1.21952	0.0818498
11325-8	BTG2	Pre-analytical exclusions	0.309524	0.0214735	0.0280653	TRUE	0.422179	0.00132465	0.00181186	TRUE	0.669458	2.00266	0.273418	1.0655	0.39604	-1.63665	5.64198	3.63932	55	0.459883	1.77396e-05	2.71077e-05	TRUE	0.694011	9.49999e-13	1.76872e-12	TRUE	1.0958	-1.67138	0.839548	1.35205	0.256251	-3.97928	0.636518	2.3079	80	0.425492	0.00496701	0.00818552	TRUE	0.678967	7.70538e-07	1.3609e-06	TRUE	0.790117	0.903747	0.517099	1.06313	0.273017
11327-56	CLK2	Robust candidates	0.431798	0.000995735	0.00161144	TRUE	0.439265	0.000793206	0.00110253	TRUE	0.759282	2.04389	0.331459	1.1871	0.427823	-2.55491	6.64269	4.5988	55	0.533005	3.58409e-07	6.40462e-07	TRUE	0.579924	1.72817e-08	2.71187e-08	TRUE	1.06732	-0.522324	0.729334	1.4053	0.337983	-3.96343	2.91878	3.44111	80	0.554678	0.000137909	0.000302231	TRUE	0.620966	1.14543e-05	1.88807e-05	TRUE	0.663655	3.0157	0.395952	0.931358	0.267703
11328-9	USB1	Pre-analytical exclusions	0.401429	0.0023849	0.00364354	TRUE	0.911783	3.90454e-22	1.84926e-21	TRUE	1.39474	-4.30008	1.22167	1.56782	0.173076	-5.7976	-2.80256	1.49752	55	0.351412	0.00139228	0.00176954	TRUE	0.58159	1.5381e-08	2.41882e-08	TRUE	0.949773	-0.548144	0.650311	1.24923	0.299462	-3.13775	2.04146	2.58961	80	0.505186	0.000644269	0.00124962	TRUE	0.951081	5.17594e-22	2.83452e-21	TRUE	1.08002	-1.69707	0.967907	1.19213	0.11211
11330-15	CSNK2B	Pre-analytical exclusions	0.52923	3.26335e-05	6.72886e-05	TRUE	0.965762	9.89374e-33	1.36582e-31	TRUE	1.30648	-4.7978	1.20979	1.40317	0.0966919	-5.81358	-3.78202	1.01578	55	0.136653	0.226775	0.235733	FALSE	0.912714	4.72394e-32	2.07551e-31	TRUE	1.16214	-3.42891	1.04486	1.27941	0.117277	-4.66625	-2.19156	1.23735	80	0.130703	0.409352	0.465777	FALSE	0.283585	0.0687675	0.0854931	FALSE	0.467349	4.17135	-0.0376663	0.972364	0.505015
11333-82	ARHGAP25	Pre-analytical exclusions	-0.00945166	0.945398	0.953641	FALSE	0.0543153	0.69369	0.719452	FALSE	0.0617944	13.1835	-0.251191	0.37478	0.312985	8.64702	17.72	4.53647	55	0.29135	0.00874026	0.0102721	TRUE	0.346653	0.00163244	0.0019815	TRUE	0.492673	7.16552	0.192166	0.79318	0.300507	2.62141	11.7096	4.54412	80	-0.0822462	0.604591	0.655004	FALSE	-0.0112159	0.943799	0.952338	FALSE	-0.00778237	15.5608	-0.229502	0.213937	0.22172
11334-7	LILRB3	Pre-analytical exclusions	0.505628	8.22743e-05	0.000158482	TRUE	0.668587	2.4286e-08	4.55887e-08	TRUE	1.24687	-4.50251	0.864783	1.62895	0.382085	-8.65152	-0.353508	4.149	55	0.327701	0.00300406	0.00368941	TRUE	0.217136	0.0530267	0.0577659	FALSE	0.211494	6.64147	-0.00282987	0.425817	0.214324	4.32886	8.95407	2.3126	80	0.63247	7.00709e-06	1.92517e-05	TRUE	0.821588	2.60727e-11	5.86935e-11	TRUE	0.976723	-1.51696	0.760148	1.1933	0.216574
11336-9	FANCF	Pre-analytical exclusions	0.491964	0.000136335	0.000252156	TRUE	0.848833	2.71864e-16	8.32613e-16	TRUE	1.32107	-4.09585	1.09439	1.54775	0.226683	-6.33732	-1.85437	2.24147	55	0.526538	5.25535e-07	9.25048e-07	TRUE	0.817812	2.09846e-20	5.28532e-20	TRUE	1.02003	-1.28008	0.858227	1.18183	0.161802	-2.8913	0.331139	1.61122	80	0.630824	7.52677e-06	2.06018e-05	TRUE	0.86087	2.6451e-13	6.86126e-13	TRUE	1.08041	-1.86399	0.876344	1.28448	0.204067
11338-49	BLK	Pre-analytical exclusions	0.526633	3.62518e-05	7.40374e-05	TRUE	0.833621	2.81954e-15	8.07848e-15	TRUE	1.41411	-5.73141	1.15597	1.67226	0.258141	-8.33545	-3.12737	2.60404	55	0.494441	3.13847e-06	5.16046e-06	TRUE	0.544529	1.77601e-07	2.66529e-07	TRUE	0.669196	1.73333	0.436841	0.901552	0.232355	-0.610547	4.07721	2.34388	80	0.560026	0.000115034	0.000254626	TRUE	0.967811	1.39784e-25	1.15914e-24	TRUE	1.17292	-3.26795	1.07545	1.2704	0.097471
11342-59	PLXDC2	Pre-analytical exclusions	0.393271	0.00297525	0.00446778	TRUE	0.113893	0.407698	0.440058	FALSE	0.476967	4.03167	-0.669321	1.62325	1.14629	-5.25811	13.3215	9.28978	55	0.301174	0.00663297	0.00788707	TRUE	0.42769	7.58772e-05	9.97059e-05	TRUE	1.18942	-1.54126	0.622752	1.75609	0.566669	-6.15413	3.07161	4.61287	80	0.656268	2.37334e-06	7.03307e-06	TRUE	0.602644	2.40917e-05	3.89799e-05	TRUE	0.706337	2.30779	0.407446	1.00523	0.298891
11347-9	TALDO1	Pre-analytical exclusions	0.483983	0.00018135	0.000328004	TRUE	0.541437	1.9677e-05	3.0653e-05	TRUE	0.465975	7.65132	0.266625	0.665324	0.19935	4.8969	10.4057	2.75442	55	0.686943	1.98571e-12	5.66934e-12	TRUE	0.774862	3.34696e-17	7.36371e-17	TRUE	0.700134	4.42838	0.571382	0.828886	0.128752	2.6184	6.23836	1.80998	80	0.247063	0.114705	0.147484	FALSE	0.203133	0.196974	0.231721	FALSE	0.162285	12.0875	-0.0876924	0.412262	0.249977
11348-132	P4HA2	Pre-analytical exclusions	0.649928	7.90074e-08	2.35151e-07	TRUE	0.893506	4.53285e-20	1.82541e-19	TRUE	1.05784	-1.22807	0.911364	1.20431	0.146472	-2.80116	0.345027	1.57309	55	0.708932	1.86524e-13	5.78296e-13	TRUE	0.817649	2.16572e-20	5.44718e-20	TRUE	1.16462	-2.59715	0.979769	1.34947	0.184849	-4.58519	-0.609098	1.98805	80	0.44656	0.003032	0.00520128	TRUE	0.434202	0.00406528	0.00566575	TRUE	0.498206	4.74095	0.167909	0.828503	0.330297
11350-30	STUB1	Pre-analytical exclusions	0.329732	0.013957	0.0188289	TRUE	0.707659	1.53134e-09	3.09967e-09	TRUE	1.35307	-4.00083	0.980871	1.72528	0.372204	-7.87492	-0.126732	3.87409	55	0.416095	0.000123687	0.000175673	TRUE	0.394169	0.000297224	0.000378224	TRUE	1.00411	-0.120722	0.476369	1.53186	0.527745	-5.55838	5.31694	5.43766	80	0.264889	0.0900175	0.118287	FALSE	0.192164	0.222774	0.260349	FALSE	0.339846	7.59797	-0.214769	0.894461	0.554615
11351-233	NHEJ1	Pre-analytical exclusions	0.19697	0.149478	0.173633	FALSE	0.0188775	0.891192	0.901958	FALSE	0.066282	7.69014	-0.90091	1.03347	0.967192	-0.635115	16.0154	8.32525	55	0.153189	0.174902	0.183222	FALSE	0.499012	2.46019e-06	3.51202e-06	TRUE	0.966376	-0.079475	0.588071	1.34468	0.378305	-3.38353	3.22458	3.30405	80	0.363533	0.0179588	0.0268958	TRUE	0.950894	5.57534e-22	3.04638e-21	TRUE	0.864299	0.787292	0.774398	0.954201	0.0899015
11352-42	TTN	Pre-analytical exclusions	0.697186	3.35273e-09	1.16261e-08	TRUE	0.894326	3.73289e-20	1.51329e-19	TRUE	1.17726	-2.59742	1.01499	1.33952	0.162266	-4.15139	-1.04346	1.55397	55	0.747569	1.64114e-15	5.88116e-15	TRUE	0.805634	2.04266e-19	4.93992e-19	TRUE	1.06931	-1.67625	0.892063	1.24656	0.177248	-3.36645	0.0139465	1.6902	80	0.700348	2.43107e-07	8.75931e-07	TRUE	0.957074	4.00745e-23	2.44029e-22	TRUE	0.95781	-0.637285	0.865116	1.0505	0.0926937
11353-143	SMAD2	Pre-analytical exclusions	0.608081	8.47384e-07	2.20671e-06	TRUE	0.603502	1.07632e-06	1.81815e-06	TRUE	0.997845	-1.43226	0.634618	1.36107	0.363227	-5.75447	2.88995	4.32221	55	0.300164	0.00682678	0.0081109	TRUE	0.444475	3.62208e-05	4.84784e-05	TRUE	0.530365	4.23952	0.289416	0.771314	0.240949	1.38723	7.0918	2.85229	80	0.111417	0.482388	0.537798	FALSE	0.502549	0.000694952	0.00102375	TRUE	0.627823	3.64736	0.282678	0.972967	0.345144
11354-21	PLCB1	Pre-analytical exclusions	0.106277	0.439961	0.477285	FALSE	0.140426	0.306504	0.337071	FALSE	0.133934	10.9647	-0.126235	0.394103	0.260169	7.78428	14.1451	3.18043	55	0.351102	0.00140688	0.00178623	TRUE	0.482072	5.96199e-06	8.35068e-06	TRUE	0.379649	8.11654	0.224113	0.535184	0.155536	6.15481	10.0783	1.96173	80	0.0367069	0.817481	0.845674	FALSE	0.000948044	0.995246	0.99651	FALSE	0.000789086	13.5296	-0.26519	0.266769	0.265979
11355-10	EIF5A2	Pre-analytical exclusions	0.21548	0.114116	0.135031	FALSE	0.360569	0.00684581	0.00880055	TRUE	0.227908	8.40667	0.0654777	0.390338	0.16243	6.40593	10.4074	2.00074	55	0.197586	0.0789504	0.0850028	FALSE	0.104644	0.355606	0.365742	FALSE	0.139918	9.58345	-0.159833	0.439669	0.299751	4.93493	14.232	4.64853	80	0.0743052	0.640023	0.686249	FALSE	0.149358	0.345144	0.390039	FALSE	0.0593513	11.8226	-0.0662096	0.184912	0.125561
11356-19	ESS2	Robust candidates	0.53475	2.60237e-05	5.46333e-05	TRUE	0.669798	2.24298e-08	4.22129e-08	TRUE	1.04376	-1.64078	0.724963	1.36256	0.318799	-4.83155	1.54998	3.19076	55	0.266847	0.0167226	0.0191381	TRUE	0.225001	0.0447912	0.0490878	TRUE	0.243181	6.27069	0.00579583	0.480566	0.237385	3.91641	8.62497	2.35428	80	0.752046	9.38985e-09	4.24056e-08	TRUE	0.936432	8.51203e-20	3.71522e-19	TRUE	1.32712	-4.3824	1.16822	1.48601	0.158893
11358-15	GRB10	Pre-analytical exclusions	0.192063	0.160086	0.185217	FALSE	0.136182	0.321498	0.352338	FALSE	0.183089	10.2254	-0.183868	0.550045	0.366957	6.36429	14.0865	3.86112	55	0.361275	0.000993218	0.00128225	TRUE	0.572404	2.90133e-08	4.50912e-08	TRUE	0.626161	5.21448	0.423965	0.828357	0.202196	2.77407	7.65488	2.44041	80	-0.00170164	0.991467	0.993238	FALSE	-0.020503	0.897454	0.911586	FALSE	-0.010555	13.9488	-0.17503	0.15392	0.164475
11360-39	RRM1	Pre-analytical exclusions	0.701732	2.396e-09	8.39232e-09	TRUE	0.750525	4.18436e-11	9.25919e-11	TRUE	0.7918	1.78119	0.599719	0.983882	0.192082	-0.778027	4.3404	2.55921	55	0.584435	1.25855e-08	2.56031e-08	TRUE	0.663274	2.03021e-11	3.59792e-11	TRUE	0.831042	1.85265	0.619673	1.04241	0.211369	-0.911634	4.61694	2.76429	80	0.481241	0.00125372	0.00230826	TRUE	0.526714	0.000339201	0.000511574	TRUE	0.386155	8.12519	0.187005	0.585304	0.199149
11361-73	TYMP	Pre-analytical exclusions	0.159094	0.245976	0.27737	FALSE	0.245423	0.0709137	0.0833828	FALSE	0.834247	2.85554	-0.0736325	1.74213	0.90788	-8.42123	14.1323	11.2768	55	0.112131	0.322039	0.331405	FALSE	0.0859981	0.448157	0.457766	FALSE	0.107829	12.3997	-0.173767	0.389425	0.281596	8.56833	16.2312	3.83142	80	-0.125517	0.428342	0.484887	FALSE	-0.135937	0.390684	0.436696	FALSE	-0.10776	16.3775	-0.358729	0.14321	0.25097
11363-58	AQP4	Pre-analytical exclusions	0.524937	3.88095e-05	7.87097e-05	TRUE	0.508378	7.4126e-05	0.000111334	TRUE	0.6709	1.93182	0.357803	0.983998	0.313098	-1.59217	5.45582	3.524	55	0.397164	0.00026462	0.000363653	TRUE	0.890386	2.20712e-28	8.03582e-28	TRUE	1.40875	-6.40492	1.2464	1.5711	0.162351	-8.24526	-4.56459	1.84034	80	0.410923	0.00686591	0.0110281	TRUE	0.813448	5.87233e-11	1.29629e-10	TRUE	1.17944	-3.8051	0.909941	1.44893	0.269494
11364-18	MFN1	Pre-analytical exclusions	0.629582	2.61673e-07	7.26051e-07	TRUE	0.896121	2.42619e-20	1.00196e-19	TRUE	1.40918	-5.06528	1.2169	1.60146	0.192281	-7.17081	-2.95975	2.10553	55	0.880596	5.12204e-27	3.83312e-26	TRUE	0.959753	8.95715e-45	8.35962e-44	TRUE	1.45421	-5.56014	1.35829	1.55013	0.0959232	-6.61132	-4.50896	1.05118	80	0.602787	2.39559e-05	6.00462e-05	TRUE	0.972903	4.67829e-27	4.7275e-26	TRUE	0.920382	0.31453	0.850484	0.99028	0.069898
11365-17	TENM4	Pre-analytical exclusions	0.201418	0.140319	0.163908	FALSE	0.273727	0.0431572	0.0517135	FALSE	0.358576	5.15399	0.0114474	0.705705	0.347129	1.81215	8.49584	3.34185	55	0.38311	0.000452258	0.000606422	TRUE	0.906208	6.87288e-31	2.85287e-30	TRUE	1.84385	-9.36503	1.64991	2.03778	0.193934	-11.2568	-7.47323	1.8918	80	0.499331	0.000761581	0.00145738	TRUE	0.564018	0.000100266	0.000155928	TRUE	0.584615	2.87408	0.311098	0.858133	0.273517
11368-32	AK2	Pre-analytical exclusions	-0.323593	0.0159551	0.0213271	FALSE	-0.300969	0.0255603	0.0312389	FALSE	-0.430813	20.7807	-0.806899	-0.0547275	0.376086	15.7484	25.8131	5.03234	55	0.131458	0.245096	0.253981	FALSE	0.130588	0.248261	0.257847	FALSE	0.119392	13.783	-0.0849358	0.32372	0.204328	10.9162	16.6498	2.86676	80	0.126327	0.425343	0.482241	FALSE	0.227488	0.147372	0.176503	FALSE	0.0719391	15.0287	-0.0264665	0.170345	0.0984056
11369-23	ADH5	Pre-analytical exclusions	0.152958	0.264898	0.29719	FALSE	0.193104	0.157792	0.179738	FALSE	0.25681	10.5298	-0.102697	0.616316	0.359506	6.20381	14.8557	4.32596	55	0.18706	0.0966154	0.103335	FALSE	0.151701	0.17918	0.187892	FALSE	0.2102	11.2958	-0.098531	0.51893	0.308731	7.59597	14.9957	3.69986	80	0.00251195	0.987403	0.99012	FALSE	-0.0355818	0.822984	0.847877	FALSE	-0.0171618	15.1441	-0.171194	0.13687	0.154032
11370-20	INPP5E	Clinically-relevant markers	0.243439	0.0732978	0.0890446	FALSE	0.299646	0.0262473	0.0320303	TRUE	0.882438	-0.652038	0.108359	1.65652	0.774079	-8.97398	7.6699	8.32194	55	0.20861	0.0633129	0.0687146	FALSE	0.267559	0.016423	0.018565	TRUE	0.487285	3.53103	0.091714	0.882855	0.395571	-0.688744	7.75081	4.21978	80	0.587554	4.29747e-05	0.000103074	TRUE	0.753627	8.39626e-09	1.63288e-08	TRUE	0.951937	-1.14465	0.686618	1.21726	0.26532
11371-1	GPR101	Pre-analytical exclusions	0.556756	1.01354e-05	2.262e-05	TRUE	0.972977	2.04599e-35	3.99819e-34	TRUE	1.35144	-5.53328	1.26308	1.4398	0.0883611	-6.50242	-4.56413	0.969142	55	0.576187	2.23927e-08	4.42933e-08	TRUE	0.456365	2.0944e-05	2.84285e-05	TRUE	0.371714	5.08512	0.208343	0.535086	0.163372	3.32051	6.84972	1.76461	80	0.655944	2.41013e-06	7.13254e-06	TRUE	0.711941	1.24623e-07	2.28064e-07	TRUE	1.01576	-1.75489	0.695588	1.33594	0.320174
11372-2	ZNF18	Pre-analytical exclusions	0.389827	0.00326116	0.00485908	TRUE	0.568351	5.99911e-06	9.66568e-06	TRUE	0.863054	0.914944	0.518826	1.20728	0.344228	-3.02454	4.85443	3.93948	55	0.388279	0.000372365	0.000503463	TRUE	0.457875	1.95074e-05	2.65675e-05	TRUE	0.839329	1.21351	0.471974	1.20668	0.367355	-2.96211	5.38914	4.17562	80	0.603541	2.32549e-05	5.84098e-05	TRUE	0.778907	1.24399e-09	2.54346e-09	TRUE	1.18544	-2.57203	0.880436	1.49045	0.305009
11375-49	FOXL2	Pre-analytical exclusions	0.547412	1.52494e-05	3.30812e-05	TRUE	0.664848	3.09677e-08	5.77741e-08	TRUE	0.858879	0.371027	0.593017	1.12474	0.265862	-2.15882	2.90087	2.52984	55	0.630973	3.52645e-10	8.29975e-10	TRUE	0.840991	1.65941e-22	4.60428e-22	TRUE	1.44359	-5.14749	1.23424	1.65294	0.209353	-7.13836	-3.15662	1.99087	80	0.757425	6.3964e-09	2.96964e-08	TRUE	0.973557	2.88765e-27	3.00258e-26	TRUE	1.11208	-2.08511	1.02869	1.19547	0.083389
11377-19	ADH7	Clinically-relevant markers	0.929221	1.42403e-24	2.40272e-23	TRUE	0.974768	3.39714e-36	7.30436e-35	TRUE	1.38812	-5.94242	1.30054	1.4757	0.0875776	-7.02128	-4.86357	1.07886	55	0.981739	5.57524e-58	6.88778e-56	TRUE	0.992575	3.90081e-73	6.46204e-71	TRUE	1.22453	-3.77692	1.1907	1.25835	0.0338252	-4.22944	-3.3244	0.452524	80	0.781379	1.0184e-09	5.45018e-09	TRUE	0.952756	2.61873e-22	1.47283e-21	TRUE	1.18806	-3.685	1.06702	1.30909	0.121034
11378-37	SYK	Pre-analytical exclusions	0.114937	0.403384	0.440754	FALSE	0.100611	0.46486	0.496973	FALSE	0.173292	7.94422	-0.29884	0.645424	0.472132	3.64932	12.2391	4.2949	55	0.260173	0.0197676	0.0224608	TRUE	0.293571	0.00821833	0.00947839	TRUE	0.657234	3.8127	0.174813	1.13965	0.482421	-0.594415	8.21981	4.40711	80	0.0582634	0.713987	0.753148	FALSE	0.024654	0.876839	0.894135	FALSE	0.0289485	11.0455	-0.346162	0.404059	0.37511
11380-84	RBM24	Robust candidates	0.279726	0.0386079	0.0486116	TRUE	0.519151	4.88428e-05	7.44024e-05	TRUE	0.999078	-0.627804	0.545922	1.45224	0.453157	-5.42492	4.16931	4.79712	55	0.416925	0.000119507	0.000170068	TRUE	0.428008	7.48494e-05	9.84264e-05	TRUE	0.712131	2.50419	0.373163	1.0511	0.338968	-1.02119	6.02957	3.52538	80	0.309618	0.0460066	0.06407	FALSE	0.664007	1.63472e-06	2.83364e-06	TRUE	0.841528	1.01757	0.538704	1.14435	0.302824
11381-56	PRPS1	Pre-analytical exclusions	0.590335	2.09773e-06	5.17091e-06	TRUE	0.606242	9.33242e-07	1.58379e-06	TRUE	0.809406	0.906592	0.51687	1.10194	0.292536	-1.69685	3.51003	2.60344	55	0.763731	1.74377e-16	6.60619e-16	TRUE	0.780203	1.46576e-17	3.27326e-17	TRUE	1.40544	-4.12037	1.15144	1.65945	0.254005	-6.33415	-1.90659	2.21378	80	0.58047	5.5839e-05	0.000130956	TRUE	0.913043	3.59948e-17	1.24344e-16	TRUE	0.853254	0.926989	0.731452	0.975055	0.121802
11382-5	BLVRA	Pre-analytical exclusions	0.0948773	0.490808	0.527888	FALSE	0.166781	0.223597	0.249892	FALSE	0.127925	10.3581	-0.0804381	0.336289	0.208363	7.91553	12.8008	2.44262	55	0.38774	0.000380048	0.00051347	TRUE	0.44759	3.14407e-05	4.21658e-05	TRUE	0.580363	5.37849	0.318988	0.841738	0.261375	2.29117	8.46582	3.08733	80	0.256948	0.100451	0.130491	FALSE	0.281465	0.0709568	0.0880198	FALSE	0.129771	11.8407	-0.0116076	0.27115	0.141379
11383-41	KRT7	Robust candidates	0.767388	8.26845e-12	3.69293e-11	TRUE	0.867663	1.02523e-17	3.46129e-17	TRUE	1.33896	-5.14186	1.12759	1.55033	0.211371	-7.54855	-2.73517	2.40669	55	0.667456	1.3671e-11	3.63282e-11	TRUE	0.829985	1.80919e-21	4.80059e-21	TRUE	1.26272	-4.20359	1.07143	1.45401	0.191291	-6.38633	-2.02084	2.18275	80	0.453367	0.00256777	0.00446203	TRUE	0.91484	2.41137e-17	8.48286e-17	TRUE	1.12873	-2.77238	0.969512	1.28794	0.159214
11387-3	ATF6B	Robust candidates	0.869625	7.0806e-18	5.49048e-17	TRUE	0.914389	1.82348e-22	8.8965e-22	TRUE	0.983477	-0.124034	0.863513	1.10344	0.119964	-1.50689	1.25882	1.38285	55	0.929869	1.2918e-35	1.76659e-34	TRUE	0.924182	2.42406e-34	1.22192e-33	TRUE	0.875734	1.21188	0.794148	0.957319	0.0815858	0.290496	2.13327	0.921389	80	0.809254	8.78875e-11	5.4941e-10	TRUE	0.793651	3.62654e-10	7.62456e-10	TRUE	0.891903	0.774589	0.673423	1.11038	0.21848
11388-75	WFDC2	Pre-analytical exclusions	0.901531	6.30382e-21	6.78708e-20	TRUE	0.899037	1.18461e-20	4.98822e-20	TRUE	1.00174	-0.354259	0.867323	1.13616	0.13442	-2.11963	1.41111	1.76537	55	0.945101	1.23082e-39	2.23727e-38	TRUE	0.947383	2.45454e-40	1.75403e-39	TRUE	0.901753	0.835197	0.833071	0.970435	0.0686819	-0.0494241	1.71982	0.884621	80	0.918645	1.00165e-17	2.1925e-16	TRUE	0.900421	4.80504e-16	1.51357e-15	TRUE	0.818942	1.4424	0.692506	0.945377	0.126435
11390-24	CA8	Pre-analytical exclusions	0.543293	1.81884e-05	3.91014e-05	TRUE	0.658102	4.76008e-08	8.77719e-08	TRUE	0.657721	2.13741	0.450401	0.86504	0.207319	0.411093	3.86372	1.72632	55	0.565781	4.53051e-08	8.74547e-08	TRUE	0.604106	2.97897e-09	4.84033e-09	TRUE	1.1399	-1.97879	0.800938	1.47886	0.338961	-4.84384	0.886266	2.86505	80	0.505369	0.000640886	0.00124339	TRUE	0.475742	0.00145112	0.00208624	TRUE	0.432317	3.90412	0.176893	0.68774	0.255423
11391-69	MVK	Clinically-relevant markers	0.472078	0.000274015	0.000481973	TRUE	0.450412	0.000559397	0.000787455	TRUE	0.520356	4.17269	0.236176	0.804536	0.28418	0.250432	8.09495	3.92226	55	0.453868	2.35372e-05	3.56679e-05	TRUE	0.323849	0.00338513	0.00401141	TRUE	0.341187	6.55233	0.116498	0.565876	0.224689	3.42113	9.68353	3.1312	80	0.284499	0.0678411	0.0913361	FALSE	0.24477	0.11822	0.143522	FALSE	0.20397	8.84879	-0.0542238	0.462164	0.258194
11395-5	PTK2B	Pre-analytical exclusions	0.0353902	0.797555	0.819362	FALSE	-0.0404558	0.769325	0.788361	FALSE	-0.0485868	11.2196	-0.379199	0.282026	0.330612	7.58724	14.852	3.63238	55	0.0513596	0.65095	0.657353	FALSE	0.120253	0.288006	0.297981	FALSE	0.164834	8.99131	-0.141913	0.471581	0.306747	5.55608	12.4265	3.43523	80	-0.178835	0.257143	0.307668	FALSE	-0.0347747	0.826938	0.851229	FALSE	-0.0342835	12.5003	-0.349139	0.280572	0.314855
11396-39	DNAI1	Pre-analytical exclusions	0.200281	0.142618	0.166327	FALSE	0.382338	0.00396797	0.00520846	TRUE	0.495371	4.28556	0.165531	0.825211	0.32984	0.902341	7.66879	3.38322	55	0.22751	0.0423993	0.0468184	TRUE	0.271376	0.0148942	0.0168761	TRUE	0.299623	6.24304	0.0600802	0.539165	0.239542	3.80644	8.67964	2.4366	80	0.384765	0.0118693	0.0182638	TRUE	0.951572	4.25002e-22	2.33799e-21	TRUE	1.07183	-1.75746	0.96117	1.18248	0.110657
11401-181	RNF146	Clinically-relevant markers	0.575212	4.35741e-06	1.02323e-05	TRUE	0.804267	1.41005e-13	3.61515e-13	TRUE	1.27091	-3.89525	1.01219	1.52964	0.258724	-6.8173	-0.973206	2.92204	55	0.621824	7.46143e-10	1.70865e-09	TRUE	0.833458	8.67462e-22	2.33405e-21	TRUE	1.22949	-3.47823	1.04574	1.41325	0.183751	-5.55661	-1.39985	2.07838	80	0.762449	4.42886e-09	2.10581e-08	TRUE	0.958517	2.04909e-23	1.29202e-22	TRUE	0.973312	-0.447793	0.88082	1.0658	0.0924914
11402-17	KMT2C	Pre-analytical exclusions	0.677706	1.32281e-08	4.25695e-08	TRUE	0.924158	8.33008e-24	4.57903e-23	TRUE	1.55327	-5.97032	1.37637	1.73016	0.176894	-7.53704	-4.4036	1.56672	55	0.640506	1.57254e-10	3.80933e-10	TRUE	0.703264	3.503e-13	6.63033e-13	TRUE	1.1852	-2.7068	0.915125	1.45528	0.27008	-5.08582	-0.327781	2.37902	80	0.575665	6.64636e-05	0.000153502	TRUE	0.929462	6.38992e-19	2.57185e-18	TRUE	1.18744	-2.76151	1.03683	1.33805	0.150613
11405-150	CARD9	Robust candidates	0.426623	0.00116218	0.00186016	TRUE	0.452138	0.000529381	0.000746355	TRUE	0.678406	2.00884	0.309687	1.04713	0.368719	-2.00502	6.0227	4.01386	55	0.369332	0.000747732	0.000980255	TRUE	0.332867	0.00255349	0.00305722	TRUE	0.336039	5.77818	0.121449	0.550628	0.21459	3.44811	8.10825	2.33007	80	0.110121	0.48753	0.542618	FALSE	0.198361	0.207925	0.243817	FALSE	0.231553	7.27706	-0.134066	0.597172	0.365619
11406-82	ACAD8	Pre-analytical exclusions	0.50404	8.73424e-05	0.000167404	TRUE	0.755119	2.72516e-11	6.0801e-11	TRUE	1.02165	-1.38197	0.777277	1.26603	0.244374	-4.05261	1.28867	2.67064	55	0.536589	2.889e-07	5.21752e-07	TRUE	0.799356	6.20746e-19	1.46999e-18	TRUE	1.31559	-4.60192	1.09267	1.53851	0.222916	-7.03457	-2.16927	2.43265	80	0.723228	6.29828e-08	2.5059e-07	TRUE	0.987377	1.23776e-33	3.93974e-32	TRUE	1.10391	-2.27226	1.04732	1.1605	0.0565889
11407-57	PLSCR3	Pre-analytical exclusions	0.328511	0.0143362	0.0193226	TRUE	0.601403	1.19951e-06	2.01922e-06	TRUE	0.893987	-0.280886	0.566782	1.22119	0.327205	-3.78889	3.22711	3.508	55	0.330597	0.00274348	0.00338535	TRUE	0.720214	5.08222e-14	9.9421e-14	TRUE	0.904319	-0.511802	0.707959	1.10068	0.196361	-2.60638	1.58278	2.09458	80	0.421765	0.00540315	0.00884428	TRUE	0.762887	4.28722e-09	8.48941e-09	TRUE	0.890043	-0.383961	0.649001	1.13109	0.241042
11416-23	FBXL4	Pre-analytical exclusions	0.150727	0.272014	0.30435	FALSE	0.197759	0.14782	0.168987	FALSE	0.165033	8.47092	-0.0603435	0.390409	0.225376	5.90844	11.0334	2.56248	55	0.465565	1.35145e-05	2.0959e-05	TRUE	0.326456	0.00312285	0.00371147	TRUE	0.345887	6.41008	0.120136	0.571639	0.225751	3.82125	8.9989	2.58882	80	0.15485	0.327492	0.380716	FALSE	0.568481	8.58078e-05	0.000134102	TRUE	0.605539	3.45043	0.3255	0.885579	0.280039
11421-10	EHD4	Pre-analytical exclusions	0.345455	0.00978954	0.0135632	TRUE	0.303989	0.0240489	0.029451	TRUE	0.484552	5.20918	0.0661766	0.902927	0.418375	0.125722	10.2926	5.08346	55	0.411135	0.000151627	0.00021336	TRUE	0.399636	0.000240215	0.000307558	TRUE	0.693169	2.57077	0.334759	1.05158	0.35841	-1.84699	6.98853	4.41776	80	0.132971	0.401198	0.457141	FALSE	0.140238	0.375721	0.421198	FALSE	0.191521	9.77797	-0.240584	0.623625	0.432104
11422-2	DLX3	Robust candidates	0.42401	0.00125539	0.0019975	TRUE	0.637327	1.67594e-07	2.98752e-07	TRUE	0.885185	0.224304	0.590311	1.18006	0.294873	-2.19284	2.64145	2.41714	55	0.556465	8.343e-08	1.58036e-07	TRUE	0.920519	1.42252e-33	6.8531e-33	TRUE	1.16824	-1.97887	1.05646	1.28001	0.111771	-2.8867	-1.07104	0.907832	80	0.649175	3.30932e-06	9.57967e-06	TRUE	0.819164	3.33434e-11	7.46209e-11	TRUE	0.991498	-0.673188	0.769652	1.21334	0.221846
11424-4	FAH	Pre-analytical exclusions	0.91746	7.20289e-23	9.83181e-22	TRUE	0.971217	1.06527e-34	1.92197e-33	TRUE	1.06989	-1.82263	0.9976	1.14219	0.0722929	-2.7754	-0.869851	0.952775	55	0.878083	1.09853e-26	7.96738e-26	TRUE	0.943807	2.97916e-39	1.98856e-38	TRUE	1.14398	-2.82367	1.05368	1.23429	0.0903018	-4.01951	-1.62783	1.19584	80	0.895146	1.28323e-15	1.83762e-14	TRUE	0.93385	1.84249e-19	7.76294e-19	TRUE	0.963382	-0.242213	0.845472	1.08129	0.117909
11425-31	RUFY1	Pre-analytical exclusions	0.496898	0.000113888	0.000213511	TRUE	0.442996	0.000706629	0.000986119	TRUE	0.354778	5.76048	0.156964	0.552592	0.197814	2.87305	8.64792	2.88743	55	0.107501	0.342549	0.351519	FALSE	0.0871648	0.442	0.45173	FALSE	0.0254477	10.4806	-0.0401128	0.0910082	0.0655605	9.54273	11.4185	0.937881	80	0.491451	0.000949462	0.00178413	TRUE	0.45542	0.00244063	0.00345499	TRUE	0.185754	8.37208	0.0697148	0.301792	0.116039
11428-31	PDLIM1	Pre-analytical exclusions	0.136652	0.319814	0.353683	FALSE	0.132833	0.333652	0.364522	FALSE	0.137278	9.51761	-0.144928	0.419485	0.282207	6.58385	12.4514	2.93376	55	0.237365	0.0340022	0.0378674	TRUE	0.206014	0.0667485	0.0721106	FALSE	0.311411	7.54952	-0.0220236	0.644845	0.333434	3.50142	11.5976	4.04811	80	-0.0310348	0.84531	0.870633	FALSE	-0.0937098	0.555001	0.599852	FALSE	-0.0474397	13.1966	-0.208502	0.113623	0.161062
11429-80	HNRNPC	Pre-analytical exclusions	0.693218	4.47306e-09	1.52784e-08	TRUE	0.735555	1.59103e-10	3.41793e-10	TRUE	1.33873	-4.29683	0.999025	1.67844	0.339706	-7.96945	-0.624214	3.67262	55	0.595219	5.78095e-09	1.21373e-08	TRUE	0.655649	4.10877e-11	7.17681e-11	TRUE	1.27234	-3.51402	0.942043	1.60264	0.3303	-7.06053	0.0324905	3.54651	80	0.628069	8.4763e-06	2.29679e-05	TRUE	0.934243	1.64181e-19	6.94956e-19	TRUE	1.14947	-2.28689	1.00925	1.28969	0.140222
11430-49	DTX1	Robust candidates	0.353896	0.00803341	0.0112477	TRUE	0.385898	0.00361674	0.00476803	TRUE	0.917737	0.8138	0.313274	1.5222	0.604463	-6.27677	7.90437	7.09057	55	0.331317	0.00268183	0.00331095	TRUE	0.364327	0.000892725	0.0011042	TRUE	1.12202	-1.64456	0.475507	1.76853	0.64651	-9.17024	5.88111	7.52568	80	0.419172	0.00572582	0.00931804	TRUE	0.552907	0.000146343	0.000225469	TRUE	0.896269	0.819708	0.46464	1.3279	0.431628
11431-235	RECQL	Pre-analytical exclusions	0.302597	0.0247356	0.0320131	TRUE	0.555579	1.06779e-05	1.69493e-05	TRUE	0.58852	4.59173	0.345861	0.831179	0.242659	1.60719	7.57628	2.98455	55	0.679723	4.1287e-12	1.15391e-11	TRUE	0.763304	1.8544e-16	3.96269e-16	TRUE	0.763798	2.54291	0.618074	0.909522	0.145724	0.715008	4.37082	1.82791	80	0.129406	0.414054	0.470319	FALSE	0.30011	0.0534818	0.0672698	FALSE	0.253193	9.94178	-0.00398218	0.510368	0.257175
11432-11	PQBP1	Pre-analytical exclusions	0.328415	0.0143665	0.0193563	TRUE	0.368701	0.00560785	0.00727195	TRUE	0.568563	2.29602	0.173638	0.963487	0.394925	-0.921819	5.51386	3.21784	55	0.527683	4.91402e-07	8.67481e-07	TRUE	0.694265	9.2478e-13	1.72221e-12	TRUE	1.33989	-3.80016	1.02678	1.653	0.31311	-6.32718	-1.27314	2.52702	80	0.318165	0.0400319	0.0563414	FALSE	0.40606	0.00762609	0.0103997	TRUE	0.50262	3.0095	0.141147	0.864092	0.361473
11433-11	TCTN2	Pre-analytical exclusions	0.715118	8.58094e-10	3.16211e-09	TRUE	0.904104	3.2308e-21	1.42637e-20	TRUE	1.3962	-5.1927	1.21439	1.57801	0.181808	-7.01222	-3.37318	1.81952	55	0.532068	3.79032e-07	6.7632e-07	TRUE	0.597075	5.04183e-09	8.11436e-09	TRUE	0.598767	2.73169	0.417426	0.780107	0.18134	0.955408	4.50798	1.77629	80	0.626069	9.23336e-06	2.48806e-05	TRUE	0.716871	9.28718e-08	1.70945e-07	TRUE	0.748446	1.21219	0.515834	0.981058	0.232612
11436-6	INA	Robust candidates	0.764935	1.05556e-11	4.68289e-11	TRUE	0.841966	8.05557e-16	2.39271e-15	TRUE	1.11534	-2.07645	0.918427	1.31224	0.196908	-4.06933	-0.083567	1.99288	55	0.797232	8.96246e-19	3.91886e-18	TRUE	0.86676	2.80571e-25	8.80363e-25	TRUE	1.08522	-1.85277	0.944466	1.22598	0.140758	-3.30061	-0.404926	1.44784	80	0.618832	1.25209e-05	3.29714e-05	TRUE	0.843065	2.47411e-12	5.99528e-12	TRUE	0.804889	1.13732	0.640808	0.968969	0.164081
11438-6	DNAJB2	Pre-analytical exclusions	0.242208	0.0748087	0.0907893	FALSE	0.303613	0.0242326	0.029671	TRUE	0.60704	4.22041	0.082191	1.13189	0.524849	-2.6115	11.0523	6.83191	55	0.428903	7.20226e-05	0.000104555	TRUE	0.422359	9.51988e-05	0.000124467	TRUE	0.859728	0.940197	0.443815	1.27564	0.415914	-4.58967	6.47006	5.52986	80	0.279961	0.0725422	0.0971807	FALSE	0.225881	0.150331	0.179545	FALSE	0.292921	9.38279	-0.110772	0.696615	0.403694
11439-88	RHPN2	Pre-analytical exclusions	0.44228	0.000722552	0.00119264	TRUE	0.936771	7.8855e-26	5.22998e-25	TRUE	1.393	-4.81732	1.24963	1.53637	0.143368	-6.30293	-3.33171	1.48561	55	0.593161	6.7212e-09	1.40214e-08	TRUE	0.521715	6.95612e-07	1.01793e-06	TRUE	0.814687	1.21006	0.514385	1.11499	0.300302	-1.83535	4.25547	3.04541	80	0.584312	4.84817e-05	0.000115034	TRUE	0.825324	1.77132e-11	4.04357e-11	TRUE	1.2497	-3.37324	0.976476	1.52293	0.273225
11440-58	SOCS3	Clinically-relevant markers	0.700193	2.68645e-09	9.36916e-09	TRUE	0.869701	6.97837e-18	2.38469e-17	TRUE	1.08155	-1.87764	0.912441	1.25066	0.169111	-3.71826	-0.0370167	1.84062	55	0.758861	3.49061e-16	1.30077e-15	TRUE	0.747982	1.55317e-15	3.20709e-15	TRUE	0.941947	-0.483169	0.753534	1.13036	0.188413	-2.54501	1.57867	2.06184	80	0.67215	1.09134e-06	3.44362e-06	TRUE	0.823558	2.12895e-11	4.82673e-11	TRUE	0.899065	0.224606	0.701181	1.09695	0.197884
11441-11	PYGL	Pre-analytical exclusions	0.478066	0.00022306	0.000397623	TRUE	0.588818	2.26113e-06	3.74662e-06	TRUE	0.653623	4.33283	0.406428	0.900817	0.247194	0.936977	7.72868	3.39585	55	0.619316	9.1248e-10	2.07457e-09	TRUE	0.671407	9.35382e-12	1.67807e-11	TRUE	0.729095	3.52658	0.547686	0.910503	0.181409	0.967085	6.08608	2.5595	80	0.0939146	0.554133	0.60802	FALSE	0.106907	0.5004	0.547003	FALSE	0.0874727	13.6035	-0.172498	0.347444	0.259971
11442-1	DNER	Pre-analytical exclusions	0.689322	5.9103e-09	1.98435e-08	TRUE	0.985637	1.27408e-42	6.82852e-41	TRUE	1.26098	-4.22359	1.20146	1.32051	0.0595255	-4.8971	-3.55009	0.673505	55	0.567842	3.94788e-08	7.65119e-08	TRUE	0.868572	1.70461e-25	5.40213e-25	TRUE	1.62984	-8.43885	1.42022	1.83946	0.209618	-10.7743	-6.10339	2.33546	80	0.766632	3.23881e-09	1.58441e-08	TRUE	0.963058	2.10309e-24	1.49285e-23	TRUE	1.17471	-3.31536	1.06974	1.27968	0.104969
11444-49	POLR3F	Pre-analytical exclusions	0.597475	1.46624e-06	3.70449e-06	TRUE	0.933213	3.21687e-25	2.01615e-24	TRUE	1.21215	-3.07331	1.08356	1.34074	0.128588	-4.32079	-1.82583	1.24748	55	0.561059	6.18817e-08	1.18201e-07	TRUE	0.58455	1.24831e-08	1.97374e-08	TRUE	0.813709	0.667374	0.559114	1.0683	0.254595	-1.80726	3.14201	2.47464	80	0.446254	0.0030545	0.00523372	TRUE	0.986943	2.42347e-33	7.03772e-32	TRUE	1.04138	-1.51251	0.987068	1.09569	0.0543113
11448-34	GALK1	Pre-analytical exclusions	0.0049062	0.971641	0.976868	FALSE	0.351298	0.00854203	0.0108889	TRUE	0.341299	8.84593	0.0906912	0.591908	0.250608	5.6604	12.0315	3.18553	55	0.296249	0.0076256	0.00901443	TRUE	0.384617	0.000427479	0.000539175	TRUE	0.578547	5.93639	0.265552	0.891542	0.312995	1.7913	10.0815	4.1451	80	0.201199	0.201361	0.246676	FALSE	-0.0368164	0.816945	0.842489	FALSE	-0.0224846	15.0189	-0.217515	0.172545	0.19503
11449-22	CAPZA1	Pre-analytical exclusions	-0.123016	0.370915	0.406985	FALSE	-0.101245	0.462037	0.494318	FALSE	-0.0922249	14.0984	-0.341901	0.157451	0.249676	11.0259	17.1708	3.07241	55	0.190789	0.0900339	0.0965367	FALSE	0.191288	0.0891807	0.0954577	FALSE	0.187722	11.0764	-0.0294103	0.404855	0.217133	8.31757	13.8352	2.7588	80	0.121465	0.443515	0.499812	FALSE	-0.0657047	0.679305	0.716252	FALSE	-0.0559303	15.14	-0.327364	0.215503	0.271433
11450-110	P4HB	Pre-analytical exclusions	0.74531	6.73339e-11	2.74802e-10	TRUE	0.880051	8.91095e-19	3.25549e-18	TRUE	0.883427	0.912816	0.752091	1.01476	0.131336	-0.710929	2.53656	1.62375	55	0.794093	1.52983e-18	6.57484e-18	TRUE	0.844181	8.02552e-23	2.26473e-22	TRUE	0.851325	1.45519	0.729465	0.973186	0.121861	-0.0446691	2.95504	1.49985	80	0.604732	2.21855e-05	5.59939e-05	TRUE	0.792441	4.02743e-10	8.44775e-10	TRUE	0.807429	2.15184	0.608827	1.00603	0.198602
11454-87	EIF3G	Pre-analytical exclusions	0.086075	0.53207	0.568493	FALSE	0.069181	0.615754	0.645231	FALSE	0.0685609	12.985	-0.203826	0.340948	0.272387	9.24362	16.7264	3.7414	55	0.337318	0.00221488	0.00276112	TRUE	0.297441	0.00737427	0.00854004	TRUE	0.397289	8.36821	0.109826	0.684751	0.287463	4.04413	12.6923	4.32408	80	0.125517	0.428342	0.484887	FALSE	0.116747	0.461549	0.508268	FALSE	0.0671055	14.1355	-0.115319	0.24953	0.182425
11456-2	MAGEB10	Pre-analytical exclusions	0.274747	0.0423534	0.0530254	FALSE	0.299503	0.0263223	0.032111	TRUE	0.531415	3.25803	0.0650112	0.997819	0.466404	-1.52246	8.03852	4.78049	55	0.402384	0.000215524	0.00029866	TRUE	0.927427	4.68609e-35	2.44853e-34	TRUE	1.2149	-3.54578	1.10446	1.32534	0.110441	-4.67774	-2.41381	1.13197	80	0.375917	0.0141501	0.0215279	TRUE	0.789221	5.30585e-10	1.10593e-09	TRUE	0.970692	-1.18699	0.729324	1.21206	0.241369
11457-53	GALE	Pre-analytical exclusions	0.393506	0.00295657	0.00444248	TRUE	0.505101	8.39259e-05	0.000125459	TRUE	0.647679	1.31091	0.342777	0.952582	0.304902	-2.4156	5.03742	3.72651	55	0.324533	0.00331443	0.00405691	TRUE	0.153954	0.172732	0.181418	FALSE	0.0918083	8.00664	-0.0410147	0.224631	0.132823	6.35724	9.65604	1.6494	80	0.479964	0.0012973	0.00238188	TRUE	0.313401	0.0432789	0.0549773	FALSE	0.13862	7.55482	0.00439659	0.272844	0.134224
11458-30	PCBP1	Pre-analytical exclusions	0.0585137	0.671314	0.701937	FALSE	0.0419648	0.760972	0.781008	FALSE	0.0325777	15.3253	-0.181115	0.24627	0.213693	12.1357	18.5149	3.18959	55	0.213549	0.0571735	0.0622833	FALSE	0.172783	0.125363	0.132719	FALSE	0.213845	12.7362	-0.0609489	0.488638	0.274794	8.47296	16.9994	4.26323	80	0.163277	0.301522	0.354083	FALSE	0.229189	0.14429	0.173153	FALSE	0.106188	14.8237	-0.0379301	0.250306	0.144118
11459-81	ELL	Pre-analytical exclusions	0.477633	0.000226431	0.000403238	TRUE	0.617449	5.13344e-07	8.84369e-07	TRUE	1.15818	-2.42701	0.751671	1.56469	0.406512	-6.9033	2.04927	4.47628	55	0.430638	6.68212e-05	9.7412e-05	TRUE	0.472359	9.69921e-06	1.34355e-05	TRUE	1.01206	-0.815598	0.586364	1.43776	0.425697	-5.48746	3.85626	4.67186	80	0.361478	0.0186677	0.0278944	TRUE	0.895728	1.15438e-15	3.54732e-15	TRUE	1.17664	-2.67974	0.990002	1.36327	0.186633
11462-8	RBFOX2	Clinically-relevant markers	0.955556	8.76136e-30	3.0851e-28	TRUE	0.954687	1.44711e-29	1.41394e-28	TRUE	1.02876	-0.896654	0.940403	1.11712	0.0883566	-1.73133	-0.0619794	0.834675	55	0.972955	2.12477e-51	1.20058e-49	TRUE	0.975151	8.13702e-53	1.43263e-51	TRUE	1.09862	-1.61302	1.04236	1.15489	0.0562626	-2.16131	-1.06473	0.548293	80	0.917997	1.16683e-17	2.49413e-16	TRUE	0.980476	7.12936e-30	1.09864e-28	TRUE	1.01147	-0.941812	0.946648	1.0763	0.0648242
11464-9	RELB	Pre-analytical exclusions	0.456546	0.000459237	0.000782098	TRUE	0.49235	0.000134444	0.000197453	TRUE	1.1632	-2.38239	0.596654	1.72975	0.566548	-8.10586	3.34108	5.72347	55	0.450974	2.69161e-05	4.06025e-05	TRUE	0.397022	0.000266089	0.000339671	TRUE	0.832504	1.15662	0.398678	1.26633	0.433825	-3.11849	5.43173	4.27511	80	0.416272	0.0061064	0.00990202	TRUE	0.768678	2.77251e-09	5.5641e-09	TRUE	1.19142	-2.63997	0.874606	1.50824	0.316816
11465-4	GPR135	Pre-analytical exclusions	0.4784	0.000220495	0.000393341	TRUE	0.639848	1.44575e-07	2.58857e-07	TRUE	0.778849	0.982766	0.521123	1.03658	0.257726	-1.45865	3.42418	2.44142	55	0.552056	1.10667e-07	2.07954e-07	TRUE	0.960117	6.32766e-45	6.00551e-44	TRUE	1.07619	-1.53881	1.00555	1.14684	0.0706463	-2.19393	-0.883681	0.655124	80	0.596815	3.02308e-05	7.4368e-05	TRUE	0.969608	4.50668e-26	3.98172e-25	TRUE	1.12694	-2.28733	1.03606	1.21781	0.0908717
11468-15	RBM19	Pre-analytical exclusions	0.0458161	0.739775	0.766376	FALSE	0.126011	0.359288	0.391107	FALSE	0.097095	8.43832	-0.113501	0.307691	0.210596	6.21621	10.6604	2.22211	55	0.179245	0.111633	0.118735	FALSE	0.245308	0.028293	0.031442	TRUE	0.234012	6.97618	0.0255437	0.44248	0.208468	4.6661	9.28626	2.31008	80	0.473563	0.00153667	0.0027835	TRUE	0.810663	7.68348e-11	1.68183e-10	TRUE	0.802758	0.914869	0.617476	0.98804	0.185282
11476-43	VPS4A	Pre-analytical exclusions	-0.0137807	0.920458	0.93106	FALSE	-0.10413	0.449307	0.481476	FALSE	-0.129543	13.689	-0.470429	0.211343	0.340886	9.59471	17.7832	4.09426	55	0.28917	0.00928053	0.0108878	TRUE	0.286101	0.0100907	0.0115574	TRUE	0.302365	8.50726	0.0740895	0.530641	0.228276	5.46966	11.5449	3.0376	80	0.0452962	0.775767	0.809298	FALSE	0.0108329	0.945715	0.954092	FALSE	0.00653979	13.6933	-0.186366	0.199445	0.192906
11480-1	ALDH3A1	Pre-analytical exclusions	0.484505	0.000178032	0.000322644	TRUE	0.921515	1.99645e-23	1.0622e-22	TRUE	1.15672	-2.06046	1.02242	1.29103	0.134301	-3.22236	-0.89855	1.16191	55	0.51439	1.05609e-06	1.80744e-06	TRUE	0.788683	3.76362e-18	8.58624e-18	TRUE	1.11158	-1.79108	0.916257	1.30691	0.195328	-3.47721	-0.10495	1.68613	80	0.47413	0.00151399	0.00274514	TRUE	0.976393	3.06559e-28	3.62745e-27	TRUE	0.953476	-0.5218	0.88607	1.02088	0.0674061
11481-25	HAVCR2	Robust candidates	0.862554	2.61618e-17	1.91844e-16	TRUE	0.98127	1.37024e-39	4.71117e-38	TRUE	0.980432	-0.164676	0.927404	1.03346	0.053028	-0.752169	0.422816	0.587492	55	0.940553	2.51488e-38	4.19472e-37	TRUE	0.985986	1.98201e-62	8.80907e-61	TRUE	1.00215	-0.606087	0.963925	1.04037	0.0382222	-1.04261	-0.169563	0.436523	80	0.730492	3.98823e-08	1.62767e-07	TRUE	0.945938	3.64407e-21	1.81804e-20	TRUE	0.86098	1.24394	0.766641	0.95532	0.0943397
11486-26	ZNF174	Pre-analytical exclusions	0.726312	3.47345e-10	1.33112e-09	TRUE	0.970845	1.48985e-34	2.62307e-33	TRUE	1.28378	-4.30724	1.19645	1.37111	0.0873288	-5.2838	-3.33069	0.976553	55	0.602828	3.28101e-09	7.07553e-09	TRUE	0.80762	1.42527e-19	3.46871e-19	TRUE	1.35702	-5.08759	1.13366	1.58038	0.22336	-7.53924	-2.63595	2.45165	80	0.857386	4.19426e-13	3.88957e-12	TRUE	0.967305	1.90091e-25	1.52596e-24	TRUE	1.08835	-2.24249	0.997163	1.17954	0.0911872
11487-4	SPOCK1	Pre-analytical exclusions	0.377633	0.00447825	0.00652317	TRUE	0.76716	8.45974e-12	1.94459e-11	TRUE	1.31903	-4.65369	1.01517	1.62289	0.303859	-8.07391	-1.23347	3.42022	55	0.719472	5.54677e-14	1.78817e-13	TRUE	0.965119	3.73794e-47	4.21762e-46	TRUE	1.64269	-8.31982	1.54224	1.74314	0.100451	-9.45171	-7.18793	1.13189	80	0.517525	0.000448377	0.000892468	TRUE	0.975238	7.88519e-28	8.85596e-27	TRUE	1.0826	-2.17247	1.00415	1.16106	0.0784545
11490-42	UBL4A	Pre-analytical exclusions	0.0811688	0.555787	0.591665	FALSE	0.107178	0.436072	0.468395	FALSE	0.168913	9.42946	-0.262792	0.600617	0.431704	4.42983	14.4291	4.99963	55	0.284083	0.0106561	0.0124177	TRUE	0.229908	0.0402118	0.0441687	TRUE	0.313587	7.81159	0.0143593	0.612814	0.299227	3.90207	11.7211	3.90952	80	0.0277935	0.861299	0.884227	FALSE	0.117649	0.458071	0.504744	FALSE	0.0909024	11.8178	-0.154293	0.336098	0.245195
11493-169	DYNLL2	Pre-analytical exclusions	0.0835498	0.544215	0.580618	FALSE	0.0927429	0.500658	0.532744	FALSE	0.0861653	12.2076	-0.168702	0.341033	0.254867	8.98667	15.4284	3.22089	55	0.30368	0.0061731	0.00737152	TRUE	0.281891	0.0113019	0.0129162	TRUE	0.343183	8.92499	0.0798796	0.606486	0.263303	5.1989	12.6511	3.72609	80	0.152257	0.335756	0.389329	FALSE	0.173309	0.272378	0.313792	FALSE	0.0797645	13.7332	-0.065086	0.224615	0.144851
11494-4	ELL2	Pre-analytical exclusions	0.701876	2.37033e-09	8.30642e-09	TRUE	0.713107	1.00493e-09	2.05582e-09	TRUE	0.764172	1.67979	0.557192	0.971151	0.206979	-0.511102	3.87068	2.19089	55	0.463666	1.48086e-05	2.28348e-05	TRUE	0.423752	8.9755e-05	0.000117561	TRUE	0.384058	5.7184	0.199004	0.569112	0.185054	3.73829	7.69851	1.98011	80	0.403614	0.00803506	0.0127709	TRUE	0.590479	3.85007e-05	6.15151e-05	TRUE	0.445109	5.09676	0.2507	0.639517	0.194409
11510-31	APOL1	Robust candidates	0.758153	2.04251e-11	8.79379e-11	TRUE	0.888709	1.36927e-19	5.33722e-19	TRUE	0.83636	2.36397	0.717487	0.955234	0.118873	0.509386	4.21856	1.85458	55	0.915682	1.29776e-32	1.44639e-31	TRUE	0.929679	1.43065e-35	7.662e-35	TRUE	1.01457	-0.548045	0.923952	1.10519	0.0906202	-1.97236	0.876271	1.42432	80	0.843449	2.36478e-12	1.92161e-11	TRUE	0.862858	2.02196e-13	5.29575e-13	TRUE	0.947789	0.519245	0.77037	1.12521	0.177419
11510-51	APOL1	Robust candidates	0.939899	2.1387e-26	4.63958e-25	TRUE	0.953381	3.02402e-29	2.83317e-28	TRUE	1.09304	-1.59477	0.99772	1.18836	0.0953202	-2.76433	-0.425205	1.16956	55	0.974965	1.0852e-52	7.53338e-51	TRUE	0.977518	1.71667e-54	3.40022e-53	TRUE	1.02904	-0.664064	0.979001	1.07907	0.0500355	-1.26929	-0.0588344	0.60523	80	0.964995	7.29132e-25	6.17982e-23	TRUE	0.973056	4.18319e-27	4.26005e-26	TRUE	0.986694	-0.173409	0.91198	1.06141	0.0747133
11513-92	CD38	Pre-analytical exclusions	0.445875	0.000645749	0.00107071	TRUE	0.44117	0.000747876	0.00104151	TRUE	0.784532	1.28507	0.344848	1.22422	0.439684	-2.94964	5.51978	4.23471	55	0.571136	3.16222e-08	6.18113e-08	TRUE	0.582082	1.48585e-08	2.33815e-08	TRUE	1.18011	-2.4232	0.808496	1.55172	0.37161	-5.96056	1.11415	3.53736	80	0.578201	6.06473e-05	0.000141052	TRUE	0.645621	3.8967e-06	6.6069e-06	TRUE	1.09706	-1.70769	0.682386	1.51172	0.414669
11514-196	CD59	Pre-analytical exclusions	0.80368	1.51442e-13	7.75182e-13	TRUE	0.799578	2.4781e-13	6.25879e-13	TRUE	0.988591	-0.77328	0.784016	1.19317	0.204575	-3.47991	1.93335	2.70663	55	0.806212	1.84039e-19	8.30626e-19	TRUE	0.825881	4.22173e-21	1.09861e-20	TRUE	0.818522	1.51582	0.692553	0.94449	0.125969	-0.150104	3.18175	1.66592	80	0.732923	3.41151e-08	1.40172e-07	TRUE	0.714449	1.07388e-07	1.96967e-07	TRUE	0.710284	2.55999	0.487996	0.932573	0.222289
11516-7	FABP1	Pre-analytical exclusions	0.894837	3.30399e-20	3.27212e-19	TRUE	0.880846	7.54861e-19	2.77608e-18	TRUE	1.10051	-1.86084	0.937558	1.26347	0.162954	-3.63486	-0.0868098	1.77403	55	0.913619	3.20097e-32	3.47201e-31	TRUE	0.93518	6.63048e-37	3.88501e-36	TRUE	1.21908	-2.80337	1.11501	1.32316	0.104074	-3.91773	-1.68902	1.11436	80	0.793372	3.71556e-10	2.13755e-09	TRUE	0.626701	8.98764e-06	1.48922e-05	TRUE	0.702717	2.37995	0.423492	0.981943	0.279226
11530-37	HMBS	Pre-analytical exclusions	0.408153	0.00197913	0.00305957	TRUE	0.548641	1.44622e-05	2.27286e-05	TRUE	0.5424	6.15387	0.314677	0.770123	0.227723	2.72981	9.57794	3.42407	55	0.58413	1.286e-08	2.61178e-08	TRUE	0.558565	7.28176e-08	1.11132e-07	TRUE	0.495168	7.48695	0.329414	0.660923	0.165755	5.04943	9.92447	2.43752	80	0.481241	0.00125372	0.00230826	TRUE	0.514534	0.000490173	0.000731696	TRUE	0.308192	10.655	0.144066	0.472318	0.164126
11531-24	VSIR	Pre-analytical exclusions	0.29362	0.0295751	0.0378265	TRUE	0.358517	0.00719356	0.00923293	TRUE	0.838546	0.968037	0.236983	1.44011	0.601563	-5.09074	7.02682	6.05878	55	0.368861	0.0007604	0.000996145	TRUE	0.777623	2.19021e-17	4.85537e-17	TRUE	1.06273	-1.22645	0.869041	1.25642	0.193691	-3.19157	0.738674	1.96512	80	0.212057	0.177592	0.219923	FALSE	0.440199	0.00353082	0.00494451	TRUE	0.52299	4.89366	0.182091	0.863889	0.340899
11534-6	LRIT3	Pre-analytical exclusions	0.609596	7.82262e-07	2.04957e-06	TRUE	0.957	3.71752e-30	3.85997e-29	TRUE	1.62224	-6.80722	1.48676	1.75772	0.135479	-8.09071	-5.52373	1.28349	55	0.676864	5.48582e-12	1.51125e-11	TRUE	0.772167	5.03439e-17	1.09966e-16	TRUE	1.35219	-4.30986	1.10136	1.60302	0.250829	-6.6662	-1.95353	2.35634	80	0.772609	2.04745e-09	1.03566e-08	TRUE	0.935098	1.27363e-19	5.45765e-19	TRUE	1.13566	-2.3113	0.998125	1.2732	0.137539
11536-9	MYSM1	Pre-analytical exclusions	0.705171	1.85032e-09	6.59188e-09	TRUE	0.830802	4.23909e-15	1.19948e-14	TRUE	1.53404	-7.66798	1.2509	1.81718	0.283137	-10.8763	-4.45962	3.20836	55	0.668003	1.29759e-11	3.45567e-11	TRUE	0.73871	5.22695e-15	1.06215e-14	TRUE	0.696234	1.81192	0.553033	0.839435	0.143201	0.204108	3.41973	1.60781	80	0.764849	3.70381e-09	1.79026e-08	TRUE	0.96816	1.12788e-25	9.46039e-25	TRUE	1.2655	-4.44776	1.16094	1.37007	0.104565
11537-12	TFR2	Pre-analytical exclusions	0.514187	5.92989e-05	0.000117231	TRUE	0.449923	0.000568179	0.000799046	TRUE	0.763147	1.05679	0.345804	1.18049	0.417342	-3.18607	5.29965	4.24286	55	0.425371	8.37874e-05	0.000120769	TRUE	0.344221	0.00176906	0.00214091	TRUE	0.510262	3.59834	0.196529	0.823994	0.313733	0.406879	6.78981	3.19147	80	0.607593	1.97981e-05	5.04222e-05	TRUE	0.950633	6.18508e-22	3.35689e-21	TRUE	1.2124	-3.53787	1.08593	1.33887	0.126471
11538-216	MLYCD	Robust candidates	0.503968	8.75794e-05	0.000167726	TRUE	0.533453	2.74551e-05	4.25302e-05	TRUE	0.978942	-0.660374	0.551298	1.40658	0.427643	-4.91641	3.59567	4.25604	55	0.75894	3.45187e-16	1.28765e-15	TRUE	0.912361	5.49185e-32	2.40566e-31	TRUE	1.53689	-6.15426	1.38143	1.69234	0.155453	-7.70473	-4.60379	1.55047	80	0.780763	1.07077e-09	5.70944e-09	TRUE	0.870479	6.93483e-14	1.87076e-13	TRUE	1.3037	-3.84145	1.06813	1.53927	0.235568
11539-4	ATP5MF	Pre-analytical exclusions	0.519553	4.8076e-05	9.63503e-05	TRUE	0.520119	4.70125e-05	7.16442e-05	TRUE	0.912794	-0.852073	0.499829	1.32576	0.412965	-5.91335	4.2092	5.06127	55	0.11083	0.327721	0.337109	FALSE	0.174991	0.120533	0.127773	FALSE	0.183302	8.13299	-0.0491796	0.415783	0.232482	5.28582	10.9802	2.84717	80	0.398914	0.00887412	0.0139675	TRUE	0.443643	0.00325253	0.00456532	TRUE	0.442246	4.91922	0.156757	0.727735	0.285489
11540-37	FOXO3	Pre-analytical exclusions	0.205123	0.133016	0.155977	FALSE	0.162647	0.235451	0.262537	FALSE	0.271772	6.91533	-0.182459	0.726003	0.454231	2.03776	11.7929	4.87757	55	0.198513	0.0775268	0.0835072	FALSE	0.205293	0.0677286	0.0731043	FALSE	0.395953	5.74385	-0.029557	0.821464	0.42551	1.19481	10.2929	4.54904	80	0.166032	0.293326	0.345684	FALSE	0.630623	7.59246e-06	1.26495e-05	TRUE	0.58416	4.51409	0.354426	0.813894	0.229734
11542-11	TMEM230	Pre-analytical exclusions	0.316234	0.0186679	0.0246728	TRUE	0.787205	1.02454e-12	2.49343e-12	TRUE	1.03623	-1.00604	0.812578	1.25988	0.223653	-3.66817	1.6561	2.66213	55	0.492171	3.53747e-06	5.793e-06	TRUE	0.442072	4.03622e-05	5.38828e-05	TRUE	0.691127	3.109	0.375018	1.00724	0.31611	-0.668037	6.88604	3.77704	80	0.0999109	0.528999	0.583252	FALSE	-0.00330007	0.983452	0.987108	FALSE	-0.00537709	11.8966	-0.526061	0.515307	0.520684
11543-84	LIMA1	Pre-analytical exclusions	0.458161	0.000435721	0.000744833	TRUE	0.736466	1.47057e-10	3.16661e-10	TRUE	1.42047	-5.01482	1.06099	1.77994	0.359474	-8.81256	-1.21707	3.79774	55	0.289451	0.00920921	0.0108076	TRUE	0.278901	0.012237	0.0139499	TRUE	0.613983	3.55689	0.137429	1.09054	0.476554	-1.47065	8.58443	5.02754	80	0.0292521	0.854097	0.878194	FALSE	0.51097	0.000544528	0.000809518	TRUE	0.640329	3.84892	0.296093	0.984564	0.344236
11544-39	PHF3	Pre-analytical exclusions	0.256638	0.0585745	0.0721565	FALSE	0.387303	0.0034858	0.00460123	TRUE	0.49638	3.59456	0.170836	0.821924	0.325544	0.627299	6.56182	2.96726	55	0.722036	4.0955e-14	1.33209e-13	TRUE	0.781452	1.20421e-17	2.69496e-17	TRUE	1.13206	-2.36692	0.928303	1.33582	0.20376	-4.29135	-0.442488	1.92443	80	0.0327391	0.836927	0.86334	FALSE	0.12674	0.42382	0.471134	FALSE	0.140039	7.44182	-0.210207	0.490286	0.350246
11545-9	TNFRSF14	Pre-analytical exclusions	0.293939	0.0293903	0.0376297	TRUE	0.659929	4.24135e-08	7.84451e-08	TRUE	1.04701	-1.8572	0.718593	1.37542	0.328412	-6.02213	2.30773	4.16493	55	0.321331	0.00365683	0.00446103	TRUE	0.212017	0.0590243	0.0640029	FALSE	0.14278	9.44249	-0.00557465	0.291136	0.148355	7.57228	11.3127	1.87021	80	0.447046	0.00299656	0.00514775	TRUE	0.709137	1.46916e-07	2.67651e-07	TRUE	0.804532	1.00608	0.54891	1.06015	0.255622
11546-7	CYGB	Pre-analytical exclusions	0.806559	1.0644e-13	5.53778e-13	TRUE	0.93995	2.09223e-26	1.44827e-25	TRUE	1.10715	-1.70677	0.996389	1.21791	0.110762	-2.74765	-0.665892	1.04088	55	0.694132	9.37924e-13	2.76447e-12	TRUE	0.954208	1.23905e-42	1.02165e-41	TRUE	1.23465	-3.02408	1.14739	1.3219	0.0872512	-3.84914	-2.19903	0.825054	80	0.888502	4.11651e-15	5.47541e-14	TRUE	0.986922	2.50032e-33	7.23208e-32	TRUE	1.1149	-1.95511	1.05671	1.17309	0.0581922
11547-84	MUSK	Pre-analytical exclusions	0.606061	9.42117e-07	2.4412e-06	TRUE	0.647595	9.1046e-08	1.64878e-07	TRUE	0.88384	1.39496	0.597321	1.17036	0.28652	-2.00996	4.79988	3.40492	55	0.777496	2.23356e-17	8.95514e-17	TRUE	0.761386	2.44077e-16	5.19742e-16	TRUE	0.808917	2.03135	0.653655	0.964179	0.155262	0.187496	3.8752	1.84385	80	0.748157	1.23203e-08	5.46912e-08	TRUE	0.773681	1.88306e-09	3.81692e-09	TRUE	1.00787	-0.737711	0.74412	1.27162	0.263751
11548-84	CDC25A	Pre-analytical exclusions	0.64282	1.21262e-07	3.52986e-07	TRUE	0.884713	3.31135e-19	1.25319e-18	TRUE	1.47528	-4.73659	1.26113	1.68944	0.214153	-6.5081	-2.96508	1.77151	55	0.778002	2.06533e-17	8.28976e-17	TRUE	0.969499	2.16576e-49	2.88069e-48	TRUE	1.34703	-3.61812	1.27027	1.4238	0.0767635	-4.2613	-2.97494	0.643181	80	0.608403	1.91659e-05	4.88805e-05	TRUE	0.919108	8.97629e-18	3.27632e-17	TRUE	1.4787	-4.76165	1.27613	1.68127	0.202567
11549-6	ISL1	Robust candidates	0.722235	4.85285e-10	1.83277e-09	TRUE	0.921423	2.05689e-23	1.09276e-22	TRUE	1.44853	-5.54884	1.28024	1.61682	0.168292	-7.35745	-3.74024	1.80861	55	0.73819	5.58683e-15	1.91906e-14	TRUE	0.829651	1.9399e-21	5.13619e-21	TRUE	1.27409	-3.75113	1.08083	1.46736	0.193264	-5.81624	-1.68602	2.06511	80	0.581882	5.30258e-05	0.000124921	TRUE	0.991278	7.88566e-37	5.27326e-35	TRUE	1.06596	-1.65946	1.02067	1.11124	0.0452868
11551-16	HMG20B	Pre-analytical exclusions	0.615593	5.67686e-07	1.51459e-06	TRUE	0.599697	1.30923e-06	2.19833e-06	TRUE	0.864283	0.412984	0.546541	1.18203	0.317742	-2.48649	3.31246	2.89947	55	0.842949	1.06441e-22	5.927e-22	TRUE	0.888116	4.69552e-28	1.67526e-27	TRUE	1.27212	-3.32197	1.12371	1.42052	0.148404	-4.69166	-1.95228	1.36969	80	0.499372	0.000760709	0.00145609	TRUE	0.955871	6.8875e-23	4.12176e-22	TRUE	0.884745	0.577621	0.797849	0.971642	0.0868965
11556-19	ARFGAP1	Clinically-relevant markers	0.83088	4.1916e-15	2.45402e-14	TRUE	0.89578	2.63429e-20	1.0836e-19	TRUE	1.22312	-3.94283	1.05591	1.39034	0.167215	-5.88225	-2.0034	1.93943	55	0.579583	1.76981e-08	3.53928e-08	TRUE	0.56679	4.23568e-08	6.54108e-08	TRUE	0.883085	0.006159	0.593734	1.17244	0.289351	-3.33817	3.35049	3.34433	80	0.763228	4.18001e-09	1.9966e-08	TRUE	0.730156	4.07457e-08	7.64664e-08	TRUE	0.809232	1.0316	0.567236	1.05123	0.241996
11557-3	SMURF1	Pre-analytical exclusions	0.432872	0.000963986	0.00156457	TRUE	0.407636	0.00200799	0.00270691	TRUE	0.384703	5.51071	0.147276	0.62213	0.237427	3.02615	7.99526	2.48455	55	0.81057	8.28399e-20	3.812e-19	TRUE	0.733087	1.06459e-14	2.13769e-14	TRUE	1.33515	-4.30755	1.05592	1.61438	0.279229	-7.23606	-1.37904	2.92851	80	0.585285	4.67657e-05	0.000111324	TRUE	0.774481	1.76858e-09	3.59186e-09	TRUE	0.894809	0.456482	0.661249	1.12837	0.233561
11560-76	NFATC4	Pre-analytical exclusions	0.339833	0.0111354	0.015256	TRUE	0.298334	0.0269436	0.0328195	TRUE	0.304107	5.78185	0.0360545	0.572159	0.268052	3.15494	8.40876	2.62691	55	0.669843	1.08777e-11	2.9182e-11	TRUE	0.753875	6.98505e-16	1.46053e-15	TRUE	0.995961	-0.990869	0.800297	1.19163	0.195664	-2.89916	0.917424	1.90829	80	0.649785	3.21714e-06	9.33508e-06	TRUE	0.969308	5.46927e-26	4.76291e-25	TRUE	1.20043	-3.03202	1.10313	1.29773	0.0972968
11562-9	POLE2	Pre-analytical exclusions	0.349285	0.00895533	0.0124566	TRUE	0.383978	0.00380258	0.00500216	TRUE	0.541981	3.22114	0.182912	0.901049	0.359069	-0.216273	6.65855	3.43741	55	0.418264	0.000113033	0.000161169	TRUE	0.83334	8.8964e-22	2.39107e-21	TRUE	1.61948	-7.14561	1.37733	1.86162	0.242147	-9.46396	-4.82725	2.31836	80	0.725527	5.4589e-08	2.19591e-07	TRUE	0.989685	2.22791e-35	1.02879e-33	TRUE	1.06789	-1.86619	1.01849	1.11729	0.0493989
11563-51	SYTL4	Pre-analytical exclusions	0.490413	0.000144188	0.000265669	TRUE	0.525885	3.73597e-05	5.72932e-05	TRUE	0.586152	3.1807	0.32496	0.847344	0.261192	-0.359649	6.72104	3.54035	55	0.0299109	0.792258	0.79619	FALSE	-0.0992578	0.38104	0.390742	FALSE	-0.0601416	11.8459	-0.196052	0.0757683	0.13591	10.0193	13.6725	1.8266	80	0.630014	7.79536e-06	2.1289e-05	TRUE	0.283674	0.068677	0.0853952	FALSE	0.203247	8.3928	-0.0163061	0.4228	0.219553
11565-58	ZNF23	Pre-analytical exclusions	0.728903	2.79963e-10	1.08603e-09	TRUE	0.98632	3.53428e-43	2.04455e-41	TRUE	1.17306	-2.47118	1.11905	1.22708	0.0540147	-2.95466	-1.9877	0.483478	55	0.84572	5.61905e-23	3.18486e-22	TRUE	0.922103	6.68911e-34	3.28625e-33	TRUE	1.44573	-4.90956	1.30897	1.58248	0.136756	-6.11606	-3.70305	1.20651	80	0.493396	0.000899616	0.00169878	TRUE	0.987356	1.27856e-33	4.03439e-32	TRUE	1.04472	-1.55671	0.991117	1.09832	0.0535993
11566-48	KRT72	Pre-analytical exclusions	0.475964	0.000239873	0.000426032	TRUE	0.730467	2.45503e-10	5.21408e-10	TRUE	1.02382	-1.21287	0.760095	1.28754	0.263723	-3.52575	1.1	2.31288	55	0.437348	4.98181e-05	7.34772e-05	TRUE	0.937244	1.95313e-37	1.17851e-36	TRUE	1.41943	-4.8227	1.3004	1.53847	0.119035	-5.87731	-3.76808	1.05461	80	0.554538	0.000138558	0.000303471	TRUE	0.889279	3.60589e-15	1.06886e-14	TRUE	1.13998	-2.43855	0.952621	1.32734	0.18736
11567-23	ZNF10	Pre-analytical exclusions	0.248237	0.0676385	0.0825409	FALSE	0.476637	0.000234365	0.00033861	TRUE	0.566355	3.33822	0.278564	0.854145	0.287791	0.0236988	6.65275	3.31452	55	0.476764	7.79282e-06	1.23455e-05	TRUE	0.525408	5.61436e-07	8.25395e-07	TRUE	0.983196	-1.66267	0.624285	1.34211	0.358911	-5.84684	2.52149	4.18417	80	0.329066	0.0333461	0.0476401	TRUE	0.810296	7.95836e-11	1.7373e-10	TRUE	0.928969	-0.991505	0.714273	1.14366	0.214696
11568-2	FKBP1B	Pre-analytical exclusions	0.483694	0.000183206	0.000330952	TRUE	0.47518	0.000246429	0.000355405	TRUE	0.660632	3.24685	0.323603	0.99766	0.337029	-0.00614354	6.49985	3.253	55	0.330098	0.00278682	0.00343591	TRUE	0.274113	0.0138752	0.0157558	TRUE	0.275499	6.8416	0.0576179	0.493381	0.217881	4.47029	9.2129	2.3713	80	-0.0522648	0.742369	0.779028	FALSE	-0.103562	0.513972	0.560243	FALSE	-0.117702	12.5217	-0.478939	0.243535	0.361237
11570-94	BCAP29	Pre-analytical exclusions	0.213143	0.11819	0.139535	FALSE	0.552334	1.23163e-05	1.94652e-05	TRUE	0.770566	1.11029	0.450149	1.09098	0.320418	-2.12456	4.34514	3.23485	55	0.383945	0.000438374	0.000588455	TRUE	0.385492	0.000413683	0.000521864	TRUE	0.343049	5.43854	0.157953	0.528146	0.185096	3.57349	7.30358	1.86504	80	0.58723	4.34986e-05	0.000104194	TRUE	0.852593	7.7557e-13	1.93733e-12	TRUE	1.07454	-2.04194	0.864076	1.28501	0.210467
11571-75	KLRC3	Pre-analytical exclusions	0.425665	0.00119563	0.00190782	TRUE	0.522922	4.20664e-05	6.43352e-05	TRUE	0.547819	4.54181	0.301798	0.79384	0.246021	1.88207	7.20155	2.65974	55	0.77384	3.91008e-17	1.53974e-16	TRUE	0.900788	5.53403e-30	2.18632e-29	TRUE	1.00481	-0.403809	0.895617	1.11401	0.109195	-1.60261	0.794988	1.1988	80	0.463595	0.0019875	0.00353253	TRUE	0.684525	5.76221e-07	1.02466e-06	TRUE	0.455335	5.66221	0.300377	0.610294	0.154958
11572-4	DNM2	Pre-analytical exclusions	-0.138384	0.313662	0.347407	FALSE	-0.188968	0.167057	0.189847	FALSE	-0.203382	14.6655	-0.494566	0.087801	0.291184	11.2691	18.0619	3.3964	55	0.180098	0.10991	0.116988	FALSE	0.182531	0.105112	0.111865	FALSE	0.216251	10.157	-0.0463244	0.478826	0.262575	7.00564	13.3084	3.15138	80	-0.084515	0.594626	0.64584	FALSE	-0.0573137	0.718457	0.753609	FALSE	-0.0372805	14.489	-0.244801	0.17024	0.207521
11573-3	SRSF6	Clinically-relevant markers	0.901515	6.33014e-21	6.80537e-20	TRUE	0.924061	8.60621e-24	4.72014e-23	TRUE	1.06085	-0.993134	0.939945	1.18175	0.120901	-2.0972	0.110938	1.10407	55	0.907296	4.45475e-31	4.38793e-30	TRUE	0.945774	7.70699e-40	5.36033e-39	TRUE	1.15701	-2.02496	1.06743	1.24659	0.089576	-2.87198	-1.17793	0.847023	80	0.678146	8.0393e-07	2.5963e-06	TRUE	0.818821	3.45145e-11	7.71469e-11	TRUE	0.685289	2.26816	0.531762	0.838816	0.153527
11582-63	DNAJA2	Pre-analytical exclusions	0.120204	0.382032	0.4185	FALSE	0.128909	0.348255	0.379778	FALSE	0.157985	7.71629	-0.17685	0.492821	0.334836	4.56011	10.8725	3.15618	55	0.21676	0.0534485	0.058435	FALSE	0.267183	0.0165807	0.0187346	TRUE	0.349723	5.92736	0.0653924	0.634054	0.284331	3.10039	8.75433	2.82697	80	0.179807	0.254522	0.304883	FALSE	0.259941	0.0964154	0.118252	FALSE	0.192124	8.36331	-0.035946	0.420194	0.22807
11586-2	LRRN1	Pre-analytical exclusions	0.539466	2.13801e-05	4.55139e-05	TRUE	0.56822	6.0355e-06	9.72001e-06	TRUE	0.878327	-0.112473	0.527888	1.22877	0.350439	-4.47008	4.24513	4.35761	55	0.275035	0.0135457	0.0156572	TRUE	0.309189	0.00525974	0.00615975	TRUE	0.545137	4.03751	0.167171	0.923102	0.377965	-0.701621	8.77664	4.73913	80	0.561786	0.000108296	0.000240734	TRUE	0.435198	0.00397193	0.00553775	TRUE	0.289425	7.17048	0.0980851	0.480765	0.19134
11587-5	MGA	Pre-analytical exclusions	0.362915	0.00646626	0.00918406	TRUE	0.433857	0.000935687	0.0012922	TRUE	0.386635	5.81556	0.165423	0.607847	0.221212	3.02666	8.60446	2.7889	55	0.186194	0.0981973	0.104983	FALSE	0.0587576	0.604653	0.612638	FALSE	0.0342673	10.1612	-0.0969696	0.165504	0.131237	8.49612	11.8262	1.66506	80	0.662102	1.79364e-06	5.41137e-06	TRUE	0.442304	0.00335837	0.00470934	TRUE	0.366746	5.97516	0.129103	0.604389	0.237643
11590-5	RBM23	Clinically-relevant markers	0.726673	3.3712e-10	1.29739e-09	TRUE	0.790417	7.15294e-13	1.75963e-12	TRUE	1.07616	-1.57485	0.846379	1.30594	0.229781	-3.90135	0.751647	2.3265	55	0.866315	3.16716e-25	2.06673e-24	TRUE	0.871971	6.56204e-26	2.11921e-25	TRUE	1.51902	-6.09656	1.32677	1.71127	0.192246	-8.07271	-4.12041	1.97615	80	0.215137	0.171233	0.212881	FALSE	0.606182	2.09448e-05	3.4047e-05	TRUE	0.657256	2.94489	0.381688	0.932825	0.275569
11591-43	PRC1	Pre-analytical exclusions	0.533723	2.71511e-05	5.67224e-05	TRUE	0.945552	1.67625e-27	1.30956e-26	TRUE	1.50239	-5.35967	1.35991	1.64487	0.142479	-6.61259	-4.10676	1.25291	55	0.79164	2.30841e-18	9.79966e-18	TRUE	0.946931	3.39608e-40	2.4033e-39	TRUE	1.7044	-7.14801	1.57398	1.83481	0.130418	-8.29194	-6.00409	1.14393	80	0.680146	7.24875e-07	2.37572e-06	TRUE	0.982965	4.76722e-31	8.88702e-30	TRUE	1.14845	-2.3173	1.07983	1.21707	0.0686198
11592-1	ELAVL1	Pre-analytical exclusions	0.435281	0.000896084	0.00146054	TRUE	0.559079	9.13892e-06	1.45476e-05	TRUE	1.10039	-1.87688	0.650789	1.54999	0.449599	-6.69612	2.94235	4.81923	55	0.495593	2.95268e-06	4.86925e-06	TRUE	0.494852	3.07109e-06	4.36783e-06	TRUE	0.777391	1.50208	0.469665	1.08512	0.307726	-2.00195	5.00611	3.50403	80	0.225184	0.151627	0.190487	FALSE	0.455604	0.00242948	0.00344055	TRUE	0.43785	6.24103	0.164468	0.711232	0.273382
11593-21	CXCL9	Pre-analytical exclusions	0.30235	0.0248593	0.0321618	TRUE	0.290604	0.0313687	0.0380127	TRUE	0.385233	5.20945	0.0357707	0.734696	0.349463	1.81661	8.60229	3.39284	55	0.431764	6.36376e-05	9.29568e-05	TRUE	0.457494	1.98607e-05	2.70185e-05	TRUE	0.403348	4.90559	0.226626	0.58007	0.176722	3.16433	6.64686	1.74127	80	0.240418	0.125113	0.159711	FALSE	0.957695	3.01099e-23	1.86308e-22	TRUE	0.990419	-0.855056	0.895312	1.08553	0.0951066
11596-47	ZNF75D	Pre-analytical exclusions	0.594296	1.72154e-06	4.29148e-06	TRUE	0.79512	4.17886e-13	1.04386e-12	TRUE	1.2131	-3.21244	0.958187	1.46802	0.254918	-5.68536	-0.739527	2.47292	55	0.679481	4.2298e-12	1.18081e-11	TRUE	0.912384	5.43799e-32	2.38493e-31	TRUE	1.37883	-4.96728	1.23938	1.51827	0.139445	-6.32674	-3.60781	1.35947	80	0.530248	0.000304036	0.000624963	TRUE	0.974181	1.80053e-27	1.92153e-26	TRUE	1.14225	-2.66128	1.05766	1.22685	0.0845931
11601-26	DHX8	Pre-analytical exclusions	0.648052	8.85604e-08	2.62619e-07	TRUE	0.785424	1.2472e-12	3.0162e-12	TRUE	1.5775	-7.29649	1.235	1.92001	0.342504	-10.911	-3.68201	3.61448	55	0.795124	1.28464e-18	5.56371e-18	TRUE	0.93593	4.27389e-37	2.52042e-36	TRUE	1.66068	-8.26917	1.51981	1.80154	0.140866	-9.77	-6.76834	1.50083	80	0.648327	3.44165e-06	9.92726e-06	TRUE	0.901576	3.84696e-16	1.22448e-15	TRUE	1.05868	-1.82277	0.896338	1.22101	0.162338
11602-12	CPNE1	Pre-analytical exclusions	0.308297	0.0220231	0.028727	TRUE	0.312581	0.0201538	0.0248437	TRUE	0.579835	3.54771	0.0943752	1.0653	0.48546	-2.35183	9.44724	5.89953	55	0.181623	0.106883	0.113952	FALSE	0.420492	0.000102981	0.000134376	TRUE	0.517268	4.36172	0.265675	0.76886	0.251592	1.31871	7.40473	3.04301	80	0.525586	0.000351169	0.000713398	TRUE	0.697881	2.79139e-07	5.0201e-07	TRUE	0.862172	0.0744418	0.579418	1.14493	0.282754
11606-22	DNAJB6	Pre-analytical exclusions	0.503815	8.80844e-05	0.000168561	TRUE	0.298187	0.0270226	0.0329047	TRUE	0.346995	5.9018	0.0409737	0.653016	0.306021	2.87977	8.92384	3.02204	55	0.357505	0.0011315	0.00145305	TRUE	0.420125	0.000104577	0.000136362	TRUE	0.73275	2.14373	0.375972	1.08953	0.356778	-1.45249	5.73995	3.59622	80	0.228426	0.145667	0.183665	FALSE	0.257976	0.0990504	0.1213	FALSE	0.239773	7.82456	-0.0471851	0.526731	0.286958
11607-15	BRD1	Pre-analytical exclusions	0.682252	9.69318e-09	3.15559e-08	TRUE	0.714331	9.12968e-10	1.87296e-09	TRUE	0.874461	0.135091	0.638436	1.11049	0.236025	-2.11691	2.38709	2.252	55	0.573095	2.76783e-08	5.44086e-08	TRUE	0.851968	1.26949e-23	3.71918e-23	TRUE	1.60098	-6.97745	1.37918	1.82277	0.221792	-9.11594	-4.83895	2.1385	80	0.495624	0.000845386	0.00160386	TRUE	0.92077	6.01857e-18	2.22847e-17	TRUE	1.58551	-6.75426	1.37085	1.80017	0.21466
11608-5	MAP1LC3B	Pre-analytical exclusions	-0.0374459	0.786066	0.808699	FALSE	-0.032587	0.81329	0.829101	FALSE	-0.0379069	14.6238	-0.358225	0.282411	0.320318	10.4175	18.8302	4.20637	55	0.441467	4.14719e-05	6.15157e-05	TRUE	0.362488	0.000952119	0.00117368	TRUE	0.405204	8.71427	0.170359	0.640049	0.234845	5.39488	12.0337	3.3194	80	0.367798	0.0165597	0.0249285	TRUE	0.293342	0.0593742	0.0742713	FALSE	0.173044	12.7391	-0.00717345	0.353262	0.180218
11614-29	ERH	Pre-analytical exclusions	0.514502	5.85778e-05	0.000115994	TRUE	0.800612	2.19125e-13	5.55742e-13	TRUE	0.898155	0.241314	0.712961	1.08335	0.185194	-2.24871	2.73134	2.49003	55	0.67759	5.1053e-12	1.41439e-11	TRUE	0.719082	5.80679e-14	1.13413e-13	TRUE	0.934118	-0.46703	0.730624	1.13761	0.203494	-3.2949	2.36084	2.82787	80	0.142209	0.368981	0.423878	FALSE	0.241127	0.12397	0.150153	FALSE	0.184267	10.6798	-0.0527323	0.421267	0.236999
11615-16	DAPP1	Pre-analytical exclusions	0.114502	0.405178	0.442515	FALSE	0.173066	0.206383	0.231827	FALSE	0.163105	13.0456	-0.0926295	0.418839	0.255734	9.71604	16.3751	3.32952	55	0.163432	0.147469	0.155444	FALSE	0.149859	0.184578	0.193359	FALSE	0.156918	13.0414	-0.0764541	0.39029	0.233372	9.48586	16.5969	3.55553	80	-0.0574508	0.717811	0.756853	FALSE	0.0549701	0.729525	0.76379	FALSE	0.0131731	15.9886	-0.0632906	0.0896367	0.0764636
11616-9	HSF1	Robust candidates	0.298196	0.0270177	0.0348121	TRUE	0.905938	1.98297e-21	8.92214e-21	TRUE	0.894466	-0.0681653	0.779289	1.00964	0.115177	-1.37812	1.24179	1.30995	55	0.433008	6.02821e-05	8.83742e-05	TRUE	0.561622	5.96382e-08	9.15516e-08	TRUE	0.882028	0.0117884	0.589113	1.17494	0.292914	-3.35781	3.38139	3.3696	80	0.37655	0.0139754	0.0212843	TRUE	0.452585	0.00261771	0.00369633	TRUE	0.464561	5.24441	0.172062	0.75706	0.292499
11617-1	ITGAL	Pre-analytical exclusions	0.338456	0.0114884	0.0156991	TRUE	0.419141	0.00144711	0.0019738	TRUE	0.584751	3.09476	0.235774	0.933728	0.348977	-0.845338	7.03486	3.9401	55	0.235586	0.0354052	0.0393697	TRUE	0.290525	0.00894143	0.0102831	TRUE	0.586456	2.99724	0.15105	1.02186	0.435406	-1.93591	7.9304	4.93315	80	0.761183	4.86268e-09	2.30456e-08	TRUE	0.860802	2.66933e-13	6.91432e-13	TRUE	1.09659	-2.71929	0.889404	1.30378	0.207186
11618-83	MYB	Pre-analytical exclusions	0.344451	0.010019	0.0138673	TRUE	0.556339	1.03246e-05	1.63992e-05	TRUE	0.660804	1.98159	0.388879	0.932729	0.271925	-0.735896	4.69908	2.71749	55	0.487397	4.53679e-06	7.34533e-06	TRUE	0.808766	1.15568e-19	2.81826e-19	TRUE	1.22699	-3.66844	1.02585	1.42812	0.201132	-5.67315	-1.66372	2.00471	80	0.668584	1.30455e-06	4.0515e-06	TRUE	0.951835	3.81928e-22	2.1138e-21	TRUE	1.19459	-3.39777	1.07162	1.31756	0.122969
11626-7	UBE2V1	Pre-analytical exclusions	0.202745	0.137668	0.16107	FALSE	0.210083	0.123691	0.142498	FALSE	0.157564	9.86775	-0.0444602	0.359589	0.202025	7.54802	12.1875	2.31973	55	0.48188	6.02045e-06	9.63828e-06	TRUE	0.474003	8.94181e-06	1.24052e-05	TRUE	0.503829	6.01529	0.292853	0.714805	0.210976	3.42808	8.6025	2.58721	80	0.146098	0.355893	0.410785	FALSE	0.252058	0.107323	0.130947	FALSE	0.112293	11.8294	-0.0254761	0.250062	0.137769
11629-36	TRAF4	Pre-analytical exclusions	0.646161	9.92807e-08	2.9168e-07	TRUE	0.950034	1.82003e-28	1.58119e-27	TRUE	1.05972	-1.13596	0.963796	1.15565	0.0959287	-1.95961	-0.312319	0.823645	55	0.355957	0.00119318	0.00152902	TRUE	0.428198	7.42409e-05	9.76516e-05	TRUE	0.581864	2.88692	0.305052	0.858675	0.276812	0.564588	5.20924	2.32233	80	0.580551	5.56739e-05	0.000130611	TRUE	0.97754	1.14378e-28	1.43741e-27	TRUE	0.915768	-0.0250735	0.852676	0.97886	0.0630917
11633-89	AHSA1	Pre-analytical exclusions	0.198629	0.146011	0.169957	FALSE	0.333861	0.0127371	0.0160126	TRUE	0.686757	4.06422	0.152545	1.22097	0.534211	-2.51575	10.6442	6.57996	55	0.451828	2.58744e-05	3.90878e-05	TRUE	0.493321	3.3298e-06	4.72472e-06	TRUE	0.666223	4.22941	0.401419	0.931026	0.264804	0.88267	7.57615	3.34674	80	0.0031602	0.984153	0.987404	FALSE	-0.0123369	0.938192	0.947552	FALSE	-0.00828562	13.6256	-0.222889	0.206318	0.214604
11634-32	RGS10	Pre-analytical exclusions	0.0584416	0.671696	0.702236	FALSE	0.0896509	0.515104	0.547078	FALSE	0.0645189	14.4812	-0.132959	0.261996	0.197478	11.7719	17.1905	2.7093	55	0.282091	0.0112416	0.013081	TRUE	0.237001	0.0342858	0.0378536	TRUE	0.263226	11.6432	0.0199963	0.506455	0.243229	7.86862	15.4178	3.77457	80	0.143181	0.365682	0.420419	FALSE	0.123132	0.437236	0.48457	FALSE	0.0417931	15.6034	-0.0658455	0.149432	0.107639
11636-33	TAGLN2	Pre-analytical exclusions	0.0631313	0.647026	0.678977	FALSE	0.116919	0.395272	0.427595	FALSE	0.143367	11.4766	-0.19215	0.478883	0.335517	7.11666	15.8365	4.35991	55	0.206634	0.0659148	0.0714322	FALSE	0.197041	0.079796	0.0857107	FALSE	0.240776	10.3273	-0.0292764	0.510828	0.270052	6.41996	14.2347	3.90738	80	0.0243902	0.878146	0.898107	FALSE	-0.0158443	0.92067	0.932439	FALSE	-0.00721102	14.9002	-0.15263	0.138208	0.145419
11638-42	B3GALT2	Robust candidates	0.557792	9.67914e-06	2.16881e-05	TRUE	0.938786	3.42878e-26	2.32487e-25	TRUE	1.28896	-4.09432	1.15864	1.41928	0.130317	-5.5212	-2.66744	1.42688	55	0.647476	8.55767e-11	2.12022e-10	TRUE	0.727616	2.09137e-14	4.15029e-14	TRUE	0.98328	-0.747694	0.774312	1.19225	0.208968	-3.00548	1.51009	2.25778	80	0.554979	0.000136517	0.00029936	TRUE	0.663697	1.65971e-06	2.87596e-06	TRUE	0.856905	0.792513	0.548289	1.16552	0.308616
11643-73	DTX3L	Pre-analytical exclusions	0.388788	0.00335206	0.00498433	TRUE	0.476235	0.000237644	0.00034328	TRUE	0.783295	1.5026	0.384832	1.18176	0.398464	-2.55242	5.55761	4.05502	55	0.356235	0.00118188	0.00151508	TRUE	0.394385	0.000294764	0.000375225	TRUE	0.483522	4.50636	0.229555	0.737489	0.253967	1.63077	7.38196	2.87559	80	0.237825	0.129362	0.164558	FALSE	0.214804	0.171912	0.203651	FALSE	0.226918	8.29662	-0.102783	0.556619	0.329701
11645-9	P4HA1	Pre-analytical exclusions	0.387027	0.0035112	0.00519974	TRUE	0.533489	2.74145e-05	4.24796e-05	TRUE	0.802548	1.11954	0.451994	1.1531	0.350554	-2.72166	4.96073	3.84119	55	0.7421	3.37402e-15	1.17784e-14	TRUE	0.878775	8.91654e-27	3.00336e-26	TRUE	1.00204	-1.24778	0.879371	1.12471	0.122668	-2.61542	0.119866	1.36764	80	0.548983	0.000166726	0.000359227	TRUE	0.968126	1.15192e-25	9.6399e-25	TRUE	1.15325	-2.80165	1.0579	1.24859	0.095343
11646-4	CHST9	Pre-analytical exclusions	0.911544	4.18157e-22	5.14855e-21	TRUE	0.90038	8.45107e-21	3.59602e-20	TRUE	1.33094	-3.57661	1.15374	1.50814	0.1772	-5.26267	-1.89055	1.68606	55	0.929014	2.03922e-35	2.74748e-34	TRUE	0.932939	2.3919e-36	1.35152e-35	TRUE	1.31351	-3.42603	1.19924	1.42777	0.114265	-4.51562	-2.33644	1.08959	80	0.892229	2.16077e-15	2.99427e-14	TRUE	0.952858	2.51018e-22	1.41506e-21	TRUE	0.936888	-0.0535763	0.841553	1.03222	0.0953348
11647-6	FZD10	Robust candidates	0.263853	0.0515964	0.0640147	FALSE	0.378195	0.00441443	0.00577472	TRUE	0.670676	2.70628	0.218386	1.12297	0.45229	-2.77964	8.19221	5.48592	55	0.332677	0.00256892	0.00317532	TRUE	0.748434	1.46201e-15	3.02229e-15	TRUE	1.07873	-2.14675	0.863251	1.2942	0.215477	-4.79268	0.499184	2.64593	80	0.446254	0.0030545	0.00523372	TRUE	0.688129	4.75642e-07	8.4912e-07	TRUE	0.999935	-1.08576	0.663001	1.33687	0.336934
11649-3	SMAP1	Pre-analytical exclusions	0.214795	0.115299	0.136321	FALSE	0.16918	0.216914	0.243057	FALSE	0.269477	10.043	-0.163042	0.701997	0.43252	4.60704	15.479	5.43597	55	0.379231	0.000522192	0.000696862	TRUE	0.359296	0.0010638	0.00130759	TRUE	0.493793	7.02007	0.204679	0.782907	0.289114	3.03188	11.0083	3.98819	80	0.0788429	0.619673	0.668462	FALSE	0.0256497	0.871905	0.889976	FALSE	0.0174212	14.6186	-0.199552	0.234394	0.216973
11651-24	AGO1	Pre-analytical exclusions	0.58369	2.90551e-06	7.02897e-06	TRUE	0.777943	2.7921e-12	6.62488e-12	TRUE	1.26971	-3.58053	0.987168	1.55226	0.282545	-6.13674	-1.02433	2.55621	55	0.529449	4.42808e-07	7.85694e-07	TRUE	0.533351	3.51067e-07	5.20107e-07	TRUE	1.27718	-3.75817	0.820568	1.73379	0.456609	-7.90541	0.389065	4.14724	80	0.682684	6.34907e-07	2.11028e-06	TRUE	0.868648	9.02252e-14	2.41606e-13	TRUE	1.03689	-1.48192	0.847904	1.22587	0.188983
11653-69	SLC6A9	Pre-analytical exclusions	0.645235	1.04967e-07	3.07766e-07	TRUE	0.873218	3.53886e-18	1.23489e-17	TRUE	1.01493	-0.644902	0.858874	1.17098	0.156054	-1.7787	0.488894	1.1338	55	0.53738	2.75397e-07	4.98601e-07	TRUE	0.789318	3.39107e-18	7.75329e-18	TRUE	1.20866	-2.23981	0.996725	1.42059	0.211934	-3.80901	-0.670604	1.5692	80	0.666424	1.45187e-06	4.46526e-06	TRUE	0.901493	3.9094e-16	1.24381e-15	TRUE	1.00053	-0.765136	0.847036	1.15403	0.153498
11654-77	NRSN1	Pre-analytical exclusions	0.56225	7.92512e-06	1.79454e-05	TRUE	0.827986	6.32298e-15	1.76786e-14	TRUE	1.21721	-3.03009	0.990091	1.44432	0.227116	-5.25356	-0.806624	2.22347	55	0.595915	5.49237e-09	1.15505e-08	TRUE	0.736198	7.19898e-15	1.45557e-14	TRUE	1.04876	-1.39742	0.831432	1.26608	0.217325	-3.49705	0.702202	2.09962	80	0.790487	4.76374e-10	2.68546e-09	TRUE	0.923495	3.06602e-18	1.16701e-17	TRUE	1.14309	-2.43051	0.99135	1.29482	0.151735
11656-110	EVL	Pre-analytical exclusions	0.394589	0.00287192	0.00432599	TRUE	0.363308	0.0064045	0.00826676	TRUE	0.657978	3.09433	0.193103	1.12285	0.464875	-1.98932	8.17799	5.08366	55	0.425762	8.24024e-05	0.000118866	TRUE	0.454882	2.24498e-05	3.04328e-05	TRUE	0.632259	3.47871	0.353232	0.911286	0.279027	0.408696	6.54872	3.07001	80	0.165546	0.294762	0.347151	FALSE	0.317798	0.0402751	0.0513284	FALSE	0.382327	6.8371	0.0178099	0.746844	0.364517
11657-86	SOCS7	Pre-analytical exclusions	0.378098	0.00442541	0.00645266	TRUE	0.982184	3.67973e-40	1.32126e-38	TRUE	1.26278	-3.5386	1.19622	1.32935	0.066565	-4.18423	-2.89296	0.645636	55	0.572944	2.79658e-08	5.49293e-08	TRUE	0.696927	6.96574e-13	1.30422e-12	TRUE	0.794858	0.862105	0.610485	0.979232	0.184374	-0.924727	2.64894	1.78683	80	0.461146	0.00211476	0.00373594	TRUE	0.894891	1.34399e-15	4.11437e-15	TRUE	1.0648	-1.78008	0.895111	1.2345	0.169693
11659-31	CLINT1	Pre-analytical exclusions	0.261616	0.0536833	0.0664794	FALSE	0.286278	0.0340988	0.0411569	TRUE	0.302429	9.79459	0.023557	0.5813	0.278872	6.22194	13.3672	3.57265	55	-0.0101969	0.928469	0.93064	FALSE	-0.0435862	0.701057	0.707813	FALSE	-0.0660801	15.5251	-0.407509	0.275348	0.341428	10.1942	20.8559	5.33085	80	0.0927802	0.55895	0.612476	FALSE	0.0755951	0.63421	0.67397	FALSE	0.0335728	14.8868	-0.107942	0.175088	0.141515
11661-11	NLRP1	Pre-analytical exclusions	0.76862	7.30579e-12	3.27503e-11	TRUE	0.884804	3.24655e-19	1.23122e-18	TRUE	1.04942	-0.915948	0.897156	1.20168	0.152262	-2.24983	0.417935	1.33388	55	0.564127	5.05599e-08	9.72121e-08	TRUE	0.972243	5.77084e-51	8.76326e-50	TRUE	1.22169	-2.60782	1.15541	1.28796	0.0662736	-3.19722	-2.01842	0.5894	80	0.481099	0.00125852	0.00231592	TRUE	0.971933	9.36668e-27	9.07895e-26	TRUE	0.97653	-0.528841	0.900996	1.05206	0.075534
11664-32	ARFGAP2	Pre-analytical exclusions	0.162698	0.2353	0.266113	FALSE	0.113147	0.410797	0.443075	FALSE	0.139721	11.3897	-0.198313	0.477756	0.338034	7.34905	15.4304	4.04065	55	0.197164	0.0796051	0.0856825	FALSE	0.17614	0.118078	0.125261	FALSE	0.258912	10.0364	-0.0672566	0.585081	0.326169	5.67588	14.397	4.36055	80	-0.0616644	0.69806	0.738807	FALSE	-0.0428822	0.787433	0.817374	FALSE	-0.0228966	14.9544	-0.193366	0.147573	0.17047
11666-72	RGS8	Pre-analytical exclusions	0.232179	0.0880581	0.105882	FALSE	0.328454	0.0143541	0.0179556	TRUE	0.542308	5.206	0.112653	0.971964	0.429656	-0.104777	10.5168	5.31078	55	0.285607	0.0102265	0.01194	TRUE	0.339062	0.00209364	0.00252199	TRUE	0.539947	5.43811	0.202237	0.877656	0.337709	1.37704	9.49919	4.06108	80	0.436188	0.00388095	0.00650453	TRUE	0.850398	1.02035e-12	2.53747e-12	TRUE	0.887186	0.983256	0.71178	1.06259	0.175407
11667-29	TNS2	Pre-analytical exclusions	0.463516	0.000365356	0.000631062	TRUE	0.958624	1.36729e-30	1.49642e-29	TRUE	1.56187	-6.16977	1.43408	1.68965	0.127786	-7.34487	-4.99468	1.1751	55	0.584689	1.23611e-08	2.51816e-08	TRUE	0.776386	2.65072e-17	5.86021e-17	TRUE	0.919266	-0.416143	0.751048	1.08748	0.168218	-1.97013	1.13784	1.55398	80	0.54443	0.000193565	0.000412662	TRUE	0.849915	1.08322e-12	2.69107e-12	TRUE	1.40125	-4.85397	1.12364	1.67886	0.277611
11669-39	SLCO5A1	Pre-analytical exclusions	0.727781	3.07454e-10	1.18699e-09	TRUE	0.95141	8.83458e-29	7.86266e-28	TRUE	1.53308	-5.80365	1.39637	1.66978	0.136704	-7.06945	-4.53785	1.2658	55	0.842319	1.22863e-22	6.82061e-22	TRUE	0.96473	5.71783e-47	6.36294e-46	TRUE	1.47312	-5.18103	1.38251	1.56373	0.0906102	-6.01236	-4.3497	0.83133	80	0.656781	2.31619e-06	6.89936e-06	TRUE	0.980612	6.20717e-30	9.66754e-29	TRUE	1.16265	-2.55597	1.0884	1.23689	0.0742451
11670-18	GPR101	Pre-analytical exclusions	0.537229	2.34775e-05	4.96452e-05	TRUE	0.597491	1.465e-06	2.45142e-06	TRUE	0.952152	-1.41018	0.60009	1.30421	0.352062	-5.20531	2.38495	3.79513	55	0.194094	0.0844998	0.0907498	FALSE	0.211988	0.0590596	0.0640317	FALSE	0.223802	6.37834	-0.00877115	0.456375	0.232573	3.86732	8.88937	2.51102	80	0.589985	3.92257e-05	9.47997e-05	TRUE	0.824051	2.02279e-11	4.59461e-11	TRUE	1.06351	-2.6413	0.829864	1.29715	0.233642
11671-19	BRPF1	Pre-analytical exclusions	0.327417	0.0146836	0.0197507	TRUE	0.548417	1.46028e-05	2.29396e-05	TRUE	0.816437	0.485321	0.473462	1.15941	0.342975	-3.62875	4.59939	4.11407	55	0.468193	1.1897e-05	1.85293e-05	TRUE	0.790302	2.88295e-18	6.62271e-18	TRUE	2.06694	-14.4641	1.70571	2.42817	0.361232	-18.835	-10.0931	4.37094	80	0.619156	1.23533e-05	3.25888e-05	TRUE	0.784338	7.98804e-10	1.64943e-09	TRUE	1.26836	-4.84479	0.947791	1.58892	0.320564
11672-17	KIF16B	Pre-analytical exclusions	0.302603	0.0247329	0.0320131	TRUE	0.389334	0.003304	0.00437393	TRUE	0.663379	3.156	0.230982	1.09578	0.432397	-2.40655	8.71855	5.56255	55	0.429632	6.97931e-05	0.000101562	TRUE	0.665596	1.63125e-11	2.90217e-11	TRUE	1.50886	-7.65686	1.12749	1.89024	0.381373	-12.5608	-2.75295	4.90391	80	0.297626	0.0555872	0.0762181	FALSE	0.538883	0.000231511	0.000352587	TRUE	0.592052	4.19008	0.296301	0.887804	0.295751
11677-17	ZDHHC14	Pre-analytical exclusions	0.776601	3.21567e-12	1.47694e-11	TRUE	0.875615	2.2016e-18	7.81659e-18	TRUE	1.53757	-5.29989	1.30389	1.77125	0.233677	-7.20076	-3.39901	1.90087	55	0.793818	1.60234e-18	6.87429e-18	TRUE	0.930917	7.32896e-36	3.99259e-35	TRUE	1.31283	-3.55646	1.19673	1.42894	0.116107	-4.50524	-2.60767	0.948788	80	0.737571	2.5187e-08	1.05754e-07	TRUE	0.959949	1.02855e-23	6.70584e-23	TRUE	1.0286	-1.2805	0.932662	1.12453	0.0959354
11678-105	GJD2	Pre-analytical exclusions	0.717965	6.84552e-10	2.54577e-09	TRUE	0.788302	9.06903e-13	2.21752e-12	TRUE	1.29215	-4.39017	1.01428	1.57002	0.277867	-7.20786	-1.57249	2.81768	55	0.547786	1.44932e-07	2.69629e-07	TRUE	0.706826	2.3615e-13	4.50248e-13	TRUE	1.33328	-4.91885	1.03249	1.63406	0.300785	-7.9768	-1.86089	3.05796	80	0.647516	3.57253e-06	1.02722e-05	TRUE	0.691143	4.04298e-07	7.23172e-07	TRUE	0.727131	1.31529	0.484154	0.970109	0.242978
11681-8	AGFG1	Pre-analytical exclusions	0.0715729	0.60357	0.637136	FALSE	0.0922292	0.503043	0.535126	FALSE	0.0992869	13.275	-0.196042	0.394616	0.295329	9.07949	17.4705	4.19548	55	0.253563	0.0232398	0.0262424	TRUE	0.230103	0.0400382	0.0439913	TRUE	0.334661	9.95951	0.0156099	0.653713	0.319052	4.86814	15.0509	5.09137	80	0.0373552	0.814313	0.843834	FALSE	0.0835368	0.598914	0.64057	FALSE	0.0402169	15.6124	-0.11309	0.193524	0.153307
11682-7	TXNIP	Pre-analytical exclusions	0.376263	0.0046374	0.00673346	TRUE	0.508203	7.46228e-05	0.000112034	TRUE	0.868231	0.0871814	0.462854	1.27361	0.405377	-4.70993	4.88429	4.79711	55	0.431003	6.57728e-05	9.59988e-05	TRUE	0.544512	1.77787e-07	2.66753e-07	TRUE	0.578607	3.57897	0.377697	0.779516	0.20091	1.22658	5.93137	2.3524	80	0.519326	0.00042478	0.000850377	TRUE	0.85674	4.56253e-13	1.16078e-12	TRUE	1.09317	-2.64319	0.882878	1.30347	0.210296
11683-19	GGA3	Pre-analytical exclusions	0.019697	0.886499	0.900083	FALSE	0.0420545	0.760476	0.78061	FALSE	0.0668105	11.4805	-0.370496	0.504117	0.437307	6.55282	16.4082	4.92771	55	0.205438	0.0675301	0.0731175	FALSE	0.182339	0.105485	0.112229	FALSE	0.256344	9.43951	-0.0552523	0.56794	0.311596	5.60327	13.2758	3.83624	80	-0.121951	0.441679	0.497973	FALSE	-0.143036	0.366175	0.411432	FALSE	-0.0932344	15.0372	-0.29939	0.112921	0.206156
11690-47	ANAPC7	Pre-analytical exclusions	0.466423	0.00033164	0.000576101	TRUE	0.859233	4.71498e-17	1.51199e-16	TRUE	1.52519	-6.64104	1.275	1.77538	0.250189	-9.2457	-4.03638	2.60466	55	0.646558	9.27997e-11	2.29449e-10	TRUE	0.915218	1.59349e-32	7.16973e-32	TRUE	1.45724	-6.04769	1.31261	1.60187	0.14463	-7.55922	-4.53615	1.51154	80	0.744003	1.63782e-08	7.09754e-08	TRUE	0.96568	4.94035e-25	3.78425e-24	TRUE	1.27078	-4.0324	1.16155	1.38	0.109224
11692-21	SHC4	Pre-analytical exclusions	0.487779	0.000158473	0.000289791	TRUE	0.775216	3.71672e-12	8.7391e-12	TRUE	0.699254	1.69743	0.542269	0.856239	0.156985	-0.00742091	3.40227	1.70485	55	0.577957	1.9815e-08	3.94191e-08	TRUE	0.680899	3.66989e-12	6.68244e-12	TRUE	1.46757	-6.6347	1.11174	1.8234	0.355829	-10.4822	-2.78722	3.84748	80	0.724496	5.8217e-08	2.33284e-07	TRUE	0.920698	6.12567e-18	2.2665e-17	TRUE	1.07718	-2.35542	0.931263	1.22309	0.145913
11696-7	CRABP2	Robust candidates	0.963564	5.00562e-32	2.58766e-30	TRUE	0.966687	4.84183e-33	6.93362e-32	TRUE	0.98606	-0.261619	0.914127	1.05799	0.0719328	-1.31117	0.787927	1.04955	55	0.952274	5.99503e-42	1.30832e-40	TRUE	0.960249	5.57846e-45	5.31522e-44	TRUE	0.985677	-0.213488	0.921086	1.05027	0.0645912	-1.15568	0.728707	0.942196	80	0.907139	1.26664e-16	2.17749e-15	TRUE	0.904098	2.34456e-16	7.62923e-16	TRUE	0.821197	1.75941	0.697162	0.945232	0.124035
11699-16	PTP4A2	Pre-analytical exclusions	0.0669553	0.627184	0.659199	FALSE	0.0849049	0.537681	0.569066	FALSE	0.13395	8.96408	-0.299139	0.56704	0.43309	4.86591	13.0622	4.09816	55	0.411603	0.000148756	0.000209563	TRUE	0.404865	0.000195266	0.000251333	TRUE	0.471199	5.40625	0.23131	0.711087	0.239889	2.87072	7.94177	2.53552	80	-0.121141	0.444741	0.500729	FALSE	-0.0332036	0.834646	0.858072	FALSE	-0.0253005	11.648	-0.268665	0.218064	0.243365
11708-2	LCN1	Pre-analytical exclusions	0.505673	8.21341e-05	0.000158338	TRUE	0.788555	8.81628e-13	2.15789e-12	TRUE	1.38025	-4.95326	1.08369	1.67681	0.296561	-7.98708	-1.91944	3.03382	55	0.88618	8.82592e-28	6.93982e-27	TRUE	0.953382	2.4498e-42	1.98627e-41	TRUE	1.3856	-4.98459	1.28673	1.48446	0.0988629	-5.99828	-3.9709	1.01369	80	0.682739	6.33067e-07	2.10512e-06	TRUE	0.901977	3.55887e-16	1.13625e-15	TRUE	1.09331	-2.05731	0.926057	1.26056	0.16725
11709-29	CPT1B	Pre-analytical exclusions	0.556019	1.04723e-05	2.33076e-05	TRUE	0.543166	1.82873e-05	2.85858e-05	TRUE	0.988802	-0.879238	0.567687	1.40992	0.421115	-5.69664	3.93817	4.81741	55	0.665612	1.62878e-11	4.30307e-11	TRUE	0.709223	1.805e-13	3.46046e-13	TRUE	1.31567	-4.42928	1.02087	1.61047	0.294804	-7.76623	-1.09234	3.33695	80	0.697431	2.8621e-07	1.01765e-06	TRUE	0.9303	5.07081e-19	2.05339e-18	TRUE	1.11572	-2.29136	0.975145	1.2563	0.140576
11712-207	UNC45A	Pre-analytical exclusions	0.091055	0.508518	0.544926	FALSE	0.0794878	0.564026	0.59436	FALSE	0.167175	8.52272	-0.410432	0.744781	0.577606	3.52257	13.5229	5.00016	55	0.0670425	0.554605	0.562241	FALSE	0.185112	0.100202	0.106873	FALSE	0.380465	6.83406	-0.0748367	0.835768	0.455302	2.92586	10.7423	3.9082	80	-0.137677	0.384589	0.439958	FALSE	-0.0482587	0.761516	0.793069	FALSE	-0.0398368	11.7268	-0.303322	0.223648	0.263485
11715-1	POU2F1	Pre-analytical exclusions	0.410744	0.00184001	0.00285844	TRUE	0.5188	4.95227e-05	7.5375e-05	TRUE	0.630738	2.39441	0.344386	0.91709	0.286352	0.155182	4.63364	2.23923	55	0.468875	1.15082e-05	1.79583e-05	TRUE	0.895621	3.62472e-29	1.37107e-28	TRUE	1.30294	-2.88693	1.15707	1.44881	0.145872	-4.03639	-1.73748	1.14945	80	0.282877	0.0694924	0.0933696	FALSE	0.98968	2.24735e-35	1.03025e-33	TRUE	0.962947	-0.314733	0.918392	1.0075	0.0445543
11716-28	LRIT2	Pre-analytical exclusions	0.686448	7.23876e-09	2.39507e-08	TRUE	0.864525	1.83107e-17	6.06944e-17	TRUE	1.38597	-4.8111	1.16399	1.60796	0.221988	-7.03751	-2.58469	2.22641	55	0.757974	3.95358e-16	1.46804e-15	TRUE	0.939335	5.41922e-38	3.33621e-37	TRUE	1.61436	-6.94236	1.48148	1.74725	0.132882	-8.26777	-5.61694	1.32541	80	0.57364	7.14706e-05	0.000163718	TRUE	0.959481	1.29188e-23	8.31116e-23	TRUE	1.3709	-4.74916	1.24225	1.49955	0.128653
11814-29	MET	Robust candidates	0.809899	7.01761e-14	3.73095e-13	TRUE	0.879676	9.63106e-19	3.51004e-18	TRUE	0.847708	1.14797	0.721444	0.973972	0.126264	-0.257568	2.55351	1.40554	55	0.870534	9.85537e-26	6.6638e-25	TRUE	0.891609	1.45902e-28	5.3603e-28	TRUE	0.930131	0.264063	0.82365	1.03661	0.106481	-0.92127	1.4494	1.18533	80	0.942306	1.29317e-20	4.78472e-19	TRUE	0.977488	1.19705e-28	1.50178e-27	TRUE	0.95344	-0.138626	0.887675	1.01921	0.0657653
11816-84	JAK2	Pre-analytical exclusions	-0.106421	0.439337	0.476749	FALSE	-0.0263658	0.848466	0.86244	FALSE	-0.063005	13.9783	-0.72115	0.59514	0.658145	6.23764	21.7189	7.74064	55	-0.0788917	0.486674	0.495097	FALSE	-0.0934355	0.409732	0.419457	FALSE	-0.215387	16.2487	-0.732748	0.301974	0.517361	10.0469	22.4504	6.20174	80	-0.0222834	0.888603	0.907147	FALSE	-0.169676	0.282709	0.325128	FALSE	-0.0752838	15.5022	-0.215014	0.0644464	0.13973
11817-1	RPS6KB1	Pre-analytical exclusions	-0.0919913	0.50415	0.540643	FALSE	-0.0405644	0.768724	0.787966	FALSE	-0.0745457	11.0984	-0.580438	0.431346	0.505892	6.008	16.1888	5.09041	55	0.0936709	0.408548	0.417483	FALSE	0.0734061	0.517564	0.525861	FALSE	0.241035	8.28584	-0.49715	0.97922	0.738185	0.880183	15.6915	7.40566	80	0.0295762	0.852498	0.876921	FALSE	0.07118	0.654192	0.69278	FALSE	0.0568813	11.4132	-0.197838	0.3116	0.254719
11825-27	PPARGC1A	Pre-analytical exclusions	0.268511	0.0474613	0.0591157	FALSE	0.453411	0.000508186	0.000717306	TRUE	0.563297	2.9152	0.258221	0.868372	0.305076	-0.218362	6.04876	3.13356	55	0.47892	6.99329e-06	1.11273e-05	TRUE	0.355452	0.00121397	0.00148716	TRUE	0.333153	5.20145	0.135673	0.530634	0.19748	3.17859	7.22432	2.02286	80	0.523539	0.000373866	0.000753834	TRUE	0.595354	3.19789e-05	5.12972e-05	TRUE	0.835507	0.0808622	0.475183	1.19583	0.360324
11827-7	RORC	Pre-analytical exclusions	0.653608	6.30132e-08	1.90582e-07	TRUE	0.78455	1.37254e-12	3.31163e-12	TRUE	0.986146	-0.611881	0.771414	1.20088	0.214732	-2.35019	1.12643	1.73831	55	0.570325	3.34045e-08	6.52252e-08	TRUE	0.916526	8.91073e-33	4.05433e-32	TRUE	1.22407	-2.37085	1.10365	1.34449	0.120416	-3.33798	-1.40372	0.96713	80	0.549212	0.00016547	0.000356838	TRUE	0.741873	1.89143e-08	3.61284e-08	TRUE	0.92768	-0.205084	0.659734	1.19563	0.267946
11830-48	PTPN11	Pre-analytical exclusions	-0.0630592	0.647403	0.679274	FALSE	-0.051072	0.711157	0.735892	FALSE	-0.0387145	15.4364	-0.247289	0.16986	0.208575	12.5769	18.2958	2.85946	55	0.0863104	0.446504	0.455248	FALSE	0.0484236	0.669709	0.677047	FALSE	0.0471991	14.6564	-0.172262	0.26666	0.219461	11.626	17.6868	3.03039	80	0.219836	0.161847	0.202211	FALSE	0.284576	0.067763	0.0843163	FALSE	0.102408	14.6073	-0.00783461	0.212651	0.110243
11833-83	FXN	Pre-analytical exclusions	0.514314	5.90081e-05	0.000116751	TRUE	0.622741	3.8396e-07	6.68902e-07	TRUE	1.18994	-3.10146	0.778035	1.60185	0.411908	-7.30504	1.10212	4.20358	55	0.525549	5.56843e-07	9.77325e-07	TRUE	0.983904	4.23405e-60	1.4288e-58	TRUE	1.52983	-6.54035	1.4672	1.59247	0.0626329	-7.18425	-5.89645	0.6439	80	0.560512	0.000113136	0.000250957	TRUE	0.910776	5.89565e-17	2.0081e-16	TRUE	1.33263	-4.45181	1.13957	1.52569	0.193062
11836-144	DDR1	Clinically-relevant markers	0.8443	5.60151e-16	3.569e-15	TRUE	0.948976	3.12976e-28	2.64957e-27	TRUE	0.774913	1.53739	0.703967	0.845859	0.0709457	0.861413	2.21336	0.675975	55	0.903778	1.77801e-30	1.67009e-29	TRUE	0.963296	2.63304e-46	2.78957e-45	TRUE	1.00428	-0.521275	0.941198	1.06737	0.0630863	-1.12284	0.0802897	0.601565	80	0.8569	4.46862e-13	4.10741e-12	TRUE	0.935356	1.17905e-19	5.08525e-19	TRUE	0.733177	1.87115	0.644578	0.821776	0.088599
11837-7	TNFRSF18	Pre-analytical exclusions	0.683406	8.94929e-09	2.9278e-08	TRUE	0.951433	8.728e-29	7.77731e-28	TRUE	1.2449	-2.64334	1.13392	1.35588	0.110979	-3.57427	-1.7124	0.930934	55	0.625508	5.53394e-10	1.28094e-09	TRUE	0.686494	2.07943e-12	3.82365e-12	TRUE	0.831922	0.745895	0.633289	1.03055	0.198633	-0.881575	2.37336	1.62747	80	0.692301	3.79619e-07	1.3189e-06	TRUE	0.9604	8.23428e-24	5.47625e-23	TRUE	1.31618	-3.35706	1.19416	1.4382	0.122021
11838-130	PIEZO1	Pre-analytical exclusions	0.55591	1.05226e-05	2.34124e-05	TRUE	0.784513	1.37815e-12	3.32406e-12	TRUE	1.2435	-2.76673	0.972698	1.51431	0.270804	-5.14936	-0.384095	2.38263	55	0.733215	1.04775e-14	3.53568e-14	TRUE	0.981504	9.13861e-58	2.50419e-56	TRUE	1.17211	-2.15302	1.12057	1.22364	0.0515344	-2.61408	-1.69196	0.46106	80	0.617473	1.32464e-05	3.47813e-05	TRUE	0.985075	3.45424e-32	7.8436e-31	TRUE	1.19076	-2.49685	1.12427	1.25725	0.06649
11851-21	TREM2	Robust candidates	0.905051	2.51438e-21	2.84586e-20	TRUE	0.933682	2.68444e-25	1.69557e-24	TRUE	1.38112	-5.70888	1.23518	1.52706	0.145942	-7.53105	-3.88671	1.82217	55	0.792499	2.00005e-18	8.51043e-18	TRUE	0.841844	1.36847e-22	3.81298e-22	TRUE	1.44647	-6.65438	1.23742	1.65551	0.209043	-9.26261	-4.04616	2.60823	80	0.88283	1.052e-14	1.30409e-13	TRUE	0.867566	1.05209e-13	2.80391e-13	TRUE	1.21639	-3.86777	0.99357	1.43922	0.222824
11872-9	PCDHGB1	Pre-analytical exclusions	0.599722	1.30756e-06	3.32084e-06	TRUE	0.972041	4.98761e-35	9.39397e-34	TRUE	1.02578	-0.655463	0.957513	1.09405	0.0682703	-1.14882	-0.162105	0.493358	55	0.712352	1.26597e-13	3.96888e-13	TRUE	0.943896	2.80444e-39	1.87882e-38	TRUE	1.42685	-3.63384	1.31432	1.53938	0.112532	-4.44852	-2.81915	0.814682	80	0.307923	0.0472735	0.0656587	FALSE	0.792157	4.12719e-10	8.65202e-10	TRUE	0.931766	-0.0606851	0.702361	1.16117	0.229405
11910-27	DLX4	Pre-analytical exclusions	0.080303	0.560023	0.59574	FALSE	-0.0146454	0.915484	0.923849	FALSE	-0.0244938	10.2159	-0.485225	0.436237	0.460731	6.14361	14.2883	4.07234	55	0.386749	0.00039456	0.000532484	TRUE	0.316707	0.00420705	0.00495238	TRUE	0.522171	5.65657	0.169643	0.874698	0.352528	2.4239	8.88923	3.23267	80	0.112876	0.476637	0.531956	FALSE	-0.0287591	0.85653	0.87723	FALSE	-0.0196713	11.8877	-0.238161	0.198818	0.21849
11911-13	LRRC4B	Pre-analytical exclusions	0.386035	0.00360378	0.00532602	TRUE	0.623509	3.67968e-07	6.42116e-07	TRUE	0.737709	1.1838	0.482858	0.992559	0.254851	-0.961138	3.32874	2.14494	55	0.377257	0.000561454	0.000745707	TRUE	0.950451	2.49799e-41	1.90858e-40	TRUE	1.36391	-4.02193	1.26334	1.46447	0.100561	-4.86922	-3.17463	0.847294	80	0.686576	5.16821e-07	1.74264e-06	TRUE	0.709172	1.4662e-07	2.67177e-07	TRUE	0.826036	0.426024	0.563607	1.08846	0.262429
11926-23	AAGAB	Pre-analytical exclusions	0.400072	0.00247519	0.00377283	TRUE	0.412227	0.00176439	0.00239223	TRUE	0.417042	7.71121	0.163097	0.670986	0.253945	4.63176	10.7907	3.07946	55	0.445663	3.43225e-05	5.1371e-05	TRUE	0.440601	4.31111e-05	5.74158e-05	TRUE	0.329007	8.28678	0.177901	0.480114	0.151107	6.08033	10.4932	2.20645	80	0.0969938	0.541157	0.595125	FALSE	0.445193	0.00313365	0.00440355	TRUE	0.25708	10.7353	0.0918433	0.422316	0.165236
11934-9	INTS3	Pre-analytical exclusions	0.70973	1.30627e-09	4.73232e-09	TRUE	0.987169	6.537e-44	4.84677e-42	TRUE	1.18825	-2.34791	1.13529	1.2412	0.0529544	-2.79541	-1.90041	0.447499	55	0.747793	1.59277e-15	5.71061e-15	TRUE	0.931893	4.2858e-36	2.372e-35	TRUE	1.48326	-4.76696	1.35312	1.61341	0.130145	-5.84894	-3.68498	1.08198	80	0.589795	3.95077e-05	9.5418e-05	TRUE	0.975978	4.32425e-28	5.04311e-27	TRUE	0.98599	-0.696481	0.915654	1.05633	0.0703358
11949-25	EGF	Pre-analytical exclusions	0.554123	1.13864e-05	2.52113e-05	TRUE	0.682852	9.29933e-09	1.79225e-08	TRUE	0.794765	1.64588	0.560502	1.02903	0.234263	-0.715996	4.00775	2.36187	55	0.656774	3.70746e-11	9.46538e-11	TRUE	0.818265	1.92169e-20	4.85015e-20	TRUE	1.27727	-3.13019	1.075	1.47954	0.202268	-5.17007	-1.09031	2.03988	80	0.548276	0.00017066	0.000366944	TRUE	0.884365	8.19935e-15	2.37069e-14	TRUE	0.66641	3.37015	0.554004	0.778816	0.112406
11952-1	IGDCC3	Pre-analytical exclusions	0.583968	2.86659e-06	6.94633e-06	TRUE	0.706184	1.7136e-09	3.45709e-09	TRUE	1.04227	-1.57849	0.754361	1.33017	0.287905	-4.47517	1.31819	2.89668	55	0.676932	5.44894e-12	1.50217e-11	TRUE	0.918572	3.52138e-33	1.64534e-32	TRUE	1.55548	-6.85353	1.40461	1.70636	0.150875	-8.38686	-5.3202	1.53333	80	0.567261	8.95582e-05	0.000201292	TRUE	0.929065	7.12337e-19	2.85601e-18	TRUE	1.79951	-9.25137	1.57054	2.02847	0.228962
11955-1	ARHGAP1	Pre-analytical exclusions	0.33824	0.0115447	0.0157731	TRUE	0.587772	2.38055e-06	3.93913e-06	TRUE	0.77813	2.31242	0.483048	1.07321	0.295083	-0.664736	5.28959	2.97716	55	0.232854	0.0376544	0.0417752	TRUE	0.355346	0.00121834	0.00149227	TRUE	0.297274	7.12515	0.121002	0.473547	0.176272	5.2713	8.97899	1.85384	80	0.278827	0.0737566	0.098554	FALSE	0.21856	0.164358	0.195211	FALSE	0.15708	9.14723	-0.067037	0.381198	0.224117
11967-23	CRABP1	Pre-analytical exclusions	0.269408	0.046697	0.0581936	FALSE	0.393239	0.00297784	0.00396158	TRUE	0.79079	1.87107	0.281384	1.3002	0.509407	-3.5459	7.28804	5.41697	55	0.467103	1.25445e-05	1.94962e-05	TRUE	0.650247	6.68948e-11	1.15764e-10	TRUE	1.45656	-4.9882	1.07294	1.84017	0.383614	-9.0081	-0.968304	4.0199	80	0.261972	0.0937479	0.12268	FALSE	0.785063	7.5222e-10	1.55632e-09	TRUE	1.08202	-1.18851	0.809204	1.35483	0.272812
11969-5	S100A2	Pre-analytical exclusions	0.814842	3.73163e-14	2.02682e-13	TRUE	0.943216	4.95302e-27	3.68201e-26	TRUE	1.29257	-3.13512	1.16715	1.41799	0.125416	-4.29016	-1.98007	1.15505	55	0.94636	5.0985e-40	9.40835e-39	TRUE	0.984493	1.00092e-60	3.61173e-59	TRUE	1.30042	-3.27047	1.24819	1.35266	0.0522344	-3.77886	-2.76208	0.508393	80	0.606677	2.05356e-05	5.21003e-05	TRUE	0.616801	1.36193e-05	2.23684e-05	TRUE	0.651663	2.5904	0.385914	0.917411	0.265748
11988-24	PTPRH	Pre-analytical exclusions	0.34632	0.00959531	0.0133067	TRUE	0.506919	7.83523e-05	0.000117392	TRUE	0.875079	0.336153	0.46511	1.28505	0.409969	-4.05791	4.73021	4.39406	55	0.565232	4.69898e-08	9.06347e-08	TRUE	0.75931	3.27653e-16	6.93456e-16	TRUE	1.25754	-3.70723	1.0146	1.50048	0.242937	-6.30193	-1.11253	2.5947	80	0.678632	7.84009e-07	2.54097e-06	TRUE	0.931357	3.77303e-19	1.54939e-18	TRUE	1.353	-4.85504	1.18397	1.52203	0.16903
11989-35	EMC1	Pre-analytical exclusions	0.652284	6.83763e-08	2.05693e-07	TRUE	0.731231	2.30162e-10	4.89968e-10	TRUE	1.23787	-3.25185	0.919721	1.55601	0.318144	-6.46335	-0.0403493	3.2115	55	0.686576	2.06203e-12	5.87805e-12	TRUE	0.873377	4.38531e-26	1.42763e-25	TRUE	1.66201	-7.72731	1.45308	1.87093	0.208925	-9.83904	-5.61558	2.11173	80	0.442058	0.00337807	0.00573155	TRUE	0.636855	5.77968e-06	9.68907e-06	TRUE	1.16393	-2.56821	0.713649	1.61421	0.450282
12001-7	TJP1	Pre-analytical exclusions	0.582622	3.05951e-06	7.37947e-06	TRUE	0.776132	3.37771e-12	7.96511e-12	TRUE	0.838102	1.42001	0.650502	1.0257	0.1876	-0.2496	3.08963	1.66961	55	0.632883	3.00617e-10	7.12353e-10	TRUE	0.873533	4.19209e-26	1.36655e-25	TRUE	1.00842	0.14234	0.881755	1.13509	0.12667	-0.967301	1.25198	1.10964	80	0.524128	0.00036721	0.000741645	TRUE	0.752235	9.26554e-09	1.79905e-08	TRUE	0.868974	1.05184	0.625741	1.11221	0.243233
12008-3	CD7	Pre-analytical exclusions	0.789729	7.72936e-13	3.73108e-12	TRUE	0.820326	1.8105e-14	4.91865e-14	TRUE	0.999809	-1.00005	0.807772	1.19185	0.192037	-2.88943	0.889338	1.88938	55	0.883772	1.90481e-27	1.45689e-26	TRUE	0.874393	3.26799e-26	1.07106e-25	TRUE	1.00825	-0.868947	0.882132	1.13438	0.126122	-2.11332	0.375422	1.24437	80	0.72644	5.15516e-08	2.08062e-07	TRUE	0.773288	1.94183e-09	3.93385e-09	TRUE	0.689107	1.89795	0.508546	0.869668	0.180561
12014-19	PTS	Robust candidates	0.480609	0.000204166	0.000366363	TRUE	0.956051	6.55161e-30	6.6234e-29	TRUE	1.08971	-1.35159	0.997634	1.18178	0.0920732	-2.17176	-0.531415	0.82017	55	0.271338	0.0149089	0.0171568	TRUE	0.453644	2.37834e-05	3.21508e-05	TRUE	0.303424	5.37781	0.169057	0.43779	0.134367	4.15275	6.60288	1.22507	80	0.337493	0.0288321	0.04164	TRUE	0.333985	0.0306452	0.0394791	TRUE	0.620467	3.21928	0.0608885	1.18005	0.559579
12016-60	CBL	Pre-analytical exclusions	-0.0173882	0.899731	0.912119	FALSE	0.00967924	0.944085	0.949688	FALSE	0.0120186	13.9438	-0.330063	0.3541	0.342081	9.20542	18.6821	4.73836	55	0.12173	0.282081	0.291396	FALSE	0.233785	0.0368748	0.0406259	TRUE	0.296737	10.3156	0.0185479	0.574925	0.278189	6.3449	14.2864	3.97074	80	-0.29244	0.060197	0.0820142	FALSE	-0.219968	0.161589	0.192172	FALSE	-0.116088	17.0761	-0.280606	0.048429	0.164517
12018-84	TPK1	Pre-analytical exclusions	0.610534	7.44326e-07	1.9551e-06	TRUE	0.549853	1.37223e-05	2.16076e-05	TRUE	0.95449	-0.680982	0.555019	1.35396	0.399471	-5.06079	3.69882	4.3798	55	0.650726	6.40896e-11	1.60643e-10	TRUE	0.893528	7.54767e-29	2.81695e-28	TRUE	2.02806	-12.302	1.79833	2.25779	0.229729	-14.8037	-9.80032	2.50171	80	0.479135	0.00132634	0.00242845	TRUE	0.78349	8.56723e-10	1.76802e-09	TRUE	1.2549	-3.63467	0.936842	1.57295	0.318054
12020-39	BPGM	Pre-analytical exclusions	0.332005	0.0132737	0.0179803	TRUE	0.526222	3.68567e-05	5.65456e-05	TRUE	0.465494	4.65078	0.258251	0.672737	0.207243	2.67677	6.62479	1.97401	55	0.537037	2.81175e-07	5.08431e-07	TRUE	0.557139	7.98725e-08	1.21695e-07	TRUE	0.750404	3.05194	0.498277	1.00253	0.252127	0.805665	5.29822	2.24628	80	0.222267	0.157141	0.196838	FALSE	0.258883	0.0978278	0.119904	FALSE	0.192968	8.5798	-0.0371078	0.423044	0.230076
12022-12	SMAD4	Pre-analytical exclusions	0.0865126	0.52998	0.566425	FALSE	0.342184	0.0105543	0.0133583	TRUE	0.444448	4.99954	0.108201	0.780695	0.336247	2.15786	7.84122	2.84168	55	0.197351	0.0793136	0.0853813	FALSE	0.172545	0.125892	0.13326	FALSE	0.215198	7.02435	-0.0617279	0.492123	0.276925	4.57487	9.47382	2.44947	80	0.235404	0.133425	0.169402	FALSE	0.153266	0.332523	0.377415	FALSE	0.119541	8.8577	-0.126757	0.365838	0.246297
12030-82	DES	Pre-analytical exclusions	0.260462	0.0547869	0.0677655	FALSE	0.31275	0.0200831	0.0247734	TRUE	0.505114	5.18433	0.0824658	0.927762	0.422648	0.579924	9.78873	4.6044	55	0.508618	1.45771e-06	2.46676e-06	TRUE	0.749829	1.21196e-15	2.51179e-15	TRUE	0.941991	0.828971	0.754625	1.12936	0.187366	-1.15377	2.81171	1.98274	80	0.330038	0.0327973	0.046902	TRUE	0.791921	4.21225e-10	8.82019e-10	TRUE	1.11401	-1.35296	0.839512	1.3885	0.274493
12033-3	BUB1	Pre-analytical exclusions	0.539692	2.11779e-05	4.51099e-05	TRUE	0.74161	9.37247e-11	2.03624e-10	TRUE	0.964615	-0.0887242	0.724217	1.20501	0.240398	-2.18963	2.01219	2.10091	55	0.50044	2.27837e-06	3.79589e-06	TRUE	0.816834	2.53491e-20	6.3604e-20	TRUE	1.25123	-2.58502	1.05203	1.45042	0.199192	-4.34402	-0.826015	1.759	80	0.553705	0.000142486	0.000311231	TRUE	0.737326	2.55983e-08	4.85523e-08	TRUE	0.814069	1.58045	0.575725	1.05241	0.238344
12034-28	CAP1	Pre-analytical exclusions	0.238745	0.0791924	0.0958541	FALSE	0.262379	0.0529638	0.0630188	FALSE	0.326886	9.76477	-0.00433382	0.658106	0.33122	5.74294	13.7866	4.02183	55	0.0542429	0.632736	0.63958	FALSE	0.0425611	0.707767	0.714037	FALSE	0.0368439	13.3113	-0.158118	0.231806	0.194962	10.9397	15.683	2.37164	80	0.310429	0.0454109	0.0633008	FALSE	0.34984	0.0231413	0.0301532	TRUE	0.15111	12.2117	0.0218012	0.280419	0.129309
12041-33	HSPA1L	Robust candidates	0.535859	2.48552e-05	5.23612e-05	TRUE	0.884982	3.12284e-19	1.18616e-18	TRUE	0.975435	0.133157	0.834039	1.11683	0.141396	-1.20983	1.47615	1.34299	55	0.689733	1.48809e-12	4.29572e-12	TRUE	0.736865	6.61448e-15	1.33999e-14	TRUE	1.43817	-3.74657	1.14074	1.7356	0.29743	-6.43907	-1.05406	2.69251	80	0.257769	0.0993312	0.12917	FALSE	0.748727	1.18432e-08	2.28433e-08	TRUE	0.794917	1.93209	0.57002	1.01982	0.224898
12046-51	TARDBP	Robust candidates	0.0375922	0.78525	0.807974	FALSE	0.22294	0.101827	0.118207	FALSE	0.266058	6.66256	-0.0544622	0.586578	0.32052	3.68364	9.64149	2.97893	55	0.0996577	0.379114	0.388058	FALSE	0.533866	3.40395e-07	5.0481e-07	TRUE	0.694502	2.6661	0.446543	0.942462	0.24796	0.346572	4.98562	2.31953	80	-0.0617479	0.697671	0.738502	FALSE	-0.0231555	0.884273	0.900456	FALSE	-0.0278965	9.65496	-0.412783	0.35699	0.384886
12077-32	MSTN	Robust candidates	0.787374	1.00557e-12	4.81259e-12	TRUE	0.827265	6.99567e-15	1.94996e-14	TRUE	1.53452	-7.9618	1.2474	1.82163	0.287115	-11.5825	-4.34108	3.62072	55	0.582372	1.45582e-08	2.94192e-08	TRUE	0.70097	4.50199e-13	8.4881e-13	TRUE	1.3905	-6.28699	1.07159	1.70941	0.31891	-10.3301	-2.24385	4.04315	80	0.786079	6.91241e-10	3.78263e-09	TRUE	0.802141	1.70322e-10	3.6407e-10	TRUE	1.08642	-2.25381	0.827976	1.34487	0.258448
12329-21	RPS6KA1	Robust candidates	0.764458	1.10657e-11	4.9032e-11	TRUE	0.866567	1.25738e-17	4.22741e-17	TRUE	1.24336	-3.56998	1.04608	1.44064	0.197281	-5.41612	-1.72383	1.84615	55	0.804072	2.70377e-19	1.20981e-18	TRUE	0.748302	1.48806e-15	3.07526e-15	TRUE	1.24963	-3.81273	0.999916	1.49934	0.249714	-6.18347	-1.44198	2.37075	80	0.401831	0.00834491	0.0132087	TRUE	0.834262	6.763e-12	1.59326e-11	TRUE	1.08872	-1.87232	0.858788	1.31866	0.229937
12332-7	EEF2K	Pre-analytical exclusions	0.492785	0.00013234	0.000245389	TRUE	0.901425	6.47823e-21	2.79573e-20	TRUE	1.16186	-2.14288	1.00812	1.3156	0.15374	-3.88891	-0.396841	1.74604	55	0.569011	3.64994e-08	7.1021e-08	TRUE	0.902959	2.43575e-30	9.83611e-30	TRUE	1.07867	-1.60613	0.962951	1.19439	0.115719	-2.96245	-0.249812	1.35632	80	0.383194	0.0122496	0.0188132	TRUE	0.91268	3.89897e-17	1.34245e-16	TRUE	0.875206	0.996178	0.749972	1.00044	0.125234
12333-87	RPIA	Pre-analytical exclusions	0.694877	3.96724e-09	1.36595e-08	TRUE	0.571044	5.29617e-06	8.5729e-06	TRUE	0.451008	5.09338	0.272378	0.629638	0.17863	3.19919	6.98757	1.89419	55	0.733553	1.00439e-14	3.39405e-14	TRUE	0.706055	2.573e-13	4.89549e-13	TRUE	1.15836	-2.00578	0.89647	1.42026	0.261894	-4.712	0.70044	2.70622	80	0.30081	0.0528997	0.072862	FALSE	0.285302	0.0670346	0.0834526	FALSE	0.222164	8.07735	-0.0163342	0.460662	0.238498
12334-25	SHMT1	Pre-analytical exclusions	0.175036	0.201186	0.22967	FALSE	0.1113	0.418525	0.450743	FALSE	0.155326	8.63905	-0.226776	0.537428	0.382102	4.90994	12.3682	3.72911	55	0.559283	6.94967e-08	1.32296e-07	TRUE	0.553698	9.96625e-08	1.51184e-07	TRUE	0.909604	1.97797	0.601237	1.21797	0.308367	-1.04245	4.99838	3.02041	80	0.250628	0.109398	0.141133	FALSE	0.110746	0.485047	0.531895	FALSE	0.126625	10.6967	-0.236507	0.489757	0.363132
12338-27	EGFLAM	Robust candidates	0.88658	2.20076e-19	1.96585e-18	TRUE	0.917498	7.1201e-23	3.60656e-22	TRUE	0.999375	-0.434452	0.880014	1.11874	0.119361	-1.97933	1.11042	1.54487	55	0.812025	6.31613e-20	2.93424e-19	TRUE	0.854124	7.47834e-24	2.20687e-23	TRUE	0.800472	2.13853	0.690602	0.910341	0.10987	0.725483	3.55159	1.41305	80	0.855441	5.39666e-13	4.90477e-12	TRUE	0.892295	2.13574e-15	6.44081e-15	TRUE	0.728016	2.74314	0.610311	0.845722	0.117706
12340-17	AARS1	Pre-analytical exclusions	-0.125974	0.359432	0.395218	FALSE	-0.0763618	0.579499	0.609607	FALSE	-0.0909052	13.3083	-0.41793	0.236119	0.327025	9.53027	17.0863	3.778	55	0.135877	0.229448	0.238343	FALSE	0.0934759	0.409529	0.419308	FALSE	0.121621	11.0357	-0.170386	0.413627	0.292006	7.6783	14.393	3.35735	80	0.0866218	0.585438	0.63757	FALSE	0.00148581	0.992549	0.994733	FALSE	0.00119589	13.3678	-0.256009	0.258401	0.257205
12341-8	DUSP6	Pre-analytical exclusions	0.381457	0.00405943	0.00594637	TRUE	0.295026	0.0287685	0.0349606	TRUE	0.475139	5.39906	0.0511803	0.899098	0.423959	0.55458	10.2435	4.84448	55	0.21123	0.0599934	0.0652286	FALSE	0.363547	0.000917491	0.00113291	TRUE	0.443387	5.70292	0.187274	0.699501	0.256113	2.75818	8.64767	2.94475	80	-0.0921319	0.561712	0.614855	FALSE	-0.140247	0.375692	0.421198	FALSE	-0.180635	13.3857	-0.588155	0.226885	0.40752
12343-14	ACAP2	Pre-analytical exclusions	0.363102	0.00643683	0.00915118	TRUE	0.319674	0.0173546	0.0215388	TRUE	0.556846	4.11122	0.102112	1.01158	0.454734	-0.666942	8.88939	4.77816	55	0.156681	0.165159	0.17324	FALSE	0.239285	0.0325403	0.03597	TRUE	0.358048	6.21317	0.0305474	0.685549	0.327501	2.48807	9.93827	3.7251	80	-0.175594	0.266008	0.316922	FALSE	0.104486	0.510204	0.556552	FALSE	0.0880073	10.4575	-0.17968	0.355695	0.267687
12345-4	ANAPC10	Robust candidates	0.599928	1.29387e-06	3.29066e-06	TRUE	0.796816	3.43077e-13	8.61712e-13	TRUE	0.812616	1.00058	0.642845	0.982386	0.16977	-0.81451	2.81566	1.81509	55	0.579926	1.72795e-08	3.46398e-08	TRUE	0.810391	8.56255e-20	2.0986e-19	TRUE	1.01429	-1.26185	0.848988	1.17959	0.1653	-3.05427	0.53057	1.79242	80	0.444778	0.00316513	0.00540296	TRUE	0.847207	1.50876e-12	3.71282e-12	TRUE	0.917238	0.106033	0.733434	1.10104	0.183804
12347-29	CCM2	Pre-analytical exclusions	0.391126	0.00315063	0.00470786	TRUE	0.382473	0.00395416	0.00519313	TRUE	0.741046	2.97846	0.247828	1.23426	0.493218	-3.25872	9.21563	6.23717	55	0.0686826	0.544938	0.552826	FALSE	0.0901396	0.426518	0.43609	FALSE	0.126693	10.9409	-0.188848	0.442233	0.315541	6.58317	15.2987	4.35777	80	-0.152743	0.334196	0.38783	FALSE	0.108243	0.495027	0.541455	FALSE	0.0964406	12.2475	-0.186603	0.379484	0.283043
12348-46	SARS2	Pre-analytical exclusions	0.0358586	0.794933	0.817015	FALSE	0.0394179	0.775087	0.793819	FALSE	0.254782	7.43654	-1.52463	2.03419	1.77941	-11.2567	26.1298	18.6933	55	0.399433	0.000242138	0.000334206	TRUE	0.49067	3.82687e-06	5.41527e-06	TRUE	1.17358	-2.12121	0.703791	1.64338	0.469792	-7.10477	2.86236	4.98356	80	0.162142	0.304939	0.357347	FALSE	0.064334	0.685647	0.722312	FALSE	0.189125	8.47028	-0.748352	1.1266	0.937478
12350-86	ETS2	Pre-analytical exclusions	0.765454	1.00267e-11	4.45637e-11	TRUE	0.810397	6.59077e-14	1.72372e-13	TRUE	1.39317	-4.70434	1.11567	1.67066	0.277494	-7.73114	-1.67754	3.0268	55	0.405361	0.000191429	0.000266895	TRUE	0.453036	2.44661e-05	3.30492e-05	TRUE	0.940507	0.0561052	0.523313	1.3577	0.417194	-4.47473	4.58694	4.53084	80	0.761121	4.8848e-09	2.31203e-08	TRUE	0.908377	9.79757e-17	3.28192e-16	TRUE	1.0117	-0.522738	0.86288	1.16053	0.148824
12351-25	STAT1	Pre-analytical exclusions	0.0494949	0.719705	0.747496	FALSE	0.0845206	0.53953	0.570857	FALSE	0.0789471	14.1486	-0.177475	0.335369	0.256422	10.4377	17.8595	3.71088	55	0.281763	0.0113406	0.0131921	TRUE	0.293376	0.0082631	0.00952701	TRUE	0.274339	11.6695	0.0728229	0.475856	0.201516	8.69556	14.6435	2.97399	80	0.278503	0.0741065	0.0988946	FALSE	0.368608	0.0163048	0.0215887	TRUE	0.160453	13.9999	0.0311452	0.289761	0.129308
12352-70	ARRDC3	Pre-analytical exclusions	0.851227	1.83805e-16	1.22913e-15	TRUE	0.968351	1.27188e-33	1.95702e-32	TRUE	0.986456	-0.0984468	0.916405	1.05651	0.070051	-0.762683	0.565789	0.664236	55	0.793969	1.56226e-18	6.70633e-18	TRUE	0.788043	4.17947e-18	9.51411e-18	TRUE	0.804494	1.46674	0.662824	0.946163	0.14167	0.1392	2.79428	1.32754	80	0.775869	1.58513e-09	8.17692e-09	TRUE	0.938425	4.58645e-20	2.0497e-19	TRUE	0.8957	0.389822	0.790324	1.00108	0.105376
12355-223	MRRF	Pre-analytical exclusions	0.51443	5.8742e-05	0.000116288	TRUE	0.701431	2.45035e-09	4.90138e-09	TRUE	1.24714	-4.33496	0.897999	1.59627	0.349138	-8.44043	-0.229485	4.10547	55	0.309822	0.00516297	0.0062121	TRUE	0.211407	0.0597733	0.0647477	FALSE	0.168711	8.28462	-0.00711588	0.344538	0.175827	6.22574	10.3435	2.05889	80	0.172839	0.2737	0.324866	FALSE	0.628374	8.36586e-06	1.38777e-05	TRUE	0.712244	2.10869	0.430475	0.994012	0.281769
12356-65	SRI	Pre-analytical exclusions	0.00519481	0.969974	0.975461	FALSE	0.0783905	0.569435	0.599713	FALSE	0.0527917	9.92822	-0.132178	0.237762	0.18497	8.06113	11.7953	1.86709	55	0.204688	0.0685599	0.0741664	FALSE	0.368354	0.000774239	0.000962878	TRUE	0.579064	4.90164	0.249615	0.908512	0.329448	1.5542	8.24909	3.34745	80	0.362612	0.0182736	0.0273223	TRUE	0.324387	0.0360935	0.0462039	TRUE	0.194331	9.70851	0.013244	0.375418	0.181087
12357-41	SNAP29	Pre-analytical exclusions	0.439185	0.000795148	0.00130566	TRUE	0.391127	0.00315052	0.00417834	TRUE	1.0078	-0.846795	0.354458	1.66115	0.653345	-7.57038	5.87679	6.72359	55	0.283499	0.010825	0.0126104	TRUE	0.54775	1.45255e-07	2.18707e-07	TRUE	1.08295	-1.51408	0.710083	1.45582	0.372869	-5.36198	2.33382	3.8479	80	-0.0208249	0.895853	0.912503	FALSE	0.703163	2.07306e-07	3.7551e-07	TRUE	0.6637	3.49967	0.449235	0.878165	0.214465
12358-6	IGBP1	Pre-analytical exclusions	0.109019	0.428186	0.465411	FALSE	0.0821483	0.551012	0.582076	FALSE	0.0536354	11.8621	-0.12564	0.232911	0.179275	9.70926	14.0149	2.15282	55	0.261885	0.0189447	0.0215662	TRUE	0.365588	0.000853963	0.00105823	TRUE	0.37448	8.42792	0.159562	0.589398	0.214918	5.86257	10.9933	2.56535	80	0.0756017	0.634181	0.681088	FALSE	0.135107	0.393608	0.439695	FALSE	0.0502664	13.2642	-0.0675353	0.168068	0.117802
12361-102	RRAS2	Pre-analytical exclusions	0.61035	7.51606e-07	1.9728e-06	TRUE	0.662833	3.52508e-08	6.55635e-08	TRUE	1.01368	-0.885806	0.698195	1.32917	0.315488	-4.02383	2.25222	3.13802	55	0.389573	0.000354506	0.000480207	TRUE	0.891999	1.27742e-28	4.70734e-28	TRUE	1.00132	-0.761873	0.886935	1.11571	0.114386	-1.91784	0.394096	1.15597	80	0.306633	0.0482566	0.0669603	FALSE	0.269065	0.0848795	0.104667	FALSE	0.39046	5.45399	-0.0561763	0.837097	0.446637
12363-70	TRIB2	Pre-analytical exclusions	0.503508	8.91042e-05	0.000170333	TRUE	0.775609	3.56741e-12	8.40156e-12	TRUE	1.28592	-4.43162	0.997591	1.57424	0.288326	-7.72406	-1.13919	3.29244	55	0.518501	8.3647e-07	1.44377e-06	TRUE	0.436046	5.27652e-05	7.00247e-05	TRUE	0.496394	4.56179	0.265458	0.727329	0.230936	1.92732	7.19627	2.63448	80	0.563186	0.000103192	0.000230232	TRUE	0.934858	1.3684e-19	5.83632e-19	TRUE	1.07813	-1.94982	0.947292	1.20897	0.130838
12365-108	RUVBL1	Pre-analytical exclusions	0.551587	1.27245e-05	2.79449e-05	TRUE	0.96244	1.10421e-31	1.34143e-30	TRUE	1.2867	-4.02017	1.1867	1.3867	0.1	-5.18062	-2.85972	1.16045	55	0.592475	7.06546e-09	1.47059e-08	TRUE	0.652545	5.44332e-11	9.44226e-11	TRUE	0.972807	-0.426223	0.718164	1.22745	0.254644	-3.3469	2.49446	2.92068	80	0.118872	0.453378	0.50896	FALSE	0.711113	1.30856e-07	2.3935e-07	TRUE	0.740321	2.74378	0.506417	0.974225	0.233904
12366-16	CRYGD	Pre-analytical exclusions	0.440103	0.000772961	0.0012721	TRUE	0.522342	4.30488e-05	6.57963e-05	TRUE	0.604047	2.75447	0.33236	0.875734	0.271687	0.225365	5.28358	2.52911	55	0.432618	6.13158e-05	8.97812e-05	TRUE	0.767803	9.63516e-17	2.084e-16	TRUE	1.32109	-4.00446	1.0726	1.56959	0.248496	-6.33231	-1.67661	2.32785	80	0.619094	1.2385e-05	3.26608e-05	TRUE	0.9177	1.25086e-17	4.51378e-17	TRUE	1.01684	-1.15577	0.876173	1.15751	0.140668
12367-52	MACO1	Pre-analytical exclusions	0.307381	0.0224412	0.0292409	TRUE	0.390127	0.00323529	0.00428842	TRUE	1.16879	-1.47675	0.408787	1.92879	0.760001	-7.58325	4.62975	6.1065	55	0.360993	0.00100302	0.00129467	TRUE	0.344901	0.00172985	0.0020952	TRUE	0.8822	1.04929	0.340996	1.4234	0.541204	-3.31775	5.41632	4.36703	80	0.108662	0.493349	0.548174	FALSE	0.346091	0.02476	0.0321818	TRUE	0.333384	6.17301	0.0445806	0.622187	0.288803
12368-18	KAT2B	Robust candidates	0.3816	0.00404449	0.00592808	TRUE	0.445898	0.000645286	0.000903649	TRUE	0.330269	5.59303	0.147613	0.512924	0.182656	3.86665	7.31942	1.72639	55	0.468477	1.17335e-05	1.82864e-05	TRUE	0.600414	3.93339e-09	6.3585e-09	TRUE	0.613579	2.76182	0.429361	0.797797	0.184218	0.984593	4.53905	1.77723	80	0.0085896	0.956945	0.965689	FALSE	0.102703	0.517491	0.563404	FALSE	0.0990965	8.02681	-0.207612	0.405805	0.306709
12370-30	APOF	Clinically-relevant markers	0.957359	2.98934e-30	1.1468e-28	TRUE	0.974821	3.2169e-36	6.97856e-35	TRUE	0.948027	0.265214	0.888279	1.00777	0.0597471	-0.572013	1.10244	0.837227	55	0.94414	2.37794e-39	4.25868e-38	TRUE	0.960587	4.02447e-45	3.8802e-44	TRUE	0.955076	0.62317	0.892773	1.01738	0.0623028	-0.220028	1.46637	0.843198	80	0.93242	2.78863e-19	8.06599e-18	TRUE	0.942993	1.02414e-20	4.87585e-20	TRUE	0.991659	-0.351757	0.879817	1.1035	0.111842
12372-50	TPM3	Pre-analytical exclusions	0.715262	8.48379e-10	3.13264e-09	TRUE	0.816245	3.10812e-14	8.31074e-14	TRUE	1.22106	-2.70254	0.982958	1.45916	0.2381	-4.84661	-0.558466	2.14407	55	0.722894	3.69724e-14	1.2074e-13	TRUE	0.8985	1.2879e-29	4.98011e-29	TRUE	1.2944	-3.1702	1.15184	1.43695	0.142554	-4.43603	-1.90436	1.26583	80	0.333117	0.0311082	0.0447058	TRUE	0.948521	1.402e-21	7.30465e-21	TRUE	1.03245	-0.684259	0.922284	1.14261	0.110165
12373-73	TRA2B	Clinically-relevant markers	0.916306	1.02553e-22	1.38171e-21	TRUE	0.937046	7.04992e-26	4.68858e-25	TRUE	1.12428	-2.05293	1.00885	1.23972	0.115434	-3.44593	-0.65992	1.393	55	0.932771	2.62861e-36	3.74217e-35	TRUE	0.939597	4.60041e-38	2.85139e-37	TRUE	1.12331	-2.22733	1.03107	1.21556	0.0922431	-3.39223	-1.06243	1.1649	80	0.469249	0.00171928	0.0030897	TRUE	0.587941	4.23555e-05	6.75261e-05	TRUE	0.598286	3.99648	0.335245	0.861327	0.263041
12374-8	PAFAH1B3	Pre-analytical exclusions	0.431241	0.00101255	0.00163684	TRUE	0.48501	0.000174878	0.000254835	TRUE	0.349384	7.6366	0.175822	0.522946	0.173562	5.41669	9.85651	2.21991	55	0.569925	3.43192e-08	6.69037e-08	TRUE	0.566155	4.41909e-08	6.81854e-08	TRUE	0.538945	6.00439	0.362063	0.715828	0.176883	3.82236	8.18643	2.18204	80	0.210923	0.179977	0.222725	FALSE	0.283871	0.0684772	0.0851758	FALSE	0.134696	12.0822	-0.0106969	0.280088	0.145393
12376-85	CDKN2D	Pre-analytical exclusions	0.286941	0.0336684	0.0427244	TRUE	0.233183	0.0866538	0.101189	FALSE	0.346208	7.97328	-0.051567	0.743983	0.397775	3.31968	12.6269	4.6536	55	0.411205	0.000151193	0.000212791	TRUE	0.354464	0.00125554	0.00153654	TRUE	0.625519	4.48598	0.253553	0.997484	0.371966	-0.164794	9.13676	4.65078	80	0.101856	0.52097	0.575269	FALSE	0.0412803	0.7952	0.823677	FALSE	0.0251183	13.2818	-0.169163	0.219399	0.194281
12378-71	TAPBP	Pre-analytical exclusions	0.666089	2.85769e-08	8.89398e-08	TRUE	0.731832	2.18737e-10	4.66056e-10	TRUE	0.966728	-0.217172	0.718707	1.21475	0.24802	-3.04298	2.60864	2.82581	55	0.814721	3.79827e-20	1.78732e-19	TRUE	0.873525	4.20148e-26	1.369e-25	TRUE	1.15405	-2.31383	1.00908	1.29902	0.144968	-3.9763	-0.651362	1.66247	80	0.857745	4.00201e-13	3.75207e-12	TRUE	0.947071	2.41105e-21	1.22213e-20	TRUE	1.00953	-0.929182	0.900176	1.11888	0.109352
12381-26	CBR1	Pre-analytical exclusions	0.588095	2.34307e-06	5.74459e-06	TRUE	0.695129	3.89542e-09	7.67606e-09	TRUE	0.761004	2.29972	0.544174	0.977833	0.21683	-0.104093	4.70354	2.40382	55	0.690221	1.41429e-12	4.09565e-12	TRUE	0.563843	5.15214e-08	7.92779e-08	TRUE	0.632174	3.97946	0.423443	0.840905	0.208731	1.51398	6.44494	2.46548	80	0.640872	4.83188e-06	1.36088e-05	TRUE	0.751791	9.55982e-09	1.85471e-08	TRUE	0.647812	3.99993	0.466238	0.829386	0.181574
12382-2	DDX58	Robust candidates	0.569212	5.76541e-06	1.33198e-05	TRUE	0.69418	4.17276e-09	8.2026e-09	TRUE	1.64428	-7.10741	1.17454	2.11402	0.469737	-11.7034	-2.51142	4.596	55	0.462664	1.55378e-05	2.39086e-05	TRUE	0.529875	4.31779e-07	6.37608e-07	TRUE	0.89626	0.178356	0.5729	1.21962	0.323359	-3.00186	3.35858	3.18022	80	0.615777	1.4206e-05	3.71006e-05	TRUE	0.894666	1.39958e-15	4.27557e-15	TRUE	0.981832	-0.236872	0.825165	1.1385	0.156667
12384-92	COPS7B	Pre-analytical exclusions	0.813059	4.69622e-14	2.52999e-13	TRUE	0.827491	6.77841e-15	1.8923e-14	TRUE	1.57037	-8.03122	1.2768	1.86394	0.29357	-11.4291	-4.63332	3.3979	55	0.846301	4.90674e-23	2.7898e-22	TRUE	0.833116	9.33359e-22	2.50304e-21	TRUE	1.47469	-6.97442	1.254	1.69539	0.220694	-9.56095	-4.38788	2.58654	80	0.724171	5.9403e-08	2.37775e-07	TRUE	0.700293	2.43872e-07	4.39995e-07	TRUE	0.6855	2.24956	0.462199	0.908802	0.223301
12385-4	CAPN3	Robust candidates	0.556638	1.01887e-05	2.27251e-05	TRUE	0.771701	5.34296e-12	1.24703e-11	TRUE	1.34	-4.58759	1.03574	1.64425	0.304256	-8.21653	-0.958643	3.62894	55	0.324338	0.00333448	0.00408008	TRUE	0.323252	0.00344788	0.00408312	TRUE	0.489205	5.47711	0.166374	0.812036	0.322831	1.64395	9.31027	3.83316	80	0.257597	0.0995656	0.12941	FALSE	0.221308	0.158985	0.189415	FALSE	0.341661	7.70029	-0.13945	0.822771	0.481111
12386-11	RNPEP	Pre-analytical exclusions	0.846898	3.71213e-16	2.40941e-15	TRUE	0.847156	3.56189e-16	1.08223e-15	TRUE	0.981951	0.304245	0.812267	1.15163	0.169684	-1.72045	2.32894	2.02469	55	0.774871	3.34238e-17	1.3219e-16	TRUE	0.762095	2.20578e-16	4.7039e-16	TRUE	0.910518	1.69608	0.736142	1.08489	0.174376	-0.416037	3.80819	2.11211	80	0.529698	0.00030929	0.000634867	TRUE	0.601316	2.538e-05	4.09916e-05	TRUE	0.909198	0.944207	0.523132	1.29526	0.386065
12387-7	PDLIM4	Pre-analytical exclusions	0.748629	4.98113e-11	2.06058e-10	TRUE	0.787959	9.42186e-13	2.29916e-12	TRUE	0.946704	-0.918689	0.742888	1.15052	0.203815	-3.08645	1.24907	2.16776	55	0.284639	0.0104976	0.0122427	TRUE	0.439963	4.43568e-05	5.90533e-05	TRUE	0.128973	7.29691	0.0696318	0.188315	0.0593415	6.67098	7.92284	0.625931	80	0.571348	7.75474e-05	0.000176473	TRUE	0.66224	1.78166e-06	3.07665e-06	TRUE	0.436147	4.23533	0.278451	0.593843	0.157696
12389-4	ORC6	Pre-analytical exclusions	0.520924	4.55411e-05	9.16227e-05	TRUE	0.570344	5.47122e-06	8.85036e-06	TRUE	0.806109	1.1076	0.486254	1.12596	0.319855	-2.41775	4.63294	3.52535	55	0.648484	7.82668e-11	1.94705e-10	TRUE	0.692207	1.14907e-12	2.13172e-12	TRUE	1.08031	-1.95803	0.826409	1.3342	0.253898	-4.7576	0.841547	2.79957	80	0.573454	7.19453e-05	0.000164701	TRUE	0.949194	1.08419e-21	5.71415e-21	TRUE	1.04763	-1.48222	0.936635	1.15862	0.110991
12391-27	PDZD7	Pre-analytical exclusions	0.275041	0.0421245	0.0527709	FALSE	0.283593	0.0358907	0.043248	TRUE	0.756737	1.05407	0.0517506	1.46172	0.704986	-6.06161	8.16976	7.11569	55	0.507636	1.53893e-06	2.59959e-06	TRUE	0.376957	0.000567651	0.000710319	TRUE	0.552153	3.19559	0.246325	0.857981	0.305828	0.112904	6.27827	3.08268	80	0.415769	0.0061746	0.0100037	TRUE	0.599888	2.68363e-05	4.32095e-05	TRUE	1.02289	-1.5806	0.58693	1.45885	0.435961
12392-30	ARL1	Pre-analytical exclusions	0.519264	4.8626e-05	9.73454e-05	TRUE	0.502355	9.30354e-05	0.000138678	TRUE	0.896891	-0.270641	0.471574	1.32221	0.425317	-5.18622	4.64494	4.91558	55	0.553906	9.8341e-08	1.85557e-07	TRUE	0.547044	1.51827e-07	2.2832e-07	TRUE	0.764169	1.15493	0.500574	1.02776	0.263595	-1.89397	4.20383	3.0489	80	0.226805	0.148625	0.1872	FALSE	0.355289	0.0209464	0.0274601	TRUE	0.489194	4.82343	0.0779017	0.900486	0.411292
12394-53	C16orf54	Robust candidates	0.747033	5.76164e-11	2.36467e-10	TRUE	0.974277	5.63096e-36	1.17269e-34	TRUE	1.18785	-2.63629	1.11215	1.26354	0.0756977	-3.33425	-1.93833	0.697962	55	0.819342	1.55789e-20	7.52515e-20	TRUE	0.982917	4.23773e-59	1.30885e-57	TRUE	1.53592	-6.03109	1.47109	1.60076	0.0648312	-6.63658	-5.42559	0.605494	80	0.716584	9.44946e-08	3.64622e-07	TRUE	0.969856	3.83206e-26	3.40217e-25	TRUE	1.10338	-2.04728	1.01479	1.19197	0.0885903
12395-86	DARS2	Pre-analytical exclusions	0.024315	0.86013	0.876731	FALSE	0.0592932	0.667189	0.695033	FALSE	0.162704	9.57873	-0.591984	0.917392	0.754688	2.23396	16.9235	7.34477	55	-0.0624004	0.582403	0.58993	FALSE	-0.100027	0.377344	0.387116	FALSE	-0.174518	13.6234	-0.565839	0.216802	0.39132	9.66033	17.5866	3.96312	80	0.145936	0.356433	0.411277	FALSE	0.22211	0.157442	0.1877	FALSE	0.275652	9.49526	-0.111035	0.662339	0.386687
12396-19	HIBCH	Pre-analytical exclusions	0.297619	0.0273297	0.0351892	TRUE	0.232248	0.087961	0.102649	FALSE	0.444371	6.46369	-0.0683621	0.957104	0.512733	0.845356	12.082	5.61834	55	0.499578	2.38651e-06	3.96672e-06	TRUE	0.489785	4.00783e-06	5.66255e-06	TRUE	0.54498	5.93878	0.326302	0.763658	0.218678	3.44002	8.43754	2.49876	80	0.406693	0.00752317	0.0119992	TRUE	0.410131	0.00698511	0.0095596	TRUE	0.449358	7.53628	0.130035	0.768681	0.319323
12398-15	PAX4	Pre-analytical exclusions	0.600577	1.25152e-06	3.19521e-06	TRUE	0.83848	1.37132e-15	4.01589e-15	TRUE	1.17011	-2.72823	0.960596	1.37963	0.209515	-4.79442	-0.662045	2.06619	55	0.541966	2.08086e-07	3.81186e-07	TRUE	0.944265	2.18336e-39	1.4722e-38	TRUE	1.27761	-3.83315	1.17721	1.37801	0.1004	-4.82468	-2.84161	0.991534	80	0.769742	2.5556e-09	1.26461e-08	TRUE	0.974154	1.83816e-27	1.95596e-26	TRUE	1.14483	-2.42546	1.06	1.22966	0.0848298
12399-194	CCDC50	Pre-analytical exclusions	-0.0160895	0.907185	0.919165	FALSE	-0.0264988	0.847711	0.862021	FALSE	-0.0267987	10.4184	-0.30533	0.251732	0.278531	7.07293	13.7639	3.34547	55	0.616854	1.10979e-09	2.50365e-09	TRUE	0.62653	5.08986e-10	8.52285e-10	TRUE	0.712153	1.82984	0.512452	0.911854	0.199701	-0.547219	4.20689	2.37706	80	0.301677	0.0521864	0.0720156	FALSE	0.361261	0.018744	0.0246839	TRUE	0.429982	5.94563	0.0753201	0.784644	0.354662
12400-25	UBE2T	Pre-analytical exclusions	0.666967	2.6993e-08	8.43706e-08	TRUE	0.655068	5.75542e-08	1.05671e-07	TRUE	1.19383	-3.47959	0.814451	1.5732	0.379374	-7.52763	0.568453	4.04804	55	0.509086	1.42037e-06	2.40545e-06	TRUE	0.399592	0.000240629	0.00030798	TRUE	0.691537	1.7658	0.333924	1.04915	0.357613	-2.06195	5.59355	3.82775	80	0.751884	9.49767e-09	4.28394e-08	TRUE	0.973383	3.28693e-27	3.40318e-26	TRUE	1.18532	-3.44412	1.09614	1.27451	0.0891848
12401-3	STAMBPL1	Pre-analytical exclusions	0.413463	0.00170343	0.00266216	TRUE	0.813738	4.30366e-14	1.14029e-13	TRUE	1.36595	-5.1379	1.09714	1.63475	0.268804	-8.25779	-2.01802	3.11989	55	0.44714	3.20922e-05	4.81417e-05	TRUE	0.45996	1.76747e-05	2.41211e-05	TRUE	0.462973	5.23135	0.261503	0.664442	0.201469	2.85338	7.60932	2.37797	80	0.207196	0.187974	0.231442	FALSE	0.100214	0.527743	0.57294	FALSE	0.112949	9.82271	-0.245407	0.471306	0.358357
12403-30	RAB39B	Pre-analytical exclusions	0.394957	0.00284364	0.00428775	TRUE	0.393212	0.00298	0.00396372	TRUE	0.613801	3.24781	0.218374	1.00923	0.395427	-1.24403	7.73965	4.49184	55	0.499862	2.35031e-06	3.91217e-06	TRUE	0.517119	9.04979e-07	1.31822e-06	TRUE	0.756887	1.64921	0.47449	1.03928	0.282398	-1.54645	4.84488	3.19567	80	0.749129	1.15168e-08	5.1469e-08	TRUE	0.854931	5.76186e-13	1.45524e-12	TRUE	1.08337	-1.95131	0.873304	1.29343	0.210062
12406-119	DIRAS3	Pre-analytical exclusions	0.604748	1.0089e-06	2.60405e-06	TRUE	0.903334	3.95395e-21	1.73617e-20	TRUE	1.94052	-12.345	1.68666	2.19439	0.253865	-15.2175	-9.47239	2.87257	55	0.506024	1.68158e-06	2.82812e-06	TRUE	0.825036	5.01259e-21	1.29978e-20	TRUE	1.33723	-5.64405	1.13077	1.54369	0.206459	-7.984	-3.3041	2.33995	80	0.521595	0.000396641	0.000796889	TRUE	0.946852	2.61293e-21	1.31986e-20	TRUE	1.17183	-3.58433	1.04462	1.29905	0.127217
12408-333	RAB22A	Pre-analytical exclusions	0.383766	0.00382362	0.00562924	TRUE	0.385496	0.00365494	0.00481577	TRUE	1.90264	-10.1347	0.647943	3.15735	1.2547	-23.5921	3.32259	13.4573	55	0.542701	1.98867e-07	3.65123e-07	TRUE	0.741219	3.78319e-15	7.72428e-15	TRUE	1.21849	-2.96132	0.969743	1.46724	0.248748	-5.72067	-0.201963	2.75936	80	-0.0268212	0.866107	0.888537	FALSE	0.285281	0.0670553	0.0834642	FALSE	0.239231	9.51373	-0.0176093	0.496071	0.25684
12409-90	RAB7B	Pre-analytical exclusions	0.642208	1.25753e-07	3.64604e-07	TRUE	0.851468	1.76626e-16	5.48073e-16	TRUE	1.1451	-2.16951	0.950799	1.33941	0.194304	-4.08425	-0.254775	1.91474	55	0.703829	3.29178e-13	1.00476e-12	TRUE	0.962242	7.79131e-46	7.97624e-45	TRUE	1.42562	-5.12739	1.33471	1.51652	0.0909057	-6.04107	-4.21371	0.913676	80	0.581233	5.43013e-05	0.000127678	TRUE	0.977884	8.42238e-29	1.07326e-27	TRUE	0.944548	-0.348156	0.879992	1.0091	0.0645563
12411-60	MAX	Pre-analytical exclusions	0.070202	0.61054	0.643468	FALSE	-0.0259337	0.850921	0.864802	FALSE	-0.0642047	11.7144	-0.746063	0.617654	0.681859	4.4083	19.0205	7.30611	55	0.306821	0.00563654	0.00675625	TRUE	0.383803	0.000440708	0.000555477	TRUE	0.607284	5.06688	0.277924	0.936644	0.32936	1.43672	8.69704	3.63016	80	-0.0598817	0.706393	0.746217	FALSE	0.037089	0.815614	0.841592	FALSE	0.0229453	12.7482	-0.174616	0.220507	0.197561
12414-31	YWHAB	Pre-analytical exclusions	0.0020202	0.988321	0.990359	FALSE	0.0989179	0.472443	0.504562	FALSE	0.201924	10.0537	-0.357725	0.761572	0.559648	2.98015	17.1272	7.07351	55	0.403868	0.000203186	0.000282476	TRUE	0.407345	0.000176779	0.00022802	TRUE	0.61455	5.2234	0.30396	0.925139	0.310589	1.21101	9.2358	4.0124	80	0.142533	0.36788	0.422745	FALSE	0.0378808	0.811748	0.838553	FALSE	0.0340475	13.6627	-0.252969	0.321064	0.287016
12415-122	EDF1	Pre-analytical exclusions	0.392857	0.00300842	0.00451201	TRUE	0.437265	0.000843445	0.00116991	TRUE	0.595409	3.81442	0.258021	0.932797	0.337388	-0.363197	7.99205	4.17762	55	0.342184	0.00189136	0.00237651	TRUE	0.252727	0.0237141	0.0264948	TRUE	0.341554	6.91316	0.0467951	0.636312	0.294759	3.26238	10.5639	3.65078	80	0.559135	0.00011859	0.00026202	TRUE	0.800209	2.02919e-10	4.32226e-10	TRUE	1.08439	-2.10972	0.824687	1.3441	0.259708
12417-46	TPRKB	Pre-analytical exclusions	0.6057	9.60041e-07	2.48588e-06	TRUE	0.577071	3.99073e-06	6.50166e-06	TRUE	0.98751	-1.63424	0.602466	1.37255	0.385044	-6.16818	2.8997	4.53394	55	0.34916	0.00150161	0.00190153	TRUE	0.348081	0.00155672	0.00189274	TRUE	0.355218	5.78238	0.139562	0.570873	0.215655	3.27625	8.28851	2.50613	80	0.531967	0.000288155	0.000596356	TRUE	0.44561	0.00310232	0.0043612	TRUE	0.437412	5.0116	0.156596	0.718227	0.280815
12420-10	GPD1L	Pre-analytical exclusions	0.210317	0.123262	0.14517	FALSE	0.331175	0.0135198	0.0169585	TRUE	0.694296	3.289	0.149292	1.2393	0.545004	-4.1378	10.7158	7.4268	55	0.353891	0.00128023	0.00163454	TRUE	0.327059	0.00306481	0.00364487	TRUE	0.446919	6.94144	0.155829	0.738009	0.29109	3.1125	10.7704	3.82894	80	0.34592	0.0248362	0.0362788	TRUE	0.589787	3.95193e-05	6.31011e-05	TRUE	0.606996	4.56496	0.341402	0.872589	0.265594
12422-143	ALOX15B	Pre-analytical exclusions	0.885365	2.87297e-19	2.53524e-18	TRUE	0.918715	4.87721e-23	2.5177e-22	TRUE	0.979733	-0.555372	0.863702	1.09576	0.116031	-1.60887	0.498124	1.0535	55	0.941637	1.25268e-38	2.16883e-37	TRUE	0.973641	7.90237e-52	1.2886e-50	TRUE	1.18006	-2.31404	1.11775	1.24238	0.062316	-2.87688	-1.7512	0.56284	80	0.77428	1.79673e-09	9.1969e-09	TRUE	0.939331	3.43872e-20	1.552e-19	TRUE	0.95874	-0.396872	0.846862	1.07062	0.111878
12423-38	A1CF	Pre-analytical exclusions	0.789661	7.78897e-13	3.75488e-12	TRUE	0.884152	3.73839e-19	1.40822e-18	TRUE	1.44097	-5.65705	1.23119	1.65076	0.209783	-7.90711	-3.40699	2.25006	55	0.875832	2.1447e-26	1.52813e-25	TRUE	0.941892	1.06149e-38	6.8775e-38	TRUE	1.60271	-7.55111	1.47387	1.73156	0.128848	-8.94531	-6.15692	1.3942	80	0.562434	0.000105905	0.00023578	TRUE	0.98008	1.06177e-29	1.58267e-28	TRUE	1.08441	-2.14913	1.01419	1.15463	0.0702217
12424-107	THYN1	Pre-analytical exclusions	0.327531	0.0146471	0.0197088	TRUE	0.542069	1.91579e-05	2.987e-05	TRUE	0.621815	2.46329	0.356234	0.887395	0.265581	-0.189248	5.11582	2.65253	55	0.220176	0.049707	0.0545325	FALSE	0.432158	6.25548e-05	8.26317e-05	TRUE	0.925344	-0.819241	0.490073	1.36062	0.435271	-5.25368	3.61519	4.43443	80	0.0735789	0.643304	0.68916	FALSE	0.206996	0.188408	0.22211	FALSE	0.30636	5.86929	-0.156354	0.769074	0.462714
12425-104	ARF6	Pre-analytical exclusions	-0.00306649	0.982273	0.986061	FALSE	0.0493781	0.72034	0.744126	FALSE	0.10885	9.33822	-0.49775	0.71545	0.6066	2.79145	15.885	6.54677	55	0.299906	0.00687703	0.00816528	TRUE	0.599271	4.28349e-09	6.91066e-09	TRUE	0.661684	3.24953	0.462431	0.860937	0.199253	1.03973	5.45933	2.2098	80	0.168949	0.284807	0.337225	FALSE	0.274892	0.0780934	0.0966258	FALSE	0.23369	8.46365	-0.0275074	0.494887	0.261197
12426-19	MOB1A	Pre-analytical exclusions	0.0837662	0.543169	0.579672	FALSE	0.0496981	0.718602	0.742542	FALSE	0.112433	10.5643	-0.51009	0.734956	0.622523	2.26005	18.8686	8.30427	55	0.138654	0.219981	0.229063	FALSE	0.184889	0.100618	0.107286	FALSE	0.354351	7.58895	-0.0702288	0.778932	0.42458	1.76214	13.4158	5.82682	80	-0.0801394	0.613909	0.663225	FALSE	-0.145146	0.359072	0.4044	FALSE	-0.318761	17.4316	-1.01313	0.375607	0.694369
12427-8	CDC25B	Pre-analytical exclusions	0.374502	0.00484911	0.00701293	TRUE	0.578882	3.66123e-06	5.9782e-06	TRUE	0.775433	1.39456	0.474501	1.07637	0.300932	-2.69889	5.48801	4.09345	55	0.282513	0.0111153	0.0129403	TRUE	0.183442	0.103359	0.110112	FALSE	0.129359	10.1069	-0.0269041	0.285623	0.156263	7.99571	12.2181	2.1112	80	0.414796	0.00630828	0.0102067	TRUE	0.399037	0.00885126	0.0120031	TRUE	0.333423	7.58264	0.0885881	0.578258	0.244835
12428-2	LYPLAL1	Pre-analytical exclusions	0.498782	0.000106246	0.000200317	TRUE	0.567674	6.18924e-06	9.961e-06	TRUE	0.868302	0.528886	0.521371	1.21523	0.346932	-3.04428	4.10205	3.57317	55	0.551597	1.13939e-07	2.13607e-07	TRUE	0.67239	8.50395e-12	1.52861e-11	TRUE	1.18026	-2.76439	0.88738	1.47315	0.292884	-5.80794	0.279172	3.04356	80	0.31425	0.0426852	0.0597298	FALSE	0.903533	2.6224e-16	8.48035e-16	TRUE	0.909224	0.403317	0.771425	1.04702	0.1378
12430-78	PAIP1	Pre-analytical exclusions	0.47757	0.000226929	0.000404027	TRUE	0.819422	2.04335e-14	5.53268e-14	TRUE	1.62254	-7.74781	1.30984	1.93524	0.312698	-11.1142	-4.38143	3.36638	55	0.582488	1.44402e-08	2.91968e-08	TRUE	0.678586	4.62443e-12	8.38703e-12	TRUE	1.22428	-3.38985	0.925559	1.52301	0.298725	-6.57129	-0.208407	3.18144	80	0.6473	3.60832e-06	1.03629e-05	TRUE	0.981331	2.9357e-30	4.86326e-29	TRUE	1.13044	-2.37964	1.05964	1.20123	0.0707988
12431-13	PELO	Pre-analytical exclusions	0.320924	0.0168974	0.0224877	TRUE	0.665265	3.0143e-08	5.62932e-08	TRUE	1.24419	-4.10941	0.85949	1.62889	0.3847	-8.69826	0.479446	4.58885	55	0.60218	3.44519e-09	7.40549e-09	TRUE	0.637753	1.99125e-10	3.388e-10	TRUE	1.01191	-1.30553	0.736418	1.2874	0.27549	-4.6097	1.99864	3.30417	80	0.326162	0.0350303	0.04988	TRUE	0.577964	6.1171e-05	9.64471e-05	TRUE	0.866198	0.746533	0.475364	1.25703	0.390834
12432-23	CACYBP	Pre-analytical exclusions	0.234817	0.0844073	0.101845	FALSE	0.251968	0.0634833	0.075021	FALSE	0.290444	10.115	-0.0168906	0.597778	0.307334	6.48316	13.7469	3.63186	55	0.399859	0.000238112	0.000328774	TRUE	0.414563	0.000131758	0.000170979	TRUE	0.450955	7.60681	0.227812	0.674098	0.223143	4.5066	10.707	3.10021	80	0.00640143	0.967906	0.974188	FALSE	0.0556893	0.726122	0.760665	FALSE	0.0234048	14.6221	-0.11069	0.157499	0.134094
12433-8	ARL11	Pre-analytical exclusions	0.32482	0.0155374	0.0208261	TRUE	0.377981	0.00443872	0.00580442	TRUE	0.626167	4.47526	0.203613	1.04872	0.422554	-0.597891	9.54842	5.07316	55	0.597586	4.85492e-09	1.02721e-08	TRUE	0.835645	5.41305e-22	1.46785e-21	TRUE	1.11803	-1.61992	0.952376	1.28369	0.165657	-3.65787	0.418041	2.03796	80	0.147071	0.352666	0.407641	FALSE	0.0842331	0.595861	0.637959	FALSE	0.18638	10.5914	-0.518187	0.890946	0.704566
12434-25	IST1	Pre-analytical exclusions	0.094228	0.493794	0.530552	FALSE	0.0449315	0.744627	0.766284	FALSE	0.0741826	11.5956	-0.380229	0.528595	0.454412	6.09984	17.0914	5.49576	55	0.241749	0.0307425	0.0343632	TRUE	0.221449	0.0483695	0.0528822	FALSE	0.365878	8.13283	0.00268696	0.72907	0.363192	3.4811	12.7846	4.65173	80	0.063447	0.689762	0.732044	FALSE	0.311441	0.0446757	0.0566628	FALSE	0.160773	12.0737	0.00401292	0.317534	0.156761
12436-84	GSTO1	Pre-analytical exclusions	0.690909	5.27884e-09	1.78219e-08	TRUE	0.444588	0.000672366	0.000940125	TRUE	0.640149	3.29158	0.284811	0.995486	0.355337	-0.686124	7.26928	3.9777	55	0.777056	2.39088e-17	9.56482e-17	TRUE	0.74547	2.16876e-15	4.46177e-15	TRUE	1.44571	-5.69226	1.15433	1.7371	0.291385	-8.98661	-2.39791	3.29435	80	0.540556	0.000219416	0.000463438	TRUE	0.791288	4.44756e-10	9.29688e-10	TRUE	0.826044	1.34803	0.622069	1.03002	0.203975
12437-18	ULK3	Pre-analytical exclusions	0.630506	2.48278e-07	6.92575e-07	TRUE	0.919583	3.70998e-23	1.93296e-22	TRUE	1.45368	-5.45177	1.28257	1.6248	0.171117	-7.16736	-3.73618	1.71559	55	0.361579	0.000982778	0.00127012	TRUE	0.992577	3.86167e-73	6.46204e-71	TRUE	1.1575	-2.67414	1.12553	1.18947	0.0319696	-3.00058	-2.3477	0.32644	80	0.340896	0.0271586	0.0394498	TRUE	0.713698	1.12299e-07	2.05871e-07	TRUE	0.824209	0.899959	0.565713	1.0827	0.258496
12438-127	MPG	Pre-analytical exclusions	0.118831	0.387532	0.424196	FALSE	0.373496	0.00497382	0.00647511	TRUE	0.274421	6.04758	0.0866429	0.4622	0.187778	4.10361	7.99155	1.94397	55	0.393204	0.000308495	0.000420459	TRUE	0.467732	1.21672e-05	1.67586e-05	TRUE	0.503084	3.60805	0.288784	0.717384	0.2143	1.28053	5.93556	2.32752	80	0.131027	0.408181	0.464663	FALSE	0.357049	0.0202757	0.0266096	TRUE	0.364749	5.88982	0.0598155	0.669682	0.304933
12439-67	IRF9	Pre-analytical exclusions	0.532225	2.88771e-05	6.00871e-05	TRUE	0.761079	1.54035e-11	3.48575e-11	TRUE	1.11714	-2.24884	0.854823	1.37947	0.262321	-4.80987	0.312182	2.56103	55	0.614256	1.36207e-09	3.04171e-09	TRUE	0.826765	3.52385e-21	9.20951e-21	TRUE	1.61943	-7.2745	1.37105	1.86782	0.248388	-9.71188	-4.83712	2.43738	80	0.528077	0.000325229	0.000665337	TRUE	0.993503	2.22311e-39	3.68279e-37	TRUE	1.08173	-1.91128	1.04213	1.12132	0.0395961
12442-4	RHOD	Pre-analytical exclusions	0.733157	1.95434e-10	7.66283e-10	TRUE	0.864947	1.69502e-17	5.6287e-17	TRUE	1.23131	-2.74558	1.03447	1.42814	0.196834	-4.47401	-1.01716	1.72843	55	0.887365	6.00559e-28	4.78936e-27	TRUE	0.976061	1.93148e-53	3.56419e-52	TRUE	1.29977	-3.49259	1.23448	1.36506	0.0652877	-4.07646	-2.90872	0.58387	80	0.799368	2.18871e-10	1.3002e-09	TRUE	0.988322	2.63293e-34	9.69265e-33	TRUE	1.06679	-1.49461	1.01423	1.11935	0.0525614
12444-39	NR5A2	Pre-analytical exclusions	0.450333	0.000560809	0.000941223	TRUE	0.487305	0.00016118	0.000235533	TRUE	0.539203	3.39533	0.272996	0.80541	0.266207	0.811711	5.97896	2.58362	55	0.572572	2.86829e-08	5.6262e-08	TRUE	0.600142	4.01403e-09	6.48454e-09	TRUE	0.755467	1.33987	0.528489	0.982445	0.226978	-0.834568	3.51432	2.17444	80	0.686735	5.12443e-07	1.73086e-06	TRUE	0.823874	2.0604e-11	4.67713e-11	TRUE	1.01339	-1.13887	0.790608	1.23617	0.222781
12445-50	ANKRD27	Pre-analytical exclusions	0.373232	0.00500695	0.0072283	TRUE	0.43727	0.000843308	0.00116991	TRUE	1.47715	-5.48751	0.640138	2.31416	0.837012	-14.3291	3.35405	8.84156	55	0.485018	5.12862e-06	8.25951e-06	TRUE	0.932608	2.87907e-36	1.61926e-35	TRUE	1.18687	-2.39779	1.08334	1.2904	0.103531	-3.50649	-1.28909	1.1087	80	0.152095	0.336276	0.389809	FALSE	0.909339	8.00524e-17	2.70015e-16	TRUE	0.870159	1.51748	0.742933	0.997385	0.127226
12446-49	GSTA1	Robust candidates	0.968612	1.02424e-33	7.17852e-32	TRUE	0.978465	5.34355e-38	1.45877e-36	TRUE	1.22667	-3.56588	1.15537	1.29796	0.0712944	-4.43501	-2.69675	0.86913	55	0.985701	4.328e-62	8.08892e-60	TRUE	0.984901	3.55869e-61	1.35101e-59	TRUE	1.23739	-3.70518	1.18837	1.28642	0.0490279	-4.31501	-3.09535	0.609827	80	0.941658	1.60727e-20	5.79969e-19	TRUE	0.931181	3.96521e-19	1.62647e-18	TRUE	1.01689	-0.96876	0.889673	1.14412	0.127222
12448-246	NMT1	Pre-analytical exclusions	0.0722944	0.599916	0.633553	FALSE	0.0554523	0.687604	0.714054	FALSE	0.0619834	13.7162	-0.245503	0.369469	0.307486	9.63817	17.7943	4.07807	55	0.269316	0.0157035	0.0180143	TRUE	0.238272	0.0333054	0.0367935	TRUE	0.286031	11.046	0.0232225	0.54884	0.262809	7.47707	14.615	3.56895	80	-0.0867839	0.584734	0.637089	FALSE	0.029884	0.850981	0.872773	FALSE	0.0124336	15.6086	-0.120464	0.145331	0.132898
12449-16	PPIH	Pre-analytical exclusions	0.00252525	0.985401	0.987977	FALSE	-0.0602548	0.662115	0.690239	FALSE	-0.049567	11.3986	-0.275796	0.176662	0.226229	8.92903	13.8682	2.46958	55	0.336053	0.0023068	0.00286885	TRUE	0.294282	0.00805716	0.00930134	TRUE	0.37196	6.86568	0.099657	0.644263	0.272303	3.56412	10.1673	3.30157	80	0.279475	0.0730607	0.0977496	FALSE	0.247538	0.113986	0.138705	FALSE	0.154767	10.625	-0.0388117	0.348346	0.193579
12450-42	PMVK	Pre-analytical exclusions	0.320851	0.0169235	0.0225143	TRUE	0.241089	0.0762036	0.089329	FALSE	0.648693	4.13895	-0.0707513	1.36814	0.719444	-3.67676	11.9547	7.81571	55	0.546273	1.59326e-07	2.94679e-07	TRUE	0.5683	3.82849e-08	5.91978e-08	TRUE	1.86614	-9.32199	1.25708	2.4752	0.609064	-16.102	-2.54202	6.77997	80	0.120169	0.448432	0.504417	FALSE	0.243565	0.1201	0.145729	FALSE	0.170482	10.871	-0.0464565	0.38742	0.216938
12451-62	BACH1	Robust candidates	0.308225	0.0220558	0.0287593	TRUE	0.32418	0.0157539	0.0196324	TRUE	0.552209	4.49298	0.108249	0.996169	0.44396	-0.418623	9.40458	4.9116	55	0.352414	0.00134593	0.00171363	TRUE	0.317092	0.00415866	0.00489622	TRUE	0.604187	4.08198	0.196838	1.01154	0.407349	-0.346103	8.51006	4.42808	80	0.287092	0.065265	0.0882427	FALSE	0.796145	2.91517e-10	6.16262e-10	TRUE	0.794883	2.07195	0.601822	0.987944	0.193061
12452-32	KMT5C	Pre-analytical exclusions	0.473854	0.000257895	0.000455597	TRUE	0.761927	1.41846e-11	3.21892e-11	TRUE	1.30904	-4.27666	1.00247	1.6156	0.306567	-7.55501	-0.998312	3.27835	55	0.475008	8.50608e-06	1.34346e-05	TRUE	0.59704	5.05489e-09	8.13357e-09	TRUE	0.920656	-0.134904	0.641805	1.19951	0.278852	-3.10754	2.83773	2.97263	80	0.485617	0.00111408	0.00206906	TRUE	0.92283	3.62349e-18	1.37061e-17	TRUE	1.01422	-1.29221	0.878932	1.14951	0.135288
12453-161	NXF1	Pre-analytical exclusions	0.341727	0.010665	0.0146702	TRUE	0.308927	0.0217392	0.0267123	TRUE	0.24763	6.27866	0.0375888	0.45767	0.210041	4.18286	8.37446	2.0958	55	0.410799	0.00015371	0.000215999	TRUE	0.392836	0.000312899	0.000397962	TRUE	0.552578	3.16729	0.260986	0.844171	0.291592	0.155565	6.17901	3.01172	80	0.208978	0.184118	0.22731	FALSE	0.686055	5.31341e-07	9.45774e-07	TRUE	0.77521	1.5148	0.512501	1.03792	0.262709
12454-105	NTMT1	Robust candidates	0.581412	3.24332e-06	7.77905e-06	TRUE	0.61998	4.47077e-07	7.73313e-07	TRUE	0.744747	1.65376	0.485074	1.00442	0.259673	-0.816158	4.12367	2.46992	55	0.578089	1.9635e-08	3.90823e-08	TRUE	0.748827	1.38681e-15	2.86927e-15	TRUE	1.23271	-2.99321	0.986773	1.47865	0.245941	-5.34796	-0.638466	2.35475	80	0.336129	0.0295263	0.0425751	TRUE	0.525726	0.00034967	0.000526926	TRUE	0.573175	3.43199	0.276806	0.869544	0.296369
12455-48	MYNN	Pre-analytical exclusions	0.553772	1.15634e-05	2.55567e-05	TRUE	0.938899	3.26961e-26	2.22315e-25	TRUE	1.50084	-5.81135	1.34925	1.65242	0.151584	-7.32285	-4.29985	1.5115	55	0.491001	3.76105e-06	6.14258e-06	TRUE	0.473577	9.13273e-06	1.26652e-05	TRUE	0.848591	0.698987	0.492835	1.20435	0.355757	-2.82217	4.22015	3.52116	80	0.626013	9.25529e-06	2.49305e-05	TRUE	0.969904	3.71452e-26	3.30185e-25	TRUE	1.07861	-1.59772	0.992077	1.16514	0.0865295
12456-5	PFKFB3	Pre-analytical exclusions	0.082684	0.548409	0.58458	FALSE	0.485864	0.000169659	0.000247512	TRUE	0.605663	4.49572	0.305483	0.905844	0.300181	0.926459	8.06497	3.56926	55	0.369995	0.000730206	0.000957795	TRUE	0.47519	8.42933e-06	1.17143e-05	TRUE	0.556761	5.3435	0.324371	0.78915	0.232389	2.63456	8.05243	2.70894	80	-0.219512	0.162482	0.20297	FALSE	-0.0749612	0.637064	0.676608	FALSE	-0.0561686	12.8634	-0.294942	0.182605	0.238773
12457-10	ADI1	Robust candidates	0.289002	0.0323576	0.041147	TRUE	0.361537	0.00668691	0.00861298	TRUE	0.324054	5.60293	0.0938115	0.554297	0.230243	3.09326	8.11261	2.50968	55	0.404201	0.000200509	0.000278808	TRUE	0.650815	6.35851e-11	1.10141e-10	TRUE	1.07394	-2.5726	0.791526	1.35636	0.282418	-5.67627	0.531078	3.10367	80	0.428409	0.00464736	0.00768655	TRUE	0.913273	3.42163e-17	1.18369e-16	TRUE	1.19499	-3.68714	1.02467	1.36532	0.170327
12458-79	CHP1	Pre-analytical exclusions	0.614214	6.11489e-07	1.62729e-06	TRUE	0.60895	8.09412e-07	1.37975e-06	TRUE	1.40078	-6.15177	0.898073	1.90348	0.502704	-12.4788	0.175268	6.32703	55	0.61165	1.66954e-09	3.70336e-09	TRUE	0.771257	5.7705e-17	1.25631e-16	TRUE	1.37111	-5.76195	1.11603	1.62619	0.255081	-9.00739	-2.51651	3.24544	80	0.576209	6.51748e-05	0.000150765	TRUE	0.650968	3.04508e-06	5.1956e-06	TRUE	1.23354	-4.15647	0.773869	1.69321	0.459673
12459-13	PLEKHA1	Pre-analytical exclusions	0.486517	0.00016577	0.000301924	TRUE	0.524795	3.90322e-05	5.98037e-05	TRUE	1.40168	-3.82338	0.77529	2.02807	0.626388	-9.38114	1.73438	5.55776	55	0.462432	1.57114e-05	2.41655e-05	TRUE	0.465901	1.32969e-05	1.82664e-05	TRUE	1.15628	-1.76103	0.661258	1.6513	0.49502	-6.19979	2.67772	4.43875	80	0.182562	0.247195	0.296935	FALSE	0.138916	0.380283	0.426116	FALSE	0.195387	7.50869	-0.24972	0.640494	0.445107
12460-18	PSMA7	Pre-analytical exclusions	0.0650794	0.636886	0.668914	FALSE	0.310098	0.02122	0.0261051	TRUE	0.190391	10.8454	0.0295745	0.351207	0.160816	8.7928	12.8981	2.05264	55	0.335256	0.00236643	0.00293948	TRUE	0.365306	0.000862493	0.00106826	TRUE	0.263104	10.3957	0.111971	0.414237	0.151133	8.47154	12.3198	1.92414	80	0.351106	0.0226148	0.0332605	TRUE	0.379256	0.013249	0.0177132	TRUE	0.137584	12.8743	0.030317	0.244852	0.107267
12461-8	SIRT5	Robust candidates	0.153463	0.263305	0.295675	FALSE	0.22419	0.0998728	0.116067	FALSE	0.285995	7.42943	-0.0565215	0.628511	0.342516	3.1709	11.688	4.25853	55	0.514276	1.06294e-06	1.8183e-06	TRUE	0.84703	4.13597e-23	1.18039e-22	TRUE	1.33388	-5.59803	1.14519	1.52257	0.18869	-7.96774	-3.22833	2.3697	80	0.178997	0.256705	0.307245	FALSE	0.65034	3.13536e-06	5.34214e-06	TRUE	0.863057	0.603818	0.540905	1.18521	0.322152
12462-20	SETMAR	Pre-analytical exclusions	0.686724	7.09976e-09	2.35442e-08	TRUE	0.827172	7.0883e-15	1.97427e-14	TRUE	1.5175	-6.16698	1.23347	1.80154	0.284033	-9.00866	-3.32531	2.84167	55	0.754195	6.68482e-16	2.44361e-15	TRUE	0.783596	8.57041e-18	1.93106e-17	TRUE	0.828992	0.560216	0.680832	0.977151	0.14816	-0.933869	2.0543	1.49408	80	0.745189	1.51084e-08	6.61015e-08	TRUE	0.991063	1.28005e-36	8.04334e-35	TRUE	1.10377	-2.14951	1.0563	1.15125	0.0474749
12463-7	KLHL13	Pre-analytical exclusions	0.486733	0.000164498	0.000299756	TRUE	0.86175	3.02172e-17	9.84592e-17	TRUE	1.3614	-5.55015	1.14058	1.58222	0.220819	-8.22703	-2.87326	2.67689	55	0.467821	1.21146e-05	1.88642e-05	TRUE	0.419525	0.000107236	0.000139754	TRUE	0.591585	3.96662	0.303041	0.88013	0.288545	0.563866	7.36937	3.40275	80	0.525505	0.000352044	0.000714975	TRUE	0.947315	2.20312e-21	1.12332e-20	TRUE	1.14825	-2.76648	1.02419	1.27232	0.124068
12466-7	HNRNPA1	Pre-analytical exclusions	0.224603	0.0992336	0.118518	FALSE	0.245809	0.0704562	0.0828716	FALSE	0.257198	8.46944	-0.0222322	0.536628	0.27943	5.15676	11.7821	3.31268	55	0.532724	3.64487e-07	6.50844e-07	TRUE	0.549411	1.3085e-07	1.97426e-07	TRUE	0.74486	2.72645	0.489507	1.00021	0.255353	-0.495636	5.94854	3.22209	80	0.221133	0.159324	0.199333	FALSE	0.319153	0.0393841	0.0502574	FALSE	0.306378	9.30149	0.0156524	0.597104	0.290726
12469-19	MAPRE1	Pre-analytical exclusions	0.203463	0.136251	0.159488	FALSE	0.203483	0.136211	0.156181	FALSE	0.197518	11.6092	-0.0643204	0.459356	0.261838	8.08679	15.1315	3.52237	55	0.351125	0.00140577	0.00178513	TRUE	0.339955	0.00203391	0.00245166	TRUE	0.475636	7.4629	0.179032	0.772239	0.296603	2.92528	12.0005	4.53762	80	0.0647435	0.68375	0.726933	FALSE	0.0985325	0.534727	0.58009	FALSE	0.0389808	15.2391	-0.0868265	0.164788	0.125807
12471-47	STAU1	Pre-analytical exclusions	0.394156	0.00290552	0.00437118	TRUE	0.383492	0.00385097	0.00506308	TRUE	0.628713	3.90221	0.211564	1.04586	0.417149	-0.835288	8.63971	4.7375	55	0.524121	6.05149e-07	1.05752e-06	TRUE	0.600101	4.02636e-09	6.50302e-09	TRUE	0.781401	2.00011	0.546606	1.0162	0.234795	-0.727365	4.72758	2.72747	80	0.238311	0.128557	0.163677	FALSE	0.300766	0.0529364	0.0666299	FALSE	0.290643	8.54209	-0.00386329	0.585149	0.294506
12473-48	KCTD5	Pre-analytical exclusions	0.333333	0.0128876	0.0174866	TRUE	0.303232	0.0244201	0.0298905	TRUE	0.495888	4.25476	0.0665486	0.925228	0.42934	-0.255953	8.76548	4.51072	55	0.302756	0.00633932	0.00756009	TRUE	0.279961	0.011898	0.013572	TRUE	0.432661	4.9139	0.0982223	0.7671	0.334439	1.42187	8.40593	3.49203	80	0.607325	2.00111e-05	5.09113e-05	TRUE	0.976106	3.89254e-28	4.57624e-27	TRUE	1.13161	-2.47831	1.05111	1.21211	0.0805016
12475-48	CLIC5	Pre-analytical exclusions	0.877922	1.3814e-18	1.12503e-17	TRUE	0.881043	7.24331e-19	2.66784e-18	TRUE	0.88106	1.18662	0.750731	1.01139	0.130329	-0.463298	2.83653	1.64991	55	0.516995	9.11394e-07	1.56826e-06	TRUE	0.505269	1.75269e-06	2.51781e-06	TRUE	0.534843	5.06256	0.328929	0.740758	0.205914	2.52647	7.59866	2.5361	80	0.690787	4.12181e-07	1.42052e-06	TRUE	0.644853	4.03567e-06	6.8314e-06	TRUE	0.473517	5.86403	0.294169	0.652864	0.179347
12476-50	TIGAR	Pre-analytical exclusions	-0.0120132	0.930633	0.940308	FALSE	0.0752544	0.585026	0.615155	FALSE	0.0585376	9.14421	-0.155164	0.272239	0.213701	6.57586	11.7126	2.56835	55	-0.0642413	0.571303	0.578767	FALSE	0.0489083	0.666598	0.673995	FALSE	0.0569378	9.27148	-0.205175	0.319051	0.262113	6.11442	12.4285	3.15706	80	0.0252826	0.873724	0.894714	FALSE	0.150893	0.340152	0.384935	FALSE	0.136697	8.47434	-0.149484	0.422878	0.286181
12477-42	TSN	Pre-analytical exclusions	0.423304	0.00128168	0.00203533	TRUE	0.443204	0.000702072	0.000980346	TRUE	0.306174	6.79458	0.13556	0.476788	0.170614	4.9967	8.59246	1.79788	55	0.608665	2.10323e-09	4.60236e-09	TRUE	0.662061	2.27414e-11	4.01751e-11	TRUE	1.09503	-1.14576	0.815611	1.37446	0.279423	-4.05537	1.76385	2.90961	80	0.332307	0.0315456	0.0452719	TRUE	0.283686	0.0686651	0.085395	FALSE	0.161039	9.18852	-0.012912	0.33499	0.173951
12478-15	RPL30	Robust candidates	0.655844	5.48358e-08	1.66541e-07	TRUE	0.856976	6.9772e-17	2.21502e-16	TRUE	0.97925	-0.277399	0.817005	1.14149	0.162245	-2.40074	1.84595	2.12335	55	0.710267	1.60435e-13	5.0039e-13	TRUE	0.705498	2.73743e-13	5.2029e-13	TRUE	0.945965	0.0449015	0.731755	1.16018	0.21421	-2.86597	2.95577	2.91087	80	0.281096	0.0713435	0.0956628	FALSE	0.370801	0.015631	0.020738	TRUE	0.439338	7.85634	0.0877032	0.790974	0.351635
12479-50	PRKAR1B	Pre-analytical exclusions	0.6886	6.22032e-09	2.08172e-08	TRUE	0.890735	8.63749e-20	3.41054e-19	TRUE	0.935789	0.463195	0.80423	1.06735	0.13156	-0.988311	1.9147	1.45151	55	0.590881	7.93219e-09	1.64348e-08	TRUE	0.855	6.01653e-24	1.78415e-23	TRUE	0.928782	0.615921	0.801784	1.05578	0.126997	-0.808836	2.04068	1.42476	80	0.14383	0.363493	0.418166	FALSE	0.286205	0.066137	0.0823774	FALSE	0.24575	8.89279	-0.017162	0.508661	0.262911
12480-9	OTUD5	Robust candidates	0.203319	0.136535	0.159795	FALSE	0.137181	0.317927	0.348686	FALSE	0.33378	7.23729	-0.330236	0.997795	0.664015	-0.88883	15.3634	8.12612	55	0.282771	0.0110387	0.0128553	TRUE	0.273817	0.0139822	0.0158749	TRUE	0.355431	7.16785	0.0740069	0.636856	0.281424	3.78991	10.5458	3.37794	80	0.142857	0.36678	0.421548	FALSE	0.243281	0.120545	0.146223	FALSE	0.242631	8.35119	-0.0665	0.551762	0.309131
12482-5	BPTF	Pre-analytical exclusions	0.597955	1.43093e-06	3.62155e-06	TRUE	0.669695	2.25823e-08	4.2489e-08	TRUE	1.23136	-3.49726	0.855156	1.60756	0.376202	-7.6939	0.699374	4.19664	55	0.357609	0.00112749	0.00144841	TRUE	0.4511	2.67601e-05	3.60477e-05	TRUE	0.797027	1.23398	0.441571	1.15248	0.355456	-2.74473	5.21268	3.9787	80	0.450774	0.00273668	0.00472917	TRUE	0.971651	1.14112e-26	1.09013e-25	TRUE	1.10946	-2.19867	1.02319	1.19572	0.0862647
12483-62	RORB	Pre-analytical exclusions	0.652321	6.82245e-08	2.05321e-07	TRUE	0.845826	4.40292e-16	1.33e-15	TRUE	0.90182	0.340727	0.745117	1.05852	0.156703	-1.14214	1.8236	1.48287	55	0.581125	1.58903e-08	3.20045e-08	TRUE	0.927968	3.53578e-35	1.85948e-34	TRUE	1.6438	-6.61976	1.495	1.79261	0.148806	-8.02098	-5.21854	1.40122	80	0.545904	0.00018448	0.000394679	TRUE	0.661852	1.81549e-06	3.1321e-06	TRUE	0.585825	3.70818	0.37379	0.797861	0.212036
12484-67	PITPNB	Pre-analytical exclusions	0.296032	0.0282032	0.0362371	TRUE	0.301363	0.0253588	0.0310083	TRUE	0.553664	4.43101	0.0710279	1.0363	0.482636	-1.42323	10.2852	5.85424	55	0.19993	0.0753907	0.0813264	FALSE	0.211855	0.0592222	0.0641985	FALSE	0.395089	6.4227	-0.0157534	0.805932	0.410843	1.50566	11.3397	4.91704	80	0.390487	0.0105678	0.0163891	TRUE	0.553838	0.000141856	0.000218648	TRUE	0.645117	3.2906	0.335191	0.955044	0.309926
12486-8	GLRX2	Pre-analytical exclusions	0.3925	0.00303731	0.00454917	TRUE	0.759283	1.83254e-11	4.12519e-11	TRUE	1.3907	-4.69115	1.06231	1.71909	0.328389	-8.1056	-1.2767	3.41445	55	0.484921	5.15412e-06	8.29874e-06	TRUE	0.483111	5.65465e-06	7.9286e-06	TRUE	1.10221	-1.68146	0.65192	1.55251	0.450293	-6.38821	3.02529	4.70675	80	0.408962	0.00716421	0.0114693	TRUE	0.832463	8.24677e-12	1.92662e-11	TRUE	0.782877	2.32417	0.616362	0.949393	0.166515
12488-9	MCTS1	Clinically-relevant markers	0.769986	6.3637e-12	2.86859e-11	TRUE	0.790246	7.29219e-13	1.79267e-12	TRUE	1.1557	-1.70485	0.908792	1.4026	0.246906	-4.45417	1.04446	2.74932	55	0.572433	2.89555e-08	5.67661e-08	TRUE	0.598052	4.68993e-09	7.55802e-09	TRUE	0.659685	3.08234	0.460402	0.858967	0.199282	0.94775	5.21693	2.13459	80	0.816384	4.40161e-11	2.86971e-10	TRUE	0.797806	2.51645e-10	5.3352e-10	TRUE	0.738781	2.46634	0.560368	0.917194	0.178413
12490-92	LAMTOR3	Robust candidates	0.28691	0.0336884	0.0427423	TRUE	0.394286	0.00289539	0.003854	TRUE	0.399074	6.22495	0.142808	0.655339	0.256265	3.33491	9.11499	2.89004	55	0.53692	2.83178e-07	5.11926e-07	TRUE	0.66362	1.96517e-11	3.48433e-11	TRUE	0.904425	0.586443	0.674606	1.13424	0.229819	-2.01062	3.18351	2.59707	80	-0.0757637	0.633452	0.680506	FALSE	-0.168449	0.286254	0.328895	FALSE	-0.190708	13.2673	-0.547324	0.165908	0.356616
12491-23	CLIC4	Pre-analytical exclusions	-0.157504	0.250789	0.282448	FALSE	-0.152582	0.266089	0.294671	FALSE	-0.214337	13.801	-0.596824	0.16815	0.382487	9.8397	17.7624	3.96133	55	0.264664	0.0176709	0.0201696	TRUE	0.182227	0.105703	0.112444	FALSE	0.278281	9.12818	-0.0601953	0.616757	0.338476	5.57013	12.6862	3.55805	80	0.0679848	0.668803	0.712914	FALSE	-0.087803	0.580314	0.623329	FALSE	-0.0638597	14.0281	-0.29538	0.167661	0.23152
12493-42	OTUB2	Pre-analytical exclusions	0.371789	0.00519185	0.0074686	TRUE	0.46457	0.000352781	0.000504101	TRUE	0.908496	-0.535799	0.431389	1.3856	0.477107	-5.77886	4.70726	5.24306	55	0.567795	3.9603e-08	7.67322e-08	TRUE	0.57191	3.00049e-08	4.66025e-08	TRUE	0.87988	-0.223757	0.595389	1.16437	0.284491	-3.3228	2.87528	3.09904	80	0.673932	9.9727e-07	3.1729e-06	TRUE	0.698495	2.69734e-07	4.85574e-07	TRUE	0.992934	-1.1394	0.667855	1.31801	0.325079
12494-99	GABARAPL2	Pre-analytical exclusions	0.244589	0.0719082	0.0874439	FALSE	0.207169	0.129106	0.148514	FALSE	0.224471	9.61384	-0.0675723	0.516514	0.292043	6.21367	13.014	3.40017	55	0.494233	3.17317e-06	5.21398e-06	TRUE	0.438502	4.73357e-05	6.29272e-05	TRUE	0.526091	5.94893	0.283033	0.769149	0.243058	2.86139	9.03648	3.08755	80	0.340896	0.0271586	0.0394498	TRUE	0.277519	0.0751765	0.0931432	FALSE	0.185795	11.4262	-0.0197425	0.391333	0.205538
12497-29	NUDT16L1	Pre-analytical exclusions	0.483838	0.000182276	0.000329516	TRUE	0.571833	5.10505e-06	8.26721e-06	TRUE	0.478018	7.0425	0.289079	0.666958	0.18894	4.6369	9.44811	2.4056	55	0.729036	1.75788e-14	5.85078e-14	TRUE	0.723021	3.64143e-14	7.16587e-14	TRUE	0.547103	6.3985	0.429267	0.664938	0.117836	4.86184	7.93515	1.53666	80	-0.100235	0.527657	0.582124	FALSE	0.056857	0.720609	0.755432	FALSE	0.0327361	13.4212	-0.150957	0.216429	0.183693
12498-12	TAX1BP3	Pre-analytical exclusions	0.0157287	0.909258	0.921009	FALSE	0.14759	0.282233	0.311744	FALSE	0.224881	9.69612	-0.190314	0.640075	0.415194	4.58448	14.8078	5.11164	55	0.348476	0.00153632	0.00194279	TRUE	0.316285	0.00426085	0.00501491	TRUE	0.506215	6.12745	0.163952	0.848478	0.342263	1.67498	10.5799	4.45247	80	0.0713881	0.653245	0.698474	FALSE	-0.0290957	0.854869	0.875962	FALSE	-0.0251652	13.8761	-0.301439	0.251108	0.276273
12499-108	SH3GL2	Pre-analytical exclusions	0.00266955	0.984567	0.98782	FALSE	-0.0294851	0.830788	0.845756	FALSE	-0.0320823	15.0991	-0.331731	0.267566	0.299648	11.1604	19.0377	3.93864	55	0.236873	0.0343857	0.038277	TRUE	0.187249	0.0962731	0.102788	FALSE	0.192937	12.4239	-0.0352209	0.421095	0.228158	9.21815	15.6296	3.20574	80	-0.146909	0.353202	0.408196	FALSE	-0.0541556	0.733384	0.76728	FALSE	-0.0199289	16.1641	-0.137352	0.0974942	0.117423
12500-88	UBA2	Pre-analytical exclusions	0.110895	0.420233	0.457517	FALSE	0.0356485	0.796109	0.812609	FALSE	0.0684289	10.7475	-0.46009	0.596948	0.528519	4.27755	17.2175	6.46998	55	0.465424	1.36066e-05	2.10794e-05	TRUE	0.566212	4.40211e-08	6.79377e-08	TRUE	0.767259	2.4939	0.515481	1.01904	0.251778	-0.614242	5.60204	3.10814	80	0.213354	0.174895	0.217099	FALSE	0.205662	0.191335	0.225415	FALSE	0.310455	8.74069	-0.161621	0.78253	0.472075
12501-10	TBCA	Clinically-relevant markers	0.951082	1.05165e-28	3.15451e-27	TRUE	0.957821	2.25333e-30	2.39774e-29	TRUE	1.17804	-2.96363	1.08067	1.27542	0.0973755	-4.17351	-1.75374	1.20988	55	0.976043	1.98882e-53	1.43529e-51	TRUE	0.979549	4.43799e-56	1.03021e-54	TRUE	1.31561	-4.57982	1.2547	1.37653	0.0609162	-5.33008	-3.82956	0.750256	80	0.896281	1.04352e-15	1.51518e-14	TRUE	0.913468	3.27664e-17	1.13568e-16	TRUE	0.96338	-0.0969882	0.826243	1.10052	0.137137
12503-5	GPR68	Pre-analytical exclusions	0.475955	0.000239944	0.000426054	TRUE	0.47715	0.000230249	0.000332861	TRUE	0.460792	4.11753	0.226968	0.694615	0.233824	1.32737	6.90769	2.79016	55	0.379132	0.000524097	0.000699113	TRUE	0.298827	0.00709093	0.00822498	TRUE	0.204969	7.07486	0.0574164	0.352523	0.147553	5.29917	8.85056	1.77569	80	0.278827	0.0737566	0.098554	FALSE	0.171788	0.27667	0.318435	FALSE	0.126556	8.23164	-0.105363	0.358476	0.23192
12504-26	LMOD1	Pre-analytical exclusions	0.692641	4.66284e-09	1.58671e-08	TRUE	0.684525	8.28036e-09	1.59967e-08	TRUE	1.16838	-2.76855	0.82557	1.51119	0.342811	-6.72881	1.19171	3.96026	55	0.693206	1.03432e-12	3.03387e-12	TRUE	0.869097	1.47341e-25	4.68369e-25	TRUE	1.46935	-6.34868	1.28084	1.65786	0.188511	-8.52825	-4.1691	2.17958	80	0.696163	3.07077e-07	1.08444e-06	TRUE	0.967559	1.63003e-25	1.3314e-24	TRUE	1.06331	-1.57901	0.974581	1.15203	0.0887243
12507-16	ITPKC	Pre-analytical exclusions	0.465079	0.000346852	0.000601237	TRUE	0.62335	3.71221e-07	6.47637e-07	TRUE	1.05493	-1.3359	0.690337	1.41951	0.364589	-5.00325	2.33145	3.66735	55	0.572865	2.81162e-08	5.51949e-08	TRUE	0.615227	1.26196e-09	2.0811e-09	TRUE	0.839275	0.810862	0.596849	1.0817	0.242426	-1.61779	3.23952	2.42865	80	0.67558	9.17037e-07	2.93814e-06	TRUE	0.965852	4.47664e-25	3.44928e-24	TRUE	1.21693	-3.02185	1.11261	1.32125	0.10432
12508-9	CHMP3	Pre-analytical exclusions	-0.0933622	0.497789	0.53453	FALSE	-0.148181	0.280287	0.309829	FALSE	-0.177137	15.0185	-0.502849	0.148574	0.325712	10.9807	19.0563	4.0378	55	0.362729	0.00094414	0.0012217	TRUE	0.332156	0.00261166	0.00312482	TRUE	0.430364	7.54392	0.154878	0.70585	0.275486	3.94887	11.139	3.59505	80	0.047565	0.764846	0.799392	FALSE	0.0402526	0.800194	0.828261	FALSE	0.027493	13.7456	-0.190593	0.245579	0.218086
12509-115	COMMD1	Pre-analytical exclusions	0.974044	7.13192e-36	6.93127e-34	TRUE	0.987364	4.36398e-44	3.42033e-42	TRUE	1.10498	-1.72387	1.05612	1.15384	0.0488603	-2.26193	-1.1858	0.538065	55	0.986568	3.83246e-63	8.21612e-61	TRUE	0.995067	4.84093e-80	2.94046e-77	TRUE	1.14154	-2.13478	1.11589	1.1672	0.0256536	-2.42084	-1.84872	0.286058	80	0.973948	2.15168e-27	3.26742e-25	TRUE	0.973271	3.57052e-27	3.67592e-26	TRUE	1.03433	-1.01251	0.956334	1.11232	0.0779939
12510-3	STAP1	Pre-analytical exclusions	0.505556	8.24987e-05	0.000158831	TRUE	0.533444	2.74646e-05	4.25302e-05	TRUE	0.692287	2.76498	0.38986	0.994714	0.302427	-0.747093	6.27705	3.51207	55	0.902297	3.13433e-30	2.9215e-29	TRUE	0.885564	1.07618e-27	3.7822e-27	TRUE	1.23442	-3.58794	1.08846	1.38038	0.145961	-5.28157	-1.8943	1.69363	80	0.682522	6.40328e-07	2.12636e-06	TRUE	0.900759	4.50407e-16	1.42245e-15	TRUE	0.919181	-0.0917267	0.777551	1.06081	0.14163
12511-83	SLC41A2	Pre-analytical exclusions	0.449278	0.000579932	0.000971083	TRUE	0.48517	0.000173888	0.000253444	TRUE	0.887325	-0.20775	0.446723	1.32793	0.440602	-5.34067	4.92517	5.13292	55	0.432644	6.12448e-05	8.96953e-05	TRUE	0.314812	0.00445312	0.00523613	TRUE	0.249549	7.13293	0.0799464	0.419152	0.169603	5.16358	9.10229	1.96936	80	0.521757	0.000394696	0.00079342	TRUE	0.73971	2.18595e-08	4.16233e-08	TRUE	0.873274	-0.110638	0.619405	1.12714	0.253869
12513-8	GLTP	Pre-analytical exclusions	0.672727	1.84798e-08	5.86926e-08	TRUE	0.946646	9.92528e-28	7.94131e-27	TRUE	1.54643	-6.90334	1.40138	1.69147	0.145047	-8.46524	-5.34144	1.5619	55	0.725044	2.85664e-14	9.40897e-14	TRUE	0.967846	1.64457e-48	2.03865e-47	TRUE	1.54859	-7.01304	1.45786	1.63932	0.0907262	-7.9956	-6.03048	0.982558	80	0.65235	2.85479e-06	8.3468e-06	TRUE	0.981082	3.81724e-30	6.19475e-29	TRUE	1.0396	-1.36023	0.974041	1.10515	0.0655546
12514-16	METTL1	Pre-analytical exclusions	0.594949	1.6659e-06	4.16562e-06	TRUE	0.792628	5.56518e-13	1.37741e-12	TRUE	1.19471	-3.04531	0.941519	1.44791	0.253193	-5.82133	-0.269282	2.77603	55	0.603992	3.00476e-09	6.49902e-09	TRUE	0.562695	5.55746e-08	8.54066e-08	TRUE	1.21741	-3.39713	0.814244	1.62058	0.403166	-7.80551	1.01125	4.40838	80	0.773875	1.85476e-09	9.46733e-09	TRUE	0.97455	1.35558e-27	1.47255e-26	TRUE	1.17528	-2.89707	1.08888	1.26167	0.0863914
12515-45	UCK2	Pre-analytical exclusions	0.650048	7.84307e-08	2.33625e-07	TRUE	0.705986	1.73952e-09	3.50743e-09	TRUE	1.0647	-1.98127	0.770431	1.35896	0.294266	-5.17786	1.21532	3.19659	55	0.31583	0.00431935	0.00523247	TRUE	0.389412	0.000356682	0.00045207	TRUE	0.496471	4.14242	0.231765	0.761178	0.264707	1.26076	7.02407	2.88166	80	0.653837	2.66237e-06	7.81556e-06	TRUE	0.914026	2.8944e-17	1.00944e-16	TRUE	1.42522	-5.89553	1.22309	1.62735	0.202132
12516-13	TEAD4	Pre-analytical exclusions	0.839301	1.21127e-15	7.46947e-15	TRUE	0.927462	2.66843e-24	1.53756e-23	TRUE	1.44122	-5.50919	1.28114	1.60131	0.160084	-7.14128	-3.87711	1.63208	55	0.949555	4.94205e-41	9.92357e-40	TRUE	0.964717	5.79814e-47	6.44247e-46	TRUE	1.36426	-4.69532	1.28033	1.4482	0.0839305	-5.55742	-3.83321	0.862106	80	0.904214	2.29091e-16	3.76939e-15	TRUE	0.984036	1.31378e-31	2.68993e-30	TRUE	1.12293	-2.26902	1.05803	1.18783	0.0648989
12517-52	PDCD5	Pre-analytical exclusions	0.408874	0.00193947	0.00300272	TRUE	0.313269	0.0198665	0.0245269	TRUE	0.21328	11.2483	0.0351486	0.391412	0.178132	8.72903	13.7675	2.51923	55	0.618097	1.00559e-09	2.27773e-09	TRUE	0.544187	1.81407e-07	2.72073e-07	TRUE	0.620089	5.58698	0.404593	0.835585	0.215496	2.44844	8.72553	3.13854	80	0.371526	0.0154135	0.0233234	TRUE	0.417338	0.00596405	0.00819298	TRUE	0.236741	11.7009	0.0720067	0.401474	0.164734
12518-289	PBRM1	Robust candidates	0.37684	0.00456979	0.00664589	TRUE	0.402564	0.00231158	0.00310125	TRUE	0.40663	5.50095	0.151883	0.661378	0.254747	2.79163	8.21026	2.70931	55	0.449234	2.91602e-05	4.38517e-05	TRUE	0.722667	3.79889e-14	7.4717e-14	TRUE	0.912691	0.0288689	0.715912	1.10947	0.196779	-2.11251	2.17025	2.14138	80	0.220971	0.159638	0.199657	FALSE	0.519728	0.000419663	0.000630186	TRUE	0.451122	5.69248	0.21415	0.688094	0.236972
12521-3	CDKN2C	Pre-analytical exclusions	0.443478	0.000696082	0.00115051	TRUE	0.947683	5.97715e-28	4.87877e-27	TRUE	1.31181	-3.28936	1.19007	1.43354	0.121738	-4.4677	-2.11101	1.17834	55	0.580106	1.70636e-08	3.42447e-08	TRUE	0.542976	1.95526e-07	2.92707e-07	TRUE	0.874462	1.02181	0.569602	1.17932	0.30486	-1.86671	3.91033	2.88852	80	0.179895	0.254285	0.304649	FALSE	0.844443	2.10199e-12	5.11736e-12	TRUE	0.773126	1.98292	0.616411	0.92984	0.156714
12522-6	RAD23B	Pre-analytical exclusions	0.0539683	0.695552	0.725201	FALSE	0.0323816	0.814446	0.830048	FALSE	0.027398	12.3045	-0.205589	0.260384	0.232986	9.3585	15.2505	2.946	55	0.457407	1.9942e-05	3.03587e-05	TRUE	0.444724	3.58156e-05	4.79449e-05	TRUE	0.514613	6.13972	0.280983	0.748242	0.23363	3.02433	9.2551	3.11538	80	0.206547	0.18939	0.233068	FALSE	0.153372	0.332187	0.377092	FALSE	0.0685491	12.6981	-0.0725877	0.209686	0.141137
12524-18	SAT2	Pre-analytical exclusions	0.437518	0.000836931	0.00137211	TRUE	0.513831	6.01227e-05	9.08634e-05	TRUE	0.587865	3.72418	0.317452	0.858279	0.270413	0.721044	6.72731	3.00313	55	0.539414	2.43327e-07	4.42406e-07	TRUE	0.885078	1.25791e-27	4.39754e-27	TRUE	1.40995	-5.30203	1.24281	1.57709	0.16714	-7.162	-3.44207	1.85996	80	0.473096	0.00155558	0.00281565	TRUE	0.921642	4.86367e-18	1.80966e-17	TRUE	1.19044	-2.80732	1.03027	1.35061	0.160168
12527-50	THRA	Robust candidates	0.388167	0.00340738	0.00505833	TRUE	0.754636	2.85206e-11	6.35545e-11	TRUE	1.55877	-8.29357	1.18537	1.93218	0.373407	-12.5878	-3.99933	4.29424	55	0.104584	0.355882	0.364893	FALSE	0.152179	0.177795	0.186521	FALSE	0.221542	7.05354	-0.1028	0.545883	0.324341	3.32741	10.7797	3.72613	80	0.678956	7.70983e-07	2.51103e-06	TRUE	0.879105	1.89816e-14	5.35228e-14	TRUE	1.38397	-6.03773	1.14419	1.62376	0.239783
12528-40	WRNIP1	Pre-analytical exclusions	0.399899	0.00248693	0.00378835	TRUE	0.64031	1.40691e-07	2.52212e-07	TRUE	0.919491	-0.647221	0.615597	1.22338	0.303894	-3.83869	2.54425	3.19147	55	0.300683	0.00672657	0.00799314	TRUE	0.157866	0.161944	0.170407	FALSE	0.126579	7.6222	-0.0518984	0.305057	0.178477	5.76882	9.47559	1.85339	80	0.614222	1.51418e-05	3.93751e-05	TRUE	0.964915	7.6264e-25	5.74858e-24	TRUE	1.11906	-2.71244	1.02175	1.21636	0.0973083
12529-32	FKBP6	Pre-analytical exclusions	0.674747	1.6148e-08	5.16015e-08	TRUE	0.593203	1.81855e-06	3.02635e-06	TRUE	0.140819	8.89031	0.0881662	0.193471	0.0526526	8.1717	9.60892	0.71861	55	0.716573	7.78535e-14	2.48674e-13	TRUE	0.655252	4.25999e-11	7.43027e-11	TRUE	0.17474	8.42829	0.129329	0.22015	0.0454106	7.79319	9.06339	0.635103	80	0.53618	0.000252325	0.000527899	TRUE	0.467977	0.00177664	0.00253622	TRUE	0.143978	9.14966	0.0570922	0.230863	0.0868856
12530-14	CKS1B	Pre-analytical exclusions	0.163206	0.233821	0.264523	FALSE	0.0931341	0.498845	0.531047	FALSE	0.136088	10.2192	-0.26474	0.536916	0.400828	4.89245	15.5459	5.32673	55	0.271261	0.0149384	0.0171825	TRUE	0.32913	0.0028728	0.00342434	TRUE	0.309511	7.87924	0.10934	0.509682	0.200171	5.23845	10.52	2.64079	80	0.178835	0.257143	0.307668	FALSE	0.191811	0.223641	0.261195	FALSE	0.294255	8.58737	-0.186875	0.775386	0.48113
12531-5	ERVV-1	Pre-analytical exclusions	0.433882	0.000934973	0.00151985	TRUE	0.495628	0.000119318	0.000175912	TRUE	0.889422	0.019997	0.460006	1.31884	0.429416	-4.67923	4.71923	4.69923	55	0.397389	0.000262308	0.000360611	TRUE	0.37396	0.000633072	0.000790825	TRUE	0.361685	5.74591	0.159484	0.563886	0.202201	3.5415	7.95032	2.20441	80	0.484988	0.00113325	0.00210346	TRUE	0.769333	2.63697e-09	5.29939e-09	TRUE	0.979207	-1.08593	0.719365	1.23905	0.259842
12532-28	CDC34	Pre-analytical exclusions	0.417684	0.00150935	0.00237616	TRUE	0.340525	0.0109615	0.0138519	TRUE	0.602686	2.09016	0.14421	1.06116	0.458476	-3.61539	7.79572	5.70555	55	0.432035	6.28917e-05	9.1941e-05	TRUE	0.940051	3.45888e-38	2.15854e-37	TRUE	1.31805	-6.69161	1.21026	1.42583	0.107788	-8.04593	-5.33729	1.35432	80	0.110607	0.485599	0.540881	FALSE	0.148083	0.349326	0.394093	FALSE	0.153921	8.10183	-0.174576	0.482418	0.328497
12533-135	CYTH2	Pre-analytical exclusions	0.306824	0.0226991	0.0295558	TRUE	0.791485	6.33856e-13	1.56351e-12	TRUE	1.30267	-4.1573	1.02553	1.57982	0.277144	-7.02118	-1.29342	2.86388	55	0.347273	0.00159915	0.00202014	TRUE	0.320919	0.00370311	0.00437471	TRUE	0.598425	3.12786	0.200315	0.996535	0.39811	-0.948514	7.20423	4.07637	80	0.548762	0.000167946	0.000361642	TRUE	0.917895	1.19499e-17	4.32488e-17	TRUE	1.07188	-1.74265	0.923796	1.21996	0.148082
12534-10	CALCOCO2	Pre-analytical exclusions	0.568831	5.86784e-06	1.35393e-05	TRUE	0.657612	4.90911e-08	9.04055e-08	TRUE	0.90799	-0.337055	0.621407	1.19457	0.286583	-3.8581	3.18399	3.52104	55	0.429902	6.89852e-05	0.000100446	TRUE	0.435479	5.40981e-05	7.17599e-05	TRUE	0.482189	4.80163	0.257501	0.706876	0.224688	2.01934	7.58392	2.78229	80	0.411231	0.00682013	0.0109643	TRUE	0.812214	6.6193e-11	1.45633e-10	TRUE	1.10503	-2.84829	0.851408	1.35866	0.253627
12535-2	XRCC1	Pre-analytical exclusions	0.661484	3.8424e-08	1.18324e-07	TRUE	0.956655	4.57443e-30	4.683e-29	TRUE	1.56296	-6.93978	1.43188	1.69405	0.131087	-8.23108	-5.64848	1.2913	55	0.738367	5.46175e-15	1.87698e-14	TRUE	0.857386	3.30262e-24	9.91875e-24	TRUE	1.55194	-6.9529	1.34194	1.76194	0.210001	-9.02578	-4.88002	2.07288	80	0.48199	0.00122878	0.00226691	TRUE	0.936751	7.7213e-20	3.38631e-19	TRUE	1.3211	-4.70982	1.16337	1.47884	0.157735
12536-46	MTMR6	Pre-analytical exclusions	0.234757	0.0844882	0.101892	FALSE	0.551503	1.27715e-05	2.01541e-05	TRUE	0.686989	2.03526	0.400706	0.973273	0.286284	-0.437052	4.50756	2.47231	55	0.278526	0.0123591	0.0143426	TRUE	0.420546	0.000102748	0.000134115	TRUE	0.784787	1.16746	0.403136	1.16644	0.381651	-2.22089	4.5558	3.38835	80	0.114172	0.471555	0.52685	FALSE	-0.101077	0.524177	0.569577	FALSE	-0.142943	9.59625	-0.592549	0.306663	0.449606
12537-88	PURA	Pre-analytical exclusions	-0.0627706	0.648911	0.680759	FALSE	-0.0244271	0.859491	0.873147	FALSE	-0.0278248	11.6635	-0.341563	0.285913	0.313738	8.02184	15.3051	3.64162	55	0.240764	0.0314508	0.0350795	TRUE	0.261151	0.0192938	0.0217059	TRUE	0.56954	4.90078	0.0949875	1.04409	0.474553	-0.614279	10.4158	5.51506	80	0.086946	0.58403	0.636703	FALSE	0.139687	0.37762	0.423262	FALSE	0.0841943	11.7291	-0.106528	0.274916	0.190722
12538-19	RGS7	Clinically-relevant markers	0.463781	0.00036216	0.000625838	TRUE	0.673006	1.81401e-08	3.43795e-08	TRUE	0.993718	-1.70327	0.692833	1.2946	0.300885	-4.85004	1.4435	3.14677	55	0.517212	9.00222e-07	1.54977e-06	TRUE	0.649331	7.25879e-11	1.25348e-10	TRUE	0.970013	-1.36583	0.713916	1.22611	0.256097	-4.04088	1.30923	2.67506	80	0.321449	0.0379118	0.0536477	FALSE	0.52085	0.000405687	0.000609702	TRUE	0.631753	2.67141	0.300876	0.96263	0.330877
12540-25	RHOG	Pre-analytical exclusions	0.458586	0.000429722	0.000734924	TRUE	0.408327	0.00196947	0.00265695	TRUE	0.519241	4.5344	0.199432	0.839051	0.31981	0.835473	8.23333	3.69893	55	0.528619	4.65043e-07	8.22743e-07	TRUE	0.481616	6.10162e-06	8.53969e-06	TRUE	0.610328	3.52872	0.359979	0.860677	0.250349	0.621266	6.43618	2.90746	80	0.04481	0.778113	0.811513	FALSE	0.017231	0.913752	0.926462	FALSE	0.0254026	10.6399	-0.445636	0.496442	0.471039
12543-76	ZNF560	Pre-analytical exclusions	0.839602	1.1572e-15	7.16636e-15	TRUE	0.991598	9.25873e-49	2.24956e-46	TRUE	1.31956	-4.14863	1.27213	1.36699	0.0474273	-4.62058	-3.67667	0.471951	55	0.89121	1.67113e-28	1.3921e-27	TRUE	0.986837	1.75246e-63	8.63088e-62	TRUE	1.38261	-4.76749	1.33154	1.43369	0.0510751	-5.27242	-4.26256	0.504931	80	0.743244	1.72433e-08	7.42828e-08	TRUE	0.974322	1.61664e-27	1.73544e-26	TRUE	1.0799	-1.9213	1.00015	1.15965	0.0797491
12546-1	SMTN	Pre-analytical exclusions	0.277922	0.039932	0.0501749	FALSE	0.307673	0.0223074	0.027392	TRUE	0.378744	7.1221	0.0560433	0.701444	0.322701	3.64483	10.5994	3.47727	55	0.25013	0.0252391	0.0284033	TRUE	0.316062	0.0042894	0.0050477	TRUE	0.458326	5.74431	0.148199	0.768452	0.310127	1.76982	9.7188	3.97449	80	0.0292533	0.854091	0.878194	FALSE	0.032554	0.837837	0.860867	FALSE	0.0204775	12.6303	-0.180429	0.221384	0.200907
12548-75	RRAGC	Pre-analytical exclusions	0.647041	9.41499e-08	2.775e-07	TRUE	0.912686	3.0074e-22	1.44027e-21	TRUE	1.13952	-1.78508	0.998949	1.2801	0.140574	-2.98466	-0.585509	1.19957	55	0.412837	0.000141441	0.00019976	TRUE	0.750028	1.17976e-15	2.44644e-15	TRUE	1.22513	-2.62271	0.981593	1.46866	0.243536	-4.69944	-0.545981	2.07673	80	0.464649	0.00193489	0.00344742	TRUE	0.852414	7.93228e-13	1.98008e-12	TRUE	0.833133	0.660358	0.669825	0.996441	0.163308
12549-33	HPGDS	Robust candidates	0.920924	2.41767e-23	3.46898e-22	TRUE	0.941509	1.06296e-26	7.61091e-26	TRUE	1.04231	-0.730626	0.939526	1.14509	0.102784	-1.87208	0.410823	1.14145	55	0.947445	2.34665e-40	4.46598e-39	TRUE	0.95889	2.01732e-44	1.85895e-43	TRUE	1.13721	-1.73665	1.06134	1.21307	0.0758651	-2.57849	-0.894807	0.841843	80	0.860095	2.934e-13	2.81024e-12	TRUE	0.903356	2.71579e-16	8.75904e-16	TRUE	0.952512	0.0145842	0.807998	1.09703	0.144514
12551-3	ITCH	Pre-analytical exclusions	0.980014	7.53175e-39	1.37247e-36	TRUE	0.983389	5.83784e-41	2.364e-39	TRUE	1.32894	-4.68219	1.26136	1.39652	0.0675793	-5.45801	-3.90638	0.775816	55	0.977075	3.64432e-54	2.85629e-52	TRUE	0.978518	2.9654e-55	6.30169e-54	TRUE	1.29288	-4.20614	1.23148	1.35428	0.0614031	-4.90838	-3.5039	0.702242	80	0.985414	2.18643e-32	1.13835e-29	TRUE	0.99308	7.82084e-39	1.14012e-36	TRUE	1.19889	-3.32326	1.15358	1.24419	0.0453055
12553-5	VRK1	Pre-analytical exclusions	0.513636	6.05769e-05	0.000119627	TRUE	0.644782	1.07855e-07	1.94544e-07	TRUE	1.07751	-2.44582	0.725585	1.42943	0.351923	-6.2845	1.39286	3.83868	55	0.397639	0.000259752	0.000357368	TRUE	0.62519	5.67937e-10	9.49254e-10	TRUE	1.6756	-9.16809	1.20407	2.14713	0.471527	-14.3568	-3.97935	5.18874	80	0.662426	1.76564e-06	5.33129e-06	TRUE	0.957398	3.45441e-23	2.11412e-22	TRUE	1.19367	-3.6283	1.07861	1.30872	0.115053
12554-10	RAD51D	Pre-analytical exclusions	0.245022	0.0713906	0.086858	FALSE	0.406986	0.00204481	0.00275552	TRUE	0.686483	2.2916	0.261994	1.11097	0.424489	-2.42163	7.00483	4.71323	55	0.488373	4.31306e-06	6.99241e-06	TRUE	0.544124	1.82116e-07	2.7308e-07	TRUE	0.950007	-0.517762	0.619802	1.28021	0.330205	-4.20249	3.16697	3.68473	80	0.0540475	0.733897	0.771248	FALSE	0.136117	0.390048	0.436119	FALSE	0.232782	8.29593	-0.308629	0.774193	0.541411
12556-7	UBE2C	Robust candidates	0.864137	1.96523e-17	1.46169e-16	TRUE	0.967826	1.95335e-33	2.92963e-32	TRUE	1.3128	-3.74952	1.21877	1.40684	0.0940336	-4.65361	-2.84543	0.904089	55	0.757936	3.9747e-16	1.47513e-15	TRUE	0.990414	7.97669e-69	7.94779e-67	TRUE	1.1613	-2.37224	1.12479	1.19781	0.0365104	-2.72618	-2.0183	0.35394	80	0.667126	1.40238e-06	4.32402e-06	TRUE	0.932165	2.99993e-19	1.24101e-18	TRUE	0.930664	0.0877027	0.815158	1.04617	0.115505
12557-18	NOVA1	Robust candidates	0.791407	6.39542e-13	3.10775e-12	TRUE	0.94491	2.26797e-27	1.75119e-26	TRUE	1.18916	-2.67582	1.07566	1.30265	0.113494	-3.77679	-1.57485	1.10097	55	0.919286	2.5326e-33	2.98225e-32	TRUE	0.987095	8.13529e-64	4.11793e-62	TRUE	1.2268	-3.05599	1.18193	1.27166	0.0448639	-3.49971	-2.61227	0.443719	80	0.90126	4.08952e-16	6.41043e-15	TRUE	0.972392	6.76377e-27	6.66231e-26	TRUE	1.13446	-2.34239	1.04746	1.22145	0.0869979
12558-3	UBASH3B	Pre-analytical exclusions	0.0564935	0.682047	0.712547	FALSE	0.0266141	0.847056	0.861475	FALSE	0.0235887	15.1113	-0.220516	0.267693	0.244104	11.8183	18.4043	3.29301	55	0.167792	0.136823	0.144579	FALSE	0.0634764	0.575903	0.583995	FALSE	0.0642184	14.9822	-0.163376	0.291813	0.227594	11.7091	18.2552	3.27303	80	0.0253626	0.873327	0.894433	FALSE	0.154171	0.329643	0.374496	FALSE	0.0413935	16.1894	-0.0433798	0.126167	0.0847733
12560-9	NT5C	Pre-analytical exclusions	0.0715007	0.603936	0.63743	FALSE	0.0914766	0.506549	0.538698	FALSE	0.0795137	9.77917	-0.158963	0.31799	0.238476	7.20046	12.3579	2.5787	55	0.491974	3.57413e-06	5.85171e-06	TRUE	0.435292	5.45433e-05	7.23374e-05	TRUE	0.525038	5.25981	0.280254	0.769821	0.244784	2.57086	7.94875	2.68894	80	0.102018	0.520303	0.574794	FALSE	0.0906331	0.568121	0.612398	FALSE	0.0737839	10.9775	-0.185298	0.332865	0.259081
12562-1	PKN1	Pre-analytical exclusions	0.467874	0.000315885	0.000550438	TRUE	0.622416	3.9093e-07	6.80557e-07	TRUE	1.08104	-1.33371	0.706512	1.45557	0.374531	-5.17147	2.50404	3.83776	55	0.429389	7.05307e-05	0.000102533	TRUE	0.466013	1.32247e-05	1.81773e-05	TRUE	0.890126	0.650176	0.509168	1.27109	0.380959	-3.30494	4.60529	3.95511	80	0.205089	0.192603	0.236583	FALSE	0.278685	0.0739089	0.0916038	FALSE	0.429302	6.1521	-0.043463	0.902068	0.472765
12563-2	TNFAIP8	Pre-analytical exclusions	0.232973	0.0869469	0.104649	FALSE	0.219681	0.107064	0.124029	FALSE	0.264897	7.52051	-0.0592051	0.588998	0.324102	3.91993	11.1211	3.60058	55	0.316573	0.00422409	0.00512047	TRUE	0.378423	0.000537951	0.000674428	TRUE	0.579972	4.2131	0.260186	0.899757	0.319785	0.551211	7.87499	3.66189	80	-0.122599	0.439237	0.495604	FALSE	-0.00704545	0.964679	0.971208	FALSE	-0.00865305	12.0435	-0.401119	0.383813	0.392466
12564-9	NIP7	Pre-analytical exclusions	0.500216	0.00010075	0.000190546	TRUE	0.340066	0.0110765	0.0139901	TRUE	1.44935	-5.40187	0.345115	2.55358	1.10423	-17.1409	6.33717	11.739	55	0.700375	4.80269e-13	1.44956e-12	TRUE	0.848966	2.61629e-23	7.53165e-23	TRUE	1.38667	-4.53271	1.1921	1.58123	0.194569	-6.63346	-2.43196	2.10075	80	0.518029	0.000441653	0.000880527	TRUE	0.793918	3.54334e-10	7.45811e-10	TRUE	0.849647	1.25264	0.641707	1.05759	0.20794
12568-14	KEAP1	Robust candidates	0.430824	0.00102533	0.00165565	TRUE	0.498809	0.000106143	0.000157347	TRUE	0.390767	3.6553	0.2037	0.577833	0.187067	2.28246	5.02813	1.37283	55	0.390899	0.000337024	0.000457377	TRUE	0.668181	1.27564e-11	2.28007e-11	TRUE	0.861159	0.238667	0.645011	1.07731	0.216148	-1.32662	1.80395	1.56529	80	0.463614	0.00198655	0.0035317	TRUE	0.612384	1.63202e-05	2.66962e-05	TRUE	0.567671	2.47649	0.333485	0.801857	0.234186
12569-25	CCT5	Pre-analytical exclusions	-0.148846	0.278112	0.310629	FALSE	-0.0510025	0.711534	0.735968	FALSE	-0.0350739	15.1249	-0.224293	0.154146	0.18922	12.5012	17.7486	2.6237	55	0.19393	0.084768	0.0910244	FALSE	0.187455	0.0959014	0.102406	FALSE	0.18228	12.2696	-0.0330301	0.397589	0.21531	9.18447	15.3548	3.08515	80	0.160684	0.309368	0.362072	FALSE	0.158575	0.315844	0.360111	FALSE	0.0651172	15.0937	-0.0644464	0.194681	0.129564
12571-14	ARL3	Pre-analytical exclusions	0.0907648	0.509876	0.546221	FALSE	0.177108	0.19582	0.220744	FALSE	0.188235	8.27165	-0.0999556	0.476426	0.288191	5.47961	11.0637	2.79204	55	0.320232	0.00378154	0.00460545	TRUE	0.322252	0.0035553	0.00420555	TRUE	0.367407	6.48981	0.124112	0.610703	0.243295	3.79337	9.18625	2.69644	80	0.196986	0.21116	0.257512	FALSE	0.0761916	0.63153	0.671317	FALSE	0.0477209	11.1225	-0.151846	0.247288	0.199567
12572-236	EFS	Robust candidates	0.639117	1.50925e-07	4.33108e-07	TRUE	0.762184	1.38333e-11	3.14506e-11	TRUE	0.977291	-0.856079	0.7486	1.20598	0.228691	-3.33334	1.62118	2.47726	55	0.614638	1.32179e-09	2.95539e-09	TRUE	0.634969	2.5222e-10	4.2794e-10	TRUE	0.538732	3.6481	0.390981	0.686482	0.147751	2.05388	5.24231	1.59421	80	0.43734	0.00377738	0.00634701	TRUE	0.66562	1.51048e-06	2.62453e-06	TRUE	0.618308	3.05816	0.396774	0.839841	0.221533
12573-80	TRIM3	Pre-analytical exclusions	0.144589	0.292242	0.325164	FALSE	0.15214	0.267492	0.296134	FALSE	0.421955	5.93152	-0.333266	1.17718	0.755221	-1.73652	13.5996	7.66804	55	0.252555	0.0238124	0.0268474	TRUE	0.236565	0.0346272	0.0382247	TRUE	0.442085	5.83761	0.032787	0.851383	0.409298	1.4017	10.2735	4.43591	80	0.0546169	0.731198	0.768966	FALSE	0.0375781	0.813225	0.839484	FALSE	0.0432612	11.0223	-0.324368	0.41089	0.367629
12574-36	EDN2	Pre-analytical exclusions	0.801515	1.96666e-13	9.97562e-13	TRUE	0.961673	1.8683e-31	2.22155e-30	TRUE	0.957322	-0.207187	0.88212	1.03252	0.0752025	-1.05436	0.639992	0.847178	55	0.863619	6.54094e-25	4.16392e-24	TRUE	0.873484	4.2515e-26	1.38468e-25	TRUE	0.827956	1.49512	0.723931	0.931982	0.104025	0.345919	2.64431	1.1492	80	0.908759	9.04433e-17	1.60399e-15	TRUE	0.970849	1.98008e-26	1.82233e-25	TRUE	0.936332	0.0112424	0.862459	1.01021	0.0738733
12575-30	MTHFD1	Pre-analytical exclusions	0.00793651	0.954141	0.961262	FALSE	-0.100299	0.466252	0.498389	FALSE	-0.082564	14.6173	-0.308215	0.143087	0.225651	11.6549	17.5798	2.96248	55	0.361346	0.000990791	0.00127957	TRUE	0.386445	0.00039911	0.000504179	TRUE	0.274978	10.5187	0.12704	0.422915	0.147938	8.52797	12.5094	1.99074	80	0.222753	0.156212	0.195809	FALSE	0.158296	0.316707	0.361038	FALSE	0.0728394	14.0775	-0.0723511	0.21803	0.145191
12576-21	MAGEA3	Pre-analytical exclusions	0.565264	6.91136e-06	1.58169e-05	TRUE	0.87873	1.17087e-18	4.2229e-18	TRUE	1.16542	-2.28566	0.991009	1.33983	0.174411	-3.91124	-0.660073	1.62558	55	0.717429	7.04646e-14	2.25666e-13	TRUE	0.796146	1.0795e-18	2.53169e-18	TRUE	1.35949	-4.08543	1.12657	1.59241	0.232919	-6.24037	-1.93049	2.15494	80	0.587399	4.32245e-05	0.000103633	TRUE	0.833406	7.43475e-12	1.74587e-11	TRUE	0.99447	-0.765099	0.78373	1.20521	0.21074
12577-100	FEN1	Pre-analytical exclusions	0.760178	1.6809e-11	7.31906e-11	TRUE	0.967283	3.02509e-33	4.4366e-32	TRUE	1.5068	-6.03499	1.39792	1.61569	0.108884	-7.13139	-4.93858	1.0964	55	0.789142	3.49052e-18	1.46642e-17	TRUE	0.807991	1.33185e-19	3.24351e-19	TRUE	1.68176	-7.67111	1.40532	1.95821	0.276445	-10.4239	-4.91833	2.75277	80	0.606945	2.03175e-05	5.16008e-05	TRUE	0.95647	5.26946e-23	3.18748e-22	TRUE	1.12442	-2.20324	1.01478	1.23405	0.109632
12578-13	ARF3	Pre-analytical exclusions	0.527056	3.56378e-05	7.29469e-05	TRUE	0.866733	1.21933e-17	4.10326e-17	TRUE	0.946667	0.0382246	0.796577	1.09676	0.15009	-1.57367	1.65011	1.61189	55	0.411946	0.000146692	0.000206775	TRUE	0.859622	1.86453e-24	5.65567e-24	TRUE	1.00929	-1.44101	0.874062	1.14451	0.135226	-3.03202	0.149992	1.59101	80	0.352403	0.0220862	0.0325553	TRUE	0.468665	0.00174543	0.00249314	TRUE	0.392309	6.18218	0.156009	0.628609	0.2363
12580-7	PSMB5	Pre-analytical exclusions	0.375036	0.00478398	0.00692424	TRUE	0.34323	0.0103042	0.0130462	TRUE	0.502284	4.12456	0.123594	0.880973	0.37869	0.062871	8.18625	4.06169	55	0.258909	0.020395	0.0231484	TRUE	0.86905	1.49314e-25	4.74433e-25	TRUE	1.36199	-4.97218	1.18721	1.53677	0.174777	-6.84301	-3.10134	1.87084	80	0.391783	0.0102905	0.0159931	TRUE	0.845458	1.86241e-12	4.54777e-12	TRUE	0.995525	-1.0561	0.794575	1.19647	0.20095
12581-39	IMPA2	Pre-analytical exclusions	0.585617	2.64559e-06	6.44078e-06	TRUE	0.817286	2.71159e-14	7.28252e-14	TRUE	1.52747	-6.89164	1.23076	1.82419	0.296713	-9.88395	-3.89933	2.99231	55	0.604528	2.88522e-09	6.25346e-09	TRUE	0.918949	2.95974e-33	1.38915e-32	TRUE	1.45874	-6.12502	1.31762	1.59986	0.14112	-7.55093	-4.69912	1.42591	80	0.790779	4.64621e-10	2.62325e-09	TRUE	0.960919	6.35629e-24	4.27013e-23	TRUE	1.14885	-3.04861	1.04309	1.25462	0.105765
12583-77	ARAF	Pre-analytical exclusions	0.0764069	0.579274	0.613978	FALSE	0.545217	1.67564e-05	2.62661e-05	TRUE	0.804703	1.38855	0.463823	1.14558	0.34088	-2.03086	4.80796	3.41941	55	0.56512	4.7341e-08	9.1288e-08	TRUE	0.660297	2.67985e-11	4.71253e-11	TRUE	1.0156	-0.45517	0.755218	1.27599	0.260386	-3.0954	2.18506	2.64023	80	0.0775495	0.625445	0.673592	FALSE	0.188234	0.232562	0.270876	FALSE	0.191607	8.87905	-0.127865	0.511079	0.319472
12585-39	ERCC1	Robust candidates	0.635737	1.83825e-07	5.22786e-07	TRUE	0.979347	1.78381e-38	5.18016e-37	TRUE	1.27497	-3.61927	1.20245	1.34749	0.0725195	-4.29542	-2.94312	0.67615	55	0.717915	6.658e-14	2.13601e-13	TRUE	0.988537	8.2103e-66	5.5119e-64	TRUE	1.13137	-2.18704	1.09242	1.17032	0.0389504	-2.55495	-1.81913	0.367908	80	0.569426	8.3e-05	0.000188059	TRUE	0.937862	5.47326e-20	2.42668e-19	TRUE	0.94299	-0.267387	0.831493	1.05449	0.111496
12587-65	ARL2	Pre-analytical exclusions	0.72013	5.75453e-10	2.15543e-09	TRUE	0.675298	1.5562e-08	2.95933e-08	TRUE	1.48298	-6.14432	1.03674	1.92921	0.446236	-10.8276	-1.46108	4.68324	55	0.55654	8.30245e-08	1.57308e-07	TRUE	0.64109	1.49526e-10	2.55783e-10	TRUE	1.3558	-4.64767	0.989932	1.72167	0.36587	-8.43573	-0.859609	3.78806	80	0.553219	0.000144825	0.000315585	TRUE	0.606078	2.10318e-05	3.41807e-05	TRUE	0.864355	0.155009	0.501857	1.22685	0.362497
12591-27	OPHN1	Pre-analytical exclusions	0.257576	0.0576265	0.0710246	FALSE	0.504899	8.45659e-05	0.000126389	TRUE	0.513538	5.84207	0.271655	0.755422	0.241884	3.29362	8.39051	2.54844	55	0.114323	0.312613	0.321978	FALSE	0.126952	0.26179	0.271474	FALSE	0.111258	10.2235	-0.0846956	0.307211	0.195953	7.69089	12.7562	2.53265	80	-0.113524	0.474093	0.529198	FALSE	-0.110075	0.487711	0.534414	FALSE	-0.0486606	13.7891	-0.189069	0.0917476	0.140408
12593-33	PDRG1	Pre-analytical exclusions	-0.0132756	0.923364	0.933611	FALSE	-0.0101246	0.941517	0.947366	FALSE	-0.0271202	11.5278	-0.765077	0.710836	0.737956	3.208	19.8476	8.31978	55	0.266315	0.0169496	0.0193797	TRUE	0.54894	1.3479e-07	2.03286e-07	TRUE	0.800192	2.35472	0.525533	1.07485	0.274659	-0.805932	5.51536	3.16065	80	-0.200389	0.203221	0.248787	FALSE	-0.0512957	0.746987	0.780279	FALSE	-0.0448216	12.9959	-0.323682	0.234039	0.27886
12594-5	GCA	Pre-analytical exclusions	0.211584	0.120968	0.142676	FALSE	0.296279	0.0280659	0.0341238	TRUE	0.291473	5.40626	0.0326007	0.550346	0.258873	2.8586	7.95391	2.54765	55	0.494412	3.14333e-06	5.16728e-06	TRUE	0.555439	8.9128e-08	1.35514e-07	TRUE	0.942252	-0.917856	0.624262	1.26024	0.31799	-4.14143	2.30572	3.22358	80	0.0744672	0.639291	0.685667	FALSE	0.0699992	0.659577	0.697903	FALSE	0.107359	7.79969	-0.381555	0.596273	0.488914
12595-11	TMOD1	Pre-analytical exclusions	0.538177	2.25666e-05	4.78581e-05	TRUE	0.521418	4.46581e-05	6.81702e-05	TRUE	0.381343	5.43767	0.209405	0.553281	0.171938	3.57523	7.3001	1.86243	55	0.54133	2.16387e-07	3.95399e-07	TRUE	0.480724	6.3841e-06	8.91963e-06	TRUE	0.582516	3.61976	0.342998	0.822034	0.239518	1.02724	6.21227	2.59252	80	0.451584	0.00268287	0.0046428	TRUE	0.372628	0.0150878	0.0200501	TRUE	0.297621	6.56377	0.0607674	0.534475	0.236854
12597-68	ATG5	Pre-analytical exclusions	0.394012	0.0029168	0.00438543	TRUE	0.600282	1.27059e-06	2.13542e-06	TRUE	0.824523	1.28727	0.521859	1.12719	0.302664	-1.96505	4.53959	3.25232	55	0.328731	0.00290897	0.00357985	TRUE	0.292279	0.00851859	0.00980606	TRUE	0.534909	4.68432	0.140377	0.929441	0.394532	0.437037	8.93161	4.24729	80	0.101856	0.52097	0.575269	FALSE	0.468042	0.00177371	0.00253253	TRUE	0.369892	7.56711	0.146714	0.59307	0.223178
12599-10	FERMT3	Pre-analytical exclusions	-0.0927128	0.500797	0.537205	FALSE	-0.0578356	0.674909	0.702272	FALSE	-0.0646417	15.1291	-0.372059	0.242775	0.307417	11.0841	19.1741	4.04495	55	0.138115	0.221797	0.230855	FALSE	0.14645	0.19488	0.203828	FALSE	0.1975	11.9013	-0.103218	0.498219	0.300718	7.5081	16.2945	4.39321	80	-0.0208249	0.895853	0.912503	FALSE	-0.162918	0.3026	0.346311	FALSE	-0.119404	17.3457	-0.350482	0.111675	0.231078
12603-87	PABPC4	Pre-analytical exclusions	-0.0774892	0.573897	0.608987	FALSE	-0.0866835	0.529164	0.56103	FALSE	-0.0950042	14.2128	-0.395824	0.205816	0.30082	10.5352	17.8905	3.67767	55	0.32684	0.00308576	0.00378655	TRUE	0.430924	6.59999e-05	8.70878e-05	TRUE	0.330546	9.09381	0.174513	0.486578	0.156033	7.06194	11.1257	2.03186	80	0.119844	0.449666	0.505493	FALSE	0.0534269	0.736843	0.770456	FALSE	0.0345229	13.7039	-0.171672	0.240718	0.206195
12604-16	SCMH1	Pre-analytical exclusions	0.43011	0.00104751	0.0016896	TRUE	0.842591	7.31379e-16	2.17948e-15	TRUE	1.00688	0.0757031	0.829571	1.18419	0.177308	-1.73786	1.88927	1.81357	55	0.589678	8.65293e-09	1.78621e-08	TRUE	0.653276	5.09598e-11	8.85028e-11	TRUE	0.887462	1.33654	0.655611	1.11931	0.23185	-1.02484	3.69792	2.36138	80	0.507009	0.0006112	0.00118864	TRUE	0.723038	6.373e-08	1.18411e-07	TRUE	0.523135	5.15163	0.363414	0.682856	0.159721
12605-1	EXOSC3	Pre-analytical exclusions	0.947184	7.63728e-28	2.04662e-26	TRUE	0.965891	8.96821e-33	1.24513e-31	TRUE	1.39703	-4.9069	1.29385	1.50022	0.103189	-5.99304	-3.82075	1.08614	55	0.963953	1.31818e-46	4.61934e-45	TRUE	0.988276	1.97088e-65	1.21743e-63	TRUE	1.36975	-4.59903	1.32205	1.41745	0.0477022	-5.0962	-4.10186	0.49717	80	0.939389	3.37526e-20	1.12854e-18	TRUE	0.992849	1.50563e-38	1.89217e-36	TRUE	1.07668	-1.784	1.03531	1.11805	0.0413685
12612-37	PSMB1	Pre-analytical exclusions	0.758383	1.99798e-11	8.60714e-11	TRUE	0.761997	1.4087e-11	3.19777e-11	TRUE	0.785911	2.06531	0.601897	0.969925	0.184014	-0.0276305	4.15825	2.09294	55	0.694917	8.62996e-13	2.55395e-12	TRUE	0.718788	6.01074e-14	1.17302e-13	TRUE	0.681011	3.29145	0.53253	0.829493	0.148481	1.65024	4.93266	1.64121	80	0.681873	6.62442e-07	2.1918e-06	TRUE	0.782906	8.98863e-10	1.85326e-09	TRUE	0.574451	4.06856	0.428575	0.720326	0.145876
12616-45	NRBP1	Pre-analytical exclusions	0.370779	0.00532481	0.00765232	TRUE	0.389668	0.0032749	0.00433856	TRUE	0.72919	1.91657	0.254377	1.204	0.474813	-3.34756	7.1807	5.26413	55	0.161534	0.152291	0.160273	FALSE	0.108823	0.336613	0.346953	FALSE	0.121	8.8077	-0.128155	0.370154	0.249155	5.98802	11.6274	2.81968	80	0.305093	0.0494511	0.0684744	FALSE	0.398044	0.00903746	0.0122488	TRUE	0.46701	5.6025	0.123064	0.810956	0.343946
12617-2	STK24	Pre-analytical exclusions	0.0204185	0.882371	0.89639	FALSE	0.0429016	0.755799	0.776137	FALSE	0.0400256	14.5646	-0.216779	0.29683	0.256804	11.0643	18.065	3.50039	55	0.116057	0.305279	0.31478	FALSE	0.0263723	0.816376	0.820541	FALSE	0.0217163	15.1696	-0.163841	0.207273	0.185557	12.6112	17.728	2.55844	80	0.217567	0.166331	0.207529	FALSE	0.179014	0.25666	0.297046	FALSE	0.062765	14.9795	-0.047468	0.172998	0.110233
12618-50	AKR1C1	Pre-analytical exclusions	0.484938	0.000175325	0.000318372	TRUE	0.3808	0.00412892	0.00541679	TRUE	0.515369	2.91034	0.17059	0.860148	0.344779	-0.456188	6.27688	3.36653	55	0.40571	0.00018877	0.000263289	TRUE	0.371103	0.000701781	0.000874258	TRUE	0.265892	5.29783	0.115915	0.415869	0.149977	3.8441	6.75156	1.45373	80	0.73587	2.81664e-08	1.17384e-07	TRUE	0.708873	1.49198e-07	2.7174e-07	TRUE	0.893918	-0.714688	0.609683	1.17815	0.284236
12619-14	PPM1A	Pre-analytical exclusions	0.223016	0.101709	0.121315	FALSE	0.375113	0.00477463	0.00622358	TRUE	0.275292	8.30959	0.0878621	0.462722	0.18743	6.14391	10.4753	2.16567	55	0.384065	0.00043642	0.000586156	TRUE	0.888377	4.3087e-28	1.54103e-27	TRUE	0.850918	1.93962	0.751788	0.950047	0.0991294	0.7797	3.09955	1.15992	80	0.342531	0.026384	0.0383953	TRUE	0.109446	0.490216	0.536837	FALSE	0.13077	10.8399	-0.248756	0.510296	0.379526
12620-3	SEPTIN11	Pre-analytical exclusions	0.258194	0.0570087	0.0702989	FALSE	0.117411	0.393269	0.425618	FALSE	0.152643	9.78103	-0.203063	0.508349	0.355706	5.62512	13.9369	4.15592	55	0.465002	1.38865e-05	2.14901e-05	TRUE	0.689209	1.57135e-12	2.90185e-12	TRUE	0.752117	2.96218	0.573879	0.930355	0.178238	0.851704	5.07265	2.11047	80	0.248197	0.112996	0.145491	FALSE	0.246354	0.115783	0.140728	FALSE	0.168451	10.2583	-0.0433223	0.380223	0.211773
12621-55	PPP2R1A	Pre-analytical exclusions	0.247547	0.06843	0.083437	FALSE	0.3507	0.00866303	0.0110354	TRUE	0.324356	7.91879	0.0857255	0.562986	0.23863	5.1138	10.7238	2.80499	55	0.623394	6.57201e-10	1.51258e-09	TRUE	0.570891	3.21493e-08	4.98906e-08	TRUE	0.906068	1.7467	0.612334	1.1998	0.293734	-1.59178	5.08517	3.33847	80	0.0694433	0.662118	0.706511	FALSE	0.0618607	0.697145	0.733259	FALSE	0.0336944	12.8031	-0.14003	0.207419	0.173725
12622-96	ASH1L	Pre-analytical exclusions	0.586313	2.55716e-06	6.24635e-06	TRUE	0.837707	1.54034e-15	4.4928e-15	TRUE	1.19517	-2.43346	0.980506	1.40984	0.214666	-4.24985	-0.617066	1.81639	55	0.591661	7.49657e-09	1.55588e-08	TRUE	0.944896	1.41774e-39	9.67591e-39	TRUE	1.21297	-2.4358	1.11824	1.30771	0.0947323	-3.22033	-1.65126	0.784534	80	0.690301	4.2317e-07	1.45221e-06	TRUE	0.835374	5.97598e-12	1.41196e-11	TRUE	0.997641	-0.824539	0.787864	1.20742	0.209777
12623-84	JARID2	Pre-analytical exclusions	0.451784	0.000535419	0.000902768	TRUE	0.621136	4.19551e-07	7.2812e-07	TRUE	1.31803	-4.24977	0.859857	1.7762	0.45817	-8.72353	0.223991	4.47376	55	0.576701	2.16128e-08	4.28668e-08	TRUE	0.533695	3.43902e-07	5.09699e-07	TRUE	0.531179	3.52305	0.341446	0.720912	0.189733	1.68867	5.35743	1.83438	80	0.297929	0.0553265	0.0759177	FALSE	0.826496	1.56621e-11	3.58321e-11	TRUE	0.894418	0.0916428	0.69974	1.0891	0.194678
12625-138	KLHL7	Robust candidates	0.495472	0.000119997	0.000224042	TRUE	0.955677	8.1617e-30	8.1943e-29	TRUE	1.36258	-5.03774	1.24692	1.47823	0.115652	-6.28296	-3.79252	1.24522	55	0.645917	9.81844e-11	2.42352e-10	TRUE	0.763133	1.90052e-16	4.06005e-16	TRUE	1.20467	-3.3586	0.974712	1.43463	0.229961	-5.81478	-0.902426	2.45618	80	0.444778	0.00316513	0.00540296	TRUE	0.934704	1.43228e-19	6.10164e-19	TRUE	1.05619	-1.54253	0.927846	1.18453	0.128342
12626-6	SENP7	Pre-analytical exclusions	0.562811	7.72645e-06	1.75282e-05	TRUE	0.473781	0.000258544	0.000372141	TRUE	0.725911	1.29761	0.354167	1.09765	0.371744	-1.96943	4.56466	3.26704	55	0.673502	7.63147e-12	2.07327e-11	TRUE	0.616456	1.14534e-09	1.89263e-09	TRUE	1.41961	-4.70223	1.01087	1.82835	0.40874	-8.25392	-1.15055	3.55169	80	0.70654	1.70812e-07	6.31684e-07	TRUE	0.983209	3.58333e-31	6.81956e-30	TRUE	1.13935	-2.30439	1.07178	1.20693	0.067576
12627-97	ATG7	Pre-analytical exclusions	-0.0300144	0.827796	0.847444	FALSE	-0.00899174	0.948051	0.953273	FALSE	-0.0126401	9.12564	-0.399923	0.374643	0.387283	3.07779	15.1735	6.04785	55	0.370527	0.000716435	0.000941257	TRUE	0.217348	0.0527895	0.0575419	FALSE	0.228899	5.34251	-0.00282525	0.460624	0.231724	1.73841	8.9466	3.6041	80	-0.261972	0.0937479	0.12268	FALSE	-0.115771	0.465328	0.512198	FALSE	-0.0599194	10.0446	-0.224201	0.104362	0.164282
12628-31	LANCL2	Pre-analytical exclusions	0.141775	0.301834	0.335019	FALSE	0.175382	0.200282	0.225426	FALSE	0.100436	12.0887	-0.054895	0.255768	0.155331	10.047	14.1305	2.04178	55	0.286029	0.0101103	0.0118099	TRUE	0.322762	0.00350017	0.00414235	TRUE	0.241721	10.6205	0.0819363	0.401505	0.159784	8.56398	12.677	2.05651	80	0.236529	0.131526	0.167194	FALSE	0.235594	0.133102	0.160546	FALSE	0.115587	13.2751	-0.036782	0.267956	0.152369
12630-8	ARFIP2	Pre-analytical exclusions	0.80088	2.12204e-13	1.07413e-12	TRUE	0.919379	3.95808e-23	2.05927e-22	TRUE	1.13495	-1.72006	1.00116	1.26875	0.133791	-3.15815	-0.281978	1.43808	55	0.746601	1.867e-15	6.67742e-15	TRUE	0.871748	6.99178e-26	2.25301e-25	TRUE	0.865021	1.16749	0.755428	0.974614	0.109593	-0.0121297	2.34712	1.17962	80	0.336358	0.0294085	0.0424137	TRUE	0.802105	1.70882e-10	3.65159e-10	TRUE	0.679472	3.51296	0.517813	0.841131	0.161659
12632-14	NAT1	Pre-analytical exclusions	0.582395	3.09322e-06	7.45093e-06	TRUE	0.444316	0.000678113	0.000947434	TRUE	0.460723	4.10839	0.204787	0.716658	0.255936	0.719362	7.49741	3.38903	55	0.463833	1.46905e-05	2.26766e-05	TRUE	0.325008	0.00326614	0.00387523	TRUE	0.152339	8.16252	0.052416	0.252263	0.0999233	6.85426	9.47078	1.30826	80	0.481566	0.00124287	0.00228943	TRUE	0.298129	0.0551556	0.0693034	FALSE	0.140959	8.61073	-0.00326214	0.285181	0.144221
12633-3	PTPN9	Clinically-relevant markers	0.535842	2.48725e-05	5.23825e-05	TRUE	0.855856	8.45323e-17	2.67194e-16	TRUE	1.32208	-4.22582	1.10196	1.54221	0.220123	-6.32419	-2.12744	2.09838	55	0.54102	2.20547e-07	4.02496e-07	TRUE	0.890069	2.45438e-28	8.9138e-28	TRUE	1.56602	-6.47232	1.38523	1.7468	0.180785	-8.19995	-4.74468	1.72764	80	0.295843	0.0571388	0.0781251	FALSE	0.894555	1.42787e-15	4.35834e-15	TRUE	1.01228	-0.811472	0.850655	1.17391	0.161627
12634-79	BCAR3	Pre-analytical exclusions	0.312632	0.0201325	0.0264629	TRUE	0.844874	5.11792e-16	1.54024e-15	TRUE	1.27862	-4.34917	1.05557	1.50168	0.223056	-6.83425	-1.86409	2.48508	55	0.42023	0.000104119	0.000148809	TRUE	0.620019	8.62531e-10	1.43309e-09	TRUE	1.26023	-3.94622	0.900748	1.61971	0.359481	-7.92228	0.0298366	3.97606	80	0.0840288	0.596755	0.647959	FALSE	0.365992	0.0171405	0.0226377	TRUE	0.558359	4.36006	0.104662	1.01206	0.453697
12635-9	TRDMT1	Pre-analytical exclusions	0.145207	0.29016	0.322996	FALSE	0.364279	0.00625418	0.00808275	TRUE	0.626487	2.83379	0.185221	1.06775	0.441267	-1.19127	6.85884	4.02506	55	0.268901	0.0158706	0.0181916	TRUE	0.239438	0.0324266	0.0358552	TRUE	0.482416	4.06995	0.0414557	0.923377	0.440961	0.0112657	8.12864	4.05869	80	0.034276	0.829383	0.855921	FALSE	0.793611	3.63912e-10	7.64865e-10	TRUE	0.744798	1.81114	0.562328	0.927268	0.18247
12636-113	SMYD2	Pre-analytical exclusions	0.744737	7.08974e-11	2.88538e-10	TRUE	0.894883	3.26842e-20	1.33316e-19	TRUE	1.60088	-5.90026	1.38091	1.82084	0.219967	-7.76671	-4.0338	1.86646	55	0.777057	2.39041e-17	9.56482e-17	TRUE	0.940162	3.22449e-38	2.01572e-37	TRUE	1.21191	-2.60134	1.11291	1.31092	0.0990076	-3.44222	-1.76045	0.840884	80	0.687039	5.04207e-07	1.70507e-06	TRUE	0.978074	7.10431e-29	9.19775e-28	TRUE	1.06511	-1.37701	0.992637	1.13758	0.0724736
12637-7	CRAT	Pre-analytical exclusions	0.0105339	0.939157	0.948264	FALSE	-0.0463147	0.737044	0.759231	FALSE	-0.205204	11.2343	-1.42459	1.01418	1.21938	0.0912786	22.3774	11.1431	55	-0.108298	0.338961	0.347935	FALSE	-0.141377	0.210969	0.220214	FALSE	-0.351884	13.1743	-0.907312	0.203544	0.555428	7.99995	18.3487	5.17438	80	0.116279	0.46336	0.518567	FALSE	0.124238	0.433099	0.480642	FALSE	0.173173	8.94134	-0.268804	0.615149	0.441977
12641-3	INPP5B	Pre-analytical exclusions	-0.0703463	0.609805	0.642786	FALSE	-0.133379	0.331651	0.362592	FALSE	-0.123422	14.3235	-0.376087	0.129243	0.252665	11.5675	17.0795	2.75597	55	0.162893	0.148827	0.156831	FALSE	0.0783902	0.489457	0.498136	FALSE	0.0835228	12.4115	-0.155917	0.322962	0.239439	9.68104	15.142	2.73046	80	0.151771	0.337319	0.390956	FALSE	0.148922	0.34657	0.391348	FALSE	0.0608627	14.166	-0.0682813	0.190007	0.129144
12643-4	ARRB1	Pre-analytical exclusions	0.0386003	0.779634	0.802989	FALSE	-0.00281875	0.983705	0.984651	FALSE	-0.003357	13.7086	-0.331476	0.324762	0.328119	9.72417	17.693	3.98441	55	0.187201	0.0963604	0.103078	FALSE	0.128974	0.254204	0.263832	FALSE	0.15065	12.337	-0.110454	0.411755	0.261105	9.08701	15.587	3.25001	80	-0.0503201	0.751646	0.787289	FALSE	-0.0556172	0.726463	0.760913	FALSE	-0.0295857	15.7089	-0.199313	0.140142	0.169728
12644-63	ADSS2	Robust candidates	0.533343	2.75796e-05	5.75681e-05	TRUE	0.709284	1.35192e-09	2.74489e-09	TRUE	1.00377	-1.07345	0.728921	1.27862	0.274849	-3.58855	1.44164	2.51509	55	0.696653	7.173e-13	2.14191e-12	TRUE	0.647854	8.27595e-11	1.42474e-10	TRUE	0.861171	0.325721	0.632914	1.08943	0.228256	-1.8297	2.48114	2.15542	80	0.269103	0.0848333	0.112	FALSE	0.363396	0.0180054	0.0237412	TRUE	0.482063	4.10634	0.0871316	0.876995	0.394931
12646-2	RPE	Pre-analytical exclusions	0.015368	0.91133	0.922595	FALSE	-0.0635875	0.644646	0.672991	FALSE	-0.0487004	10.3831	-0.259281	0.16188	0.210581	8.32745	12.4388	2.0557	55	0.342194	0.00189076	0.00237617	TRUE	0.347894	0.00156646	0.0019033	TRUE	0.469474	5.83516	0.184279	0.754669	0.285195	3.03193	8.63838	2.80323	80	0.144802	0.360224	0.415126	FALSE	0.0677331	0.66996	0.707627	FALSE	0.0372484	11.1658	-0.138084	0.21258	0.175332
12647-52	SETD2	Pre-analytical exclusions	0.290781	0.0312614	0.0398225	TRUE	0.701771	2.38895e-09	4.78118e-09	TRUE	0.763345	0.903913	0.54985	0.976841	0.213496	-0.915861	2.72369	1.81977	55	0.00932454	0.934575	0.936631	FALSE	0.288983	0.00932822	0.010711	TRUE	0.370019	4.21284	0.0937032	0.646335	0.276316	1.91574	6.50993	2.2971	80	0.582067	5.26656e-05	0.000124152	TRUE	0.929834	5.76914e-19	2.32456e-18	TRUE	1.01257	-1.1573	0.884515	1.14062	0.128055
12649-80	MDH2	Pre-analytical exclusions	0.225469	0.0979033	0.117102	FALSE	0.283192	0.0361648	0.0435567	TRUE	0.299021	10.7486	0.0200202	0.578023	0.279001	6.82725	14.6699	3.92132	55	0.315518	0.00435996	0.00527815	TRUE	0.432982	6.03495e-05	7.98489e-05	TRUE	0.316204	10.869	0.167813	0.464595	0.148391	8.6645	13.0735	2.20452	80	0.459201	0.00222085	0.0039016	TRUE	0.491776	0.000940973	0.0013712	TRUE	0.372471	10.1153	0.161726	0.583216	0.210745
12650-43	GNAI3	Robust candidates	0.291858	0.0306126	0.0390438	TRUE	0.945302	1.88657e-27	1.46758e-26	TRUE	1.30707	-4.39375	1.1828	1.43133	0.124264	-5.71895	-3.06855	1.3252	55	0.413673	0.00013667	0.000193397	TRUE	0.811104	7.50123e-20	1.84468e-19	TRUE	1.13439	-2.43656	0.949994	1.31879	0.1844	-4.38718	-0.485949	1.95061	80	0.107289	0.49886	0.553538	FALSE	0.473448	0.00154129	0.00221107	TRUE	0.605495	3.60447	0.245515	0.965476	0.359981
12651-21	PDK2	Pre-analytical exclusions	0.505745	8.19106e-05	0.000157949	TRUE	0.86392	2.04415e-17	6.75729e-17	TRUE	1.03849	-1.51114	0.871694	1.20528	0.166792	-3.17188	0.149591	1.66074	55	0.732644	1.12513e-14	3.78978e-14	TRUE	0.818088	1.98902e-20	5.01312e-20	TRUE	1.40528	-5.0332	1.18259	1.62796	0.222685	-7.22053	-2.84587	2.18733	80	0.853496	6.91854e-13	6.14241e-12	TRUE	0.987787	6.41575e-34	2.11822e-32	TRUE	1.12556	-2.38153	1.06882	1.18229	0.0567356
12652-37	AHCYL1	Pre-analytical exclusions	-0.045671	0.74057	0.766982	FALSE	0.0595338	0.665918	0.693808	FALSE	0.151272	9.45846	-0.547544	0.850089	0.698817	1.81703	17.0999	7.64143	55	0.159705	0.157051	0.165044	FALSE	0.177677	0.114853	0.121947	FALSE	0.619465	4.73617	-0.153948	1.39288	0.773412	-3.65001	13.1223	8.38618	80	-0.11401	0.472189	0.527477	FALSE	-0.142244	0.368862	0.414146	FALSE	-0.154525	14.6501	-0.498145	0.189095	0.34362
12653-13	CSNK1G2	Clinically-relevant markers	0.521276	4.49088e-05	9.03756e-05	TRUE	0.885799	2.61308e-19	9.98781e-19	TRUE	1.19383	-3.00349	1.02151	1.36615	0.172317	-4.74293	-1.26406	1.73943	55	0.207377	0.0649263	0.0704028	FALSE	0.287145	0.00980838	0.0112411	TRUE	0.627583	2.78349	0.155656	1.09951	0.471927	-1.95344	7.52042	4.73693	80	0.28693	0.0654237	0.0884081	FALSE	0.744921	1.53871e-08	2.94838e-08	TRUE	0.798748	1.5886	0.570147	1.02735	0.228601
12655-30	NAPB	Pre-analytical exclusions	0.344162	0.0100858	0.0139498	TRUE	0.291297	0.0309488	0.0375226	TRUE	0.204297	7.98697	0.0194514	0.389143	0.184846	5.80931	10.1646	2.17765	55	0.380947	0.000490125	0.000655267	TRUE	0.609478	1.97547e-09	3.22997e-09	TRUE	0.638076	2.99891	0.450977	0.825174	0.187098	0.830842	5.16699	2.16807	80	0.48351	0.00117949	0.00218206	TRUE	0.802546	1.64143e-10	3.51687e-10	TRUE	1.07683	-2.10607	0.821029	1.33264	0.255804
12656-1	KLC1	Pre-analytical exclusions	-0.0133478	0.922949	0.93332	FALSE	-0.0515783	0.70842	0.733685	FALSE	-0.101373	13.3227	-0.642144	0.439399	0.540771	7.61659	19.0289	5.70614	55	0.220442	0.0494252	0.0542479	FALSE	0.173893	0.122916	0.130223	FALSE	0.35597	9.08045	-0.0984459	0.810386	0.454416	4.36906	13.7919	4.7114	80	-0.0655538	0.680002	0.723476	FALSE	-0.0396436	0.803156	0.830973	FALSE	-0.0213375	14.1139	-0.1932	0.150525	0.171863
12657-2	TSTA3	Pre-analytical exclusions	0.709116	1.36945e-09	4.95135e-09	TRUE	0.724232	4.12267e-10	8.6351e-10	TRUE	0.904506	-0.00908635	0.667237	1.14178	0.237269	-2.51328	2.4951	2.50419	55	0.609184	2.02077e-09	4.43122e-09	TRUE	0.894944	4.60343e-29	1.73318e-28	TRUE	1.23444	-3.47896	1.09571	1.37318	0.138732	-4.94054	-2.01738	1.46158	80	0.665181	1.54339e-06	4.71095e-06	TRUE	0.932355	2.84164e-19	1.17954e-18	TRUE	1.07641	-1.73659	0.943025	1.2098	0.133387
12658-72	PANK3	Pre-analytical exclusions	0.429293	0.00107343	0.00172911	TRUE	0.384763	0.00372557	0.00490529	TRUE	0.319367	5.86251	0.108289	0.530444	0.211078	3.38348	8.34154	2.47903	55	0.178564	0.113022	0.12016	FALSE	0.230616	0.0395848	0.0435063	TRUE	0.186021	7.44655	0.00909298	0.36295	0.176928	5.35294	9.54016	2.09361	80	-0.00915647	0.954106	0.963091	FALSE	0.143229	0.365522	0.410902	FALSE	0.137173	8.59379	-0.165721	0.440067	0.302894
12659-13	OLA1	Pre-analytical exclusions	-0.0580808	0.673608	0.704135	FALSE	0.048094	0.727327	0.750387	FALSE	0.0368797	11.2722	-0.174145	0.247904	0.211024	8.94215	13.6022	2.33004	55	0.263127	0.0183659	0.0209301	TRUE	0.336316	0.00228736	0.00274808	TRUE	0.381461	7.94978	0.140677	0.622246	0.240784	5.28204	10.6175	2.66774	80	0.107528	0.497899	0.55264	FALSE	0.146826	0.353476	0.398405	FALSE	0.0693256	12.4674	-0.0799231	0.218574	0.149249
12661-44	GABARAPL1	Pre-analytical exclusions	0.726387	3.45184e-10	1.32424e-09	TRUE	0.724447	4.05051e-10	8.49303e-10	TRUE	0.702077	2.65307	0.518024	0.886131	0.184053	0.710367	4.59578	1.94271	55	0.765588	1.33238e-16	5.08465e-16	TRUE	0.588574	9.36792e-09	1.49056e-08	TRUE	0.840588	1.28359	0.58032	1.10086	0.260269	-1.52543	4.09261	2.80902	80	0.389936	0.0106877	0.0165539	TRUE	0.458946	0.00223511	0.00317268	TRUE	0.500755	5.26016	0.190973	0.810538	0.309782
12662-82	ECH1	Pre-analytical exclusions	0.213604	0.117377	0.138665	FALSE	0.60484	1.00403e-06	1.69919e-06	TRUE	1.63551	-7.65927	1.04224	2.22877	0.593269	-13.5535	-1.76506	5.89421	55	0.57387	2.62529e-08	5.16624e-08	TRUE	0.718301	6.3638e-14	1.24059e-13	TRUE	0.924754	-0.443858	0.722847	1.12666	0.201907	-2.51135	1.62363	2.06749	80	0.479073	0.00132852	0.00243183	TRUE	0.878735	2.01077e-14	5.63929e-14	TRUE	0.977914	-0.811754	0.808169	1.14766	0.169745
12663-1	TST	Pre-analytical exclusions	0.909324	7.83941e-22	9.47619e-21	TRUE	0.933227	3.1991e-25	2.00673e-24	TRUE	1.04906	-0.905954	0.937782	1.16033	0.111273	-2.09713	0.285225	1.19118	55	0.918472	3.68752e-33	4.28682e-32	TRUE	0.940171	3.20588e-38	2.00581e-37	TRUE	1.25051	-2.91809	1.14836	1.35266	0.102152	-3.97927	-1.85691	1.06118	80	0.813791	5.67928e-11	3.64725e-10	TRUE	0.854755	5.8935e-13	1.48797e-12	TRUE	0.941928	0.00104944	0.759151	1.12471	0.182777
12664-19	PTPN13	Pre-analytical exclusions	0.597835	1.43965e-06	3.64234e-06	TRUE	0.793766	4.88542e-13	1.2137e-12	TRUE	1.43545	-5.31517	1.13241	1.73848	0.303037	-8.07193	-2.5584	2.75677	55	0.654342	4.62723e-11	1.17111e-10	TRUE	0.947972	1.59968e-40	1.15446e-39	TRUE	1.35768	-4.63024	1.25491	1.46046	0.102779	-5.56327	-3.69721	0.933031	80	0.69141	3.98481e-07	1.37721e-06	TRUE	0.950446	6.65895e-22	3.59534e-21	TRUE	1.39248	-4.94796	1.24693	1.53803	0.145553
12665-16	ILF2	Pre-analytical exclusions	0.40842	0.00196435	0.00303866	TRUE	0.631568	2.33682e-07	4.12823e-07	TRUE	0.865561	-0.216002	0.572811	1.15831	0.29275	-3.25936	2.82735	3.04335	55	0.555061	9.132e-08	1.72667e-07	TRUE	0.570826	3.22929e-08	5.01027e-08	TRUE	1.28747	-4.34916	0.870018	1.70492	0.41745	-8.62715	-0.0711628	4.27799	80	0.552062	0.000150532	0.000327628	TRUE	0.923199	3.30292e-18	1.25383e-17	TRUE	1.09409	-2.5836	0.948543	1.23964	0.145547
12667-2	GDA	Pre-analytical exclusions	0.320893	0.0169084	0.0224982	TRUE	0.272931	0.0437921	0.0524225	FALSE	0.212571	7.416	0.00613809	0.419004	0.206433	4.97322	9.85877	2.44278	55	0.428683	7.27086e-05	0.000105446	TRUE	0.468459	1.17436e-05	1.61905e-05	TRUE	0.60317	2.73287	0.346747	0.859593	0.256423	-0.33996	5.8057	3.07283	80	0.282554	0.0698254	0.0937652	FALSE	0.183287	0.245292	0.284703	FALSE	0.102427	8.79073	-0.073129	0.277983	0.175556
12668-7	VPS4B	Pre-analytical exclusions	0.221861	0.103538	0.123296	FALSE	0.320825	0.0169332	0.0210481	TRUE	0.648585	3.60068	0.121051	1.17612	0.527534	-3.33163	10.533	6.93231	55	0.128411	0.256304	0.265369	FALSE	0.161207	0.153133	0.161345	FALSE	0.191282	9.71014	-0.0726924	0.455256	0.263974	6.25846	13.1618	3.45168	80	0.0921319	0.561712	0.614855	FALSE	0.57659	6.42859e-05	0.000101249	TRUE	0.58501	5.06657	0.320106	0.849913	0.264904
12669-30	HECW1	Pre-analytical exclusions	0.359268	0.00706454	0.0099639	TRUE	0.491338	0.000139458	0.00020457	TRUE	0.551945	3.21454	0.282385	0.821506	0.269561	0.714143	5.71494	2.5004	55	0.506617	1.62775e-06	2.74327e-06	TRUE	0.558309	7.40421e-08	1.1293e-07	TRUE	0.746923	1.37268	0.496728	0.997118	0.250195	-0.94119	3.68655	2.31387	80	0.643436	4.30409e-06	1.22119e-05	TRUE	0.99184	2.08953e-37	1.71131e-35	TRUE	1.12273	-2.1169	1.07661	1.16884	0.0461156
12670-15	RAD1	Pre-analytical exclusions	0.682348	9.62921e-09	3.13757e-08	TRUE	0.762726	1.31184e-11	2.98533e-11	TRUE	1.10306	-2.04511	0.845378	1.36074	0.257683	-4.51923	0.429005	2.47412	55	0.536709	2.86819e-07	5.1825e-07	TRUE	0.889029	3.47236e-28	1.24803e-27	TRUE	1.30884	-3.89186	1.15689	1.46078	0.151944	-5.3565	-2.42722	1.46464	80	0.408979	0.00716164	0.0114678	TRUE	0.417175	0.00598561	0.00822105	TRUE	0.463249	4.83676	0.140749	0.785749	0.3225
12671-35	SULT1B1	Robust candidates	0.193665	0.156565	0.181546	FALSE	0.462801	0.000374111	0.000533744	TRUE	0.446326	5.01051	0.210791	0.681862	0.235536	2.63942	7.38161	2.37109	55	0.327686	0.00300552	0.00369057	TRUE	0.45052	2.74865e-05	3.69989e-05	TRUE	0.838896	1.21312	0.464162	1.21363	0.374734	-2.52724	4.95349	3.74036	80	0.358399	0.0197739	0.0294026	TRUE	0.371411	0.0154476	0.0205134	TRUE	0.73264	2.21857	0.147372	1.31791	0.585268
12675-14	DARS1	Pre-analytical exclusions	0.0324675	0.813963	0.834925	FALSE	-0.0280418	0.838958	0.853715	FALSE	-0.0222668	16.0089	-0.240952	0.196418	0.218685	12.83	19.1878	3.17889	55	0.222574	0.0472116	0.0519513	FALSE	0.178824	0.112491	0.119543	FALSE	0.148703	13.7667	-0.0357256	0.333131	0.184428	10.7567	16.7766	3.00996	80	0.0811117	0.609601	0.659158	FALSE	0.173439	0.272011	0.313419	FALSE	0.0780663	15.7615	-0.0635904	0.219723	0.141657
12676-1	PACSIN1	Pre-analytical exclusions	0.363203	0.00642087	0.00913205	TRUE	0.364497	0.00622077	0.008041	TRUE	0.674959	4.09636	0.19988	1.15004	0.475079	-0.918244	9.11096	5.0146	55	0.277707	0.0126289	0.0146417	TRUE	0.204441	0.0689025	0.0743274	FALSE	0.353433	7.73319	-0.0280361	0.734902	0.381469	3.64529	11.8211	4.0879	80	0.047565	0.764846	0.799392	FALSE	-0.0307664	0.846632	0.86868	FALSE	-0.0360182	12.8695	-0.40995	0.337913	0.373932
12677-164	FLII	Pre-analytical exclusions	0.131746	0.337659	0.372401	FALSE	0.125716	0.360424	0.392226	FALSE	0.375429	7.38549	-0.440807	1.19167	0.816236	-1.54069	16.3117	8.92618	55	0.134693	0.233572	0.242454	FALSE	0.210166	0.0613238	0.0663484	FALSE	0.205544	9.4938	-0.00999376	0.421082	0.215538	6.92675	12.0608	2.56704	80	0.0297383	0.851699	0.876346	FALSE	0.0353582	0.824079	0.848655	FALSE	0.0227025	12.8748	-0.18235	0.227755	0.205052
12678-66	SNRPA	Pre-analytical exclusions	0.225253	0.0982346	0.11744	FALSE	0.23124	0.0893869	0.104247	FALSE	0.17655	7.70633	-0.0280987	0.381198	0.204649	5.47264	9.94002	2.23369	55	0.525105	5.71441e-07	1.00174e-06	TRUE	0.439494	4.52934e-05	6.02671e-05	TRUE	0.78675	1.15066	0.424282	1.14922	0.362468	-2.96294	5.26426	4.1136	80	0.213678	0.174225	0.216378	FALSE	0.182836	0.246475	0.285893	FALSE	0.243412	7.91103	-0.174851	0.661675	0.418263
12681-63	USP21	Robust candidates	0.473377	0.000262141	0.000462315	TRUE	0.496424	0.000115884	0.000171057	TRUE	0.365667	6.67031	0.189497	0.541836	0.176169	4.47474	8.86587	2.19556	55	0.500656	2.25188e-06	3.75348e-06	TRUE	0.508772	1.44529e-06	2.08484e-06	TRUE	0.543561	4.59037	0.336228	0.750894	0.207333	2.03348	7.14726	2.55689	80	0.111255	0.483029	0.538266	FALSE	0.201334	0.201055	0.236178	FALSE	0.213745	8.99273	-0.118568	0.546059	0.332313
12682-5	KYAT3	Pre-analytical exclusions	0.7266	3.39142e-10	1.30449e-09	TRUE	0.942401	7.15354e-27	5.20381e-26	TRUE	1.01276	-0.353892	0.913721	1.11179	0.0990339	-1.30013	0.592347	0.946239	55	0.623347	6.59702e-10	1.51738e-09	TRUE	0.600739	3.83878e-09	6.20693e-09	TRUE	0.924871	0.86545	0.647427	1.20231	0.277444	-1.77928	3.51018	2.64473	80	0.403452	0.00806282	0.0128067	TRUE	0.744569	1.57607e-08	3.01838e-08	TRUE	0.662492	3.98169	0.472686	0.852297	0.189806
12683-156	DPYSL5	Pre-analytical exclusions	0.597089	1.49525e-06	3.76993e-06	TRUE	0.751348	3.8775e-11	8.59321e-11	TRUE	1.41332	-5.48134	1.07133	1.75532	0.341995	-8.9827	-1.97997	3.50136	55	0.281424	0.0114438	0.01331	TRUE	0.231169	0.0391003	0.0429868	TRUE	0.236781	6.44948	0.0121433	0.461418	0.224637	4.1662	8.73276	2.28328	80	0.670475	1.1871e-06	3.71524e-06	TRUE	0.980988	4.20828e-30	6.74158e-29	TRUE	1.10766	-2.46002	1.03764	1.17768	0.0700236
12684-5	SCIN	Pre-analytical exclusions	0.662482	3.60515e-08	1.11206e-07	TRUE	0.916814	8.78305e-23	4.41211e-22	TRUE	0.981719	-0.15988	0.863915	1.09952	0.117803	-1.57226	1.2525	1.41238	55	0.679512	4.21665e-12	1.17759e-11	TRUE	0.757004	4.52845e-16	9.52607e-16	TRUE	0.936297	0.102913	0.754121	1.11847	0.182176	-2.08983	2.29565	2.19274	80	0.591443	3.7122e-05	9.02241e-05	TRUE	0.777445	1.39846e-09	2.8527e-09	TRUE	0.755801	2.54215	0.560409	0.951193	0.195392
12685-57	HOMER2	Pre-analytical exclusions	0.665596	2.95044e-08	9.15919e-08	TRUE	0.617603	5.09084e-07	8.77445e-07	TRUE	1.11134	-0.666994	0.721428	1.50126	0.389915	-4.04066	2.70667	3.37367	55	0.6292	4.08549e-10	9.55993e-10	TRUE	0.819522	1.50399e-20	3.81572e-20	TRUE	0.905057	0.640086	0.762398	1.04772	0.142658	-0.777872	2.05804	1.41796	80	0.178275	0.25866	0.309179	FALSE	0.112801	0.476931	0.523941	FALSE	0.12668	9.26598	-0.229908	0.483268	0.356588
12686-15	MPST	Robust candidates	0.54899	1.42454e-05	3.1051e-05	TRUE	0.764121	1.14392e-11	2.61298e-11	TRUE	1.20529	-3.06237	0.924955	1.48562	0.280334	-6.11574	-0.0090091	3.05336	55	0.429037	7.16081e-05	0.000103995	TRUE	0.632114	3.20598e-10	5.4219e-10	TRUE	1.30078	-4.38347	0.941339	1.66023	0.359444	-8.34453	-0.4224	3.96107	80	0.329552	0.0330708	0.0472653	TRUE	0.255626	0.102275	0.124955	FALSE	0.765153	2.19787	-0.159592	1.6899	0.924745
12687-2	DECR1	Pre-analytical exclusions	0.158369	0.248161	0.279704	FALSE	0.119927	0.383139	0.415394	FALSE	0.395937	7.00145	-0.50709	1.29896	0.903027	-3.20498	17.2079	10.2064	55	0.170089	0.131454	0.139006	FALSE	0.208105	0.06397	0.0691704	FALSE	0.336384	7.99824	-0.0200094	0.692777	0.356393	3.89417	12.1023	4.10407	80	-0.0010534	0.994717	0.99581	FALSE	0.0764055	0.63057	0.67059	FALSE	0.107929	11.8117	-0.342156	0.558014	0.450085
12688-115	RPS6KA6	Pre-analytical exclusions	-0.0690849	0.616245	0.648731	FALSE	-0.0838832	0.542604	0.573776	FALSE	-0.13034	12.2443	-0.556928	0.296248	0.426588	7.86082	16.6278	4.38347	55	0.228472	0.04151	0.045899	TRUE	0.272778	0.0143644	0.0163011	TRUE	0.569392	5.28946	0.116701	1.02208	0.452691	0.601998	9.97692	4.68746	80	-0.00364638	0.981716	0.985366	FALSE	0.0126599	0.936577	0.946577	FALSE	0.0106532	12.224	-0.258232	0.279539	0.268885
12689-56	ARPC1B	Pre-analytical exclusions	-0.112266	0.414475	0.451856	FALSE	-0.0632251	0.646536	0.674771	FALSE	-0.0821634	15.0348	-0.439484	0.275157	0.35732	10.6779	19.3918	4.35692	55	-0.0694796	0.54027	0.548243	FALSE	-0.0140709	0.901411	0.903394	FALSE	-0.0162696	14.3037	-0.276886	0.244347	0.260616	10.9952	17.6123	3.30855	80	0.0569646	0.720102	0.75861	FALSE	0.0125605	0.937074	0.946948	FALSE	0.0086627	15.3298	-0.211713	0.229039	0.220376
12690-33	SEPTIN10	Pre-analytical exclusions	0.614416	6.04865e-07	1.61025e-06	TRUE	0.655341	5.65831e-08	1.03966e-07	TRUE	0.739705	2.7575	0.504813	0.974597	0.234892	-0.0192144	5.53421	2.77671	55	0.657806	3.3728e-11	8.65342e-11	TRUE	0.975883	2.57185e-53	4.72197e-52	TRUE	1.07484	-1.21172	1.02065	1.12904	0.0541979	-1.86193	-0.5615	0.650216	80	0.612187	1.64514e-05	4.25229e-05	TRUE	0.974386	1.53887e-27	1.66175e-26	TRUE	1.09587	-1.49562	1.01505	1.1767	0.0808237
12691-44	SHMT2	Pre-analytical exclusions	0.306638	0.0227856	0.0296631	TRUE	0.301532	0.0252728	0.0309083	TRUE	0.529341	6.59453	0.0681919	0.990491	0.46115	1.22178	11.9673	5.37275	55	0.170675	0.13011	0.137665	FALSE	0.275808	0.0132747	0.015095	TRUE	0.294698	9.87301	0.0631826	0.526213	0.231515	6.99236	12.7536	2.88064	80	0.191314	0.224868	0.27227	FALSE	0.350075	0.0230427	0.0300301	TRUE	0.34567	9.49189	0.0500977	0.641243	0.295573
12692-56	DOT1L	Pre-analytical exclusions	0.459629	0.000415301	0.000711931	TRUE	0.40413	0.00221374	0.00297437	TRUE	0.843491	0.347574	0.317502	1.36948	0.525989	-4.26248	4.95763	4.61006	55	0.526282	5.335e-07	9.37937e-07	TRUE	0.646521	9.31033e-11	1.6013e-10	TRUE	1.05265	-1.56825	0.77265	1.33265	0.279999	-4.07935	0.942855	2.5111	80	0.602107	2.46052e-05	6.15891e-05	TRUE	0.961452	4.85386e-24	3.29728e-23	TRUE	1.08314	-1.77883	0.984148	1.18213	0.0989923
[truncated: 6,403 more rows]
[truncated: 4 more columns]

## Sheet: Column Descriptions
Column name	Description
SeqId	The SomaLogic® identifier for this SOMAmer Reagent.
GeneName	The Entrez Gene name for the gene encoding the target protein used to develop this SOMAmer Reagent.
Filter	Filtering steps applied during model development yield two excluded protein sets (pre-analytical filtering, n=5,711; feature selection, n=1,190) and the biomarker set (n=388)
[truncated: 51 more rows]

## Sheet: Column color coding
			Gray columns indicate general Somamer description (id, encoding gene name, pre-analytical filter)
[truncated: 6 more rows]
